# Supplementary material for: EZH2 is overexpressed in transitional preplasmablasts and is involved in human plasma cell differentiation
Source: Leukemia. 2019 Feb 12;33(8):2047–60. doi: 10.1038/s41375-019-0392-1 (PMC6756037; doi:10.1038/s41375-019-0392-1)
Supplement: Supplementary file 5 — Supplementary Table S2 [file 41375_2019_392_MOESM5_ESM.xlsx]

## Sheet: prePB_H3K27me3
Supplementary Table S2 : ChIP-seq peak repartition and gene annotation
seqnames	start	end	width	strand	length	abs_summit	pileup	X.log10.pvalue.	fold_enrichment	X.log10.qvalue.	annotation	geneChr	geneStart	geneEnd	geneLength	geneStrand	geneId	transcriptId	distanceToTSS	ENSEMBL	SYMBOL	GENENAME
chr1	30587	30808	222	*	223	30686	27	5.1561	2.40536	3.23744	Promoter (<=1kb)	1	16858	29961	13104	2	653635	uc009vjb.1	-626	ENSG00000262435	WASH7P	WAS protein family homolog 7 pseudogene
chr1	30993	31722	730	*	731	31274	43	14.02507	3.84689	11.22317	Promoter (1-2kb)	1	16858	29961	13104	2	653635	uc009vjb.1	-1032	ENSG00000262435	WASH7P	WAS protein family homolog 7 pseudogene
chr1	31798	32531	734	*	735	32209	46	14.16662	3.70032	11.33324	Promoter (1-2kb)	1	16858	29961	13104	2	653635	uc009vjb.1	-1837	ENSG00000262435	WASH7P	WAS protein family homolog 7 pseudogene
chr1	32591	33373	783	*	784	32712	42	7.47873	2.47379	5.22802	Promoter (2-3kb)	1	16858	29961	13104	2	653635	uc009vjb.1	-2630	ENSG00000262435	WASH7P	WAS protein family homolog 7 pseudogene
chr1	33691	35296	1606	*	1607	34967	51	21.07166	4.94424	17.80772	Promoter (<=1kb)	1	34611	36081	1471	2	641702	uc001aak.3	785	ENSG00000282591	FAM138F	family with sequence similarity 138 member F
chr1	35575	36281	707	*	708	36098	50	24.78009	6.00776	21.26495	Promoter (<=1kb)	1	34611	36081	1471	2	641702	uc001aak.3	0	ENSG00000282591	FAM138F	family with sequence similarity 138 member F
chr1	36509	37002	494	*	495	36771	24	6.60171	3.00012	4.4811	Promoter (<=1kb)	1	34611	36081	1471	2	641702	uc001aak.3	-428	ENSG00000282591	FAM138F	family with sequence similarity 138 member F
chr1	37425	38447	1023	*	1024	38314	31	11.35506	4.01297	8.72828	Promoter (1-2kb)	1	34611	36081	1471	2	641702	uc001aak.3	-1344	ENSG00000282591	FAM138F	family with sequence similarity 138 member F
chr1	38566	38815	250	*	251	38713	23	5.60971	2.72694	3.60747	Promoter (2-3kb)	1	34611	36081	1471	2	641702	uc001aak.3	-2485	ENSG00000282591	FAM138F	family with sequence similarity 138 member F
chr1	39206	39561	356	*	357	39342	30	10.01057	3.67202	7.49485	Distal Intergenic	1	34611	36081	1471	2	641702	uc001aak.3	-3125	ENSG00000282591	FAM138F	family with sequence similarity 138 member F
chr1	39902	40616	715	*	716	40290	34	12.86761	4.21596	10.12884	Distal Intergenic	1	34611	36081	1471	2	641702	uc001aak.3	-3821	ENSG00000282591	FAM138F	family with sequence similarity 138 member F
chr1	40789	40987	199	*	200	40981	19	3.73543	2.27245	2.10214	Distal Intergenic	1	34611	36081	1471	2	641702	uc001aak.3	-4708	ENSG00000282591	FAM138F	family with sequence similarity 138 member F
chr1	41407	41656	250	*	251	41582	29	5.83342	2.51646	3.817	Distal Intergenic	1	34611	36081	1471	2	641702	uc001aak.3	-5326	ENSG00000282591	FAM138F	family with sequence similarity 138 member F
chr1	42014	42621	608	*	609	42340	28	8.27699	3.27762	5.94272	Distal Intergenic	1	34611	36081	1471	2	641702	uc001aak.3	-5933	ENSG00000282591	FAM138F	family with sequence similarity 138 member F
chr1	51529	51888	360	*	361	51702	34	10.74116	3.59447	8.16803	Distal Intergenic	1	34611	36081	1471	2	641702	uc001aak.3	-15448	ENSG00000282591	FAM138F	family with sequence similarity 138 member F
chr1	53259	53560	302	*	303	53400	23	4.93591	2.50491	3.07858	Distal Intergenic	1	69091	70008	918	1	79501	uc001aal.1	-15531	ENSG00000186092	OR4F5	olfactory receptor family 4 subfamily F member 5
chr1	56038	56547	510	*	511	56365	32	10.13396	3.56021	7.61577	Distal Intergenic	1	69091	70008	918	1	79501	uc001aal.1	-12544	ENSG00000186092	OR4F5	olfactory receptor family 4 subfamily F member 5
chr1	61876	62093	218	*	219	61980	33	11.69665	3.94714	9.05562	Distal Intergenic	1	69091	70008	918	1	79501	uc001aal.1	-6998	ENSG00000186092	OR4F5	olfactory receptor family 4 subfamily F member 5
chr1	76020	76274	255	*	256	76193	22	5.54045	2.76011	3.5857	Distal Intergenic	1	69091	70008	918	1	79501	uc001aal.1	6929	ENSG00000186092	OR4F5	olfactory receptor family 4 subfamily F member 5
chr1	76536	76965	430	*	431	76673	23	4.34785	2.31632	2.59528	Distal Intergenic	1	69091	70008	918	1	79501	uc001aal.1	7445	ENSG00000186092	OR4F5	olfactory receptor family 4 subfamily F member 5
chr1	90291	90520	230	*	231	90389	26	6.40177	2.81803	4.29318	Distal Intergenic	1	69091	70008	918	1	79501	uc001aal.1	21200	ENSG00000186092	OR4F5	olfactory receptor family 4 subfamily F member 5
chr1	92023	92222	200	*	201	92134	19	5.0417	2.76211	3.16077	Distal Intergenic	1	69091	70008	918	1	79501	uc001aal.1	22932	ENSG00000186092	OR4F5	olfactory receptor family 4 subfamily F member 5
chr1	95639	96028	390	*	391	95834	21	5.32425	2.74281	3.38714	Distal Intergenic	1	69091	70008	918	1	79501	uc001aal.1	26548	ENSG00000186092	OR4F5	olfactory receptor family 4 subfamily F member 5
chr1	103691	103988	298	*	299	103865	21	5.87467	2.94319	3.84988	Distal Intergenic	1	69091	70008	918	1	79501	uc001aal.1	34600	ENSG00000186092	OR4F5	olfactory receptor family 4 subfamily F member 5
chr1	104344	104597	254	*	255	104460	23	6.73311	3.11328	4.56912	Distal Intergenic	1	69091	70008	918	1	79501	uc001aal.1	35253	ENSG00000186092	OR4F5	olfactory receptor family 4 subfamily F member 5
chr1	111092	111314	223	*	224	111167	23	5.41144	2.6609	3.46686	Distal Intergenic	1	134773	140566	5794	2	729737	uc021oeg.2	29252	NA	LOC729737	uncharacterized LOC729737
chr1	114749	115029	281	*	282	114883	26	5.70323	2.60586	3.6937	Distal Intergenic	1	134773	140566	5794	2	729737	uc021oeg.2	25537	NA	LOC729737	uncharacterized LOC729737
chr1	115718	115917	200	*	201	115777	23	4.93591	2.50491	3.07858	Distal Intergenic	1	134773	140566	5794	2	729737	uc021oeg.2	24649	NA	LOC729737	uncharacterized LOC729737
chr1	121216	121512	297	*	298	121347	27	8.92373	3.56011	6.51878	Distal Intergenic	1	134773	140566	5794	2	729737	uc021oeg.2	19054	NA	LOC729737	uncharacterized LOC729737
chr1	124575	124915	341	*	342	124646	22	4.48038	2.40054	2.71435	Distal Intergenic	1	134773	140566	5794	2	729737	uc021oeg.2	15651	NA	LOC729737	uncharacterized LOC729737
chr1	131595	131992	398	*	399	131894	21	6.13064	3.03832	4.07607	Downstream (2-3kb)	1	134773	140566	5794	2	729737	uc021oeg.2	8574	NA	LOC729737	uncharacterized LOC729737
chr1	174527	174792	266	*	267	174610	20	5.60562	2.91131	3.60747	Distal Intergenic	1	134773	140566	5794	2	729737	uc021oeg.2	-33961	NA	LOC729737	uncharacterized LOC729737
chr1	176694	176925	232	*	233	176839	20	4.17602	2.38608	2.44463	Distal Intergenic	1	134773	140566	5794	2	729737	uc021oeg.2	-36128	NA	LOC729737	uncharacterized LOC729737
chr1	228442	228784	343	*	344	228600	29	3.11197	1.807	1.62427	Distal Intergenic	1	134773	140566	5794	2	729737	uc021oeg.2	-87876	NA	LOC729737	uncharacterized LOC729737
chr1	231898	232336	439	*	440	232056	43	9.17043	2.78093	6.74774	Distal Intergenic	1	322037	326938	4902	1	100133331	uc009vjk.2	-89701	NA	LOC100133331	uncharacterized LOC100133331
chr1	233518	233768	251	*	252	233656	32	7.25287	2.76811	5.04693	Distal Intergenic	1	322037	326938	4902	1	100133331	uc009vjk.2	-88269	NA	LOC100133331	uncharacterized LOC100133331
chr1	234131	234625	495	*	496	234351	37	4.60272	2.00608	2.78422	Distal Intergenic	1	322037	326938	4902	1	100133331	uc009vjk.2	-87412	NA	LOC100133331	uncharacterized LOC100133331
chr1	235059	235346	288	*	289	235188	32	6.58851	2.5981	4.46922	Distal Intergenic	1	322037	326938	4902	1	100133331	uc009vjk.2	-86691	NA	LOC100133331	uncharacterized LOC100133331
chr1	235512	235719	208	*	209	235712	34	3.00572	1.7071	1.55693	Distal Intergenic	1	322037	326938	4902	1	100133331	uc009vjk.2	-86318	NA	LOC100133331	uncharacterized LOC100133331
chr1	236324	236839	516	*	517	236625	49	10.03163	2.75295	7.51575	Distal Intergenic	1	322037	326938	4902	1	100133331	uc009vjk.2	-85198	NA	LOC100133331	uncharacterized LOC100133331
chr1	237014	237352	339	*	340	237160	43	12.37409	3.46413	9.6809	Distal Intergenic	1	322037	326938	4902	1	100133331	uc009vjk.2	-84685	NA	LOC100133331	uncharacterized LOC100133331
chr1	240273	240615	343	*	344	240456	25	5.89718	2.71366	3.86881	Distal Intergenic	1	322037	326938	4902	1	100133331	uc009vjk.2	-81422	NA	LOC100133331	uncharacterized LOC100133331
chr1	242091	242483	393	*	394	242255	26	7.19706	3.06781	4.99331	Distal Intergenic	1	322037	326938	4902	1	100133331	uc009vjk.2	-79554	NA	LOC100133331	uncharacterized LOC100133331
chr1	244270	244521	252	*	253	244349	21	6.13064	3.03832	4.07607	Distal Intergenic	1	322037	326938	4902	1	100133331	uc009vjk.2	-77516	NA	LOC100133331	uncharacterized LOC100133331
chr1	254449	254748	300	*	301	254662	25	6.65189	2.95419	4.52507	Distal Intergenic	1	322037	326938	4902	1	100133331	uc009vjk.2	-67289	NA	LOC100133331	uncharacterized LOC100133331
chr1	255055	255337	283	*	284	255195	27	8.29654	3.35385	5.96178	Distal Intergenic	1	322037	326938	4902	1	100133331	uc009vjk.2	-66700	NA	LOC100133331	uncharacterized LOC100133331
chr1	257378	257580	203	*	204	257477	25	7.12232	3.10848	4.92839	Distal Intergenic	1	322037	326938	4902	1	100133331	uc009vjk.2	-64457	NA	LOC100133331	uncharacterized LOC100133331
chr1	260117	260883	767	*	768	260239	22	4.72306	2.48136	2.89202	Distal Intergenic	1	322037	326938	4902	1	100133331	uc009vjk.2	-61154	NA	LOC100133331	uncharacterized LOC100133331
chr1	262788	263083	296	*	297	262897	24	6.77094	3.05736	4.60104	Distal Intergenic	1	322037	326938	4902	1	100133331	uc009vjk.2	-58954	NA	LOC100133331	uncharacterized LOC100133331
chr1	265980	266218	239	*	240	266119	27	4.43676	2.20445	2.67703	Distal Intergenic	1	322037	326938	4902	1	100133331	uc009vjk.2	-55819	NA	LOC100133331	uncharacterized LOC100133331
chr1	332008	332377	370	*	371	332178	19	5.069	2.77268	3.16077	Distal Intergenic	1	324288	325896	1609	1	100133331	uc021oeh.1	7720	NA	LOC100133331	uncharacterized LOC100133331
chr1	333084	333348	265	*	266	333225	26	4.04813	2.12572	2.33958	Distal Intergenic	1	324288	325896	1609	1	100133331	uc021oeh.1	8796	NA	LOC100133331	uncharacterized LOC100133331
chr1	338452	338777	326	*	327	338599	25	8.56547	3.60448	6.1849	Distal Intergenic	1	324288	325896	1609	1	100133331	uc021oeh.1	14164	NA	LOC100133331	uncharacterized LOC100133331
chr1	345512	345772	261	*	262	345678	23	5.90715	2.82718	3.87795	Distal Intergenic	1	324288	325896	1609	1	100133331	uc021oeh.1	21224	NA	LOC100133331	uncharacterized LOC100133331
chr1	348305	348630	326	*	327	348468	24	3.74754	2.09705	2.11331	Distal Intergenic	1	367659	368597	939	1	729759	uc010nxu.2	-19029	ENSG00000278566	OR4F29	olfactory receptor family 4 subfamily F member 29
chr1	351964	352190	227	*	228	352088	25	7.48232	3.22895	5.2313	Distal Intergenic	1	367659	368597	939	1	729759	uc010nxu.2	-15469	ENSG00000278566	OR4F29	olfactory receptor family 4 subfamily F member 29
chr1	354433	355271	839	*	840	355020	29	8.00515	3.13114	5.68673	Distal Intergenic	1	367659	368597	939	1	729759	uc010nxu.2	-12388	ENSG00000278566	OR4F29	olfactory receptor family 4 subfamily F member 29
chr1	358839	359182	344	*	345	359100	23	6.38757	2.99216	4.28219	Distal Intergenic	1	367659	368597	939	1	729759	uc010nxu.2	-8477	ENSG00000278566	OR4F29	olfactory receptor family 4 subfamily F member 29
chr1	359978	360213	236	*	237	360108	20	4.17602	2.38608	2.44463	Distal Intergenic	1	367659	368597	939	1	729759	uc010nxu.2	-7446	ENSG00000278566	OR4F29	olfactory receptor family 4 subfamily F member 29
chr1	360446	360801	356	*	357	360624	18	4.55268	2.63404	2.73677	Distal Intergenic	1	367659	368597	939	1	729759	uc010nxu.2	-6858	ENSG00000278566	OR4F29	olfactory receptor family 4 subfamily F member 29
chr1	363666	363930	265	*	266	363851	17	3.7781	2.38319	2.13951	Distal Intergenic	1	367659	368597	939	1	729759	uc010nxu.2	-3729	ENSG00000278566	OR4F29	olfactory receptor family 4 subfamily F member 29
chr1	365780	366328	549	*	550	366051	26	5.0858	2.4234	3.17625	Promoter (1-2kb)	1	367659	368597	939	1	729759	uc010nxu.2	-1331	ENSG00000278566	OR4F29	olfactory receptor family 4 subfamily F member 29
chr1	367784	368591	808	*	809	368090	25	8.56547	3.60448	6.1849	Promoter (<=1kb)	1	367659	368597	939	1	729759	uc010nxu.2	125	ENSG00000278566	OR4F29	olfactory receptor family 4 subfamily F member 29
chr1	371550	371825	276	*	277	371678	17	4.0576	2.49541	2.33958	Distal Intergenic	1	367659	368597	939	1	729759	uc010nxu.2	3891	ENSG00000278566	OR4F29	olfactory receptor family 4 subfamily F member 29
chr1	373258	373770	513	*	514	373339	23	6.73311	3.11328	4.56912	Distal Intergenic	1	367659	368597	939	1	729759	uc010nxu.2	5599	ENSG00000278566	OR4F29	olfactory receptor family 4 subfamily F member 29
chr1	375634	376169	536	*	537	375973	24	6.94527	3.11683	4.76011	Distal Intergenic	1	367659	368597	939	1	729759	uc010nxu.2	7975	ENSG00000278566	OR4F29	olfactory receptor family 4 subfamily F member 29
chr1	376852	377611	760	*	761	377380	35	15.63007	4.99082	12.69659	Distal Intergenic	1	367659	368597	939	1	729759	uc010nxu.2	9193	ENSG00000278566	OR4F29	olfactory receptor family 4 subfamily F member 29
chr1	377673	378973	1301	*	1302	378255	28	10.53882	4.02038	7.97695	Distal Intergenic	1	367659	368597	939	1	729759	uc010nxu.2	10014	ENSG00000278566	OR4F29	olfactory receptor family 4 subfamily F member 29
chr1	379174	379565	392	*	393	379392	31	12.64244	4.43629	9.91678	Distal Intergenic	1	367659	368597	939	1	729759	uc010nxu.2	11515	ENSG00000278566	OR4F29	olfactory receptor family 4 subfamily F member 29
chr1	387884	388086	203	*	204	388068	18	4.52726	2.624	2.73677	Distal Intergenic	1	367659	368597	939	1	729759	uc010nxu.2	20225	ENSG00000278566	OR4F29	olfactory receptor family 4 subfamily F member 29
chr1	388288	388667	380	*	381	388599	22	5.11388	2.61332	3.19664	Distal Intergenic	1	367659	368597	939	1	729759	uc010nxu.2	20629	ENSG00000278566	OR4F29	olfactory receptor family 4 subfamily F member 29
chr1	388898	389227	330	*	331	389056	21	6.13064	3.03832	4.07607	Distal Intergenic	1	367659	368597	939	1	729759	uc010nxu.2	21239	ENSG00000278566	OR4F29	olfactory receptor family 4 subfamily F member 29
chr1	398125	398371	247	*	248	398257	20	5.60562	2.91131	3.60747	Distal Intergenic	1	367659	368597	939	1	729759	uc010nxu.2	30466	ENSG00000278566	OR4F29	olfactory receptor family 4 subfamily F member 29
chr1	405070	405312	243	*	244	405191	24	7.93898	3.46585	5.62561	Distal Intergenic	1	367659	368597	939	1	729759	uc010nxu.2	37411	ENSG00000278566	OR4F29	olfactory receptor family 4 subfamily F member 29
chr1	412488	413207	720	*	721	412541	20	5.60562	2.91131	3.60747	Distal Intergenic	1	367659	368597	939	1	729759	uc010nxu.2	44829	ENSG00000278566	OR4F29	olfactory receptor family 4 subfamily F member 29
chr1	418037	418265	229	*	230	418234	17	4.0576	2.49541	2.33958	Distal Intergenic	1	367659	368597	939	1	729759	uc010nxu.2	50378	ENSG00000278566	OR4F29	olfactory receptor family 4 subfamily F member 29
chr1	418908	419154	247	*	248	419081	17	4.0576	2.49541	2.33958	Distal Intergenic	1	367659	368597	939	1	729759	uc010nxu.2	51249	ENSG00000278566	OR4F29	olfactory receptor family 4 subfamily F member 29
chr1	425669	425867	199	*	200	425799	18	4.55268	2.63404	2.73677	Distal Intergenic	1	367659	368597	939	1	729759	uc010nxu.2	58010	ENSG00000278566	OR4F29	olfactory receptor family 4 subfamily F member 29
chr1	426424	426664	241	*	242	426579	18	4.55268	2.63404	2.73677	Distal Intergenic	1	367659	368597	939	1	729759	uc010nxu.2	58765	ENSG00000278566	OR4F29	olfactory receptor family 4 subfamily F member 29
chr1	431380	431722	343	*	344	431409	19	5.069	2.77268	3.16077	Distal Intergenic	1	367659	368597	939	1	729759	uc010nxu.2	63721	ENSG00000278566	OR4F29	olfactory receptor family 4 subfamily F member 29
chr1	433626	433923	298	*	299	433761	17	4.0576	2.49541	2.33958	Distal Intergenic	1	367659	368597	939	1	729759	uc010nxu.2	65967	ENSG00000278566	OR4F29	olfactory receptor family 4 subfamily F member 29
chr1	436842	437107	266	*	267	436936	17	3.42658	2.24412	1.87548	Distal Intergenic	1	367659	368597	939	1	729759	uc010nxu.2	69183	ENSG00000278566	OR4F29	olfactory receptor family 4 subfamily F member 29
chr1	437583	438127	545	*	546	437772	29	11.22617	4.15902	8.60775	Distal Intergenic	1	367659	368597	939	1	729759	uc010nxu.2	69924	ENSG00000278566	OR4F29	olfactory receptor family 4 subfamily F member 29
chr1	442971	443294	324	*	325	443172	23	7.32909	3.32721	5.08703	Distal Intergenic	1	367659	368597	939	1	729759	uc010nxu.2	75312	ENSG00000278566	OR4F29	olfactory receptor family 4 subfamily F member 29
chr1	452840	453038	199	*	200	452936	21	6.1617	3.04995	4.07607	Distal Intergenic	1	367659	368597	939	1	729759	uc010nxu.2	85181	ENSG00000278566	OR4F29	olfactory receptor family 4 subfamily F member 29
chr1	458971	459216	246	*	247	459030	20	5.60562	2.91131	3.60747	Distal Intergenic	1	367659	368597	939	1	729759	uc010nxu.2	91312	ENSG00000278566	OR4F29	olfactory receptor family 4 subfamily F member 29
chr1	462901	463339	439	*	440	463144	53	12.74965	3.10662	10.01613	Distal Intergenic	1	367659	368597	939	1	729759	uc010nxu.2	95242	ENSG00000278566	OR4F29	olfactory receptor family 4 subfamily F member 29
chr1	464007	464308	302	*	303	464142	28	6.68363	2.79888	4.55445	Distal Intergenic	1	367659	368597	939	1	729759	uc010nxu.2	96348	ENSG00000278566	OR4F29	olfactory receptor family 4 subfamily F member 29
chr1	464911	465531	621	*	622	465290	31	8.09527	3.04261	5.77466	Distal Intergenic	1	367659	368597	939	1	729759	uc010nxu.2	97252	ENSG00000278566	OR4F29	olfactory receptor family 4 subfamily F member 29
chr1	465934	466284	351	*	352	466056	31	7.47231	2.87217	5.22175	Distal Intergenic	1	367659	368597	939	1	729759	uc010nxu.2	98275	ENSG00000278566	OR4F29	olfactory receptor family 4 subfamily F member 29
chr1	467469	467824	356	*	357	467628	32	4.94614	2.19387	3.08865	Distal Intergenic	1	367659	368597	939	1	729759	uc010nxu.2	99810	ENSG00000278566	OR4F29	olfactory receptor family 4 subfamily F member 29
chr1	469020	469262	243	*	244	469191	21	4.63575	2.4997	2.81008	Distal Intergenic	1	367659	368597	939	1	729759	uc010nxu.2	101361	ENSG00000278566	OR4F29	olfactory receptor family 4 subfamily F member 29
chr1	470970	471245	276	*	277	471167	28	8.33289	3.29506	5.99058	Distal Intergenic	1	367659	368597	939	1	729759	uc010nxu.2	103311	ENSG00000278566	OR4F29	olfactory receptor family 4 subfamily F member 29
chr1	522219	522417	199	*	200	522315	21	6.1617	3.04995	4.07607	Distal Intergenic	1	621096	622034	939	2	729759	uc010nxv.2	99617	ENSG00000278566	OR4F29	olfactory receptor family 4 subfamily F member 29
chr1	522798	523213	416	*	417	523144	17	4.0576	2.49541	2.33958	Distal Intergenic	1	621096	622034	939	2	729759	uc010nxv.2	98821	ENSG00000278566	OR4F29	olfactory receptor family 4 subfamily F member 29
chr1	523604	523842	239	*	240	523672	25	5.89718	2.71366	3.86881	Distal Intergenic	1	621096	622034	939	2	729759	uc010nxv.2	98192	ENSG00000278566	OR4F29	olfactory receptor family 4 subfamily F member 29
chr1	524698	524896	199	*	200	524716	18	4.55268	2.63404	2.73677	Distal Intergenic	1	621096	622034	939	2	729759	uc010nxv.2	97138	ENSG00000278566	OR4F29	olfactory receptor family 4 subfamily F member 29
chr1	525995	526193	199	*	200	526128	19	5.069	2.77268	3.16077	Distal Intergenic	1	621096	622034	939	2	729759	uc010nxv.2	95841	ENSG00000278566	OR4F29	olfactory receptor family 4 subfamily F member 29
chr1	533082	534261	1180	*	1181	533849	33	14.11139	4.71355	11.27883	Distal Intergenic	1	621096	622034	939	2	729759	uc010nxv.2	87773	ENSG00000278566	OR4F29	olfactory receptor family 4 subfamily F member 29
chr1	537941	538206	266	*	267	538041	19	5.069	2.77268	3.16077	Distal Intergenic	1	621096	622034	939	2	729759	uc010nxv.2	83828	ENSG00000278566	OR4F29	olfactory receptor family 4 subfamily F member 29
chr1	539767	540015	249	*	250	539931	21	6.1617	3.04995	4.07607	Distal Intergenic	1	621096	622034	939	2	729759	uc010nxv.2	82019	ENSG00000278566	OR4F29	olfactory receptor family 4 subfamily F member 29
chr1	540460	541125	666	*	667	540651	28	9.33567	3.61553	6.88155	Distal Intergenic	1	621096	622034	939	2	729759	uc010nxv.2	80909	ENSG00000278566	OR4F29	olfactory receptor family 4 subfamily F member 29
chr1	541285	541483	199	*	200	541360	22	5.11388	2.61332	3.19664	Distal Intergenic	1	621096	622034	939	2	729759	uc010nxv.2	80551	ENSG00000278566	OR4F29	olfactory receptor family 4 subfamily F member 29
chr1	541609	541916	308	*	309	541748	25	8.56547	3.60448	6.1849	Distal Intergenic	1	621096	622034	939	2	729759	uc010nxv.2	80118	ENSG00000278566	OR4F29	olfactory receptor family 4 subfamily F member 29
chr1	542357	542635	279	*	280	542395	16	3.58478	2.35678	1.96985	Distal Intergenic	1	621096	622034	939	2	729759	uc010nxv.2	79399	ENSG00000278566	OR4F29	olfactory receptor family 4 subfamily F member 29
chr1	542726	543011	286	*	287	542896	29	9.97052	3.7402	7.45632	Distal Intergenic	1	621096	622034	939	2	729759	uc010nxv.2	79023	ENSG00000278566	OR4F29	olfactory receptor family 4 subfamily F member 29
chr1	544614	545599	986	*	987	544940	29	11.22617	4.15902	8.60775	Distal Intergenic	1	621096	622034	939	2	729759	uc010nxv.2	76435	ENSG00000278566	OR4F29	olfactory receptor family 4 subfamily F member 29
chr1	545779	546410	632	*	633	546252	27	9.86592	3.88175	7.3607	Distal Intergenic	1	621096	622034	939	2	729759	uc010nxv.2	75624	ENSG00000278566	OR4F29	olfactory receptor family 4 subfamily F member 29
chr1	546887	547264	378	*	379	547078	30	6.2934	2.60035	4.1989	Distal Intergenic	1	621096	622034	939	2	729759	uc010nxv.2	74770	ENSG00000278566	OR4F29	olfactory receptor family 4 subfamily F member 29
chr1	553124	553324	201	*	202	553208	22	6.73643	3.18858	4.56912	Distal Intergenic	1	621096	622034	939	2	729759	uc010nxv.2	68710	ENSG00000278566	OR4F29	olfactory receptor family 4 subfamily F member 29
chr1	554844	555180	337	*	338	555070	26	8.10967	3.36618	5.78223	Distal Intergenic	1	621096	622034	939	2	729759	uc010nxv.2	66854	ENSG00000278566	OR4F29	olfactory receptor family 4 subfamily F member 29
chr1	557877	558122	246	*	247	557980	19	5.069	2.77268	3.16077	Distal Intergenic	1	621096	622034	939	2	729759	uc010nxv.2	63912	ENSG00000278566	OR4F29	olfactory receptor family 4 subfamily F member 29
chr1	559213	559522	310	*	311	559368	23	7.32909	3.32721	5.08703	Distal Intergenic	1	621096	622034	939	2	729759	uc010nxv.2	62512	ENSG00000278566	OR4F29	olfactory receptor family 4 subfamily F member 29
chr1	575183	575390	208	*	209	575193	19	3.56256	2.20977	1.96985	Distal Intergenic	1	621096	622034	939	2	729759	uc010nxv.2	46644	ENSG00000278566	OR4F29	olfactory receptor family 4 subfamily F member 29
chr1	575717	576034	318	*	319	575911	26	9.20797	3.74312	6.76248	Distal Intergenic	1	621096	622034	939	2	729759	uc010nxv.2	46000	ENSG00000278566	OR4F29	olfactory receptor family 4 subfamily F member 29
chr1	576248	576636	389	*	390	576502	25	8.56547	3.60448	6.1849	Distal Intergenic	1	621096	622034	939	2	729759	uc010nxv.2	45398	ENSG00000278566	OR4F29	olfactory receptor family 4 subfamily F member 29
chr1	580733	580931	199	*	200	580854	19	5.0417	2.76211	3.16077	Distal Intergenic	1	621096	622034	939	2	729759	uc010nxv.2	41103	ENSG00000278566	OR4F29	olfactory receptor family 4 subfamily F member 29
chr1	586033	586290	258	*	259	586133	23	7.29424	3.31453	5.08076	Distal Intergenic	1	621096	622034	939	2	729759	uc010nxv.2	35744	ENSG00000278566	OR4F29	olfactory receptor family 4 subfamily F member 29
chr1	588664	588927	264	*	265	588846	23	4.93591	2.50491	3.07858	Distal Intergenic	1	621096	622034	939	2	729759	uc010nxv.2	33107	ENSG00000278566	OR4F29	olfactory receptor family 4 subfamily F member 29
chr1	601208	601490	283	*	284	601330	24	6.43738	2.94498	4.32695	Distal Intergenic	1	621096	622034	939	2	729759	uc010nxv.2	20544	ENSG00000278566	OR4F29	olfactory receptor family 4 subfamily F member 29
chr1	601953	602258	306	*	307	602173	22	3.92894	2.2198	2.27023	Distal Intergenic	1	621096	622034	939	2	729759	uc010nxv.2	19776	ENSG00000278566	OR4F29	olfactory receptor family 4 subfamily F member 29
chr1	603911	604203	293	*	294	604055	24	6.77094	3.05736	4.60104	Distal Intergenic	1	621096	622034	939	2	729759	uc010nxv.2	17831	ENSG00000278566	OR4F29	olfactory receptor family 4 subfamily F member 29
chr1	610048	610718	671	*	672	610227	41	18.57115	5.23628	15.46185	Distal Intergenic	1	621096	622034	939	2	729759	uc010nxv.2	11316	ENSG00000278566	OR4F29	olfactory receptor family 4 subfamily F member 29
chr1	611031	611876	846	*	847	611210	29	8.92257	3.40868	6.51853	Distal Intergenic	1	621096	622034	939	2	729759	uc010nxv.2	10158	ENSG00000278566	OR4F29	olfactory receptor family 4 subfamily F member 29
chr1	612062	612421	360	*	361	612234	31	10.14325	3.63592	7.62131	Distal Intergenic	1	621096	622034	939	2	729759	uc010nxv.2	9613	ENSG00000278566	OR4F29	olfactory receptor family 4 subfamily F member 29
chr1	612509	612948	440	*	441	612674	23	5.0633	2.54638	3.16077	Distal Intergenic	1	621096	622034	939	2	729759	uc010nxv.2	9086	ENSG00000278566	OR4F29	olfactory receptor family 4 subfamily F member 29
chr1	615480	615887	408	*	409	615775	24	7.55983	3.33063	5.29917	Distal Intergenic	1	621096	622034	939	2	729759	uc010nxv.2	6147	ENSG00000278566	OR4F29	olfactory receptor family 4 subfamily F member 29
chr1	621683	621912	230	*	231	621777	24	6.9276	3.11078	4.74903	Promoter (<=1kb)	1	621096	622034	939	2	729759	uc010nxv.2	122	ENSG00000278566	OR4F29	olfactory receptor family 4 subfamily F member 29
chr1	623579	623879	301	*	302	623727	23	6.1902	2.92391	4.10051	Promoter (1-2kb)	1	621096	622034	939	2	729759	uc010nxv.2	-1545	ENSG00000278566	OR4F29	olfactory receptor family 4 subfamily F member 29
chr1	627398	627596	199	*	200	627447	28	5.38714	2.43258	3.44697	Distal Intergenic	1	621096	622034	939	2	729759	uc010nxv.2	-5364	ENSG00000278566	OR4F29	olfactory receptor family 4 subfamily F member 29
chr1	628989	629244	256	*	257	629163	22	5.11388	2.61332	3.19664	Distal Intergenic	1	621096	622034	939	2	729759	uc010nxv.2	-6955	ENSG00000278566	OR4F29	olfactory receptor family 4 subfamily F member 29
chr1	629421	629676	256	*	257	629585	26	8.32876	3.43978	5.99041	Distal Intergenic	1	621096	622034	939	2	729759	uc010nxv.2	-7387	ENSG00000278566	OR4F29	olfactory receptor family 4 subfamily F member 29
chr1	630500	630867	368	*	369	630676	26	8.61828	3.53824	6.23409	Distal Intergenic	1	621096	622034	939	2	729759	uc010nxv.2	-8466	ENSG00000278566	OR4F29	olfactory receptor family 4 subfamily F member 29
chr1	632602	632830	229	*	230	632753	24	6.12258	2.84057	4.07582	Distal Intergenic	1	621096	622034	939	2	729759	uc010nxv.2	-10568	ENSG00000278566	OR4F29	olfactory receptor family 4 subfamily F member 29
chr1	634529	635206	678	*	679	634712	24	6.94527	3.11683	4.76011	Distal Intergenic	1	621096	622034	939	2	729759	uc010nxv.2	-12495	ENSG00000278566	OR4F29	olfactory receptor family 4 subfamily F member 29
chr1	637373	637689	317	*	318	637456	22	5.69138	2.81277	3.68381	Distal Intergenic	1	621096	622034	939	2	729759	uc010nxv.2	-15339	ENSG00000278566	OR4F29	olfactory receptor family 4 subfamily F member 29
chr1	641102	641323	222	*	223	641177	26	8.0901	3.35965	5.76958	Distal Intergenic	1	621096	622034	939	2	729759	uc010nxv.2	-19068	ENSG00000278566	OR4F29	olfactory receptor family 4 subfamily F member 29
chr1	642083	642324	242	*	243	642229	27	8.27722	3.3476	5.9429	Distal Intergenic	1	621096	622034	939	2	729759	uc010nxv.2	-20049	ENSG00000278566	OR4F29	olfactory receptor family 4 subfamily F member 29
chr1	644064	644284	221	*	222	644154	26	7.02936	3.01437	4.83991	Distal Intergenic	1	661139	665731	4593	2	100133331	uc001abe.4	21447	NA	LOC100133331	uncharacterized LOC100133331
chr1	646007	646240	234	*	235	646097	21	5.58383	2.83662	3.60747	Distal Intergenic	1	661139	665731	4593	2	100133331	uc001abe.4	19491	NA	LOC100133331	uncharacterized LOC100133331
chr1	647621	647830	210	*	211	647671	23	6.43805	3.00972	4.3275	Distal Intergenic	1	661139	665731	4593	2	100133331	uc001abe.4	17901	NA	LOC100133331	uncharacterized LOC100133331
chr1	656064	656633	570	*	571	656443	24	6.60171	3.00012	4.4811	Distal Intergenic	1	661139	665731	4593	2	100133331	uc001abe.4	9098	NA	LOC100133331	uncharacterized LOC100133331
chr1	763231	763429	199	*	200	763261	23	4.93591	2.50491	3.07858	Promoter (<=1kb)	1	763178	794826	31649	1	643837	uc031pjk.1	53	ENSG00000228794	LINC01128	long intergenic non-protein coding RNA 1128
chr1	794013	794435	423	*	424	794324	30	10.61933	3.86488	8.0493	Exon (uc001abp.2/643837, exon 6 of 6)	1	803451	812182	8732	2	284593	uc001abt.4	17747	ENSG00000230368	FAM41C	family with sequence similarity 41 member C
chr1	795020	795218	199	*	200	795154	20	5.60562	2.91131	3.60747	Distal Intergenic	1	803451	812182	8732	2	284593	uc001abt.4	16964	ENSG00000230368	FAM41C	family with sequence similarity 41 member C
chr1	795620	795928	309	*	310	795768	18	4.55268	2.63404	2.73677	Distal Intergenic	1	803451	812182	8732	2	284593	uc001abt.4	16254	ENSG00000230368	FAM41C	family with sequence similarity 41 member C
chr1	795993	796227	235	*	236	796147	23	6.38757	2.99216	4.28219	Distal Intergenic	1	803451	812182	8732	2	284593	uc001abt.4	15955	ENSG00000230368	FAM41C	family with sequence similarity 41 member C
chr1	796424	796958	535	*	536	796498	30	8.56793	3.23551	6.1849	Distal Intergenic	1	803451	812182	8732	2	284593	uc001abt.4	15224	ENSG00000230368	FAM41C	family with sequence similarity 41 member C
chr1	797587	798241	655	*	656	797862	31	10.14325	3.63592	7.62131	Distal Intergenic	1	803451	812182	8732	2	284593	uc001abt.4	13941	ENSG00000230368	FAM41C	family with sequence similarity 41 member C
chr1	800383	801086	704	*	705	800872	31	11.28166	3.98955	8.65748	Downstream (2-3kb)	1	803451	812182	8732	2	284593	uc001abt.4	11096	ENSG00000230368	FAM41C	family with sequence similarity 41 member C
chr1	801719	802770	1052	*	1053	802374	40	16.24536	4.65853	13.29289	Downstream (<1kb)	1	803451	812182	8732	2	284593	uc001abt.4	9412	ENSG00000230368	FAM41C	family with sequence similarity 41 member C
chr1	803014	803268	255	*	256	803153	23	6.59231	3.06367	4.4729	Downstream (<1kb)	1	803451	812182	8732	2	284593	uc001abt.4	8914	ENSG00000230368	FAM41C	family with sequence similarity 41 member C
chr1	805413	805701	289	*	290	805537	28	8.52253	3.35452	6.17095	Intron (uc001abt.4/284593, intron 1 of 2)	1	803451	812182	8732	2	284593	uc001abt.4	6481	ENSG00000230368	FAM41C	family with sequence similarity 41 member C
chr1	807858	808128	271	*	272	807971	29	5.83342	2.51646	3.817	Intron (uc001abt.4/284593, intron 1 of 2)	1	803451	812182	8732	2	284593	uc001abt.4	4054	ENSG00000230368	FAM41C	family with sequence similarity 41 member C
chr1	808612	808820	209	*	210	808704	18	3.99286	2.41579	2.32822	Intron (uc001abt.4/284593, intron 1 of 2)	1	803451	812182	8732	2	284593	uc001abt.4	3362	ENSG00000230368	FAM41C	family with sequence similarity 41 member C
chr1	810162	810383	222	*	223	810253	22	6.17319	2.98356	4.08596	Promoter (1-2kb)	1	803451	812182	8732	2	284593	uc001abt.4	1799	ENSG00000230368	FAM41C	family with sequence similarity 41 member C
chr1	812654	812938	285	*	286	812889	21	3.90156	2.24857	2.2477	Promoter (<=1kb)	1	803451	812182	8732	2	284593	uc001abt.4	-472	ENSG00000230368	FAM41C	family with sequence similarity 41 member C
chr1	815977	816188	212	*	213	816156	31	6.13167	2.51937	4.07607	Distal Intergenic	1	803451	812182	8732	2	284593	uc001abt.4	-3795	ENSG00000230368	FAM41C	family with sequence similarity 41 member C
chr1	818424	818686	263	*	264	818514	35	7.49433	2.70472	5.24324	Distal Intergenic	1	803451	812182	8732	2	284593	uc001abt.4	-6242	ENSG00000230368	FAM41C	family with sequence similarity 41 member C
chr1	820281	820530	250	*	251	820370	38	6.71611	2.42899	4.56912	Distal Intergenic	1	803451	812182	8732	2	284593	uc001abt.4	-8099	ENSG00000230368	FAM41C	family with sequence similarity 41 member C
chr1	821010	822020	1011	*	1012	821550	46	10.15008	2.87144	7.62804	Distal Intergenic	1	803451	812182	8732	2	284593	uc001abt.4	-8828	ENSG00000230368	FAM41C	family with sequence similarity 41 member C
chr1	823746	823962	217	*	218	823794	41	5.86293	2.18131	3.83845	Distal Intergenic	1	803451	812182	8732	2	284593	uc001abt.4	-11564	ENSG00000230368	FAM41C	family with sequence similarity 41 member C
chr1	827571	827807	237	*	238	827717	35	6.78666	2.53811	4.61667	Distal Intergenic	1	803451	812182	8732	2	284593	uc001abt.4	-15389	ENSG00000230368	FAM41C	family with sequence similarity 41 member C
chr1	828288	828564	277	*	278	828467	37	8.42924	2.84497	6.08406	Distal Intergenic	1	803451	812182	8732	2	284593	uc001abt.4	-16106	ENSG00000230368	FAM41C	family with sequence similarity 41 member C
chr1	829498	830107	610	*	611	829915	42	13.22794	3.71887	10.47809	Distal Intergenic	1	803451	812182	8732	2	284593	uc001abt.4	-17316	ENSG00000230368	FAM41C	family with sequence similarity 41 member C
chr1	830755	831172	418	*	419	831065	27	4.24487	2.15159	2.50905	Distal Intergenic	1	803451	812182	8732	2	284593	uc001abt.4	-18573	ENSG00000230368	FAM41C	family with sequence similarity 41 member C
chr1	832322	833802	1481	*	1482	832708	43	17.85795	4.82821	14.79754	Distal Intergenic	1	803451	812182	8732	2	284593	uc001abt.4	-20140	ENSG00000230368	FAM41C	family with sequence similarity 41 member C
chr1	834357	836038	1682	*	1683	834777	38	16.11164	4.81543	13.16492	Distal Intergenic	1	852953	854817	1865	2	100130417	uc010nxy.1	18779	ENSG00000223764	LOC100130417	uncharacterized LOC100130417
chr1	836236	836789	554	*	555	836404	33	13.6703	4.56763	10.8782	Distal Intergenic	1	852953	854817	1865	2	100130417	uc010nxy.1	18028	ENSG00000223764	LOC100130417	uncharacterized LOC100130417
chr1	836873	837256	384	*	385	837186	22	5.11388	2.61332	3.19664	Distal Intergenic	1	852953	854817	1865	2	100130417	uc010nxy.1	17561	ENSG00000223764	LOC100130417	uncharacterized LOC100130417
chr1	837462	838480	1019	*	1020	837579	30	11.92752	4.29765	9.25591	Distal Intergenic	1	852953	854817	1865	2	100130417	uc010nxy.1	16337	ENSG00000223764	LOC100130417	uncharacterized LOC100130417
chr1	838573	839532	960	*	961	839098	40	19.56024	5.66232	16.3932	Distal Intergenic	1	852953	854817	1865	2	100130417	uc010nxy.1	15285	ENSG00000223764	LOC100130417	uncharacterized LOC100130417
chr1	840459	841321	863	*	864	840907	44	23.01407	6.23853	19.60914	Distal Intergenic	1	852953	854817	1865	2	100130417	uc010nxy.1	13496	ENSG00000223764	LOC100130417	uncharacterized LOC100130417
chr1	841461	843780	2320	*	2321	842368	36	16.40722	5.12946	13.42205	Distal Intergenic	1	852953	854817	1865	2	100130417	uc010nxy.1	11037	ENSG00000223764	LOC100130417	uncharacterized LOC100130417
chr1	844393	844685	293	*	294	844573	27	9.86592	3.88175	7.3607	Distal Intergenic	1	852953	854817	1865	2	100130417	uc010nxy.1	10132	ENSG00000223764	LOC100130417	uncharacterized LOC100130417
chr1	844898	845363	466	*	467	845171	29	11.22617	4.15902	8.60775	Distal Intergenic	1	852953	854817	1865	2	100130417	uc010nxy.1	9454	ENSG00000223764	LOC100130417	uncharacterized LOC100130417
chr1	845558	847147	1590	*	1591	845947	41	20.38998	5.80042	17.17129	Exon (uc001abu.1/uc001abu.1, exon 1 of 2)	1	852953	854817	1865	2	100130417	uc010nxy.1	7670	ENSG00000223764	LOC100130417	uncharacterized LOC100130417
chr1	847429	848760	1332	*	1333	848081	34	10.94971	3.653	8.36428	Exon (uc001abu.1/uc001abu.1, exon 2 of 2)	1	852953	854817	1865	2	100130417	uc010nxy.1	6057	ENSG00000223764	LOC100130417	uncharacterized LOC100130417
chr1	849370	849857	488	*	489	849653	31	12.64244	4.43629	9.91678	Exon (uc001abu.1/uc001abu.1, exon 2 of 2)	1	852953	854817	1865	2	100130417	uc010nxy.1	4960	ENSG00000223764	LOC100130417	uncharacterized LOC100130417
chr1	850773	851160	388	*	389	850925	25	8.56547	3.60448	6.1849	Downstream (1-2kb)	1	852953	854817	1865	2	100130417	uc010nxy.1	3657	ENSG00000223764	LOC100130417	uncharacterized LOC100130417
chr1	851392	851729	338	*	339	851575	24	7.93898	3.46585	5.62561	Downstream (1-2kb)	1	852953	854817	1865	2	100130417	uc010nxy.1	3088	ENSG00000223764	LOC100130417	uncharacterized LOC100130417
chr1	852131	852905	775	*	776	852549	29	11.22617	4.15902	8.60775	Promoter (1-2kb)	1	852953	854817	1865	2	100130417	uc010nxy.1	1912	ENSG00000223764	LOC100130417	uncharacterized LOC100130417
chr1	853104	853481	378	*	379	853224	25	8.56547	3.60448	6.1849	Promoter (1-2kb)	1	852953	854817	1865	2	100130417	uc010nxy.1	1336	ENSG00000223764	LOC100130417	uncharacterized LOC100130417
chr1	853592	854200	609	*	610	853913	26	9.20797	3.74312	6.76248	Promoter (<=1kb)	1	852953	854817	1865	2	100130417	uc010nxy.1	617	ENSG00000223764	LOC100130417	uncharacterized LOC100130417
chr1	854402	860759	6358	*	6359	860529	55	33.0744	7.7635	29.01294	Promoter (<=1kb)	1	852953	854817	1865	2	100130417	uc010nxy.1	0	ENSG00000223764	LOC100130417	uncharacterized LOC100130417
chr1	860818	863555	2738	*	2739	860988	50	28.37467	7.07033	24.62741	Promoter (<=1kb)	1	861121	879961	18841	1	148398	uc001abw.1	0	ENSG00000187634	SAMD11	sterile alpha motif domain containing 11
chr1	863656	864076	421	*	422	863960	32	13.37052	4.57492	10.59107	Promoter (2-3kb)	1	861302	879533	18232	1	148398	uc031pjl.1	2354	ENSG00000187634	SAMD11	sterile alpha motif domain containing 11
chr1	865130	865475	346	*	347	865411	19	5.069	2.77268	3.16077	Intron (uc001abv.1/148398, intron 2 of 4)	1	861302	879533	18232	1	148398	uc031pjl.1	3828	ENSG00000187634	SAMD11	sterile alpha motif domain containing 11
chr1	865587	866353	767	*	768	865993	22	6.73643	3.18858	4.56912	5' UTR	1	861302	879533	18232	1	148398	uc031pjl.1	4285	ENSG00000187634	SAMD11	sterile alpha motif domain containing 11
chr1	866779	867034	256	*	257	866967	19	5.0417	2.76211	3.16077	Intron (uc001abv.1/148398, intron 4 of 4)	1	861302	879533	18232	1	148398	uc031pjl.1	5477	ENSG00000187634	SAMD11	sterile alpha motif domain containing 11
chr1	867696	869124	1429	*	1430	868838	34	14.86469	4.85219	11.98254	Intron (uc001abv.1/148398, intron 4 of 4)	1	874655	879533	4879	1	148398	uc031pko.1	-5531	ENSG00000187634	SAMD11	sterile alpha motif domain containing 11
chr1	870411	872641	2231	*	2232	871022	41	20.45919	5.82262	17.21933	Promoter (2-3kb)	1	874655	879533	4879	1	148398	uc031pko.1	-2014	ENSG00000187634	SAMD11	sterile alpha motif domain containing 11
chr1	873227	873864	638	*	639	873493	26	9.20797	3.74312	6.76248	Promoter (<=1kb)	1	874655	879533	4879	1	148398	uc031pko.1	-791	ENSG00000187634	SAMD11	sterile alpha motif domain containing 11
chr1	874003	875592	1590	*	1591	875285	50	24.00841	5.79475	20.543	Promoter (<=1kb)	1	874655	879533	4879	1	148398	uc031pko.1	0	ENSG00000187634	SAMD11	sterile alpha motif domain containing 11
chr1	875754	877383	1630	*	1631	876568	65	43.03303	9.14984	38.29352	Promoter (<=1kb)	1	876524	879961	3438	1	148398	uc031pkp.1	0	ENSG00000187634	SAMD11	sterile alpha motif domain containing 11
chr1	877485	878895	1411	*	1412	877626	53	31.17057	7.48623	27.23903	Promoter (<=1kb)	1	876524	879961	3438	1	148398	uc031pkp.1	961	ENSG00000187634	SAMD11	sterile alpha motif domain containing 11
chr1	879146	879368	223	*	224	879244	19	5.069	2.77268	3.16077	Promoter (2-3kb)	1	876524	879961	3438	1	148398	uc031pkp.1	2622	ENSG00000187634	SAMD11	sterile alpha motif domain containing 11
chr1	894926	895354	429	*	430	895174	49	16.04028	3.93651	13.09487	Promoter (<=1kb)	1	879583	894679	15097	2	26155	uc001abz.4	-247	ENSG00000188976	NOC2L	NOC2 like nucleolar associated transcriptional repressor
chr1	896645	896892	248	*	249	896854	20	5.57645	2.90021	3.60747	Promoter (<=1kb)	1	896829	897858	1030	1	339451	uc001acb.1	0	ENSG00000187961	KLHL17	kelch like family member 17
chr1	903166	903682	517	*	518	903633	26	5.70323	2.60586	3.6937	Promoter (1-2kb)	1	901877	910484	8608	1	84069	uc001acd.3	1289	ENSG00000187583	PLEKHN1	pleckstrin homology domain containing N1
chr1	905325	906528	1204	*	1205	905875	40	19.62753	5.68399	16.44012	Exon (uc001acd.3/84069, exon 3 of 16)	1	901877	910484	8608	1	84069	uc001acd.3	3448	ENSG00000187583	PLEKHN1	pleckstrin homology domain containing N1
chr1	906840	907884	1045	*	1046	906988	33	14.0575	4.69558	11.24838	Exon (uc001acd.3/84069, exon 9 of 16)	1	910579	912021	1443	2	84808	uc001acg.2	4137	ENSG00000187642	PERM1	PPARGC1 and ESRR induced regulator, muscle 1
chr1	908435	908916	482	*	483	908566	21	6.1617	3.04995	4.07607	Exon (uc001acd.3/84069, exon 12 of 16)	1	910579	912021	1443	2	84808	uc001acg.2	3105	ENSG00000187642	PERM1	PPARGC1 and ESRR induced regulator, muscle 1
chr1	909077	909462	386	*	387	909266	20	3.6227	2.1918	2.00295	Promoter (2-3kb)	1	910579	912021	1443	2	84808	uc001acg.2	2559	ENSG00000187642	PERM1	PPARGC1 and ESRR induced regulator, muscle 1
chr1	909692	909934	243	*	244	909851	25	8.56547	3.60448	6.1849	Promoter (2-3kb)	1	910579	912021	1443	2	84808	uc001acg.2	2087	ENSG00000187642	PERM1	PPARGC1 and ESRR induced regulator, muscle 1
chr1	910700	911261	562	*	563	910898	23	7.32909	3.32721	5.08703	Promoter (<=1kb)	1	910579	912021	1443	2	84808	uc001acg.2	760	ENSG00000187642	PERM1	PPARGC1 and ESRR induced regulator, muscle 1
chr1	913867	914519	653	*	654	914416	20	5.57645	2.90021	3.60747	Promoter (1-2kb)	1	910579	912021	1443	2	84808	uc001acg.2	-1846	ENSG00000187642	PERM1	PPARGC1 and ESRR induced regulator, muscle 1
chr1	914751	915008	258	*	259	914889	22	6.73643	3.18858	4.56912	Promoter (2-3kb)	1	910579	917473	6895	2	84808	uc001ach.2	2465	ENSG00000187642	PERM1	PPARGC1 and ESRR induced regulator, muscle 1
chr1	915603	915918	316	*	317	915793	21	6.1617	3.04995	4.07607	Promoter (1-2kb)	1	910579	917473	6895	2	84808	uc001ach.2	1555	ENSG00000187642	PERM1	PPARGC1 and ESRR induced regulator, muscle 1
chr1	916057	916409	353	*	354	916228	21	6.13064	3.03832	4.07607	Promoter (1-2kb)	1	910579	917473	6895	2	84808	uc001ach.2	1064	ENSG00000187642	PERM1	PPARGC1 and ESRR induced regulator, muscle 1
chr1	917014	917481	468	*	469	917184	20	5.57645	2.90021	3.60747	Promoter (<=1kb)	1	910579	917473	6895	2	84808	uc001ach.2	0	ENSG00000187642	PERM1	PPARGC1 and ESRR induced regulator, muscle 1
chr1	917659	917985	327	*	328	917814	24	7.93898	3.46585	5.62561	Promoter (<=1kb)	1	910579	917473	6895	2	84808	uc001ach.2	-186	ENSG00000187642	PERM1	PPARGC1 and ESRR induced regulator, muscle 1
chr1	918115	918673	559	*	560	918415	25	8.56547	3.60448	6.1849	Promoter (<=1kb)	1	910579	917473	6895	2	84808	uc001ach.2	-642	ENSG00000187642	PERM1	PPARGC1 and ESRR induced regulator, muscle 1
chr1	919204	919434	231	*	232	919335	29	9.97052	3.7402	7.45632	Promoter (1-2kb)	1	910579	917473	6895	2	84808	uc001ach.2	-1731	ENSG00000187642	PERM1	PPARGC1 and ESRR induced regulator, muscle 1
chr1	920167	921797	1631	*	1632	920668	27	9.86592	3.88175	7.3607	Promoter (2-3kb)	1	910579	917473	6895	2	84808	uc001ach.2	-2694	ENSG00000187642	PERM1	PPARGC1 and ESRR induced regulator, muscle 1
chr1	923721	924219	499	*	500	923831	21	5.79215	2.91279	3.77774	Distal Intergenic	1	910579	917473	6895	2	84808	uc001ach.2	-6248	ENSG00000187642	PERM1	PPARGC1 and ESRR induced regulator, muscle 1
chr1	924952	925533	582	*	583	925110	36	14.4955	4.5249	11.65049	Distal Intergenic	1	910579	917473	6895	2	84808	uc001ach.2	-7479	ENSG00000187642	PERM1	PPARGC1 and ESRR induced regulator, muscle 1
chr1	925707	926282	576	*	577	925852	27	8.5127	3.42425	6.16424	Distal Intergenic	1	910579	917473	6895	2	84808	uc001ach.2	-8234	ENSG00000187642	PERM1	PPARGC1 and ESRR induced regulator, muscle 1
chr1	926378	926823	446	*	447	926699	27	8.92373	3.56011	6.51878	Distal Intergenic	1	934342	935552	1211	2	57801	uc001aci.2	8729	ENSG00000188290	HES4	hes family bHLH transcription factor 4
chr1	927512	927823	312	*	313	927680	29	8.00515	3.13114	5.68673	Distal Intergenic	1	934342	935552	1211	2	57801	uc001aci.2	7729	ENSG00000188290	HES4	hes family bHLH transcription factor 4
chr1	928443	929777	1335	*	1336	929009	32	12.58589	4.3157	9.88523	Distal Intergenic	1	934342	935552	1211	2	57801	uc001aci.2	5775	ENSG00000188290	HES4	hes family bHLH transcription factor 4
chr1	929835	934108	4274	*	4275	933706	81	40.09698	6.45588	35.55574	Promoter (1-2kb)	1	934342	935552	1211	2	57801	uc001aci.2	1444	ENSG00000188290	HES4	hes family bHLH transcription factor 4
chr1	934336	936700	2365	*	2366	936199	75	39.15516	6.82141	34.67912	Promoter (<=1kb)	1	934342	935552	1211	2	57801	uc001aci.2	0	ENSG00000188290	HES4	hes family bHLH transcription factor 4
chr1	936754	938187	1434	*	1435	937081	62	26.54762	5.28457	22.92233	Promoter (1-2kb)	1	934342	935552	1211	2	57801	uc001aci.2	-1202	ENSG00000188290	HES4	hes family bHLH transcription factor 4
chr1	938244	939159	916	*	917	938510	39	18.02494	5.29598	14.93754	Promoter (2-3kb)	1	934342	935552	1211	2	57801	uc001aci.2	-2692	ENSG00000188290	HES4	hes family bHLH transcription factor 4
chr1	939240	942385	3146	*	3147	940404	46	21.85739	5.64023	18.5419	Distal Intergenic	1	934342	935552	1211	2	57801	uc001aci.2	-3688	ENSG00000188290	HES4	hes family bHLH transcription factor 4
chr1	942705	942974	270	*	271	942842	21	5.63113	2.85384	3.62667	Distal Intergenic	1	948847	949919	1073	1	9636	uc001acj.4	-5873	ENSG00000187608	ISG15	ISG15 ubiquitin-like modifier
chr1	943217	943670	454	*	455	943347	21	4.63575	2.4997	2.81008	Distal Intergenic	1	948847	949919	1073	1	9636	uc001acj.4	-5177	ENSG00000187608	ISG15	ISG15 ubiquitin-like modifier
chr1	943895	945001	1107	*	1108	944198	31	12.04482	4.23679	9.36516	Distal Intergenic	1	948847	949919	1073	1	9636	uc001acj.4	-3846	ENSG00000187608	ISG15	ISG15 ubiquitin-like modifier
chr1	945179	945593	415	*	416	945417	32	12.21391	4.19584	9.52495	Distal Intergenic	1	948847	949919	1073	1	9636	uc001acj.4	-3254	ENSG00000187608	ISG15	ISG15 ubiquitin-like modifier
chr1	946082	947036	955	*	956	946279	33	11.41633	3.86317	8.78517	Promoter (1-2kb)	1	948847	949919	1073	1	9636	uc001acj.4	-1811	ENSG00000187608	ISG15	ISG15 ubiquitin-like modifier
chr1	947175	947707	533	*	534	947576	30	6.96749	2.78242	4.78094	Promoter (1-2kb)	1	948847	949919	1073	1	9636	uc001acj.4	-1140	ENSG00000187608	ISG15	ISG15 ubiquitin-like modifier
chr1	952740	952946	207	*	208	952837	22	6.50297	3.10288	4.38914	Promoter (2-3kb)	1	955503	991499	35997	1	375790	uc001ack.2	-2557	ENSG00000188157	AGRN	agrin
chr1	955611	956009	399	*	400	955850	35	15.63007	4.99082	12.69659	Promoter (<=1kb)	1	955503	991499	35997	1	375790	uc001ack.2	108	ENSG00000188157	AGRN	agrin
chr1	956276	957175	900	*	901	956694	57	34.90894	8.01011	30.73737	Promoter (<=1kb)	1	955503	991499	35997	1	375790	uc001ack.2	773	ENSG00000188157	AGRN	agrin
chr1	957256	957808	553	*	554	957658	33	14.11139	4.71355	11.27883	Promoter (1-2kb)	1	955503	991499	35997	1	375790	uc001ack.2	1753	ENSG00000188157	AGRN	agrin
chr1	957901	958907	1007	*	1008	958056	31	12.59237	4.41937	9.8877	Promoter (2-3kb)	1	955503	991499	35997	1	375790	uc001ack.2	2398	ENSG00000188157	AGRN	agrin
chr1	960181	960858	678	*	679	960664	27	9.86592	3.88175	7.3607	Intron (uc001ack.2/375790, intron 2 of 35)	1	955503	991499	35997	1	375790	uc001ack.2	4678	ENSG00000188157	AGRN	agrin
chr1	961158	961359	202	*	203	961197	20	5.57645	2.90021	3.60747	Intron (uc001ack.2/375790, intron 2 of 35)	1	955503	991499	35997	1	375790	uc001ack.2	5655	ENSG00000188157	AGRN	agrin
chr1	961572	962085	514	*	515	961906	30	11.92752	4.29765	9.25591	Intron (uc001ack.2/375790, intron 2 of 35)	1	955503	991499	35997	1	375790	uc001ack.2	6069	ENSG00000188157	AGRN	agrin
chr1	962709	962973	265	*	266	962756	23	7.29424	3.31453	5.08076	Intron (uc001ack.2/375790, intron 2 of 35)	1	955503	991499	35997	1	375790	uc001ack.2	7206	ENSG00000188157	AGRN	agrin
chr1	963076	963514	439	*	440	963404	27	9.82349	3.86695	7.34062	Intron (uc001ack.2/375790, intron 2 of 35)	1	955503	991499	35997	1	375790	uc001ack.2	7573	ENSG00000188157	AGRN	agrin
chr1	965502	966030	529	*	530	965731	28	10.53882	4.02038	7.97695	Intron (uc001ack.2/375790, intron 2 of 35)	1	955503	991499	35997	1	375790	uc001ack.2	9999	ENSG00000188157	AGRN	agrin
chr1	969231	970459	1229	*	1230	969910	72	48.85636	9.66517	43.78172	Intron (uc001ack.2/375790, intron 2 of 35)	1	955503	991499	35997	1	375790	uc001ack.2	13728	ENSG00000188157	AGRN	agrin
chr1	970748	971186	439	*	440	970991	28	10.53882	4.02038	7.97695	Intron (uc001ack.2/375790, intron 3 of 35)	1	955503	991499	35997	1	375790	uc001ack.2	15245	ENSG00000188157	AGRN	agrin
chr1	971358	971769	412	*	413	971595	28	10.49448	4.00505	7.95362	Intron (uc001ack.2/375790, intron 3 of 35)	1	955503	991499	35997	1	375790	uc001ack.2	15855	ENSG00000188157	AGRN	agrin
chr1	972179	972592	414	*	415	972311	24	3.74754	2.09705	2.11331	Intron (uc001ack.2/375790, intron 3 of 35)	1	955503	991499	35997	1	375790	uc001ack.2	16676	ENSG00000188157	AGRN	agrin
chr1	973535	973733	199	*	200	973597	20	4.17602	2.38608	2.44463	Intron (uc001ack.2/375790, intron 3 of 35)	1	955503	991499	35997	1	375790	uc001ack.2	18032	ENSG00000188157	AGRN	agrin
chr1	973815	974013	199	*	200	973939	20	4.68303	2.56819	2.85365	Intron (uc001ack.2/375790, intron 3 of 35)	1	955503	991499	35997	1	375790	uc001ack.2	18312	ENSG00000188157	AGRN	agrin
chr1	975210	976024	815	*	816	975462	50	26.01079	6.35834	22.42447	Intron (uc001ack.2/375790, intron 3 of 35)	1	955503	991499	35997	1	375790	uc001ack.2	19707	ENSG00000188157	AGRN	agrin
chr1	976631	976869	239	*	240	976696	17	4.0576	2.49541	2.33958	Exon (uc001ack.2/375790, exon 5 of 36)	1	955503	991499	35997	1	375790	uc001ack.2	21128	ENSG00000188157	AGRN	agrin
chr1	984789	984988	200	*	201	984953	19	4.33512	2.49347	2.58474	Exon (uc001ack.2/375790, exon 25 of 36)	1	1007126	1009687	2562	2	401934	uc021oen.1	24699	ENSG00000237330	RNF223	ring finger protein 223
chr1	986952	987238	287	*	288	987074	25	7.5195	3.24151	5.26078	Exon (uc001ack.2/375790, exon 32 of 36)	1	1007126	1009687	2562	2	401934	uc021oen.1	22449	ENSG00000237330	RNF223	ring finger protein 223
chr1	992431	992766	336	*	337	992569	28	10.00988	3.83959	7.49421	Distal Intergenic	1	1007126	1009687	2562	2	401934	uc021oen.1	16921	ENSG00000237330	RNF223	ring finger protein 223
chr1	993242	993988	747	*	748	993590	40	17.7923	5.11161	14.7329	Distal Intergenic	1	1007126	1009687	2562	2	401934	uc021oen.1	15699	ENSG00000237330	RNF223	ring finger protein 223
chr1	994184	994555	372	*	373	994450	28	8.33289	3.29506	5.99058	Distal Intergenic	1	1007126	1009687	2562	2	401934	uc021oen.1	15132	ENSG00000237330	RNF223	ring finger protein 223
chr1	995744	996160	417	*	418	995840	27	8.12461	3.29838	5.79632	Exon (uc009vjs.1/uc009vjs.1, exon 2 of 5)	1	1007126	1009687	2562	2	401934	uc021oen.1	13527	ENSG00000237330	RNF223	ring finger protein 223
chr1	1005275	1005503	229	*	230	1005338	22	4.97985	2.5678	3.11877	Downstream (1-2kb)	1	1007126	1009687	2562	2	401934	uc021oen.1	4184	ENSG00000237330	RNF223	ring finger protein 223
chr1	1007341	1007604	264	*	265	1007412	24	7.93898	3.46585	5.62561	Promoter (2-3kb)	1	1007126	1009687	2562	2	401934	uc021oen.1	2083	ENSG00000237330	RNF223	ring finger protein 223
chr1	1008806	1009270	465	*	466	1008986	23	4.34785	2.31632	2.59528	Promoter (<=1kb)	1	1007126	1009687	2562	2	401934	uc021oen.1	417	ENSG00000237330	RNF223	ring finger protein 223
chr1	1009885	1010244	360	*	361	1009942	20	4.82003	2.61814	2.97337	Promoter (<=1kb)	1	1007126	1009687	2562	2	401934	uc021oen.1	-198	ENSG00000237330	RNF223	ring finger protein 223
chr1	1010379	1011014	636	*	637	1010701	27	9.86592	3.88175	7.3607	Promoter (<=1kb)	1	1007126	1009687	2562	2	401934	uc021oen.1	-692	ENSG00000237330	RNF223	ring finger protein 223
chr1	1011187	1011597	411	*	412	1011337	33	14.11139	4.71355	11.27883	Promoter (1-2kb)	1	1007126	1009687	2562	2	401934	uc021oen.1	-1500	ENSG00000237330	RNF223	ring finger protein 223
chr1	1011653	1011910	258	*	259	1011734	17	4.0576	2.49541	2.33958	Promoter (1-2kb)	1	1007126	1009687	2562	2	401934	uc021oen.1	-1966	ENSG00000237330	RNF223	ring finger protein 223
chr1	1012411	1012864	454	*	455	1012622	34	14.86469	4.85219	11.98254	Promoter (2-3kb)	1	1007126	1009687	2562	2	401934	uc021oen.1	-2724	ENSG00000237330	RNF223	ring finger protein 223
chr1	1014017	1015287	1271	*	1272	1014365	42	21.30098	5.96126	18.00915	Downstream (1-2kb)	1	1007126	1009687	2562	2	401934	uc021oen.1	-4330	ENSG00000237330	RNF223	ring finger protein 223
chr1	1015600	1015881	282	*	283	1015662	22	6.73643	3.18858	4.56912	Downstream (1-2kb)	1	1007126	1009687	2562	2	401934	uc021oen.1	-5913	ENSG00000237330	RNF223	ring finger protein 223
chr1	1047748	1048147	400	*	401	1047905	23	7.32909	3.32721	5.08703	Intron (uc001acr.2/54991, intron 11 of 11)	1	1017198	1051736	34539	2	54991	uc001acr.2	3589	ENSG00000131591	C1orf159	chromosome 1 open reading frame 159
chr1	1048705	1048905	201	*	202	1048788	23	7.10112	3.24461	4.90777	Promoter (2-3kb)	1	1017198	1051736	34539	2	54991	uc001acr.2	2831	ENSG00000131591	C1orf159	chromosome 1 open reading frame 159
chr1	1052721	1054296	1576	*	1577	1053731	49	25.1483	6.23367	21.61697	Promoter (<=1kb)	1	1017198	1051736	34539	2	54991	uc001acr.2	-985	ENSG00000131591	C1orf159	chromosome 1 open reading frame 159
chr1	1054349	1054583	235	*	236	1054436	24	7.93898	3.46585	5.62561	Promoter (2-3kb)	1	1017198	1051736	34539	2	54991	uc001acr.2	-2613	ENSG00000131591	C1orf159	chromosome 1 open reading frame 159
chr1	1054746	1055258	513	*	514	1054855	27	9.82349	3.86695	7.34062	Distal Intergenic	1	1017198	1051736	34539	2	54991	uc001acr.2	-3010	ENSG00000131591	C1orf159	chromosome 1 open reading frame 159
chr1	1056429	1056815	387	*	388	1056553	23	5.60971	2.72694	3.60747	Distal Intergenic	1	1017198	1051736	34539	2	54991	uc001acr.2	-4693	ENSG00000131591	C1orf159	chromosome 1 open reading frame 159
chr1	1059687	1060265	579	*	580	1060063	20	5.60562	2.91131	3.60747	Distal Intergenic	1	1017198	1051736	34539	2	54991	uc001acr.2	-7951	ENSG00000131591	C1orf159	chromosome 1 open reading frame 159
chr1	1060324	1060549	226	*	227	1060340	17	2.91494	2.04521	1.48185	Distal Intergenic	1	1017198	1051736	34539	2	54991	uc001acr.2	-8588	ENSG00000131591	C1orf159	chromosome 1 open reading frame 159
chr1	1062925	1063144	220	*	221	1063026	19	5.069	2.77268	3.16077	Distal Intergenic	1	1072397	1079434	7038	1	254099	uc001acv.3	-9253	ENSG00000223823	LINC01342	long intergenic non-protein coding RNA 1342
chr1	1064253	1064566	314	*	315	1064293	18	4.55268	2.63404	2.73677	Distal Intergenic	1	1072397	1079434	7038	1	254099	uc001acv.3	-7831	ENSG00000223823	LINC01342	long intergenic non-protein coding RNA 1342
chr1	1065977	1066433	457	*	458	1066027	21	6.13064	3.03832	4.07607	Distal Intergenic	1	1072397	1079434	7038	1	254099	uc001acv.3	-5964	ENSG00000223823	LINC01342	long intergenic non-protein coding RNA 1342
chr1	1068765	1069076	312	*	313	1068785	17	3.42658	2.24412	1.87548	Distal Intergenic	1	1072397	1079434	7038	1	254099	uc001acv.3	-3321	ENSG00000223823	LINC01342	long intergenic non-protein coding RNA 1342
chr1	1069792	1070190	399	*	400	1069866	24	7.93898	3.46585	5.62561	Promoter (2-3kb)	1	1072397	1079434	7038	1	254099	uc001acv.3	-2207	ENSG00000223823	LINC01342	long intergenic non-protein coding RNA 1342
chr1	1071523	1071743	221	*	222	1071699	23	7.32909	3.32721	5.08703	Promoter (<=1kb)	1	1072397	1079434	7038	1	254099	uc001acv.3	-654	ENSG00000223823	LINC01342	long intergenic non-protein coding RNA 1342
chr1	1074300	1074658	359	*	360	1074468	25	8.56547	3.60448	6.1849	Promoter (1-2kb)	1	1072397	1079434	7038	1	254099	uc001acv.3	1903	ENSG00000223823	LINC01342	long intergenic non-protein coding RNA 1342
chr1	1076017	1076303	287	*	288	1076162	22	6.73643	3.18858	4.56912	5' UTR	1	1072397	1079434	7038	1	254099	uc001acv.3	3620	ENSG00000223823	LINC01342	long intergenic non-protein coding RNA 1342
chr1	1077070	1077640	571	*	572	1077504	27	9.82349	3.86695	7.34062	Intron (uc001acv.3/254099, intron 2 of 2)	1	1072397	1079434	7038	1	254099	uc001acv.3	4673	ENSG00000223823	LINC01342	long intergenic non-protein coding RNA 1342
chr1	1077974	1078431	458	*	459	1078316	24	7.93898	3.46585	5.62561	5' UTR	1	1072397	1079434	7038	1	254099	uc001acv.3	5577	ENSG00000223823	LINC01342	long intergenic non-protein coding RNA 1342
chr1	1082142	1082842	701	*	702	1082657	26	5.70323	2.60586	3.6937	Distal Intergenic	1	1072397	1079434	7038	1	254099	uc001acv.3	9745	ENSG00000223823	LINC01342	long intergenic non-protein coding RNA 1342
chr1	1086813	1087011	199	*	200	1086868	19	5.069	2.77268	3.16077	Distal Intergenic	1	1072397	1079434	7038	1	254099	uc001acv.3	14416	ENSG00000223823	LINC01342	long intergenic non-protein coding RNA 1342
chr1	1090343	1090541	199	*	200	1090455	20	4.17602	2.38608	2.44463	Distal Intergenic	1	1102484	1102578	95	1	406984	uc001acw.2	-11943	ENSG00000207730	MIR200B	microRNA 200b
chr1	1091307	1091647	341	*	342	1091487	28	9.40045	3.63675	6.94268	Distal Intergenic	1	1102484	1102578	95	1	406984	uc001acw.2	-10837	ENSG00000207730	MIR200B	microRNA 200b
chr1	1091706	1091923	218	*	219	1091849	19	4.40056	2.51796	2.64312	Distal Intergenic	1	1102484	1102578	95	1	406984	uc001acw.2	-10561	ENSG00000207730	MIR200B	microRNA 200b
chr1	1097499	1097852	354	*	355	1097620	21	6.13064	3.03832	4.07607	Distal Intergenic	1	1102484	1102578	95	1	406984	uc001acw.2	-4632	ENSG00000207730	MIR200B	microRNA 200b
chr1	1098088	1098441	354	*	355	1098268	27	9.82349	3.86695	7.34062	Distal Intergenic	1	1102484	1102578	95	1	406984	uc001acw.2	-4043	ENSG00000207730	MIR200B	microRNA 200b
chr1	1098615	1099072	458	*	459	1098842	21	6.1617	3.04995	4.07607	Distal Intergenic	1	1102484	1102578	95	1	406984	uc001acw.2	-3412	ENSG00000207730	MIR200B	microRNA 200b
chr1	1099125	1099504	380	*	381	1099284	19	5.069	2.77268	3.16077	Promoter (2-3kb)	1	1102484	1102578	95	1	406984	uc001acw.2	-2980	ENSG00000207730	MIR200B	microRNA 200b
chr1	1099761	1101750	1990	*	1991	1100143	36	16.40722	5.12946	13.42205	Promoter (<=1kb)	1	1102484	1102578	95	1	406984	uc001acw.2	-734	ENSG00000207730	MIR200B	microRNA 200b
chr1	1102731	1104627	1897	*	1898	1104279	37	17.13428	5.248	14.11875	Promoter (<=1kb)	1	1103243	1103332	90	1	406983	uc010nye.1	0	ENSG00000207607	MIR200A	microRNA 200a
chr1	1104845	1105789	945	*	946	1105566	50	28.37467	7.07033	24.62741	Promoter (<=1kb)	1	1104385	1104467	83	1	554210	uc010nyf.1	460	ENSG00000198976	MIR429	microRNA 429
chr1	1105956	1107897	1942	*	1943	1106285	50	28.28819	7.04337	24.56266	Promoter (1-2kb)	1	1109286	1133313	24028	1	254173	uc001acy.2	-1389	ENSG00000162571	TTLL10	tubulin tyrosine ligase like 10
chr1	1108353	1110283	1931	*	1932	1109361	38	14.80993	4.43128	11.94671	Promoter (<=1kb)	1	1109286	1133313	24028	1	254173	uc001acy.2	0	ENSG00000162571	TTLL10	tubulin tyrosine ligase like 10
chr1	1110766	1112226	1461	*	1462	1111096	37	12.86342	3.96611	10.1247	Promoter (1-2kb)	1	1109286	1133313	24028	1	254173	uc001acy.2	1480	ENSG00000162571	TTLL10	tubulin tyrosine ligase like 10
chr1	1113031	1113555	525	*	526	1113347	29	9.97052	3.7402	7.45632	Promoter (1-2kb)	1	1115077	1121243	6167	1	254173	uc001acz.2	-1522	ENSG00000162571	TTLL10	tubulin tyrosine ligase like 10
chr1	1114145	1115720	1576	*	1577	1114992	38	17.99559	5.40672	14.90941	Promoter (<=1kb)	1	1115077	1121243	6167	1	254173	uc001acz.2	0	ENSG00000162571	TTLL10	tubulin tyrosine ligase like 10
chr1	1117068	1117282	215	*	216	1117141	20	5.60562	2.91131	3.60747	Promoter (1-2kb)	1	1115077	1121243	6167	1	254173	uc001acz.2	1991	ENSG00000162571	TTLL10	tubulin tyrosine ligase like 10
chr1	1117378	1117899	522	*	523	1117563	23	7.32909	3.32721	5.08703	Promoter (2-3kb)	1	1115077	1121243	6167	1	254173	uc001acz.2	2301	ENSG00000162571	TTLL10	tubulin tyrosine ligase like 10
chr1	1118115	1119224	1110	*	1111	1118702	29	11.22617	4.15902	8.60775	Exon (uc001acy.2/254173, exon 11 of 16)	1	1115077	1121243	6167	1	254173	uc001acz.2	3038	ENSG00000162571	TTLL10	tubulin tyrosine ligase like 10
chr1	1119496	1119889	394	*	395	1119593	21	6.1617	3.04995	4.07607	Intron (uc001acy.2/254173, intron 12 of 15)	1	1115077	1121243	6167	1	254173	uc001acz.2	4419	ENSG00000162571	TTLL10	tubulin tyrosine ligase like 10
chr1	1120073	1121240	1168	*	1169	1120853	33	12.13399	4.08016	9.44953	3' UTR	1	1115077	1121243	6167	1	254173	uc001acz.2	4996	ENSG00000162571	TTLL10	tubulin tyrosine ligase like 10
chr1	1121680	1121885	206	*	207	1121758	20	4.17602	2.38608	2.44463	Intron (uc001acy.2/254173, intron 13 of 15)	1	1115077	1121243	6167	1	254173	uc001acz.2	6603	ENSG00000162571	TTLL10	tubulin tyrosine ligase like 10
chr1	1122222	1122524	303	*	304	1122281	24	7.10673	3.17237	4.91319	Intron (uc001acy.2/254173, intron 13 of 15)	1	1115077	1121243	6167	1	254173	uc001acz.2	7145	ENSG00000162571	TTLL10	tubulin tyrosine ligase like 10
chr1	1122772	1123003	232	*	233	1122910	29	5.83342	2.51646	3.817	Intron (uc001acy.2/254173, intron 13 of 15)	1	1115077	1121243	6167	1	254173	uc001acz.2	7695	ENSG00000162571	TTLL10	tubulin tyrosine ligase like 10
chr1	1123803	1124320	518	*	519	1123999	32	10.77343	3.74955	8.19532	Intron (uc001acy.2/254173, intron 13 of 15)	1	1115077	1121243	6167	1	254173	uc001acz.2	8726	ENSG00000162571	TTLL10	tubulin tyrosine ligase like 10
chr1	1125216	1125498	283	*	284	1125408	29	7.5076	2.9853	5.25485	Intron (uc001acy.2/254173, intron 13 of 15)	1	1115077	1121243	6167	1	254173	uc001acz.2	10139	ENSG00000162571	TTLL10	tubulin tyrosine ligase like 10
chr1	1126222	1126641	420	*	421	1126379	35	13.14262	4.20982	10.39588	Intron (uc001acy.2/254173, intron 13 of 15)	1	1115077	1121243	6167	1	254173	uc001acz.2	11145	ENSG00000162571	TTLL10	tubulin tyrosine ligase like 10
chr1	1127112	1127442	331	*	332	1127294	32	11.44054	3.95276	8.80899	Intron (uc001acy.2/254173, intron 13 of 15)	1	1115077	1121243	6167	1	254173	uc001acz.2	12035	ENSG00000162571	TTLL10	tubulin tyrosine ligase like 10
chr1	1127721	1128217	497	*	498	1128092	34	6.88357	2.59611	4.71012	Intron (uc001acy.2/254173, intron 13 of 15)	1	1115077	1121243	6167	1	254173	uc001acz.2	12644	ENSG00000162571	TTLL10	tubulin tyrosine ligase like 10
chr1	1128860	1129419	560	*	561	1129033	21	4.63575	2.4997	2.81008	Intron (uc001acy.2/254173, intron 13 of 15)	1	1138888	1141060	2173	2	8784	uc001ada.3	11641	ENSG00000186891	TNFRSF18	TNF receptor superfamily member 18
chr1	1129997	1130491	495	*	496	1130363	27	5.53473	2.51315	3.58116	Intron (uc001acy.2/254173, intron 13 of 15)	1	1138888	1141060	2173	2	8784	uc001ada.3	10569	ENSG00000186891	TNFRSF18	TNF receptor superfamily member 18
chr1	1130928	1131448	521	*	522	1131119	34	9.0632	3.14144	6.65266	Intron (uc001acy.2/254173, intron 13 of 15)	1	1138888	1141060	2173	2	8784	uc001ada.3	9612	ENSG00000186891	TNFRSF18	TNF receptor superfamily member 18
chr1	1131644	1132362	719	*	720	1132012	26	8.10967	3.36618	5.78223	Exon (uc001acy.2/254173, exon 14 of 16)	1	1138888	1141060	2173	2	8784	uc001ada.3	8698	ENSG00000186891	TNFRSF18	TNF receptor superfamily member 18
chr1	1132914	1133964	1051	*	1052	1133705	26	9.20797	3.74312	6.76248	3' UTR	1	1138888	1141060	2173	2	8784	uc001ada.3	7096	ENSG00000186891	TNFRSF18	TNF receptor superfamily member 18
chr1	1134304	1135824	1521	*	1522	1134667	30	11.92752	4.29765	9.25591	Distal Intergenic	1	1138888	1141060	2173	2	8784	uc001ada.3	5236	ENSG00000186891	TNFRSF18	TNF receptor superfamily member 18
chr1	1135970	1136298	329	*	330	1136142	34	14.86469	4.85219	11.98254	Downstream (2-3kb)	1	1138888	1141060	2173	2	8784	uc001ada.3	4762	ENSG00000186891	TNFRSF18	TNF receptor superfamily member 18
chr1	1136942	1137527	586	*	587	1137243	25	8.56547	3.60448	6.1849	Downstream (1-2kb)	1	1138888	1141060	2173	2	8784	uc001ada.3	3533	ENSG00000186891	TNFRSF18	TNF receptor superfamily member 18
chr1	1137583	1137829	247	*	248	1137760	20	5.60562	2.91131	3.60747	Downstream (1-2kb)	1	1138888	1141060	2173	2	8784	uc001ada.3	3231	ENSG00000186891	TNFRSF18	TNF receptor superfamily member 18
chr1	1137994	1138654	661	*	662	1138284	27	9.86592	3.88175	7.3607	Promoter (2-3kb)	1	1138888	1141060	2173	2	8784	uc001ada.3	2406	ENSG00000186891	TNFRSF18	TNF receptor superfamily member 18
chr1	1138918	1139726	809	*	810	1139419	28	10.53882	4.02038	7.97695	Promoter (1-2kb)	1	1138888	1141060	2173	2	8784	uc001ada.3	1334	ENSG00000186891	TNFRSF18	TNF receptor superfamily member 18
chr1	1140136	1140527	392	*	393	1140345	26	8.10967	3.36618	5.78223	Promoter (<=1kb)	1	1138888	1141060	2173	2	8784	uc001ada.3	533	ENSG00000186891	TNFRSF18	TNF receptor superfamily member 18
chr1	1140641	1143444	2804	*	2805	1142411	50	19.19028	4.57753	16.04145	Promoter (<=1kb)	1	1138888	1141060	2173	2	8784	uc001ada.3	0	ENSG00000186891	TNFRSF18	TNF receptor superfamily member 18
chr1	1143712	1144150	439	*	440	1143837	37	17.19582	5.26809	14.16024	Promoter (1-2kb)	1	1138888	1142089	3202	2	8784	uc001adb.3	-1623	ENSG00000186891	TNFRSF18	TNF receptor superfamily member 18
chr1	1144417	1146530	2114	*	2115	1144641	37	15.51893	4.73759	12.61431	Promoter (2-3kb)	1	1138888	1142089	3202	2	8784	uc001adb.3	-2328	ENSG00000186891	TNFRSF18	TNF receptor superfamily member 18
chr1	1148118	1149128	1011	*	1012	1148845	34	14.86469	4.85219	11.98254	Promoter (<=1kb)	1	1146706	1149548	2843	2	7293	uc001ade.3	420	ENSG00000186827	TNFRSF4	TNF receptor superfamily member 4
chr1	1149466	1149901	436	*	437	1149739	23	6.38757	2.99216	4.28219	Promoter (<=1kb)	1	1146706	1149548	2843	2	7293	uc001ade.3	0	ENSG00000186827	TNFRSF4	TNF receptor superfamily member 4
chr1	1172601	1174985	2385	*	2386	1174081	42	21.22986	5.93853	17.95925	Downstream (2-3kb)	1	1167629	1170420	2792	1	126792	uc001adk.3	4972	ENSG00000176022	B3GALT6	beta-1,3-galactosyltransferase 6
chr1	1175066	1175808	743	*	744	1175259	31	12.64244	4.43629	9.91678	Downstream (2-3kb)	1	1177826	1182102	4277	2	388581	uc001adl.2	6294	ENSG00000184163	FAM132A	family with sequence similarity 132 member A
chr1	1176291	1177126	836	*	837	1176938	30	10.61933	3.86488	8.0493	Downstream (<1kb)	1	1177826	1182102	4277	2	388581	uc001adl.2	4976	ENSG00000184163	FAM132A	family with sequence similarity 132 member A
chr1	1180838	1181471	634	*	635	1181274	38	17.99559	5.40672	14.90941	Promoter (<=1kb)	1	1177826	1182102	4277	2	388581	uc001adl.2	631	ENSG00000184163	FAM132A	family with sequence similarity 132 member A
chr1	1181746	1184188	2443	*	2444	1182777	42	21.30098	5.96126	18.00915	Promoter (<=1kb)	1	1177826	1182102	4277	2	388581	uc001adl.2	0	ENSG00000184163	FAM132A	family with sequence similarity 132 member A
chr1	1184342	1184992	651	*	652	1184595	38	10.42268	3.2714	7.8881	Promoter (2-3kb)	1	1177826	1182102	4277	2	388581	uc001adl.2	-2240	ENSG00000184163	FAM132A	family with sequence similarity 132 member A
chr1	1216307	1216685	379	*	380	1216618	20	5.60562	2.91131	3.60747	Promoter (<=1kb)	1	1215816	1227409	11594	1	6339	uc001adt.1	491	ENSG00000162572	SCNN1D	sodium channel epithelial 1 delta subunit
chr1	1224823	1225501	679	*	680	1225352	32	11.228	3.88737	8.60877	Intron (uc001adt.1/6339, intron 12 of 17)	1	1217537	1227409	9873	1	6339	uc001adx.2	7286	ENSG00000162572	SCNN1D	sodium channel epithelial 1 delta subunit
chr1	1286974	1287435	462	*	463	1287247	28	10.53882	4.02038	7.97695	Promoter (2-3kb)	1	1270658	1284492	13835	2	1855	uc001aer.4	-2482	ENSG00000107404	DVL1	dishevelled segment polarity protein 1
chr1	1287499	1287710	212	*	213	1287584	26	5.0858	2.4234	3.17625	Downstream (<1kb)	1	1270658	1284492	13835	2	1855	uc001aer.4	-3007	ENSG00000107404	DVL1	dishevelled segment polarity protein 1
chr1	1288142	1290552	2411	*	2412	1290017	67	45.10626	9.42711	40.23296	3' UTR	1	1288071	1293915	5845	2	54587	uc001aew.3	3363	ENSG00000162576	MXRA8	matrix remodeling associated 8
chr1	1290836	1291051	216	*	217	1290980	28	10.53882	4.02038	7.97695	Promoter (2-3kb)	1	1288071	1293915	5845	2	54587	uc001aew.3	2864	ENSG00000162576	MXRA8	matrix remodeling associated 8
chr1	1292198	1292768	571	*	572	1292344	35	15.63007	4.99082	12.69659	Promoter (1-2kb)	1	1288071	1293915	5845	2	54587	uc001aew.3	1147	ENSG00000162576	MXRA8	matrix remodeling associated 8
chr1	1292952	1293792	841	*	842	1293574	29	11.22617	4.15902	8.60775	Promoter (<=1kb)	1	1288071	1293915	5845	2	54587	uc001aew.3	123	ENSG00000162576	MXRA8	matrix remodeling associated 8
chr1	1293907	1294658	752	*	753	1294184	33	6.4295	2.52194	4.32014	Promoter (<=1kb)	1	1288071	1293915	5845	2	54587	uc001aew.3	0	ENSG00000162576	MXRA8	matrix remodeling associated 8
chr1	1294980	1295371	392	*	393	1295146	29	10.92327	4.05577	8.34067	Promoter (1-2kb)	1	1288071	1293915	5845	2	54587	uc001aew.3	-1065	ENSG00000162576	MXRA8	matrix remodeling associated 8
chr1	1296088	1296339	252	*	253	1296205	18	3.75183	2.3236	2.11615	Promoter (<=1kb)	1	1288071	1297157	9087	2	54587	uc001afa.3	818	ENSG00000162576	MXRA8	matrix remodeling associated 8
chr1	1296688	1297040	353	*	354	1296772	20	5.60562	2.91131	3.60747	Promoter (<=1kb)	1	1288071	1297157	9087	2	54587	uc001afa.3	117	ENSG00000162576	MXRA8	matrix remodeling associated 8
chr1	1298607	1298973	367	*	368	1298780	23	7.00689	3.21075	4.81845	Promoter (1-2kb)	1	1288071	1297157	9087	2	54587	uc001afa.3	-1450	ENSG00000162576	MXRA8	matrix remodeling associated 8
chr1	1299607	1299831	225	*	226	1299758	25	8.12549	3.44951	5.79704	Promoter (2-3kb)	1	1288071	1297157	9087	2	54587	uc001afa.3	-2450	ENSG00000162576	MXRA8	matrix remodeling associated 8
chr1	1301370	1301627	258	*	259	1301476	24	6.77094	3.05736	4.60104	Distal Intergenic	1	1288071	1297157	9087	2	54587	uc001afa.3	-4213	ENSG00000162576	MXRA8	matrix remodeling associated 8
chr1	1354782	1355509	728	*	729	1355262	31	12.59237	4.41937	9.8877	Promoter (1-2kb)	1	1353800	1356824	3025	2	441869	uc001afp.3	1315	ENSG00000235098	ANKRD65	ankyrin repeat domain 65
chr1	1356146	1357136	991	*	992	1356914	29	11.22617	4.15902	8.60775	Promoter (<=1kb)	1	1353800	1356824	3025	2	441869	uc001afp.3	0	ENSG00000235098	ANKRD65	ankyrin repeat domain 65
chr1	1357889	1358241	353	*	354	1358047	24	6.12258	2.84057	4.07582	Promoter (1-2kb)	1	1353800	1356824	3025	2	441869	uc001afp.3	-1065	ENSG00000235098	ANKRD65	ankyrin repeat domain 65
chr1	1358734	1358974	241	*	242	1358813	24	6.60171	3.00012	4.4811	Promoter (1-2kb)	1	1353800	1356824	3025	2	441869	uc001afp.3	-1910	ENSG00000235098	ANKRD65	ankyrin repeat domain 65
chr1	1360316	1360752	437	*	438	1360383	20	4.82003	2.61814	2.97337	Promoter (<=1kb)	1	1361508	1363167	1660	1	643965	uc010nyp.2	-756	ENSG00000205116	TMEM88B	transmembrane protein 88B
chr1	1361238	1361965	728	*	729	1361654	30	11.92752	4.29765	9.25591	Promoter (<=1kb)	1	1361508	1363167	1660	1	643965	uc010nyp.2	0	ENSG00000205116	TMEM88B	transmembrane protein 88B
chr1	1363586	1364072	487	*	488	1363752	39	18.80625	5.54536	15.66924	Promoter (2-3kb)	1	1361508	1363167	1660	1	643965	uc010nyp.2	2078	ENSG00000205116	TMEM88B	transmembrane protein 88B
chr1	1365536	1366329	794	*	795	1365848	30	11.92752	4.29765	9.25591	Distal Intergenic	1	1361508	1363167	1660	1	643965	uc010nyp.2	4028	ENSG00000205116	TMEM88B	transmembrane protein 88B
chr1	1366999	1367945	947	*	948	1367554	30	11.92752	4.29765	9.25591	Promoter (2-3kb)	1	1370903	1378262	7360	1	64856	uc001afr.3	-2958	ENSG00000179403	VWA1	von Willebrand factor A domain containing 1
chr1	1368124	1370998	2875	*	2876	1370310	49	22.8277	5.58217	19.45591	Promoter (<=1kb)	1	1370903	1378262	7360	1	64856	uc001afr.3	0	ENSG00000179403	VWA1	von Willebrand factor A domain containing 1
chr1	1371364	1373141	1778	*	1779	1371809	48	26.55243	6.79306	22.92233	Promoter (<=1kb)	1	1370903	1378262	7360	1	64856	uc001afr.3	461	ENSG00000179403	VWA1	von Willebrand factor A domain containing 1
chr1	1373270	1373667	398	*	399	1373468	23	7.10112	3.24461	4.90777	Promoter (2-3kb)	1	1370903	1378262	7360	1	64856	uc001afr.3	2367	ENSG00000179403	VWA1	von Willebrand factor A domain containing 1
chr1	1373917	1374115	199	*	200	1374037	17	4.03405	2.4859	2.33958	Intron (uc001afr.3/64856, intron 2 of 2)	1	1370903	1378262	7360	1	64856	uc001afr.3	3014	ENSG00000179403	VWA1	von Willebrand factor A domain containing 1
chr1	1374176	1374376	201	*	202	1374200	19	5.01106	2.75025	3.14836	Intron (uc001afr.3/64856, intron 2 of 2)	1	1370903	1378262	7360	1	64856	uc001afr.3	3273	ENSG00000179403	VWA1	von Willebrand factor A domain containing 1
chr1	1377848	1378284	437	*	438	1377964	28	10.53882	4.02038	7.97695	3' UTR	1	1385069	1405538	20470	1	219293	uc001aft.2	-6785	ENSG00000215915	ATAD3C	ATPase family, AAA domain containing 3C
chr1	1379216	1379710	495	*	496	1379295	18	3.31479	2.15883	1.78262	Distal Intergenic	1	1385069	1405538	20470	1	219293	uc001aft.2	-5359	ENSG00000215915	ATAD3C	ATPase family, AAA domain containing 3C
chr1	1389873	1390281	409	*	410	1390120	19	5.069	2.77268	3.16077	Exon (uc001aft.2/219293, exon 4 of 12)	1	1385069	1405538	20470	1	219293	uc001aft.2	4804	ENSG00000215915	ATAD3C	ATPase family, AAA domain containing 3C
chr1	1390881	1391282	402	*	403	1391135	20	5.60562	2.91131	3.60747	Exon (uc001aft.2/219293, exon 5 of 12)	1	1385069	1405538	20470	1	219293	uc001aft.2	5812	ENSG00000215915	ATAD3C	ATPase family, AAA domain containing 3C
chr1	1392213	1392577	365	*	366	1392312	18	4.55268	2.63404	2.73677	Exon (uc001aft.2/219293, exon 8 of 12)	1	1385069	1405538	20470	1	219293	uc001aft.2	7144	ENSG00000215915	ATAD3C	ATPase family, AAA domain containing 3C
chr1	1394702	1394900	199	*	200	1394864	21	6.1617	3.04995	4.07607	Intron (uc001aft.2/219293, intron 9 of 11)	1	1385069	1405538	20470	1	219293	uc001aft.2	9633	ENSG00000215915	ATAD3C	ATPase family, AAA domain containing 3C
chr1	1394989	1395445	457	*	458	1395147	28	10.53882	4.02038	7.97695	Intron (uc001aft.2/219293, intron 9 of 11)	1	1385069	1405538	20470	1	219293	uc001aft.2	9920	ENSG00000215915	ATAD3C	ATPase family, AAA domain containing 3C
chr1	1395542	1396139	598	*	599	1395757	27	8.71523	3.49085	6.32426	Exon (uc001aft.2/219293, exon 10 of 12)	1	1385069	1405538	20470	1	219293	uc001aft.2	10473	ENSG00000215915	ATAD3C	ATPase family, AAA domain containing 3C
chr1	1396291	1396578	288	*	289	1396431	24	7.69856	3.37981	5.43234	Exon (uc001aft.2/219293, exon 10 of 12)	1	1407164	1431582	24419	1	83858	uc001afv.3	-10586	ENSG00000160072	ATAD3B	ATPase family, AAA domain containing 3B
chr1	1398456	1398728	273	*	274	1398557	22	5.25188	2.66048	3.32657	Intron (uc001aft.2/219293, intron 11 of 11)	1	1407164	1431582	24419	1	83858	uc001afv.3	-8436	ENSG00000160072	ATAD3B	ATPase family, AAA domain containing 3B
chr1	1398796	1399414	619	*	620	1399150	24	4.23373	2.24389	2.49832	Intron (uc001aft.2/219293, intron 11 of 11)	1	1407164	1431582	24419	1	83858	uc001afv.3	-7750	ENSG00000160072	ATAD3B	ATPase family, AAA domain containing 3B
chr1	1400295	1400494	200	*	201	1400379	23	7.29424	3.31453	5.08076	Intron (uc001aft.2/219293, intron 11 of 11)	1	1407164	1431582	24419	1	83858	uc001afv.3	-6670	ENSG00000160072	ATAD3B	ATPase family, AAA domain containing 3B
chr1	1401395	1401838	444	*	445	1401540	21	6.1617	3.04995	4.07607	Intron (uc001aft.2/219293, intron 11 of 11)	1	1407164	1431582	24419	1	83858	uc001afv.3	-5326	ENSG00000160072	ATAD3B	ATPase family, AAA domain containing 3B
chr1	1474168	1474509	342	*	343	1474336	17	4.0576	2.49541	2.33958	Promoter (1-2kb)	1	1470158	1475740	5583	2	339453	uc009vkf.3	1231	ENSG00000205090	TMEM240	transmembrane protein 240
chr1	1474586	1475184	599	*	600	1474989	43	22.15268	6.09989	18.80485	Promoter (<=1kb)	1	1470158	1475740	5583	2	339453	uc009vkf.3	556	ENSG00000205090	TMEM240	transmembrane protein 240
chr1	1512934	1513211	278	*	279	1513091	24	6.12258	2.84057	4.07582	Promoter (2-3kb)	1	1477053	1510262	33210	2	29101	uc001agd.3	-2672	ENSG00000160075	SSU72	SSU72 homolog, RNA polymerase II CTD phosphatase
chr1	1513479	1513781	303	*	304	1513606	28	8.91772	3.48014	6.5177	Distal Intergenic	1	1477053	1510262	33210	2	29101	uc001agd.3	-3217	ENSG00000160075	SSU72	SSU72 homolog, RNA polymerase II CTD phosphatase
chr1	1513869	1514305	437	*	438	1514130	34	12.07161	3.97679	9.38831	Distal Intergenic	1	1477053	1510262	33210	2	29101	uc001agd.3	-3607	ENSG00000160075	SSU72	SSU72 homolog, RNA polymerase II CTD phosphatase
chr1	1515174	1515712	539	*	540	1515482	45	21.67259	5.7017	18.36622	Distal Intergenic	1	1477053	1510262	33210	2	29101	uc001agd.3	-4912	ENSG00000160075	SSU72	SSU72 homolog, RNA polymerase II CTD phosphatase
chr1	1516097	1516982	886	*	887	1516380	37	13.10067	4.03177	10.35449	Distal Intergenic	1	1477053	1510262	33210	2	29101	uc001agd.3	-5835	ENSG00000160075	SSU72	SSU72 homolog, RNA polymerase II CTD phosphatase
chr1	1517115	1517377	263	*	264	1517245	25	5.89718	2.71366	3.86881	Distal Intergenic	1	1477053	1510262	33210	2	29101	uc001agd.3	-6853	ENSG00000160075	SSU72	SSU72 homolog, RNA polymerase II CTD phosphatase
chr1	1519430	1519628	199	*	200	1519525	16	3.30495	2.24153	1.77904	Distal Intergenic	1	1477053	1510262	33210	2	29101	uc001agd.3	-9168	ENSG00000160075	SSU72	SSU72 homolog, RNA polymerase II CTD phosphatase
chr1	1521598	1522016	419	*	420	1521839	21	5.95857	2.97423	3.92591	Distal Intergenic	1	1477053	1510262	33210	2	29101	uc001agd.3	-11336	ENSG00000160075	SSU72	SSU72 homolog, RNA polymerase II CTD phosphatase
chr1	1523012	1523262	251	*	252	1523185	23	4.34785	2.31632	2.59528	Distal Intergenic	1	1533388	1535476	2089	2	643988	uc021oes.1	12214	ENSG00000228594	FNDC10	fibronectin type III domain containing 10
chr1	1524031	1524375	345	*	346	1524183	23	6.91417	3.17759	4.73853	Distal Intergenic	1	1533388	1535476	2089	2	643988	uc021oes.1	11101	ENSG00000228594	FNDC10	fibronectin type III domain containing 10
chr1	1524792	1525662	871	*	872	1525438	34	14.86469	4.85219	11.98254	Distal Intergenic	1	1533388	1535476	2089	2	643988	uc021oes.1	9814	ENSG00000228594	FNDC10	fibronectin type III domain containing 10
chr1	1529376	1529715	340	*	341	1529566	22	6.19005	2.98961	4.10045	Distal Intergenic	1	1533388	1535476	2089	2	643988	uc021oes.1	5761	ENSG00000228594	FNDC10	fibronectin type III domain containing 10
chr1	1529845	1532757	2913	*	2914	1530694	53	15.37348	3.58997	12.47577	Promoter (2-3kb)	1	1533388	1535476	2089	2	643988	uc021oes.1	2719	ENSG00000228594	FNDC10	fibronectin type III domain containing 10
chr1	1533017	1533432	416	*	417	1533312	21	5.79215	2.91279	3.77774	Promoter (2-3kb)	1	1533388	1535476	2089	2	643988	uc021oes.1	2044	ENSG00000228594	FNDC10	fibronectin type III domain containing 10
chr1	1533593	1535108	1516	*	1517	1534597	46	23.3677	6.08452	19.95408	Promoter (<=1kb)	1	1533388	1535476	2089	2	643988	uc021oes.1	368	ENSG00000228594	FNDC10	fibronectin type III domain containing 10
chr1	1535755	1537358	1604	*	1605	1535949	43	22.07964	6.07663	18.75574	Promoter (<=1kb)	1	1533388	1535476	2089	2	643988	uc021oes.1	-279	ENSG00000228594	FNDC10	fibronectin type III domain containing 10
chr1	1538940	1539486	547	*	548	1539339	27	9.13851	3.63216	6.7238	Intron (uc001agf.1/uc001agf.1, intron 1 of 2)	1	1533388	1535476	2089	2	643988	uc021oes.1	-3464	ENSG00000228594	FNDC10	fibronectin type III domain containing 10
chr1	1540219	1540474	256	*	257	1540350	23	7.29424	3.31453	5.08076	Intron (uc001agf.1/uc001agf.1, intron 1 of 2)	1	1533388	1535476	2089	2	643988	uc021oes.1	-4743	ENSG00000228594	FNDC10	fibronectin type III domain containing 10
chr1	1564450	1564999	550	*	551	1564692	31	10.14325	3.63592	7.62131	Promoter (<=1kb)	1	1564486	1565990	1505	1	142678	uc001ago.3	0	ENSG00000197530	MIB2	mindbomb E3 ubiquitin protein ligase 2
chr1	1566131	1566365	235	*	236	1566226	33	14.11139	4.71355	11.27883	Promoter (1-2kb)	1	1567560	1570030	2471	1	8510	uc001agp.3	-1195	ENSG00000189409	MMP23B	matrix metallopeptidase 23B
chr1	1566441	1569198	2758	*	2759	1567192	62	36.97305	7.85442	32.64035	Promoter (<=1kb)	1	1567560	1570030	2471	1	8510	uc001agp.3	0	ENSG00000189409	MMP23B	matrix metallopeptidase 23B
chr1	1630216	1630500	285	*	286	1630395	21	6.1617	3.04995	4.07607	Promoter (<=1kb)	1	1631378	1633247	1870	1	8511	uc001ahi.1	-878	ENSG00000215914	MMP23A	matrix metallopeptidase 23A (pseudogene)
chr1	1630616	1632423	1808	*	1809	1631552	59	36.97287	8.31804	32.64035	Promoter (<=1kb)	1	1631378	1633247	1870	1	8511	uc001ahi.1	0	ENSG00000215914	MMP23A	matrix metallopeptidase 23A (pseudogene)
chr1	1826179	1826771	593	*	594	1826408	20	5.60562	2.91131	3.60747	Distal Intergenic	1	1716725	1822526	105802	2	2782	uc001aif.3	-3653	ENSG00000078369	GNB1	G protein subunit beta 1
chr1	1826959	1827694	736	*	737	1827540	26	9.19031	3.7369	6.76248	Distal Intergenic	1	1716725	1822526	105802	2	2782	uc001aif.3	-4433	ENSG00000078369	GNB1	G protein subunit beta 1
chr1	1827801	1828866	1066	*	1067	1827975	25	7.5195	3.24151	5.26078	Distal Intergenic	1	1716725	1822526	105802	2	2782	uc001aif.3	-5275	ENSG00000078369	GNB1	G protein subunit beta 1
chr1	1829165	1829756	592	*	593	1829670	24	5.40837	2.60928	3.46387	Distal Intergenic	1	1716725	1822526	105802	2	2782	uc001aif.3	-6639	ENSG00000078369	GNB1	G protein subunit beta 1
chr1	1830847	1831657	811	*	812	1831108	25	3.67441	2.04699	2.04941	Distal Intergenic	1	1716725	1822526	105802	2	2782	uc001aif.3	-8321	ENSG00000078369	GNB1	G protein subunit beta 1
chr1	1832091	1832321	231	*	232	1832217	18	3.87033	2.36879	2.21758	Distal Intergenic	1	1716725	1822526	105802	2	2782	uc001aif.3	-9565	ENSG00000078369	GNB1	G protein subunit beta 1
chr1	1832744	1833527	784	*	785	1832964	36	16.01645	5.00211	13.07142	Distal Intergenic	1	1716725	1822526	105802	2	2782	uc001aif.3	-10218	ENSG00000078369	GNB1	G protein subunit beta 1
chr1	1834532	1835073	542	*	543	1834887	24	4.23373	2.24389	2.49832	Distal Intergenic	1	1846266	1848733	2468	1	163688	uc001aih.1	-11193	ENSG00000169885	CALML6	calmodulin like 6
chr1	1845646	1846048	403	*	404	1845823	27	8.92373	3.56011	6.51878	Promoter (<=1kb)	1	1846266	1848733	2468	1	163688	uc001aih.1	-218	ENSG00000169885	CALML6	calmodulin like 6
chr1	1846251	1846470	220	*	221	1846363	21	4.04242	2.29617	2.33958	Promoter (<=1kb)	1	1846266	1848733	2468	1	163688	uc001aih.1	0	ENSG00000169885	CALML6	calmodulin like 6
chr1	1846990	1847219	230	*	231	1847132	21	5.87467	2.94319	3.84988	Promoter (<=1kb)	1	1846266	1848733	2468	1	163688	uc001aih.1	724	ENSG00000169885	CALML6	calmodulin like 6
chr1	1849117	1850195	1079	*	1080	1849664	33	9.37669	3.28145	6.91937	Promoter (<=1kb)	1	1849029	1850236	1208	2	339456	uc001aii.2	41	ENSG00000178821	TMEM52	transmembrane protein 52
chr1	1851372	1851619	248	*	249	1851458	21	3.43268	2.09179	1.88113	Promoter (<=1kb)	1	1849029	1850740	1712	2	339456	uc001aij.2	-632	ENSG00000178821	TMEM52	transmembrane protein 52
chr1	1851684	1851990	307	*	308	1851694	25	3.67441	2.04699	2.04941	Promoter (<=1kb)	1	1849029	1850740	1712	2	339456	uc001aij.2	-944	ENSG00000178821	TMEM52	transmembrane protein 52
chr1	1854209	1854407	199	*	200	1854329	19	5.069	2.77268	3.16077	Intron (uc001aik.3/uc001aik.3, intron 2 of 10)	1	1849029	1850740	1712	2	339456	uc001aij.2	-3469	ENSG00000178821	TMEM52	transmembrane protein 52
chr1	1856311	1856509	199	*	200	1856353	18	4.55268	2.63404	2.73677	Intron (uc001aik.3/uc001aik.3, intron 6 of 10)	1	1849029	1850740	1712	2	339456	uc001aij.2	-5571	ENSG00000178821	TMEM52	transmembrane protein 52
chr1	1858314	1858799	486	*	487	1858689	21	6.1617	3.04995	4.07607	5' UTR	1	1849029	1850740	1712	2	339456	uc001aij.2	-7574	ENSG00000178821	TMEM52	transmembrane protein 52
chr1	1859535	1860075	541	*	542	1859764	24	6.12258	2.84057	4.07582	Distal Intergenic	1	1849029	1850740	1712	2	339456	uc001aij.2	-8795	ENSG00000178821	TMEM52	transmembrane protein 52
chr1	1870057	1870262	206	*	207	1870107	22	6.73643	3.18858	4.56912	Distal Intergenic	1	1849029	1850740	1712	2	339456	uc001aij.2	-19317	ENSG00000178821	TMEM52	transmembrane protein 52
chr1	1878151	1878666	516	*	517	1878293	23	7.32909	3.32721	5.08703	Distal Intergenic	1	1849029	1850740	1712	2	339456	uc001aij.2	-27411	ENSG00000178821	TMEM52	transmembrane protein 52
chr1	1881797	1882067	271	*	272	1881911	22	5.11388	2.61332	3.19664	Downstream (2-3kb)	1	1849029	1850740	1712	2	339456	uc001aij.2	-31057	ENSG00000178821	TMEM52	transmembrane protein 52
chr1	1882516	1882791	276	*	277	1882603	23	7.32909	3.32721	5.08703	Downstream (1-2kb)	1	1849029	1850740	1712	2	339456	uc001aij.2	-31776	ENSG00000178821	TMEM52	transmembrane protein 52
chr1	1883233	1883459	227	*	228	1883448	21	2.68431	1.84541	1.30565	Downstream (1-2kb)	1	1849029	1850740	1712	2	339456	uc001aij.2	-32493	ENSG00000178821	TMEM52	transmembrane protein 52
chr1	1890930	1891666	737	*	738	1891520	30	10.61933	3.86488	8.0493	Exon (uc001aim.1/85452, exon 15 of 18)	1	1886586	1922414	35829	2	85452	uc009vkz.1	30748	ENSG00000142609	CFAP74	cilia and flagella associated protein 74
chr1	1891734	1892063	330	*	331	1891927	22	6.34422	3.04519	4.24647	Intron (uc001aim.1/85452, intron 4 of 17)	1	1886586	1922414	35829	2	85452	uc009vkz.1	30351	ENSG00000142609	CFAP74	cilia and flagella associated protein 74
chr1	1896208	1896443	236	*	237	1896369	18	4.55268	2.63404	2.73677	Exon (uc001aim.1/85452, exon 13 of 18)	1	1886586	1922414	35829	2	85452	uc009vkz.1	25971	ENSG00000142609	CFAP74	cilia and flagella associated protein 74
chr1	1897016	1897360	345	*	346	1897169	24	7.93898	3.46585	5.62561	Intron (uc001aim.1/85452, intron 6 of 17)	1	1886586	1922414	35829	2	85452	uc009vkz.1	25054	ENSG00000142609	CFAP74	cilia and flagella associated protein 74
chr1	1897720	1897987	268	*	269	1897842	17	4.0576	2.49541	2.33958	Exon (uc001aim.1/85452, exon 12 of 18)	1	1886586	1922414	35829	2	85452	uc009vkz.1	24427	ENSG00000142609	CFAP74	cilia and flagella associated protein 74
chr1	1907543	1907741	199	*	200	1907604	17	4.0576	2.49541	2.33958	Intron (uc001aim.1/85452, intron 12 of 17)	1	1886586	1922414	35829	2	85452	uc009vkz.1	14673	ENSG00000142609	CFAP74	cilia and flagella associated protein 74
chr1	1918601	1918811	211	*	212	1918648	17	4.0576	2.49541	2.33958	Intron (uc001aim.1/85452, intron 14 of 17)	1	1886586	1922414	35829	2	85452	uc009vkz.1	3603	ENSG00000142609	CFAP74	cilia and flagella associated protein 74
chr1	1926282	1926600	319	*	320	1926436	24	5.40837	2.60928	3.46387	Intron (uc001aim.1/85452, intron 17 of 17)	1	1886586	1922414	35829	2	85452	uc009vkz.1	-3868	ENSG00000142609	CFAP74	cilia and flagella associated protein 74
chr1	1928589	1928913	325	*	326	1928766	31	7.47231	2.87217	5.22175	Intron (uc001aim.1/85452, intron 17 of 17)	1	1886586	1922414	35829	2	85452	uc009vkz.1	-6175	ENSG00000142609	CFAP74	cilia and flagella associated protein 74
chr1	1934549	1934761	213	*	214	1934643	21	6.1617	3.04995	4.07607	Promoter (<=1kb)	1	1884752	1935276	50525	2	85452	uc001aim.1	515	ENSG00000142609	CFAP74	cilia and flagella associated protein 74
chr1	1934977	1935938	962	*	963	1935167	50	28.37467	7.07033	24.62741	Promoter (<=1kb)	1	1884752	1935276	50525	2	85452	uc001aim.1	0	ENSG00000142609	CFAP74	cilia and flagella associated protein 74
chr1	1936232	1937006	775	*	776	1936751	26	9.20797	3.74312	6.76248	Promoter (<=1kb)	1	1884752	1935276	50525	2	85452	uc001aim.1	-956	ENSG00000142609	CFAP74	cilia and flagella associated protein 74
chr1	1938782	1938998	217	*	218	1938844	19	5.069	2.77268	3.16077	Distal Intergenic	1	1884752	1935276	50525	2	85452	uc001aim.1	-3506	ENSG00000142609	CFAP74	cilia and flagella associated protein 74
chr1	1946531	1947079	549	*	550	1946691	29	11.22617	4.15902	8.60775	Exon (uc001aio.1/uc001aio.1, exon 1 of 2)	1	1950768	1962192	11425	1	2563	uc001aip.2	-3689	ENSG00000187730	GABRD	gamma-aminobutyric acid type A receptor delta subunit
chr1	1948088	1948332	245	*	246	1948179	20	4.82003	2.61814	2.97337	Promoter (2-3kb)	1	1950768	1962192	11425	1	2563	uc001aip.2	-2436	ENSG00000187730	GABRD	gamma-aminobutyric acid type A receptor delta subunit
chr1	1949142	1949762	621	*	622	1949336	34	12.07161	3.97679	9.38831	Promoter (1-2kb)	1	1950768	1962192	11425	1	2563	uc001aip.2	-1006	ENSG00000187730	GABRD	gamma-aminobutyric acid type A receptor delta subunit
chr1	1949849	1950574	726	*	727	1950370	42	21.30098	5.96126	18.00915	Promoter (<=1kb)	1	1950768	1962192	11425	1	2563	uc001aip.2	-194	ENSG00000187730	GABRD	gamma-aminobutyric acid type A receptor delta subunit
chr1	1951033	1952284	1252	*	1253	1951172	51	29.29846	7.20896	25.48982	Promoter (<=1kb)	1	1950768	1962192	11425	1	2563	uc001aip.2	265	ENSG00000187730	GABRD	gamma-aminobutyric acid type A receptor delta subunit
chr1	1952793	1953443	651	*	652	1953261	24	7.93898	3.46585	5.62561	Promoter (2-3kb)	1	1950768	1962192	11425	1	2563	uc001aip.2	2025	ENSG00000187730	GABRD	gamma-aminobutyric acid type A receptor delta subunit
chr1	1954466	1954664	199	*	200	1954549	19	5.069	2.77268	3.16077	Intron (uc001aip.2/2563, intron 1 of 8)	1	1950768	1962192	11425	1	2563	uc001aip.2	3698	ENSG00000187730	GABRD	gamma-aminobutyric acid type A receptor delta subunit
chr1	1954774	1955025	252	*	253	1954899	21	6.1617	3.04995	4.07607	Intron (uc001aip.2/2563, intron 1 of 8)	1	1950768	1962192	11425	1	2563	uc001aip.2	4006	ENSG00000187730	GABRD	gamma-aminobutyric acid type A receptor delta subunit
chr1	1956737	1957071	335	*	336	1956920	21	6.1617	3.04995	4.07607	Exon (uc001aip.2/2563, exon 3 of 9)	1	1950768	1962192	11425	1	2563	uc001aip.2	5969	ENSG00000187730	GABRD	gamma-aminobutyric acid type A receptor delta subunit
chr1	1964623	1964833	211	*	212	1964787	21	6.1617	3.04995	4.07607	Distal Intergenic	1	1950768	1962192	11425	1	2563	uc001aip.2	13855	ENSG00000187730	GABRD	gamma-aminobutyric acid type A receptor delta subunit
chr1	1970043	1970302	260	*	261	1970210	19	5.069	2.77268	3.16077	Distal Intergenic	1	1981909	2116834	134926	1	5590	uc001aiq.3	-11607	ENSG00000067606	PRKCZ	protein kinase C zeta
chr1	1970616	1971035	420	*	421	1970924	19	5.0417	2.76211	3.16077	Distal Intergenic	1	1981909	2116834	134926	1	5590	uc001aiq.3	-10874	ENSG00000067606	PRKCZ	protein kinase C zeta
chr1	1971098	1971556	459	*	460	1971422	22	6.73643	3.18858	4.56912	Distal Intergenic	1	1981909	2116834	134926	1	5590	uc001aiq.3	-10353	ENSG00000067606	PRKCZ	protein kinase C zeta
chr1	1971687	1972033	347	*	348	1971842	21	6.1617	3.04995	4.07607	Distal Intergenic	1	1981909	2116834	134926	1	5590	uc001aiq.3	-9876	ENSG00000067606	PRKCZ	protein kinase C zeta
chr1	1972955	1973332	378	*	379	1973142	20	5.57645	2.90021	3.60747	Distal Intergenic	1	1981909	2116834	134926	1	5590	uc001aiq.3	-8577	ENSG00000067606	PRKCZ	protein kinase C zeta
chr1	1974629	1974940	312	*	313	1974710	22	5.11388	2.61332	3.19664	Distal Intergenic	1	1981909	2116834	134926	1	5590	uc001aiq.3	-6969	ENSG00000067606	PRKCZ	protein kinase C zeta
chr1	1976045	1976250	206	*	207	1976132	23	5.75628	2.77616	3.74467	Distal Intergenic	1	1981909	2116834	134926	1	5590	uc001aiq.3	-5659	ENSG00000067606	PRKCZ	protein kinase C zeta
chr1	1976590	1976970	381	*	382	1976808	28	6.68363	2.79888	4.55445	Distal Intergenic	1	1981909	2116834	134926	1	5590	uc001aiq.3	-4939	ENSG00000067606	PRKCZ	protein kinase C zeta
chr1	1977110	1978248	1139	*	1140	1977665	40	14.87717	4.27923	11.99262	Distal Intergenic	1	1981909	2116834	134926	1	5590	uc001aiq.3	-3661	ENSG00000067606	PRKCZ	protein kinase C zeta
chr1	1978504	1979075	572	*	573	1978903	37	12.86342	3.96611	10.1247	Promoter (2-3kb)	1	1981909	2116834	134926	1	5590	uc001aiq.3	-2834	ENSG00000067606	PRKCZ	protein kinase C zeta
chr1	1979147	1979524	378	*	379	1979328	23	7.10112	3.24461	4.90777	Promoter (2-3kb)	1	1981909	2116834	134926	1	5590	uc001aiq.3	-2385	ENSG00000067606	PRKCZ	protein kinase C zeta
chr1	1979583	1980454	872	*	873	1979876	23	7.29424	3.31453	5.08076	Promoter (1-2kb)	1	1981909	2116834	134926	1	5590	uc001aiq.3	-1455	ENSG00000067606	PRKCZ	protein kinase C zeta
chr1	1980524	1980722	199	*	200	1980540	17	4.0576	2.49541	2.33958	Promoter (1-2kb)	1	1981909	2116834	134926	1	5590	uc001aiq.3	-1187	ENSG00000067606	PRKCZ	protein kinase C zeta
chr1	1980797	1981243	447	*	448	1981104	24	6.94527	3.11683	4.76011	Promoter (<=1kb)	1	1981909	2116834	134926	1	5590	uc001aiq.3	-666	ENSG00000067606	PRKCZ	protein kinase C zeta
chr1	1982215	1983704	1490	*	1491	1982711	42	21.30098	5.96126	18.00915	Promoter (<=1kb)	1	1981909	2116834	134926	1	5590	uc001aiq.3	306	ENSG00000067606	PRKCZ	protein kinase C zeta
chr1	1996843	1997114	272	*	273	1996997	21	5.47524	2.79723	3.52482	Intron (uc001aiq.3/5590, intron 4 of 17)	1	2005086	2116834	111749	1	5590	uc001air.3	-7972	ENSG00000067606	PRKCZ	protein kinase C zeta
chr1	2028950	2029148	199	*	200	2029030	18	4.55268	2.63404	2.73677	Intron (uc001aiq.3/5590, intron 4 of 17)	1	2036155	2116834	80680	1	5590	uc001ais.3	-7007	ENSG00000067606	PRKCZ	protein kinase C zeta
chr1	2043008	2043342	335	*	336	2043111	19	3.22196	2.08743	1.69917	Intron (uc001aiq.3/5590, intron 4 of 17)	1	2036155	2116834	80680	1	5590	uc001ais.3	6853	ENSG00000067606	PRKCZ	protein kinase C zeta
chr1	2056956	2057179	224	*	225	2057102	17	4.0576	2.49541	2.33958	Intron (uc001aiq.3/5590, intron 4 of 17)	1	2076796	2088167	11372	1	5590	uc009vlb.3	-19617	ENSG00000067606	PRKCZ	protein kinase C zeta
chr1	2057340	2057538	199	*	200	2057467	20	5.60562	2.91131	3.60747	Intron (uc001aiq.3/5590, intron 4 of 17)	1	2076796	2088167	11372	1	5590	uc009vlb.3	-19258	ENSG00000067606	PRKCZ	protein kinase C zeta
chr1	2059202	2059622	421	*	422	2059381	22	6.70348	3.17642	4.56705	Intron (uc001aiq.3/5590, intron 4 of 17)	1	2076796	2088167	11372	1	5590	uc009vlb.3	-17174	ENSG00000067606	PRKCZ	protein kinase C zeta
chr1	2132113	2132378	266	*	267	2132294	20	5.60562	2.91131	3.60747	Intron (uc001aix.2/199990, intron 3 of 7)	1	2115899	2126214	10316	2	199990	uc001aiv.2	-5899	ENSG00000162585	FAAP20	Fanconi anemia core complex associated protein 20
chr1	2137221	2139212	1992	*	1993	2137429	32	5.98757	2.44776	3.95336	Promoter (<=1kb)	1	2115899	2139172	23274	2	199990	uc001aix.2	0	ENSG00000162585	FAAP20	Fanconi anemia core complex associated protein 20
chr1	2139688	2139918	231	*	232	2139775	19	5.069	2.77268	3.16077	Promoter (<=1kb)	1	2115899	2139172	23274	2	199990	uc001aix.2	-516	ENSG00000162585	FAAP20	Fanconi anemia core complex associated protein 20
chr1	2140866	2141110	245	*	246	2140958	23	7.32909	3.32721	5.08703	Promoter (1-2kb)	1	2115899	2139172	23274	2	199990	uc001aix.2	-1694	ENSG00000162585	FAAP20	Fanconi anemia core complex associated protein 20
chr1	2141215	2141443	229	*	230	2141361	18	4.55268	2.63404	2.73677	Promoter (2-3kb)	1	2115899	2139172	23274	2	199990	uc001aix.2	-2043	ENSG00000162585	FAAP20	Fanconi anemia core complex associated protein 20
chr1	2142326	2142658	333	*	334	2142517	24	7.93898	3.46585	5.62561	Distal Intergenic	1	2115899	2139172	23274	2	199990	uc001aix.2	-3154	ENSG00000162585	FAAP20	Fanconi anemia core complex associated protein 20
chr1	2143370	2143799	430	*	431	2143693	21	6.13064	3.03832	4.07607	Distal Intergenic	1	2115899	2139172	23274	2	199990	uc001aix.2	-4198	ENSG00000162585	FAAP20	Fanconi anemia core complex associated protein 20
chr1	2144752	2145115	364	*	365	2144943	21	6.13064	3.03832	4.07607	Distal Intergenic	1	2115899	2139172	23274	2	199990	uc001aix.2	-5580	ENSG00000162585	FAAP20	Fanconi anemia core complex associated protein 20
chr1	2145190	2145589	400	*	401	2145368	18	4.55268	2.63404	2.73677	Distal Intergenic	1	2115899	2139172	23274	2	199990	uc001aix.2	-6018	ENSG00000162585	FAAP20	Fanconi anemia core complex associated protein 20
chr1	2145656	2146392	737	*	738	2145838	26	9.20797	3.74312	6.76248	Distal Intergenic	1	2115899	2139172	23274	2	199990	uc001aix.2	-6484	ENSG00000162585	FAAP20	Fanconi anemia core complex associated protein 20
chr1	2148001	2148353	353	*	354	2148116	22	6.73643	3.18858	4.56912	Distal Intergenic	1	2115899	2139172	23274	2	199990	uc001aix.2	-8829	ENSG00000162585	FAAP20	Fanconi anemia core complex associated protein 20
chr1	2155744	2156696	953	*	954	2156655	24	3.74754	2.09705	2.11331	Distal Intergenic	1	2160134	2241652	81519	1	6497	uc001aja.4	-3438	ENSG00000157933	SKI	SKI proto-oncogene
chr1	2157398	2158641	1244	*	1245	2158309	38	16.26594	4.86226	13.30915	Promoter (1-2kb)	1	2160134	2241652	81519	1	6497	uc001aja.4	-1493	ENSG00000157933	SKI	SKI proto-oncogene
chr1	2223815	2224390	576	*	577	2224202	31	9.14415	3.33988	6.72708	Intron (uc001aja.4/6497, intron 1 of 6)	1	2281853	2284100	2248	2	100129534	uc001ajc.3	59710	ENSG00000269896	LOC100129534	small nuclear ribonucleoprotein polypeptide N pseudogene
chr1	2225466	2225703	238	*	239	2225547	23	6.38757	2.99216	4.28219	Intron (uc001aja.4/6497, intron 1 of 6)	1	2281853	2284100	2248	2	100129534	uc001ajc.3	58397	ENSG00000269896	LOC100129534	small nuclear ribonucleoprotein polypeptide N pseudogene
chr1	2244970	2246058	1089	*	1090	2245835	33	14.11139	4.71355	11.27883	Distal Intergenic	1	2281853	2284100	2248	2	100129534	uc001ajc.3	38042	ENSG00000269896	LOC100129534	small nuclear ribonucleoprotein polypeptide N pseudogene
chr1	2246886	2247170	285	*	286	2247072	28	8.33289	3.29506	5.99058	Distal Intergenic	1	2281853	2284100	2248	2	100129534	uc001ajc.3	36930	ENSG00000269896	LOC100129534	small nuclear ribonucleoprotein polypeptide N pseudogene
chr1	2248924	2249194	271	*	272	2249025	18	4.55268	2.63404	2.73677	Distal Intergenic	1	2281853	2284100	2248	2	100129534	uc001ajc.3	34906	ENSG00000269896	LOC100129534	small nuclear ribonucleoprotein polypeptide N pseudogene
chr1	2250791	2251143	353	*	354	2250854	16	3.58478	2.35678	1.96985	Downstream (1-2kb)	1	2281853	2284100	2248	2	100129534	uc001ajc.3	32957	ENSG00000269896	LOC100129534	small nuclear ribonucleoprotein polypeptide N pseudogene
chr1	2252133	2252781	649	*	650	2252585	25	8.52683	3.59074	6.17095	3' UTR	1	2281853	2284100	2248	2	100129534	uc001ajc.3	31319	ENSG00000269896	LOC100129534	small nuclear ribonucleoprotein polypeptide N pseudogene
chr1	2252858	2253617	760	*	761	2253365	22	6.73643	3.18858	4.56912	Exon (uc001ajb.1/79906, exon 14 of 14)	1	2281853	2284100	2248	2	100129534	uc001ajc.3	30483	ENSG00000269896	LOC100129534	small nuclear ribonucleoprotein polypeptide N pseudogene
chr1	2253672	2254666	995	*	996	2254009	27	8.71523	3.49085	6.32426	Intron (uc001ajb.1/79906, intron 1 of 13)	1	2281853	2284100	2248	2	100129534	uc001ajc.3	29434	ENSG00000269896	LOC100129534	small nuclear ribonucleoprotein polypeptide N pseudogene
chr1	2255477	2255687	211	*	212	2255533	16	3.58478	2.35678	1.96985	Exon (uc001ajb.1/79906, exon 13 of 14)	1	2281853	2284100	2248	2	100129534	uc001ajc.3	28413	ENSG00000269896	LOC100129534	small nuclear ribonucleoprotein polypeptide N pseudogene
chr1	2255763	2256432	670	*	671	2256244	23	7.32909	3.32721	5.08703	Intron (uc001ajb.1/79906, intron 2 of 13)	1	2281853	2284100	2248	2	100129534	uc001ajc.3	27668	ENSG00000269896	LOC100129534	small nuclear ribonucleoprotein polypeptide N pseudogene
chr1	2256885	2257083	199	*	200	2256982	22	5.11388	2.61332	3.19664	Intron (uc001ajb.1/79906, intron 2 of 13)	1	2281853	2284100	2248	2	100129534	uc001ajc.3	27017	ENSG00000269896	LOC100129534	small nuclear ribonucleoprotein polypeptide N pseudogene
chr1	2278207	2278407	201	*	202	2278314	23	7.32909	3.32721	5.08703	Intron (uc001ajb.1/79906, intron 4 of 13)	1	2281853	2284100	2248	2	100129534	uc001ajc.3	5693	ENSG00000269896	LOC100129534	small nuclear ribonucleoprotein polypeptide N pseudogene
chr1	2279952	2280199	248	*	249	2280116	18	4.55268	2.63404	2.73677	Intron (uc001ajb.1/79906, intron 4 of 13)	1	2281853	2284100	2248	2	100129534	uc001ajc.3	3901	ENSG00000269896	LOC100129534	small nuclear ribonucleoprotein polypeptide N pseudogene
chr1	2281965	2282210	246	*	247	2282021	19	4.89059	2.70385	3.03882	Promoter (1-2kb)	1	2281853	2284100	2248	2	100129534	uc001ajc.3	1890	ENSG00000269896	LOC100129534	small nuclear ribonucleoprotein polypeptide N pseudogene
chr1	2284423	2284630	208	*	209	2284505	20	5.60562	2.91131	3.60747	Promoter (<=1kb)	1	2281853	2284100	2248	2	100129534	uc001ajc.3	-323	ENSG00000269896	LOC100129534	small nuclear ribonucleoprotein polypeptide N pseudogene
chr1	2285133	2285385	253	*	254	2285230	16	3.58478	2.35678	1.96985	Promoter (1-2kb)	1	2281853	2284100	2248	2	100129534	uc001ajc.3	-1033	ENSG00000269896	LOC100129534	small nuclear ribonucleoprotein polypeptide N pseudogene
chr1	2291934	2292249	316	*	317	2291962	17	4.0576	2.49541	2.33958	Intron (uc001ajb.1/79906, intron 6 of 13)	1	2281853	2284100	2248	2	100129534	uc001ajc.3	-7834	ENSG00000269896	LOC100129534	small nuclear ribonucleoprotein polypeptide N pseudogene
chr1	2353375	2353661	287	*	288	2353519	23	6.38757	2.99216	4.28219	Distal Intergenic	1	2336241	2344010	7770	2	5192	uc001ajg.3	-9365	ENSG00000157911	PEX10	peroxisomal biogenesis factor 10
chr1	2354960	2355266	307	*	308	2355197	20	5.60562	2.91131	3.60747	Distal Intergenic	1	2336241	2344010	7770	2	5192	uc001ajg.3	-10950	ENSG00000157911	PEX10	peroxisomal biogenesis factor 10
chr1	2359986	2360229	244	*	245	2360142	24	7.93898	3.46585	5.62561	Distal Intergenic	1	2336241	2344010	7770	2	5192	uc001ajg.3	-15976	ENSG00000157911	PEX10	peroxisomal biogenesis factor 10
chr1	2360715	2360988	274	*	275	2360820	19	5.069	2.77268	3.16077	Distal Intergenic	1	2336241	2344010	7770	2	5192	uc001ajg.3	-16705	ENSG00000157911	PEX10	peroxisomal biogenesis factor 10
chr1	2361184	2361996	813	*	814	2361333	26	9.20797	3.74312	6.76248	Distal Intergenic	1	2336241	2344010	7770	2	5192	uc001ajg.3	-17174	ENSG00000157911	PEX10	peroxisomal biogenesis factor 10
chr1	2362083	2362423	341	*	342	2362259	25	8.56547	3.60448	6.1849	Distal Intergenic	1	2336241	2344010	7770	2	5192	uc001ajg.3	-18073	ENSG00000157911	PEX10	peroxisomal biogenesis factor 10
chr1	2371718	2372157	440	*	441	2371929	61	8.51776	2.25261	6.16852	Distal Intergenic	1	2336241	2344010	7770	2	5192	uc001ajg.3	-27708	ENSG00000157911	PEX10	peroxisomal biogenesis factor 10
chr1	2373415	2373722	308	*	309	2373561	26	9.20797	3.74312	6.76248	Distal Intergenic	1	2336241	2344010	7770	2	5192	uc001ajg.3	-29405	ENSG00000157911	PEX10	peroxisomal biogenesis factor 10
chr1	2373813	2375014	1202	*	1203	2374815	40	19.62753	5.68399	16.44012	Distal Intergenic	1	2336241	2344010	7770	2	5192	uc001ajg.3	-29803	ENSG00000157911	PEX10	peroxisomal biogenesis factor 10
chr1	2375368	2376537	1170	*	1171	2376318	32	13.37052	4.57492	10.59107	Distal Intergenic	1	2407754	2436964	29211	1	9651	uc001aji.1	-31217	ENSG00000149527	PLCH2	phospholipase C eta 2
chr1	2376591	2376928	338	*	339	2376757	26	9.20797	3.74312	6.76248	Distal Intergenic	1	2407754	2436964	29211	1	9651	uc001aji.1	-30826	ENSG00000149527	PLCH2	phospholipase C eta 2
chr1	2377413	2377699	287	*	288	2377582	26	9.20797	3.74312	6.76248	Distal Intergenic	1	2407754	2436964	29211	1	9651	uc001aji.1	-30055	ENSG00000149527	PLCH2	phospholipase C eta 2
chr1	2386580	2387126	547	*	548	2386771	21	6.1617	3.04995	4.07607	Distal Intergenic	1	2407754	2436964	29211	1	9651	uc001aji.1	-20628	ENSG00000149527	PLCH2	phospholipase C eta 2
chr1	2395120	2395325	206	*	207	2395282	19	5.069	2.77268	3.16077	Distal Intergenic	1	2407754	2436964	29211	1	9651	uc001aji.1	-12429	ENSG00000149527	PLCH2	phospholipase C eta 2
chr1	2395912	2396221	310	*	311	2396076	19	5.069	2.77268	3.16077	Distal Intergenic	1	2407754	2436964	29211	1	9651	uc001aji.1	-11533	ENSG00000149527	PLCH2	phospholipase C eta 2
chr1	2396287	2396546	260	*	261	2396454	18	4.55268	2.63404	2.73677	Distal Intergenic	1	2407754	2436964	29211	1	9651	uc001aji.1	-11208	ENSG00000149527	PLCH2	phospholipase C eta 2
chr1	2397277	2398500	1224	*	1225	2397789	31	12.64244	4.43629	9.91678	Distal Intergenic	1	2407754	2436964	29211	1	9651	uc001aji.1	-9254	ENSG00000149527	PLCH2	phospholipase C eta 2
chr1	2398798	2399287	490	*	491	2399094	26	9.20797	3.74312	6.76248	Distal Intergenic	1	2407754	2436964	29211	1	9651	uc001aji.1	-8467	ENSG00000149527	PLCH2	phospholipase C eta 2
chr1	2399780	2400146	367	*	368	2399877	26	9.20797	3.74312	6.76248	Distal Intergenic	1	2407754	2436964	29211	1	9651	uc001aji.1	-7608	ENSG00000149527	PLCH2	phospholipase C eta 2
chr1	2402368	2402741	374	*	375	2402556	22	6.73643	3.18858	4.56912	Distal Intergenic	1	2407754	2436964	29211	1	9651	uc001aji.1	-5013	ENSG00000149527	PLCH2	phospholipase C eta 2
chr1	2403157	2403406	250	*	251	2403251	17	4.0576	2.49541	2.33958	Distal Intergenic	1	2407754	2436964	29211	1	9651	uc001aji.1	-4348	ENSG00000149527	PLCH2	phospholipase C eta 2
chr1	2424935	2425214	280	*	281	2425052	19	5.069	2.77268	3.16077	Intron (uc001aji.1/9651, intron 11 of 21)	1	2430183	2436964	6782	1	9651	uc001ajl.1	-4969	ENSG00000149527	PLCH2	phospholipase C eta 2
chr1	2428023	2428263	241	*	242	2428150	20	5.57645	2.90021	3.60747	Promoter (1-2kb)	1	2430183	2436964	6782	1	9651	uc001ajl.1	-1920	ENSG00000149527	PLCH2	phospholipase C eta 2
chr1	2428947	2429201	255	*	256	2429082	27	9.86592	3.88175	7.3607	Promoter (<=1kb)	1	2430183	2436964	6782	1	9651	uc001ajl.1	-982	ENSG00000149527	PLCH2	phospholipase C eta 2
chr1	2459362	2459708	347	*	348	2459597	19	5.0417	2.76211	3.16077	Promoter (1-2kb)	1	2439975	2458035	18061	2	55229	uc001ajm.1	-1327	ENSG00000157881	PANK4	pantothenate kinase 4
chr1	2461319	2461966	648	*	649	2461454	33	14.11139	4.71355	11.27883	Promoter (<=1kb)	1	2460184	2461684	1501	2	388585	uc001ajn.3	0	ENSG00000197921	HES5	hes family bHLH transcription factor 5
chr1	2462115	2463999	1885	*	1886	2462415	37	11.75518	3.6675	9.11124	Promoter (<=1kb)	1	2460184	2461684	1501	2	388585	uc001ajn.3	-431	ENSG00000197921	HES5	hes family bHLH transcription factor 5
chr1	2465833	2466134	302	*	303	2465989	21	6.1617	3.04995	4.07607	Distal Intergenic	1	2460184	2461684	1501	2	388585	uc001ajn.3	-4149	ENSG00000197921	HES5	hes family bHLH transcription factor 5
chr1	2466200	2466539	340	*	341	2466427	17	4.0576	2.49541	2.33958	Distal Intergenic	1	2460184	2461684	1501	2	388585	uc001ajn.3	-4516	ENSG00000197921	HES5	hes family bHLH transcription factor 5
chr1	2466998	2467603	606	*	607	2467322	28	10.53882	4.02038	7.97695	Distal Intergenic	1	2460184	2461684	1501	2	388585	uc001ajn.3	-5314	ENSG00000197921	HES5	hes family bHLH transcription factor 5
chr1	2468624	2470520	1897	*	1898	2470070	33	14.0575	4.69558	11.24838	Distal Intergenic	1	2460184	2461684	1501	2	388585	uc001ajn.3	-6940	ENSG00000197921	HES5	hes family bHLH transcription factor 5
chr1	2470660	2472146	1487	*	1488	2471803	49	25.1483	6.23367	21.61697	Distal Intergenic	1	2460184	2461684	1501	2	388585	uc001ajn.3	-8976	ENSG00000197921	HES5	hes family bHLH transcription factor 5
chr1	2472558	2472927	370	*	371	2472728	35	15.57236	4.97179	12.65799	Distal Intergenic	1	2460184	2461684	1501	2	388585	uc001ajn.3	-10874	ENSG00000197921	HES5	hes family bHLH transcription factor 5
chr1	2473138	2475760	2623	*	2624	2473321	37	12.86342	3.96611	10.1247	Distal Intergenic	1	2481359	2484284	2926	2	115110	uc001ajo.2	8524	NA	LOC115110	uncharacterized LOC115110
chr1	2476049	2476790	742	*	743	2476522	26	7.99312	3.32735	5.67755	Distal Intergenic	1	2481359	2484284	2926	2	115110	uc001ajo.2	7494	NA	LOC115110	uncharacterized LOC115110
chr1	2504463	2504720	258	*	259	2504501	22	5.11388	2.61332	3.19664	Distal Intergenic	1	2517899	2522908	5010	1	127281	uc021oew.1	-13179	ENSG00000157870	FAM213B	family with sequence similarity 213 member B
chr1	2527087	2527368	282	*	283	2527182	20	5.60562	2.91131	3.60747	Intron (uc009vlg.1/79258, intron 9 of 22)	1	2518517	2522908	4392	1	127281	uc001ajx.2	8570	ENSG00000157870	FAM213B	family with sequence similarity 213 member B
chr1	2529063	2529420	358	*	359	2529330	21	6.13064	3.03832	4.07607	Intron (uc009vlg.1/79258, intron 11 of 22)	1	2518517	2522908	4392	1	127281	uc001ajx.2	10546	ENSG00000157870	FAM213B	family with sequence similarity 213 member B
chr1	2529751	2530053	303	*	304	2529854	25	8.52683	3.59074	6.17095	Intron (uc009vlg.1/79258, intron 12 of 22)	1	2518517	2522908	4392	1	127281	uc001ajx.2	11234	ENSG00000157870	FAM213B	family with sequence similarity 213 member B
chr1	2530118	2530345	228	*	229	2530303	21	6.1617	3.04995	4.07607	Exon (uc009vlg.1/79258, exon 11 of 23)	1	2518517	2522908	4392	1	127281	uc001ajx.2	11601	ENSG00000157870	FAM213B	family with sequence similarity 213 member B
chr1	2530931	2531192	262	*	263	2531057	23	7.32909	3.32721	5.08703	Intron (uc009vlg.1/79258, intron 13 of 22)	1	2518517	2522908	4392	1	127281	uc001ajx.2	12414	ENSG00000157870	FAM213B	family with sequence similarity 213 member B
chr1	2533311	2533726	416	*	417	2533577	20	5.57645	2.90021	3.60747	Intron (uc009vlg.1/79258, intron 13 of 22)	1	2518517	2522908	4392	1	127281	uc001ajx.2	14794	ENSG00000157870	FAM213B	family with sequence similarity 213 member B
chr1	2534026	2534593	568	*	569	2534416	20	5.60562	2.91131	3.60747	Intron (uc009vlg.1/79258, intron 13 of 22)	1	2518517	2522908	4392	1	127281	uc001ajx.2	15509	ENSG00000157870	FAM213B	family with sequence similarity 213 member B
chr1	2539490	2539749	260	*	261	2539576	19	5.069	2.77268	3.16077	Intron (uc009vlg.1/79258, intron 18 of 22)	1	2518517	2522908	4392	1	127281	uc001ajx.2	20973	ENSG00000157870	FAM213B	family with sequence similarity 213 member B
chr1	2543069	2543267	199	*	200	2543191	20	5.60562	2.91131	3.60747	Intron (uc009vlg.1/79258, intron 21 of 22)	1	2522081	2560960	38880	2	79258	uc009vlg.1	17693	ENSG00000142606	MMEL1	membrane metalloendopeptidase like 1
chr1	2544160	2544636	477	*	478	2544291	20	5.60562	2.91131	3.60747	Intron (uc009vlg.1/79258, intron 22 of 22)	1	2522081	2560960	38880	2	79258	uc009vlg.1	16324	ENSG00000142606	MMEL1	membrane metalloendopeptidase like 1
chr1	2544711	2544909	199	*	200	2544770	18	4.55268	2.63404	2.73677	Intron (uc009vlg.1/79258, intron 22 of 22)	1	2522081	2560960	38880	2	79258	uc009vlg.1	16051	ENSG00000142606	MMEL1	membrane metalloendopeptidase like 1
chr1	2548028	2548378	351	*	352	2548150	24	6.94527	3.11683	4.76011	Intron (uc009vlg.1/79258, intron 22 of 22)	1	2522081	2560960	38880	2	79258	uc009vlg.1	12582	ENSG00000142606	MMEL1	membrane metalloendopeptidase like 1
chr1	2550592	2550919	328	*	329	2550808	20	5.57645	2.90021	3.60747	Intron (uc009vlg.1/79258, intron 22 of 22)	1	2522081	2560960	38880	2	79258	uc009vlg.1	10041	ENSG00000142606	MMEL1	membrane metalloendopeptidase like 1
chr1	2551657	2552949	1293	*	1294	2552541	37	17.13428	5.248	14.11875	Intron (uc009vlg.1/79258, intron 22 of 22)	1	2522081	2560960	38880	2	79258	uc009vlg.1	8011	ENSG00000142606	MMEL1	membrane metalloendopeptidase like 1
chr1	2553056	2553401	346	*	347	2553247	24	7.93898	3.46585	5.62561	Intron (uc009vlg.1/79258, intron 22 of 22)	1	2522081	2560960	38880	2	79258	uc009vlg.1	7559	ENSG00000142606	MMEL1	membrane metalloendopeptidase like 1
chr1	2553649	2553990	342	*	343	2553826	25	8.56547	3.60448	6.1849	Intron (uc009vlg.1/79258, intron 22 of 22)	1	2522081	2560960	38880	2	79258	uc009vlg.1	6970	ENSG00000142606	MMEL1	membrane metalloendopeptidase like 1
chr1	2555067	2555544	478	*	479	2555182	19	5.0417	2.76211	3.16077	Intron (uc009vlg.1/79258, intron 22 of 22)	1	2522081	2560960	38880	2	79258	uc009vlg.1	5416	ENSG00000142606	MMEL1	membrane metalloendopeptidase like 1
chr1	2556721	2556966	246	*	247	2556848	21	6.1617	3.04995	4.07607	Intron (uc009vlg.1/79258, intron 22 of 22)	1	2522081	2560960	38880	2	79258	uc009vlg.1	3994	ENSG00000142606	MMEL1	membrane metalloendopeptidase like 1
chr1	2557361	2557644	284	*	285	2557598	20	5.41487	2.83904	3.46816	Intron (uc009vlg.1/79258, intron 22 of 22)	1	2522081	2560960	38880	2	79258	uc009vlg.1	3316	ENSG00000142606	MMEL1	membrane metalloendopeptidase like 1
chr1	2559191	2560037	847	*	848	2559408	47	23.44912	5.98432	20.02853	Promoter (<=1kb)	1	2522081	2560960	38880	2	79258	uc009vlg.1	923	ENSG00000142606	MMEL1	membrane metalloendopeptidase like 1
chr1	2560505	2561759	1255	*	1256	2560929	48	26.55243	6.79306	22.92233	Promoter (<=1kb)	1	2522081	2560960	38880	2	79258	uc009vlg.1	0	ENSG00000142606	MMEL1	membrane metalloendopeptidase like 1
chr1	2562421	2562673	253	*	254	2562556	17	4.03405	2.4859	2.33958	Promoter (1-2kb)	1	2522081	2560960	38880	2	79258	uc009vlg.1	-1461	ENSG00000142606	MMEL1	membrane metalloendopeptidase like 1
chr1	2563066	2563276	211	*	212	2563104	18	4.55268	2.63404	2.73677	Promoter (1-2kb)	1	2522081	2564481	42401	2	79258	uc001ajy.2	1205	ENSG00000142606	MMEL1	membrane metalloendopeptidase like 1
chr1	2564064	2564524	461	*	462	2564210	22	6.73643	3.18858	4.56912	Promoter (<=1kb)	1	2522081	2564481	42401	2	79258	uc001ajy.2	0	ENSG00000142606	MMEL1	membrane metalloendopeptidase like 1
chr1	2566869	2567185	317	*	318	2567046	26	9.20797	3.74312	6.76248	Promoter (2-3kb)	1	2522081	2564481	42401	2	79258	uc001ajy.2	-2388	ENSG00000142606	MMEL1	membrane metalloendopeptidase like 1
chr1	2567873	2568577	705	*	706	2568265	34	14.86469	4.85219	11.98254	Distal Intergenic	1	2522081	2564481	42401	2	79258	uc001ajy.2	-3392	ENSG00000142606	MMEL1	membrane metalloendopeptidase like 1
chr1	2568772	2569451	680	*	681	2569018	29	11.22617	4.15902	8.60775	Distal Intergenic	1	2522081	2564481	42401	2	79258	uc001ajy.2	-4291	ENSG00000142606	MMEL1	membrane metalloendopeptidase like 1
chr1	2575152	2575850	699	*	700	2575699	28	10.53882	4.02038	7.97695	Exon (uc021oey.1/100287898, exon 6 of 7)	1	2522081	2564481	42401	2	79258	uc001ajy.2	-10671	ENSG00000142606	MMEL1	membrane metalloendopeptidase like 1
chr1	2576032	2576262	231	*	232	2576208	20	5.60562	2.91131	3.60747	Intron (uc021oey.1/100287898, intron 2 of 6)	1	2522081	2564481	42401	2	79258	uc001ajy.2	-11551	ENSG00000142606	MMEL1	membrane metalloendopeptidase like 1
chr1	2577247	2577637	391	*	392	2577395	24	7.93898	3.46585	5.62561	Intron (uc021oey.1/100287898, intron 3 of 6)	1	2522081	2564481	42401	2	79258	uc001ajy.2	-12766	ENSG00000142606	MMEL1	membrane metalloendopeptidase like 1
chr1	2577836	2578301	466	*	467	2577936	24	7.93898	3.46585	5.62561	Intron (uc021oey.1/100287898, intron 3 of 6)	1	2522081	2564481	42401	2	79258	uc001ajy.2	-13355	ENSG00000142606	MMEL1	membrane metalloendopeptidase like 1
chr1	2579008	2579248	241	*	242	2579078	21	5.17796	2.69048	3.25754	Intron (uc021oey.1/100287898, intron 3 of 6)	1	2522081	2564481	42401	2	79258	uc001ajy.2	-14527	ENSG00000142606	MMEL1	membrane metalloendopeptidase like 1
chr1	2579944	2580329	386	*	387	2580041	31	8.83168	3.24992	6.43414	Intron (uc021oey.1/100287898, intron 3 of 6)	1	2522081	2564481	42401	2	79258	uc001ajy.2	-15463	ENSG00000142606	MMEL1	membrane metalloendopeptidase like 1
chr1	2583459	2584080	622	*	623	2583745	148	28.36898	2.88163	24.62741	Intron (uc021oey.1/100287898, intron 3 of 6)	1	2522081	2564481	42401	2	79258	uc001ajy.2	-18978	ENSG00000142606	MMEL1	membrane metalloendopeptidase like 1
chr1	2584140	2588483	4344	*	4345	2585560	157	32.01078	3.01027	28.04477	Intron (uc021oey.1/100287898, intron 3 of 6)	1	2522081	2564481	42401	2	79258	uc001ajy.2	-19659	ENSG00000142606	MMEL1	membrane metalloendopeptidase like 1
chr1	2588588	2596497	7910	*	7911	2596318	97	40.35687	5.39578	35.804	Intron (uc021oey.1/100287898, intron 3 of 6)	1	2522081	2564481	42401	2	79258	uc001ajy.2	-24107	ENSG00000142606	MMEL1	membrane metalloendopeptidase like 1
chr1	2596563	2598361	1799	*	1800	2596940	75	21.57196	3.70684	18.2698	Intron (uc021oey.1/100287898, intron 3 of 6)	1	2522081	2564481	42401	2	79258	uc001ajy.2	-32082	ENSG00000142606	MMEL1	membrane metalloendopeptidase like 1
chr1	2598437	2609525	11089	*	11090	2606056	105	41.69202	5.17006	37.05805	Intron (uc021oey.1/100287898, intron 3 of 6)	1	2522081	2564481	42401	2	79258	uc001ajy.2	-33956	ENSG00000142606	MMEL1	membrane metalloendopeptidase like 1
chr1	2609638	2614614	4977	*	4978	2611992	80	19.05025	3.21642	15.90822	Intron (uc021oey.1/100287898, intron 3 of 6)	1	2522081	2564481	42401	2	79258	uc001ajy.2	-45157	ENSG00000142606	MMEL1	membrane metalloendopeptidase like 1
chr1	2614699	2618570	3872	*	3873	2615528	93	21.92671	3.23204	18.61033	Intron (uc021oey.1/100287898, intron 3 of 6)	1	2522081	2564481	42401	2	79258	uc001ajy.2	-50218	ENSG00000142606	MMEL1	membrane metalloendopeptidase like 1
chr1	2618638	2619980	1343	*	1344	2619694	87	27.93788	4.1348	24.23112	Intron (uc021oey.1/100287898, intron 3 of 6)	1	2522081	2564481	42401	2	79258	uc001ajy.2	-54157	ENSG00000142606	MMEL1	membrane metalloendopeptidase like 1
chr1	2620112	2626136	6025	*	6026	2622761	99	19.80172	2.89481	16.61077	Intron (uc021oey.1/100287898, intron 3 of 6)	1	2522081	2564481	42401	2	79258	uc001ajy.2	-55631	ENSG00000142606	MMEL1	membrane metalloendopeptidase like 1
chr1	2626231	2628262	2032	*	2033	2627122	95	15.547	2.54879	12.63895	Intron (uc021oey.1/100287898, intron 3 of 6)	1	2522081	2564481	42401	2	79258	uc001ajy.2	-61750	ENSG00000142606	MMEL1	membrane metalloendopeptidase like 1
chr1	2628346	2631210	2865	*	2866	2629213	156	30.8328	2.94741	26.9385	Intron (uc021oey.1/100287898, intron 3 of 6)	1	2522081	2564481	42401	2	79258	uc001ajy.2	-63865	ENSG00000142606	MMEL1	membrane metalloendopeptidase like 1
chr1	2631689	2632042	354	*	355	2631866	35	8.91303	3.05171	6.51378	Intron (uc021oey.1/100287898, intron 3 of 6)	1	2522081	2564481	42401	2	79258	uc001ajy.2	-67208	ENSG00000142606	MMEL1	membrane metalloendopeptidase like 1
chr1	2632257	2633337	1081	*	1082	2632727	56	26.30161	5.76153	22.70672	Intron (uc021oey.1/100287898, intron 3 of 6)	1	2522081	2564481	42401	2	79258	uc001ajy.2	-67776	ENSG00000142606	MMEL1	membrane metalloendopeptidase like 1
chr1	2633464	2634318	855	*	856	2634032	81	20.41724	3.36022	17.19832	Intron (uc021oey.1/100287898, intron 3 of 6)	1	2522081	2564481	42401	2	79258	uc001ajy.2	-68983	ENSG00000142606	MMEL1	membrane metalloendopeptidase like 1
chr1	2684222	2684616	395	*	396	2684381	40	19.62753	5.68399	16.44012	Intron (uc021oey.1/100287898, intron 3 of 6)	1	2572807	2706230	133424	2	100287898	uc021oey.1	21614	ENSG00000215912	TTC34	tetratricopeptide repeat domain 34
chr1	2685602	2686770	1169	*	1170	2685854	71	15.92439	3.04787	12.98239	Intron (uc021oey.1/100287898, intron 3 of 6)	1	2572807	2706230	133424	2	100287898	uc021oey.1	19460	ENSG00000215912	TTC34	tetratricopeptide repeat domain 34
chr1	2686955	2690458	3504	*	3505	2689565	90	19.6115	3.04715	16.44012	Intron (uc021oey.1/100287898, intron 3 of 6)	1	2572807	2706230	133424	2	100287898	uc021oey.1	15772	ENSG00000215912	TTC34	tetratricopeptide repeat domain 34
chr1	2690693	2691784	1092	*	1093	2691264	100	30.62478	4.01059	26.73807	Intron (uc021oey.1/100287898, intron 3 of 6)	1	2572807	2706230	133424	2	100287898	uc021oey.1	14446	ENSG00000215912	TTC34	tetratricopeptide repeat domain 34
chr1	2693344	2693901	558	*	559	2693520	58	11.01617	2.67418	8.42849	Intron (uc021oey.1/100287898, intron 3 of 6)	1	2572807	2706230	133424	2	100287898	uc021oey.1	12329	ENSG00000215912	TTC34	tetratricopeptide repeat domain 34
chr1	2697689	2697892	204	*	205	2697820	23	7.32909	3.32721	5.08703	Intron (uc021oey.1/100287898, intron 3 of 6)	1	2572807	2706230	133424	2	100287898	uc021oey.1	8338	ENSG00000215912	TTC34	tetratricopeptide repeat domain 34
chr1	2699445	2699714	270	*	271	2699535	23	7.32909	3.32721	5.08703	Intron (uc021oey.1/100287898, intron 3 of 6)	1	2572807	2706230	133424	2	100287898	uc021oey.1	6516	ENSG00000215912	TTC34	tetratricopeptide repeat domain 34
chr1	2699945	2700317	373	*	374	2700141	17	4.0576	2.49541	2.33958	Exon (uc021oey.1/100287898, exon 4 of 7)	1	2572807	2706230	133424	2	100287898	uc021oey.1	5913	ENSG00000215912	TTC34	tetratricopeptide repeat domain 34
chr1	2704074	2704309	236	*	237	2704145	23	7.32909	3.32721	5.08703	Promoter (1-2kb)	1	2572807	2706230	133424	2	100287898	uc021oey.1	1921	ENSG00000215912	TTC34	tetratricopeptide repeat domain 34
chr1	2704375	2704573	199	*	200	2704468	19	4.33512	2.49347	2.58474	Promoter (1-2kb)	1	2572807	2706230	133424	2	100287898	uc021oey.1	1657	ENSG00000215912	TTC34	tetratricopeptide repeat domain 34
chr1	2705395	2705593	199	*	200	2705529	16	3.58478	2.35678	1.96985	Promoter (<=1kb)	1	2572807	2706230	133424	2	100287898	uc021oey.1	637	ENSG00000215912	TTC34	tetratricopeptide repeat domain 34
chr1	2705828	2707252	1425	*	1426	2706441	41	20.45919	5.82262	17.21933	Promoter (<=1kb)	1	2572807	2706230	133424	2	100287898	uc021oey.1	0	ENSG00000215912	TTC34	tetratricopeptide repeat domain 34
chr1	2711682	2712140	459	*	460	2712020	22	6.73643	3.18858	4.56912	Distal Intergenic	1	2572807	2706230	133424	2	100287898	uc021oey.1	-5452	ENSG00000215912	TTC34	tetratricopeptide repeat domain 34
chr1	2727897	2728113	217	*	218	2728089	17	4.0576	2.49541	2.33958	Distal Intergenic	1	2572807	2706230	133424	2	100287898	uc021oey.1	-21667	ENSG00000215912	TTC34	tetratricopeptide repeat domain 34
chr1	2728803	2729156	354	*	355	2729052	20	5.60562	2.91131	3.60747	Distal Intergenic	1	2572807	2706230	133424	2	100287898	uc021oey.1	-22573	ENSG00000215912	TTC34	tetratricopeptide repeat domain 34
chr1	2745560	2745773	214	*	215	2745648	16	3.58478	2.35678	1.96985	Distal Intergenic	1	2572807	2706230	133424	2	100287898	uc021oey.1	-39330	ENSG00000215912	TTC34	tetratricopeptide repeat domain 34
chr1	2756358	2756854	497	*	498	2756710	23	7.32909	3.32721	5.08703	Distal Intergenic	1	2572807	2706230	133424	2	100287898	uc021oey.1	-50128	ENSG00000215912	TTC34	tetratricopeptide repeat domain 34
chr1	2757063	2757290	228	*	229	2757167	22	6.73643	3.18858	4.56912	Distal Intergenic	1	2572807	2706230	133424	2	100287898	uc021oey.1	-50833	ENSG00000215912	TTC34	tetratricopeptide repeat domain 34
chr1	2765935	2766249	315	*	316	2766097	21	6.1617	3.04995	4.07607	Distal Intergenic	1	2572807	2706230	133424	2	100287898	uc021oey.1	-59705	ENSG00000215912	TTC34	tetratricopeptide repeat domain 34
chr1	2839511	2839709	199	*	200	2839649	17	4.0576	2.49541	2.33958	Distal Intergenic	1	2938046	2939467	1422	1	140625	uc001ajz.3	-98337	ENSG00000169717	ACTRT2	actin related protein T2
chr1	2863560	2863767	208	*	209	2863702	20	5.60562	2.91131	3.60747	Distal Intergenic	1	2938046	2939467	1422	1	140625	uc001ajz.3	-74279	ENSG00000169717	ACTRT2	actin related protein T2
chr1	2866486	2866940	455	*	456	2866651	19	5.069	2.77268	3.16077	Distal Intergenic	1	2938046	2939467	1422	1	140625	uc001ajz.3	-71106	ENSG00000169717	ACTRT2	actin related protein T2
chr1	2871850	2872048	199	*	200	2871961	18	4.55268	2.63404	2.73677	Distal Intergenic	1	2938046	2939467	1422	1	140625	uc001ajz.3	-65998	ENSG00000169717	ACTRT2	actin related protein T2
chr1	2923935	2924263	329	*	330	2924176	20	5.60562	2.91131	3.60747	Distal Intergenic	1	2938046	2939467	1422	1	140625	uc001ajz.3	-13783	ENSG00000169717	ACTRT2	actin related protein T2
chr1	2945278	2946062	785	*	786	2945429	23	7.32909	3.32721	5.08703	Distal Intergenic	1	2938046	2939467	1422	1	140625	uc001ajz.3	7232	ENSG00000169717	ACTRT2	actin related protein T2
chr1	2965680	2965899	220	*	221	2965806	21	6.13064	3.03832	4.07607	Distal Intergenic	1	2976181	2980350	4170	2	440556	uc001aka.3	14451	ENSG00000177133	LINC00982	long intergenic non-protein coding RNA 982
chr1	2982559	2982767	209	*	210	2982593	17	4.0576	2.49541	2.33958	Promoter (1-2kb)	1	2980636	2984289	3654	2	440556	uc010nzg.1	1522	ENSG00000177133	LINC00982	long intergenic non-protein coding RNA 982
chr1	2983100	2983608	509	*	510	2983291	23	7.32909	3.32721	5.08703	Promoter (<=1kb)	1	2980636	2984289	3654	2	440556	uc010nzg.1	681	ENSG00000177133	LINC00982	long intergenic non-protein coding RNA 982
chr1	2983706	2984988	1283	*	1284	2984673	49	27.45927	6.9317	23.77079	Promoter (<=1kb)	1	2980636	2984289	3654	2	440556	uc010nzg.1	0	ENSG00000177133	LINC00982	long intergenic non-protein coding RNA 982
chr1	2985228	2985730	503	*	504	2985348	31	12.64244	4.43629	9.91678	Promoter (<=1kb)	1	2985742	3355185	369444	1	63976	uc001akc.3	-12	ENSG00000142611	PRDM16	PR/SET domain 16
chr1	2986340	2986825	486	*	487	2986569	32	13.37052	4.57492	10.59107	Promoter (<=1kb)	1	2985742	3355185	369444	1	63976	uc001akc.3	598	ENSG00000142611	PRDM16	PR/SET domain 16
chr1	2987165	2990853	3689	*	3690	2989592	55	33.0744	7.7635	29.01294	Promoter (1-2kb)	1	2985742	3355185	369444	1	63976	uc001akc.3	1423	ENSG00000142611	PRDM16	PR/SET domain 16
chr1	2991082	2991711	630	*	631	2991539	23	7.32909	3.32721	5.08703	Intron (uc001akc.3/63976, intron 1 of 16)	1	2985742	3355185	369444	1	63976	uc001akc.3	5340	ENSG00000142611	PRDM16	PR/SET domain 16
chr1	2992367	2992688	322	*	323	2992557	22	6.73643	3.18858	4.56912	Intron (uc001akc.3/63976, intron 1 of 16)	1	2985742	3355185	369444	1	63976	uc001akc.3	6625	ENSG00000142611	PRDM16	PR/SET domain 16
chr1	3012729	3012946	218	*	219	3012811	17	4.0576	2.49541	2.33958	Intron (uc001akc.3/63976, intron 1 of 16)	1	2985742	3355185	369444	1	63976	uc001akc.3	26987	ENSG00000142611	PRDM16	PR/SET domain 16
chr1	3023401	3023604	204	*	205	3023560	20	5.60562	2.91131	3.60747	Intron (uc001akc.3/63976, intron 1 of 16)	1	3044539	3044599	61	1	100422968	uc021oez.1	-20935	ENSG00000283572	MIR4251	microRNA 4251
chr1	3071663	3071916	254	*	255	3071686	21	4.04242	2.29617	2.33958	Intron (uc001akc.3/63976, intron 1 of 16)	1	3044539	3044599	61	1	100422968	uc021oez.1	27124	ENSG00000283572	MIR4251	microRNA 4251
chr1	3072155	3072383	229	*	230	3072221	18	4.55268	2.63404	2.73677	Intron (uc001akc.3/63976, intron 1 of 16)	1	3044539	3044599	61	1	100422968	uc021oez.1	27616	ENSG00000283572	MIR4251	microRNA 4251
chr1	3075681	3075885	205	*	206	3075840	19	5.069	2.77268	3.16077	Intron (uc001akc.3/63976, intron 1 of 16)	1	3044539	3044599	61	1	100422968	uc021oez.1	31142	ENSG00000283572	MIR4251	microRNA 4251
chr1	3076708	3077816	1109	*	1110	3077452	26	9.20797	3.74312	6.76248	Intron (uc001akc.3/63976, intron 1 of 16)	1	3044539	3044599	61	1	100422968	uc021oez.1	32169	ENSG00000283572	MIR4251	microRNA 4251
chr1	3079469	3079870	402	*	403	3079572	20	5.60562	2.91131	3.60747	Intron (uc001akc.3/63976, intron 1 of 16)	1	3044539	3044599	61	1	100422968	uc021oez.1	34930	ENSG00000283572	MIR4251	microRNA 4251
chr1	3086908	3088215	1308	*	1309	3087499	37	17.19582	5.26809	14.16024	Intron (uc001akc.3/63976, intron 1 of 16)	1	3044539	3044599	61	1	100422968	uc021oez.1	42369	ENSG00000283572	MIR4251	microRNA 4251
chr1	3088270	3088834	565	*	566	3088438	23	7.32909	3.32721	5.08703	Intron (uc001akc.3/63976, intron 1 of 16)	1	3044539	3044599	61	1	100422968	uc021oez.1	43731	ENSG00000283572	MIR4251	microRNA 4251
chr1	3091952	3092380	429	*	430	3092258	19	5.069	2.77268	3.16077	Intron (uc001akc.3/63976, intron 1 of 16)	1	3044539	3044599	61	1	100422968	uc021oez.1	47413	ENSG00000283572	MIR4251	microRNA 4251
chr1	3099994	3100234	241	*	242	3100138	20	5.60562	2.91131	3.60747	Intron (uc001akc.3/63976, intron 1 of 16)	1	3044539	3044599	61	1	100422968	uc021oez.1	55455	ENSG00000283572	MIR4251	microRNA 4251
chr1	3100846	3101085	240	*	241	3100994	21	6.13064	3.03832	4.07607	Intron (uc001akc.3/63976, intron 1 of 16)	1	3044539	3044599	61	1	100422968	uc021oez.1	56307	ENSG00000283572	MIR4251	microRNA 4251
chr1	3163956	3164555	600	*	601	3164138	29	11.22617	4.15902	8.60775	Intron (uc001akc.3/63976, intron 3 of 16)	1	3044539	3044599	61	1	100422968	uc021oez.1	119417	ENSG00000283572	MIR4251	microRNA 4251
chr1	3228260	3228609	350	*	351	3228493	19	5.069	2.77268	3.16077	Intron (uc001akc.3/63976, intron 3 of 16)	1	3371147	3397677	26531	1	27237	uc001akg.4	-142538	ENSG00000130762	ARHGEF16	Rho guanine nucleotide exchange factor 16
chr1	3228679	3229024	346	*	347	3228877	25	8.56547	3.60448	6.1849	Intron (uc001akc.3/63976, intron 3 of 16)	1	3371147	3397677	26531	1	27237	uc001akg.4	-142123	ENSG00000130762	ARHGEF16	Rho guanine nucleotide exchange factor 16
chr1	3229378	3229768	391	*	392	3229533	18	3.87033	2.36879	2.21758	Intron (uc001akc.3/63976, intron 3 of 16)	1	3371147	3397677	26531	1	27237	uc001akg.4	-141379	ENSG00000130762	ARHGEF16	Rho guanine nucleotide exchange factor 16
chr1	3229887	3230394	508	*	509	3230279	31	12.64244	4.43629	9.91678	Intron (uc001akc.3/63976, intron 3 of 16)	1	3371147	3397677	26531	1	27237	uc001akg.4	-140753	ENSG00000130762	ARHGEF16	Rho guanine nucleotide exchange factor 16
chr1	3241531	3241736	206	*	207	3241630	20	5.60562	2.91131	3.60747	Intron (uc001akc.3/63976, intron 3 of 16)	1	3371147	3397677	26531	1	27237	uc001akg.4	-129411	ENSG00000130762	ARHGEF16	Rho guanine nucleotide exchange factor 16
chr1	3281258	3281456	199	*	200	3281336	17	4.0576	2.49541	2.33958	Intron (uc001akc.3/63976, intron 3 of 16)	1	3371147	3397677	26531	1	27237	uc001akg.4	-89691	ENSG00000130762	ARHGEF16	Rho guanine nucleotide exchange factor 16
chr1	3308252	3308540	289	*	290	3308415	19	5.069	2.77268	3.16077	Intron (uc001akc.3/63976, intron 4 of 16)	1	3371147	3397677	26531	1	27237	uc001akg.4	-62607	ENSG00000130762	ARHGEF16	Rho guanine nucleotide exchange factor 16
chr1	3309607	3310930	1324	*	1325	3310645	34	14.86469	4.85219	11.98254	Intron (uc001akc.3/63976, intron 4 of 16)	1	3371147	3397677	26531	1	27237	uc001akg.4	-60217	ENSG00000130762	ARHGEF16	Rho guanine nucleotide exchange factor 16
chr1	3312217	3312515	299	*	300	3312331	18	4.55268	2.63404	2.73677	Intron (uc001akc.3/63976, intron 4 of 16)	1	3371147	3397677	26531	1	27237	uc001akg.4	-58632	ENSG00000130762	ARHGEF16	Rho guanine nucleotide exchange factor 16
chr1	3332975	3333352	378	*	379	3333331	17	4.03405	2.4859	2.33958	Intron (uc001akc.3/63976, intron 10 of 16)	1	3371147	3397677	26531	1	27237	uc001akg.4	-37795	ENSG00000130762	ARHGEF16	Rho guanine nucleotide exchange factor 16
chr1	3340306	3340507	202	*	203	3340399	21	6.1617	3.04995	4.07607	Intron (uc001akc.3/63976, intron 12 of 16)	1	3371147	3397677	26531	1	27237	uc001akg.4	-30640	ENSG00000130762	ARHGEF16	Rho guanine nucleotide exchange factor 16
chr1	3359734	3359938	205	*	206	3359767	18	4.55268	2.63404	2.73677	Distal Intergenic	1	3371147	3397677	26531	1	27237	uc001akg.4	-11209	ENSG00000130762	ARHGEF16	Rho guanine nucleotide exchange factor 16
chr1	3364203	3364446	244	*	245	3364370	22	6.70348	3.17642	4.56705	Distal Intergenic	1	3371147	3397677	26531	1	27237	uc001akg.4	-6701	ENSG00000130762	ARHGEF16	Rho guanine nucleotide exchange factor 16
chr1	3368798	3369757	960	*	961	3369624	29	8.00515	3.13114	5.68673	Promoter (1-2kb)	1	3371147	3397677	26531	1	27237	uc001akg.4	-1390	ENSG00000130762	ARHGEF16	Rho guanine nucleotide exchange factor 16
chr1	3369930	3371075	1146	*	1147	3370567	51	27.32288	6.61162	23.66783	Promoter (<=1kb)	1	3371147	3397677	26531	1	27237	uc001akg.4	-72	ENSG00000130762	ARHGEF16	Rho guanine nucleotide exchange factor 16
chr1	3371683	3372852	1170	*	1171	3371958	25	8.56547	3.60448	6.1849	Promoter (<=1kb)	1	3371147	3397677	26531	1	27237	uc001akg.4	536	ENSG00000130762	ARHGEF16	Rho guanine nucleotide exchange factor 16
chr1	3374866	3375172	307	*	308	3374978	21	5.32425	2.74281	3.38714	Intron (uc001akg.4/27237, intron 1 of 14)	1	3371147	3397677	26531	1	27237	uc001akg.4	3719	ENSG00000130762	ARHGEF16	Rho guanine nucleotide exchange factor 16
chr1	3382383	3382722	340	*	341	3382542	25	8.56547	3.60448	6.1849	Promoter (<=1kb)	1	3382569	3397677	15109	1	27237	uc001aki.3	0	ENSG00000130762	ARHGEF16	Rho guanine nucleotide exchange factor 16
chr1	3400877	3401075	199	*	200	3400981	23	7.32909	3.32721	5.08703	Distal Intergenic	1	3388171	3391021	2851	1	27237	uc009vli.1	12706	ENSG00000130762	ARHGEF16	Rho guanine nucleotide exchange factor 16
chr1	3446546	3446800	255	*	256	3446708	22	6.70348	3.17642	4.56705	Promoter (1-2kb)	1	3404506	3448012	43507	2	1953	uc001akk.3	1212	ENSG00000162591	MEGF6	multiple EGF like domains 6
chr1	3447083	3447482	400	*	401	3447305	30	11.87936	4.28126	9.22779	Promoter (<=1kb)	1	3404506	3448012	43507	2	1953	uc001akk.3	530	ENSG00000162591	MEGF6	multiple EGF like domains 6
chr1	3448558	3448924	367	*	368	3448621	22	6.73643	3.18858	4.56912	Promoter (<=1kb)	1	3404506	3448012	43507	2	1953	uc001akk.3	-546	ENSG00000162591	MEGF6	multiple EGF like domains 6
chr1	3460587	3460785	199	*	200	3460713	20	5.60562	2.91131	3.60747	Intron (uc001akl.3/1953, intron 33 of 36)	1	3404506	3448012	43507	2	1953	uc001akk.3	-12575	ENSG00000162591	MEGF6	multiple EGF like domains 6
chr1	3476974	3477172	199	*	200	3477007	18	4.55268	2.63404	2.73677	Promoter (<=1kb)	1	3477260	3477354	95	2	693135	uc021ofa.1	182	ENSG00000207776	MIR551A	microRNA 551a
chr1	3482326	3482524	199	*	200	3482377	20	5.60562	2.91131	3.60747	Intron (uc001akl.3/1953, intron 33 of 36)	1	3477260	3477354	95	2	693135	uc021ofa.1	-4972	ENSG00000207776	MIR551A	microRNA 551a
chr1	3486561	3486884	324	*	325	3486687	26	8.10967	3.36618	5.78223	Intron (uc001akl.3/1953, intron 33 of 36)	1	3477260	3477354	95	2	693135	uc021ofa.1	-9207	ENSG00000207776	MIR551A	microRNA 551a
chr1	3487248	3487604	357	*	358	3487470	23	7.32909	3.32721	5.08703	Intron (uc001akl.3/1953, intron 33 of 36)	1	3477260	3477354	95	2	693135	uc021ofa.1	-9894	ENSG00000207776	MIR551A	microRNA 551a
chr1	3487960	3488193	234	*	235	3488038	23	7.32909	3.32721	5.08703	Intron (uc001akl.3/1953, intron 33 of 36)	1	3477260	3477354	95	2	693135	uc021ofa.1	-10606	ENSG00000207776	MIR551A	microRNA 551a
chr1	3494039	3494567	529	*	530	3494223	22	6.73643	3.18858	4.56912	Intron (uc001akl.3/1953, intron 33 of 36)	1	3477260	3477354	95	2	693135	uc021ofa.1	-16685	ENSG00000207776	MIR551A	microRNA 551a
chr1	3495197	3495586	390	*	391	3495400	28	10.53882	4.02038	7.97695	Intron (uc001akl.3/1953, intron 33 of 36)	1	3477260	3477354	95	2	693135	uc021ofa.1	-17843	ENSG00000207776	MIR551A	microRNA 551a
chr1	3496092	3496480	389	*	390	3496315	25	8.56547	3.60448	6.1849	Exon (uc001akl.3/1953, exon 4 of 37)	1	3477260	3477354	95	2	693135	uc021ofa.1	-18738	ENSG00000207776	MIR551A	microRNA 551a
chr1	3499895	3500620	726	*	727	3500441	27	5.53473	2.51315	3.58116	Intron (uc001akl.3/1953, intron 34 of 36)	1	3477260	3477354	95	2	693135	uc021ofa.1	-22541	ENSG00000207776	MIR551A	microRNA 551a
chr1	3513624	3513919	296	*	297	3513743	22	6.73643	3.18858	4.56912	Intron (uc001akl.3/1953, intron 35 of 36)	1	3404506	3528059	123554	2	1953	uc001akl.3	14140	ENSG00000162591	MEGF6	multiple EGF like domains 6
chr1	3514604	3515123	520	*	521	3514787	31	9.14415	3.33988	6.72708	Intron (uc001akl.3/1953, intron 35 of 36)	1	3404506	3528059	123554	2	1953	uc001akl.3	12936	ENSG00000162591	MEGF6	multiple EGF like domains 6
chr1	3515392	3516227	836	*	837	3515600	30	9.52617	3.5223	7.06252	Intron (uc001akl.3/1953, intron 35 of 36)	1	3404506	3528059	123554	2	1953	uc001akl.3	11832	ENSG00000162591	MEGF6	multiple EGF like domains 6
chr1	3517272	3517631	360	*	361	3517432	25	8.56547	3.60448	6.1849	Intron (uc001akl.3/1953, intron 35 of 36)	1	3404506	3528059	123554	2	1953	uc001akl.3	10428	ENSG00000162591	MEGF6	multiple EGF like domains 6
chr1	3520469	3520709	241	*	242	3520540	18	4.55268	2.63404	2.73677	Intron (uc001akl.3/1953, intron 36 of 36)	1	3404506	3528059	123554	2	1953	uc001akl.3	7350	ENSG00000162591	MEGF6	multiple EGF like domains 6
chr1	3525209	3525445	237	*	238	3525308	19	5.069	2.77268	3.16077	Promoter (2-3kb)	1	3404506	3528059	123554	2	1953	uc001akl.3	2614	ENSG00000162591	MEGF6	multiple EGF like domains 6
chr1	3525607	3527025	1419	*	1420	3526660	34	13.34597	4.36357	10.58582	Promoter (1-2kb)	1	3404506	3528059	123554	2	1953	uc001akl.3	1034	ENSG00000162591	MEGF6	multiple EGF like domains 6
chr1	3527145	3527419	275	*	276	3527292	32	13.37052	4.57492	10.59107	Promoter (<=1kb)	1	3404506	3528059	123554	2	1953	uc001akl.3	640	ENSG00000162591	MEGF6	multiple EGF like domains 6
chr1	3527502	3528052	551	*	552	3527721	41	20.45919	5.82262	17.21933	Promoter (<=1kb)	1	3404506	3528059	123554	2	1953	uc001akl.3	7	ENSG00000162591	MEGF6	multiple EGF like domains 6
chr1	3528439	3529480	1042	*	1043	3528759	41	14.31127	4.05355	11.47132	Promoter (<=1kb)	1	3404506	3528059	123554	2	1953	uc001akl.3	-380	ENSG00000162591	MEGF6	multiple EGF like domains 6
chr1	3529541	3530110	570	*	571	3529954	36	16.40722	5.12946	13.42205	Promoter (1-2kb)	1	3404506	3528059	123554	2	1953	uc001akl.3	-1482	ENSG00000162591	MEGF6	multiple EGF like domains 6
chr1	3530351	3530951	601	*	602	3530659	29	11.22617	4.15902	8.60775	Promoter (2-3kb)	1	3404506	3528059	123554	2	1953	uc001akl.3	-2292	ENSG00000162591	MEGF6	multiple EGF like domains 6
chr1	3531544	3531790	247	*	248	3531710	21	5.32425	2.74281	3.38714	Distal Intergenic	1	3404506	3528059	123554	2	1953	uc001akl.3	-3485	ENSG00000162591	MEGF6	multiple EGF like domains 6
chr1	3531879	3532125	247	*	248	3531972	21	4.04242	2.29617	2.33958	Distal Intergenic	1	3404506	3528059	123554	2	1953	uc001akl.3	-3820	ENSG00000162591	MEGF6	multiple EGF like domains 6
chr1	3567161	3568210	1050	*	1051	3567433	60	32.11047	6.79841	28.12449	Promoter (<=1kb)	1	3547331	3566671	19341	2	49856	uc001ako.3	-490	ENSG00000116213	WRAP73	WD repeat containing, antisense to TP73
chr1	3569421	3569898	478	*	479	3569599	31	9.31489	3.38956	6.86781	Promoter (<=1kb)	1	3569129	3652765	83637	1	7161	uc001akp.3	292	ENSG00000078900	TP73	tumor protein p73
chr1	3596834	3597034	201	*	202	3596929	25	7.33578	3.17966	5.09262	Intron (uc001akp.3/7161, intron 1 of 13)	1	3607236	3646315	39080	1	7161	uc010nzj.2	-10202	ENSG00000078900	TP73	tumor protein p73
chr1	3634146	3634344	199	*	200	3634256	22	6.73643	3.18858	4.56912	Intron (uc001akp.3/7161, intron 4 of 13)	1	3644042	3652765	8724	1	7161	uc010nzl.2	-9698	ENSG00000078900	TP73	tumor protein p73
chr1	3634555	3634753	199	*	200	3634693	17	4.0576	2.49541	2.33958	Intron (uc001akp.3/7161, intron 4 of 13)	1	3644042	3652765	8724	1	7161	uc010nzl.2	-9289	ENSG00000078900	TP73	tumor protein p73
chr1	3635293	3636183	891	*	892	3635458	25	8.56547	3.60448	6.1849	Intron (uc001akp.3/7161, intron 4 of 13)	1	3644042	3652765	8724	1	7161	uc010nzl.2	-7859	ENSG00000078900	TP73	tumor protein p73
chr1	3636978	3637375	398	*	399	3637017	20	5.60562	2.91131	3.60747	Intron (uc001akp.3/7161, intron 4 of 13)	1	3644042	3652765	8724	1	7161	uc010nzl.2	-6667	ENSG00000078900	TP73	tumor protein p73
chr1	3667329	3667543	215	*	216	3667416	18	4.55268	2.63404	2.73677	Promoter (1-2kb)	1	3668965	3688209	19245	1	148870	uc001akv.2	-1422	ENSG00000162592	CCDC27	coiled-coil domain containing 27
chr1	3667952	3668312	361	*	362	3668130	20	4.17602	2.38608	2.44463	Promoter (<=1kb)	1	3668965	3688209	19245	1	148870	uc001akv.2	-653	ENSG00000162592	CCDC27	coiled-coil domain containing 27
chr1	3668645	3668990	346	*	347	3668779	22	6.73643	3.18858	4.56912	Promoter (<=1kb)	1	3668965	3688209	19245	1	148870	uc001akv.2	0	ENSG00000162592	CCDC27	coiled-coil domain containing 27
chr1	3669378	3669807	430	*	431	3669575	25	8.52683	3.59074	6.17095	Promoter (<=1kb)	1	3668965	3688209	19245	1	148870	uc001akv.2	413	ENSG00000162592	CCDC27	coiled-coil domain containing 27
chr1	3673070	3673279	210	*	211	3673201	18	4.55268	2.63404	2.73677	Intron (uc001akv.2/148870, intron 3 of 11)	1	3668965	3688209	19245	1	148870	uc001akv.2	4105	ENSG00000162592	CCDC27	coiled-coil domain containing 27
chr1	3673332	3673615	284	*	285	3673503	20	3.6227	2.1918	2.00295	Exon (uc001akv.2/148870, exon 4 of 12)	1	3668965	3688209	19245	1	148870	uc001akv.2	4367	ENSG00000162592	CCDC27	coiled-coil domain containing 27
chr1	3674282	3674574	293	*	294	3674418	21	6.1617	3.04995	4.07607	Intron (uc001akv.2/148870, intron 4 of 11)	1	3668965	3688209	19245	1	148870	uc001akv.2	5317	ENSG00000162592	CCDC27	coiled-coil domain containing 27
chr1	3675219	3675497	279	*	280	3675410	23	7.32909	3.32721	5.08703	Intron (uc001akv.2/148870, intron 4 of 11)	1	3668965	3688209	19245	1	148870	uc001akv.2	6254	ENSG00000162592	CCDC27	coiled-coil domain containing 27
chr1	3675945	3676277	333	*	334	3676029	19	5.069	2.77268	3.16077	Intron (uc001akv.2/148870, intron 4 of 11)	1	3668965	3688209	19245	1	148870	uc001akv.2	6980	ENSG00000162592	CCDC27	coiled-coil domain containing 27
chr1	3676333	3676640	308	*	309	3676392	20	5.60562	2.91131	3.60747	Intron (uc001akv.2/148870, intron 4 of 11)	1	3668965	3688209	19245	1	148870	uc001akv.2	7368	ENSG00000162592	CCDC27	coiled-coil domain containing 27
chr1	3677402	3678175	774	*	775	3677762	25	8.56547	3.60448	6.1849	Exon (uc001akv.2/148870, exon 5 of 12)	1	3668965	3688209	19245	1	148870	uc001akv.2	8437	ENSG00000162592	CCDC27	coiled-coil domain containing 27
chr1	3679935	3680133	199	*	200	3680098	18	4.55268	2.63404	2.73677	Exon (uc001akv.2/148870, exon 7 of 12)	1	3689334	3692546	3213	1	388588	uc031pkx.1	-9201	ENSG00000235169	SMIM1	small integral membrane protein 1 (Vel blood group)
chr1	3680427	3680718	292	*	293	3680546	21	6.1617	3.04995	4.07607	Intron (uc001akv.2/148870, intron 8 of 11)	1	3689334	3692546	3213	1	388588	uc031pkx.1	-8616	ENSG00000235169	SMIM1	small integral membrane protein 1 (Vel blood group)
chr1	3683863	3684387	525	*	526	3684289	22	6.73643	3.18858	4.56912	Exon (uc001akv.2/148870, exon 10 of 12)	1	3689334	3692546	3213	1	388588	uc031pkx.1	-4947	ENSG00000235169	SMIM1	small integral membrane protein 1 (Vel blood group)
chr1	3685086	3685369	284	*	285	3685269	21	6.1617	3.04995	4.07607	Intron (uc001akv.2/148870, intron 10 of 11)	1	3689334	3692546	3213	1	388588	uc031pkx.1	-3965	ENSG00000235169	SMIM1	small integral membrane protein 1 (Vel blood group)
chr1	3685576	3685932	357	*	358	3685651	23	7.32909	3.32721	5.08703	Intron (uc001akv.2/148870, intron 10 of 11)	1	3689334	3692546	3213	1	388588	uc031pkx.1	-3402	ENSG00000235169	SMIM1	small integral membrane protein 1 (Vel blood group)
chr1	3686199	3686598	400	*	401	3686471	23	6.38757	2.99216	4.28219	Promoter (2-3kb)	1	3689334	3692546	3213	1	388588	uc031pkx.1	-2736	ENSG00000235169	SMIM1	small integral membrane protein 1 (Vel blood group)
chr1	3686745	3686956	212	*	213	3686891	22	6.00753	2.92437	3.97064	Promoter (2-3kb)	1	3689334	3692546	3213	1	388588	uc031pkx.1	-2378	ENSG00000235169	SMIM1	small integral membrane protein 1 (Vel blood group)
chr1	3687210	3687614	405	*	406	3687391	25	8.10503	3.44239	5.78223	Promoter (1-2kb)	1	3689334	3692546	3213	1	388588	uc031pkx.1	-1720	ENSG00000235169	SMIM1	small integral membrane protein 1 (Vel blood group)
chr1	3687825	3688200	376	*	377	3687903	22	6.73643	3.18858	4.56912	Promoter (1-2kb)	1	3689334	3692546	3213	1	388588	uc031pkx.1	-1134	ENSG00000235169	SMIM1	small integral membrane protein 1 (Vel blood group)
chr1	3689432	3689982	551	*	552	3689711	32	10.77343	3.74955	8.19532	Promoter (<=1kb)	1	3689352	3692546	3195	1	388588	uc001akw.4	80	ENSG00000235169	SMIM1	small integral membrane protein 1 (Vel blood group)
chr1	3690054	3690569	516	*	517	3690124	21	5.32425	2.74281	3.38714	Promoter (<=1kb)	1	3689352	3692546	3195	1	388588	uc001akw.4	702	ENSG00000235169	SMIM1	small integral membrane protein 1 (Vel blood group)
chr1	3716884	3717109	226	*	227	3716961	22	5.95884	2.90707	3.92605	Distal Intergenic	1	3696784	3713068	16285	2	57470	uc001akx.1	-3816	ENSG00000130764	LRRC47	leucine rich repeat containing 47
chr1	3724217	3724554	338	*	339	3724371	24	7.93898	3.46585	5.62561	Distal Intergenic	1	3696784	3713068	16285	2	57470	uc001akx.1	-11149	ENSG00000130764	LRRC47	leucine rich repeat containing 47
chr1	3727954	3728257	304	*	305	3728063	25	8.10503	3.44239	5.78223	Downstream (<1kb)	1	3696784	3713068	16285	2	57470	uc001akx.1	-14886	ENSG00000130764	LRRC47	leucine rich repeat containing 47
chr1	3825611	3825947	337	*	338	3825757	25	8.52683	3.59074	6.17095	Intron (uc001alg.3/100133612, intron 2 of 3)	1	3816968	3832011	15044	1	100133612	uc001alg.3	8643	ENSG00000236423	LINC01134	long intergenic non-protein coding RNA 1134
chr1	3826340	3828190	1851	*	1852	3826792	41	20.38998	5.80042	17.17129	Intron (uc001alg.3/100133612, intron 2 of 3)	1	3816968	3832011	15044	1	100133612	uc001alg.3	9372	ENSG00000236423	LINC01134	long intergenic non-protein coding RNA 1134
chr1	3834282	3834668	387	*	388	3834395	18	4.55268	2.63404	2.73677	Distal Intergenic	1	3816968	3832011	15044	1	100133612	uc001alg.3	17314	ENSG00000236423	LINC01134	long intergenic non-protein coding RNA 1134
chr1	3841933	3842174	242	*	243	3842085	18	4.55268	2.63404	2.73677	Distal Intergenic	1	3816968	3832011	15044	1	100133612	uc001alg.3	24965	ENSG00000236423	LINC01134	long intergenic non-protein coding RNA 1134
chr1	3999713	3999922	210	*	211	3999880	17	4.0576	2.49541	2.33958	Promoter (<=1kb)	1	4000672	4012643	11972	1	728716	uc001ali.2	-750	NA	LINC01346	long intergenic non-protein coding RNA 1346
chr1	4042416	4042654	239	*	240	4042555	19	4.33512	2.49347	2.58474	Distal Intergenic	1	4000672	4012643	11972	1	728716	uc001ali.2	41744	NA	LINC01346	long intergenic non-protein coding RNA 1346
chr1	4059845	4060061	217	*	218	4060003	19	5.069	2.77268	3.16077	Distal Intergenic	1	4000672	4012643	11972	1	728716	uc001ali.2	59173	NA	LINC01346	long intergenic non-protein coding RNA 1346
chr1	4060496	4060774	279	*	280	4060613	19	5.069	2.77268	3.16077	Distal Intergenic	1	4000672	4012643	11972	1	728716	uc001ali.2	59824	NA	LINC01346	long intergenic non-protein coding RNA 1346
chr1	4075290	4075803	514	*	515	4075671	21	6.1617	3.04995	4.07607	Distal Intergenic	1	4000672	4012643	11972	1	728716	uc001ali.2	74618	NA	LINC01346	long intergenic non-protein coding RNA 1346
chr1	4076074	4076272	199	*	200	4076093	15	3.1353	2.21814	1.62427	Distal Intergenic	1	4000672	4012643	11972	1	728716	uc001ali.2	75402	NA	LINC01346	long intergenic non-protein coding RNA 1346
chr1	4082991	4083189	199	*	200	4083029	18	4.55268	2.63404	2.73677	Distal Intergenic	1	4000672	4012643	11972	1	728716	uc001ali.2	82319	NA	LINC01346	long intergenic non-protein coding RNA 1346
chr1	4085583	4085825	243	*	244	4085637	21	6.13064	3.03832	4.07607	Distal Intergenic	1	4000672	4012643	11972	1	728716	uc001ali.2	84911	NA	LINC01346	long intergenic non-protein coding RNA 1346
chr1	4088188	4088407	220	*	221	4088323	20	5.60562	2.91131	3.60747	Distal Intergenic	1	4000672	4012643	11972	1	728716	uc001ali.2	87516	NA	LINC01346	long intergenic non-protein coding RNA 1346
chr1	4089397	4089665	269	*	270	4089470	22	6.70348	3.17642	4.56705	Distal Intergenic	1	4000672	4012643	11972	1	728716	uc001ali.2	88725	NA	LINC01346	long intergenic non-protein coding RNA 1346
chr1	4092712	4092964	253	*	254	4092775	20	5.60562	2.91131	3.60747	Distal Intergenic	1	4000672	4012643	11972	1	728716	uc001ali.2	92040	NA	LINC01346	long intergenic non-protein coding RNA 1346
chr1	4100095	4100801	707	*	708	4100696	22	6.70348	3.17642	4.56705	Distal Intergenic	1	4000672	4012643	11972	1	728716	uc001ali.2	99423	NA	LINC01346	long intergenic non-protein coding RNA 1346
chr1	4109481	4109803	323	*	324	4109648	25	8.56547	3.60448	6.1849	Distal Intergenic	1	4000672	4012643	11972	1	728716	uc001ali.2	108809	NA	LINC01346	long intergenic non-protein coding RNA 1346
chr1	4118879	4119077	199	*	200	4119040	18	4.55268	2.63404	2.73677	Distal Intergenic	1	4000672	4012643	11972	1	728716	uc001ali.2	118207	NA	LINC01346	long intergenic non-protein coding RNA 1346
chr1	4133684	4133934	251	*	252	4133789	27	9.82349	3.86695	7.34062	Distal Intergenic	1	4000672	4012643	11972	1	728716	uc001ali.2	133012	NA	LINC01346	long intergenic non-protein coding RNA 1346
chr1	4645369	4645633	265	*	266	4645516	21	6.1617	3.04995	4.07607	Distal Intergenic	1	4715105	4837854	122750	1	55966	uc001alm.1	-69472	ENSG00000196581	AJAP1	adherens junctions associated protein 1
chr1	4667452	4667742	291	*	292	4667570	17	4.0576	2.49541	2.33958	Distal Intergenic	1	4715105	4837854	122750	1	55966	uc001alm.1	-47363	ENSG00000196581	AJAP1	adherens junctions associated protein 1
chr1	4710033	4710302	270	*	271	4710206	17	4.0576	2.49541	2.33958	Distal Intergenic	1	4715105	4837854	122750	1	55966	uc001alm.1	-4803	ENSG00000196581	AJAP1	adherens junctions associated protein 1
chr1	4712908	4714045	1138	*	1139	4713552	31	12.64244	4.43629	9.91678	Promoter (1-2kb)	1	4715105	4837854	122750	1	55966	uc001alm.1	-1060	ENSG00000196581	AJAP1	adherens junctions associated protein 1
chr1	4714123	4714593	471	*	472	4714304	26	9.20797	3.74312	6.76248	Promoter (<=1kb)	1	4715105	4837854	122750	1	55966	uc001alm.1	-512	ENSG00000196581	AJAP1	adherens junctions associated protein 1
chr1	4714825	4715179	355	*	356	4714959	38	17.99559	5.40672	14.90941	Promoter (<=1kb)	1	4715105	4837854	122750	1	55966	uc001alm.1	0	ENSG00000196581	AJAP1	adherens junctions associated protein 1
chr1	4715411	4715794	384	*	385	4715604	33	14.11139	4.71355	11.27883	Promoter (<=1kb)	1	4715105	4837854	122750	1	55966	uc001alm.1	306	ENSG00000196581	AJAP1	adherens junctions associated protein 1
chr1	4715922	4717164	1243	*	1244	4716043	37	17.19582	5.26809	14.16024	Promoter (<=1kb)	1	4715105	4837854	122750	1	55966	uc001alm.1	817	ENSG00000196581	AJAP1	adherens junctions associated protein 1
chr1	4717328	4717599	272	*	273	4717434	22	6.70348	3.17642	4.56705	Promoter (2-3kb)	1	4715105	4837854	122750	1	55966	uc001alm.1	2223	ENSG00000196581	AJAP1	adherens junctions associated protein 1
chr1	4718140	4718611	472	*	473	4718416	26	9.20797	3.74312	6.76248	Intron (uc001alm.1/55966, intron 1 of 5)	1	4715105	4837854	122750	1	55966	uc001alm.1	3035	ENSG00000196581	AJAP1	adherens junctions associated protein 1
chr1	4718865	4719275	411	*	412	4719114	23	7.32909	3.32721	5.08703	Intron (uc001alm.1/55966, intron 1 of 5)	1	4715105	4837854	122750	1	55966	uc001alm.1	3760	ENSG00000196581	AJAP1	adherens junctions associated protein 1
chr1	4725430	4725634	205	*	206	4725506	16	3.58478	2.35678	1.96985	Intron (uc001alm.1/55966, intron 1 of 5)	1	4715105	4837854	122750	1	55966	uc001alm.1	10325	ENSG00000196581	AJAP1	adherens junctions associated protein 1
chr1	4736920	4737118	199	*	200	4736987	18	4.52726	2.624	2.73677	Intron (uc001alm.1/55966, intron 1 of 5)	1	4715105	4837854	122750	1	55966	uc001alm.1	21815	ENSG00000196581	AJAP1	adherens junctions associated protein 1
chr1	4771160	4771614	455	*	456	4771484	21	6.1617	3.04995	4.07607	Intron (uc001alm.1/55966, intron 1 of 5)	1	4715105	4837854	122750	1	55966	uc001alm.1	56055	ENSG00000196581	AJAP1	adherens junctions associated protein 1
chr1	5242596	5242823	228	*	229	5242779	19	5.069	2.77268	3.16077	Distal Intergenic	1	5624131	5624203	73	1	100616489	uc021ofm.1	-381308	ENSG00000264341	MIR4417	microRNA 4417
chr1	5693872	5694097	226	*	227	5693925	20	5.57645	2.90021	3.60747	Intron (uc001alp.1/uc001alp.1, intron 2 of 2)	1	5624131	5624203	73	1	100616489	uc021ofm.1	69741	ENSG00000264341	MIR4417	microRNA 4417
chr1	5795170	5795378	209	*	210	5795263	22	6.73643	3.18858	4.56912	Distal Intergenic	1	5922732	5922801	70	2	100616421	uc021ofn.1	127423	ENSG00000264101	MIR4689	microRNA 4689
chr1	5823859	5824267	409	*	410	5824039	23	7.32909	3.32721	5.08703	Distal Intergenic	1	5922732	5922801	70	2	100616421	uc021ofn.1	98534	ENSG00000264101	MIR4689	microRNA 4689
chr1	6163948	6164147	200	*	201	6164062	18	4.55268	2.63404	2.73677	3' UTR	1	6161847	6191808	29962	2	26038	uc001alz.2	27661	ENSG00000116254	CHD5	chromodomain helicase DNA binding protein 5
chr1	6165543	6165804	262	*	263	6165630	21	4.63575	2.4997	2.81008	Intron (uc001alz.2/26038, intron 1 of 20)	1	6161847	6191808	29962	2	26038	uc001alz.2	26004	ENSG00000116254	CHD5	chromodomain helicase DNA binding protein 5
chr1	6167900	6168198	299	*	300	6168019	25	8.56547	3.60448	6.1849	Intron (uc001alz.2/26038, intron 3 of 20)	1	6161847	6191808	29962	2	26038	uc001alz.2	23610	ENSG00000116254	CHD5	chromodomain helicase DNA binding protein 5
chr1	6168657	6168933	277	*	278	6168843	23	6.91417	3.17759	4.73853	Intron (uc001alz.2/26038, intron 3 of 20)	1	6161847	6191808	29962	2	26038	uc001alz.2	22875	ENSG00000116254	CHD5	chromodomain helicase DNA binding protein 5
chr1	6169255	6169453	199	*	200	6169371	17	4.03405	2.4859	2.33958	Intron (uc001alz.2/26038, intron 3 of 20)	1	6161847	6191808	29962	2	26038	uc001alz.2	22355	ENSG00000116254	CHD5	chromodomain helicase DNA binding protein 5
chr1	6171082	6171367	286	*	287	6171303	19	5.069	2.77268	3.16077	Intron (uc001alz.2/26038, intron 5 of 20)	1	6161847	6191808	29962	2	26038	uc001alz.2	20441	ENSG00000116254	CHD5	chromodomain helicase DNA binding protein 5
chr1	6171828	6172098	271	*	272	6171939	19	5.069	2.77268	3.16077	Exon (uc001alz.2/26038, exon 16 of 21)	1	6161847	6191808	29962	2	26038	uc001alz.2	19710	ENSG00000116254	CHD5	chromodomain helicase DNA binding protein 5
chr1	6172624	6173007	384	*	385	6172834	18	4.55268	2.63404	2.73677	Exon (uc001alz.2/26038, exon 14 of 21)	1	6161847	6191808	29962	2	26038	uc001alz.2	18801	ENSG00000116254	CHD5	chromodomain helicase DNA binding protein 5
chr1	6173653	6174258	606	*	607	6174135	22	6.17319	2.98356	4.08596	Intron (uc001alz.2/26038, intron 8 of 20)	1	6161847	6191808	29962	2	26038	uc001alz.2	17550	ENSG00000116254	CHD5	chromodomain helicase DNA binding protein 5
chr1	6175477	6175795	319	*	320	6175775	17	4.0576	2.49541	2.33958	Intron (uc001alz.2/26038, intron 8 of 20)	1	6161847	6191808	29962	2	26038	uc001alz.2	16013	ENSG00000116254	CHD5	chromodomain helicase DNA binding protein 5
chr1	6176522	6176766	245	*	246	6176703	19	3.73543	2.27245	2.10214	Intron (uc001alz.2/26038, intron 8 of 20)	1	6161847	6191808	29962	2	26038	uc001alz.2	15042	ENSG00000116254	CHD5	chromodomain helicase DNA binding protein 5
chr1	6176906	6177159	254	*	255	6177018	19	5.0417	2.76211	3.16077	Intron (uc001alz.2/26038, intron 8 of 20)	1	6161847	6191808	29962	2	26038	uc001alz.2	14649	ENSG00000116254	CHD5	chromodomain helicase DNA binding protein 5
chr1	6177378	6177576	199	*	200	6177413	18	4.55268	2.63404	2.73677	Intron (uc001alz.2/26038, intron 8 of 20)	1	6161847	6191808	29962	2	26038	uc001alz.2	14232	ENSG00000116254	CHD5	chromodomain helicase DNA binding protein 5
chr1	6186461	6186739	279	*	280	6186625	25	8.56547	3.60448	6.1849	Exon (uc001alz.2/26038, exon 6 of 21)	1	6161847	6191808	29962	2	26038	uc001alz.2	5069	ENSG00000116254	CHD5	chromodomain helicase DNA binding protein 5
chr1	6187533	6187837	305	*	306	6187644	20	5.60562	2.91131	3.60747	Intron (uc001alz.2/26038, intron 16 of 20)	1	6161847	6191808	29962	2	26038	uc001alz.2	3971	ENSG00000116254	CHD5	chromodomain helicase DNA binding protein 5
chr1	6188259	6188894	636	*	637	6188411	27	9.86592	3.88175	7.3607	Promoter (2-3kb)	1	6161847	6191808	29962	2	26038	uc001alz.2	2914	ENSG00000116254	CHD5	chromodomain helicase DNA binding protein 5
chr1	6189014	6189287	274	*	275	6189151	17	3.42658	2.24412	1.87548	Promoter (2-3kb)	1	6161847	6191808	29962	2	26038	uc001alz.2	2521	ENSG00000116254	CHD5	chromodomain helicase DNA binding protein 5
chr1	6191727	6191939	213	*	214	6191812	23	5.60971	2.72694	3.60747	Promoter (<=1kb)	1	6161847	6191808	29962	2	26038	uc001alz.2	0	ENSG00000116254	CHD5	chromodomain helicase DNA binding protein 5
chr1	6193172	6194022	851	*	852	6193519	29	9.97052	3.7402	7.45632	Promoter (1-2kb)	1	6161847	6191808	29962	2	26038	uc001alz.2	-1364	ENSG00000116254	CHD5	chromodomain helicase DNA binding protein 5
chr1	6197513	6197749	237	*	238	6197650	19	5.069	2.77268	3.16077	Intron (uc001ama.2/26038, intron 27 of 30)	1	6161847	6191808	29962	2	26038	uc001alz.2	-5705	ENSG00000116254	CHD5	chromodomain helicase DNA binding protein 5
chr1	6198487	6198692	206	*	207	6198645	21	6.13064	3.03832	4.07607	Intron (uc001ama.2/26038, intron 27 of 30)	1	6161847	6204215	42369	2	26038	uc001ama.2	5523	ENSG00000116254	CHD5	chromodomain helicase DNA binding protein 5
chr1	6203298	6203532	235	*	236	6203350	17	3.42658	2.24412	1.87548	Promoter (<=1kb)	1	6161847	6204215	42369	2	26038	uc001ama.2	683	ENSG00000116254	CHD5	chromodomain helicase DNA binding protein 5
chr1	6206701	6206913	213	*	214	6206864	20	5.60562	2.91131	3.60747	Promoter (<=1kb)	1	6181165	6206931	25767	2	26038	uc001amc.1	18	ENSG00000116254	CHD5	chromodomain helicase DNA binding protein 5
chr1	6207256	6207664	409	*	410	6207414	17	4.0576	2.49541	2.33958	Promoter (<=1kb)	1	6181165	6206931	25767	2	26038	uc001amc.1	-325	ENSG00000116254	CHD5	chromodomain helicase DNA binding protein 5
chr1	6208064	6208681	618	*	619	6208417	34	14.86469	4.85219	11.98254	Promoter (1-2kb)	1	6181165	6206931	25767	2	26038	uc001amc.1	-1133	ENSG00000116254	CHD5	chromodomain helicase DNA binding protein 5
chr1	6208964	6209789	826	*	827	6209594	32	13.31855	4.55748	10.56284	Promoter (2-3kb)	1	6181165	6206931	25767	2	26038	uc001amc.1	-2033	ENSG00000116254	CHD5	chromodomain helicase DNA binding protein 5
chr1	6209929	6210209	281	*	282	6209956	18	3.87033	2.36879	2.21758	Promoter (2-3kb)	1	6181165	6206931	25767	2	26038	uc001amc.1	-2998	ENSG00000116254	CHD5	chromodomain helicase DNA binding protein 5
chr1	6210989	6211219	231	*	232	6211065	17	3.42658	2.24412	1.87548	Exon (uc001amb.2/26038, exon 7 of 42)	1	6181165	6206931	25767	2	26038	uc001amc.1	-4058	ENSG00000116254	CHD5	chromodomain helicase DNA binding protein 5
chr1	6211693	6211943	251	*	252	6211832	21	6.1617	3.04995	4.07607	Intron (uc001amb.2/26038, intron 36 of 41)	1	6181165	6206931	25767	2	26038	uc001amc.1	-4762	ENSG00000116254	CHD5	chromodomain helicase DNA binding protein 5
chr1	6213603	6213983	381	*	382	6213790	20	5.57645	2.90021	3.60747	Intron (uc001amb.2/26038, intron 37 of 41)	1	6181165	6206931	25767	2	26038	uc001amc.1	-6672	ENSG00000116254	CHD5	chromodomain helicase DNA binding protein 5
chr1	6219501	6220031	531	*	532	6219912	22	6.73643	3.18858	4.56912	Exon (uc001amb.2/26038, exon 3 of 42)	1	6181165	6206931	25767	2	26038	uc001amc.1	-12570	ENSG00000116254	CHD5	chromodomain helicase DNA binding protein 5
chr1	6220369	6220769	401	*	402	6220560	28	10.53882	4.02038	7.97695	Intron (uc001amb.2/26038, intron 40 of 41)	1	6181165	6206931	25767	2	26038	uc001amc.1	-13438	ENSG00000116254	CHD5	chromodomain helicase DNA binding protein 5
chr1	6220834	6221032	199	*	200	6220867	17	4.0576	2.49541	2.33958	Intron (uc001amb.2/26038, intron 40 of 41)	1	6181165	6206931	25767	2	26038	uc001amc.1	-13903	ENSG00000116254	CHD5	chromodomain helicase DNA binding protein 5
chr1	6221192	6221778	587	*	588	6221541	26	9.20797	3.74312	6.76248	Intron (uc001amb.2/26038, intron 40 of 41)	1	6181165	6206931	25767	2	26038	uc001amc.1	-14261	ENSG00000116254	CHD5	chromodomain helicase DNA binding protein 5
chr1	6221921	6222199	279	*	280	6222094	21	6.1617	3.04995	4.07607	Intron (uc001amb.2/26038, intron 40 of 41)	1	6181165	6206931	25767	2	26038	uc001amc.1	-14990	ENSG00000116254	CHD5	chromodomain helicase DNA binding protein 5
chr1	6222783	6223521	739	*	740	6223299	29	9.97052	3.7402	7.45632	Intron (uc001amb.2/26038, intron 40 of 41)	1	6181165	6206931	25767	2	26038	uc001amc.1	-15852	ENSG00000116254	CHD5	chromodomain helicase DNA binding protein 5
chr1	6224546	6224925	380	*	381	6224781	21	6.1617	3.04995	4.07607	Intron (uc001amb.2/26038, intron 40 of 41)	1	6161847	6240194	78348	2	26038	uc001amb.2	15269	ENSG00000116254	CHD5	chromodomain helicase DNA binding protein 5
chr1	6227156	6227401	246	*	247	6227283	25	8.56547	3.60448	6.1849	Intron (uc001amb.2/26038, intron 40 of 41)	1	6161847	6240194	78348	2	26038	uc001amb.2	12793	ENSG00000116254	CHD5	chromodomain helicase DNA binding protein 5
chr1	6229810	6230069	260	*	261	6229878	19	5.069	2.77268	3.16077	Intron (uc001amb.2/26038, intron 41 of 41)	1	6161847	6240194	78348	2	26038	uc001amb.2	10125	ENSG00000116254	CHD5	chromodomain helicase DNA binding protein 5
chr1	6231134	6231501	368	*	369	6231331	20	5.60562	2.91131	3.60747	Intron (uc001amb.2/26038, intron 41 of 41)	1	6161847	6240194	78348	2	26038	uc001amb.2	8693	ENSG00000116254	CHD5	chromodomain helicase DNA binding protein 5
chr1	6231860	6232211	352	*	353	6232055	23	6.38757	2.99216	4.28219	Intron (uc001amb.2/26038, intron 41 of 41)	1	6161847	6240194	78348	2	26038	uc001amb.2	7983	ENSG00000116254	CHD5	chromodomain helicase DNA binding protein 5
chr1	6232931	6233147	217	*	218	6233001	22	6.73643	3.18858	4.56912	Intron (uc001amb.2/26038, intron 41 of 41)	1	6161847	6240194	78348	2	26038	uc001amb.2	7047	ENSG00000116254	CHD5	chromodomain helicase DNA binding protein 5
chr1	6233335	6234009	675	*	676	6233390	21	6.1617	3.04995	4.07607	Intron (uc001amb.2/26038, intron 41 of 41)	1	6161847	6240194	78348	2	26038	uc001amb.2	6185	ENSG00000116254	CHD5	chromodomain helicase DNA binding protein 5
chr1	6235710	6236644	935	*	936	6236537	32	13.37052	4.57492	10.59107	Intron (uc001amb.2/26038, intron 41 of 41)	1	6161847	6240194	78348	2	26038	uc001amb.2	3550	ENSG00000116254	CHD5	chromodomain helicase DNA binding protein 5
chr1	6236715	6239547	2833	*	2834	6239315	43	22.15268	6.09989	18.80485	Promoter (<=1kb)	1	6161847	6240194	78348	2	26038	uc001amb.2	647	ENSG00000116254	CHD5	chromodomain helicase DNA binding protein 5
chr1	6239973	6240187	215	*	216	6240071	30	11.92752	4.29765	9.25591	Promoter (<=1kb)	1	6161847	6240194	78348	2	26038	uc001amb.2	7	ENSG00000116254	CHD5	chromodomain helicase DNA binding protein 5
chr1	6240308	6241912	1605	*	1606	6241233	45	21.78551	5.73498	18.47144	Promoter (<=1kb)	1	6161847	6240194	78348	2	26038	uc001amb.2	-114	ENSG00000116254	CHD5	chromodomain helicase DNA binding protein 5
chr1	6242126	6242424	299	*	300	6242266	23	7.32909	3.32721	5.08703	Promoter (1-2kb)	1	6161847	6240194	78348	2	26038	uc001amb.2	-1932	ENSG00000116254	CHD5	chromodomain helicase DNA binding protein 5
chr1	6242691	6242960	270	*	271	6242826	20	5.60562	2.91131	3.60747	Promoter (2-3kb)	1	6161847	6240194	78348	2	26038	uc001amb.2	-2497	ENSG00000116254	CHD5	chromodomain helicase DNA binding protein 5
chr1	6265703	6266799	1097	*	1098	6265958	40	11.56843	3.43917	8.93299	Promoter (<=1kb)	1	6266189	6268366	2178	1	388591	uc001amf.1	0	ENSG00000158286	RNF207	ring finger protein 207
chr1	6266871	6267340	470	*	471	6267195	24	7.93898	3.46585	5.62561	Promoter (<=1kb)	1	6266189	6268366	2178	1	388591	uc001amf.1	682	ENSG00000158286	RNF207	ring finger protein 207
chr1	6267525	6269033	1509	*	1510	6267949	32	13.37052	4.57492	10.59107	Promoter (<=1kb)	1	6268678	6270960	2283	1	388591	uc001amh.3	0	ENSG00000158286	RNF207	ring finger protein 207
chr1	6269228	6269786	559	*	560	6269648	30	10.16406	3.72015	7.64095	Promoter (<=1kb)	1	6268941	6278429	9489	1	388591	uc010nzp.1	287	ENSG00000158286	RNF207	ring finger protein 207
chr1	6270237	6270744	508	*	509	6270352	19	5.069	2.77268	3.16077	Promoter (1-2kb)	1	6268941	6278429	9489	1	388591	uc010nzp.1	1296	ENSG00000158286	RNF207	ring finger protein 207
chr1	6270959	6271589	631	*	632	6271120	27	9.86592	3.88175	7.3607	Promoter (2-3kb)	1	6268941	6278429	9489	1	388591	uc010nzp.1	2018	ENSG00000158286	RNF207	ring finger protein 207
chr1	6271748	6271968	221	*	222	6271837	21	6.1617	3.04995	4.07607	Promoter (2-3kb)	1	6268941	6278429	9489	1	388591	uc010nzp.1	2807	ENSG00000158286	RNF207	ring finger protein 207
chr1	6273092	6273463	372	*	373	6273276	30	10.61933	3.86488	8.0493	Exon (uc001amg.3/388591, exon 16 of 18)	1	6268941	6278429	9489	1	388591	uc010nzp.1	4151	ENSG00000158286	RNF207	ring finger protein 207
chr1	6273583	6274172	590	*	591	6274018	26	7.19706	3.06781	4.99331	Intron (uc001amg.3/388591, intron 16 of 17)	1	6268941	6278429	9489	1	388591	uc010nzp.1	4642	ENSG00000158286	RNF207	ring finger protein 207
chr1	6274750	6274970	221	*	222	6274857	24	7.31021	3.243	5.08703	Intron (uc001amg.3/388591, intron 16 of 17)	1	6268941	6278429	9489	1	388591	uc010nzp.1	5809	ENSG00000158286	RNF207	ring finger protein 207
chr1	6275690	6275932	243	*	244	6275771	20	5.60562	2.91131	3.60747	Intron (uc001amg.3/388591, intron 16 of 17)	1	6268941	6278429	9489	1	388591	uc010nzp.1	6749	ENSG00000158286	RNF207	ring finger protein 207
chr1	6276081	6276376	296	*	297	6276248	17	4.0576	2.49541	2.33958	Intron (uc001amg.3/388591, intron 16 of 17)	1	6268941	6278429	9489	1	388591	uc010nzp.1	7140	ENSG00000158286	RNF207	ring finger protein 207
chr1	6298126	6298347	222	*	223	6298223	24	7.50131	3.30999	5.24869	Promoter (2-3kb)	1	6281253	6296044	14792	2	23463	uc001amk.3	-2082	ENSG00000116237	ICMT	isoprenylcysteine carboxyl methyltransferase
chr1	6298727	6298925	199	*	200	6298832	20	4.82003	2.61814	2.97337	Promoter (2-3kb)	1	6281253	6296044	14792	2	23463	uc001amk.3	-2683	ENSG00000116237	ICMT	isoprenylcysteine carboxyl methyltransferase
chr1	6299410	6299773	364	*	365	6299609	32	13.31855	4.55748	10.56284	Exon (uc001amm.3/uc001amm.3, exon 2 of 2)	1	6281253	6296044	14792	2	23463	uc001amk.3	-3366	ENSG00000116237	ICMT	isoprenylcysteine carboxyl methyltransferase
chr1	6299946	6300891	946	*	947	6300179	32	5.44226	2.31387	3.49485	Distal Intergenic	1	6304252	6305638	1387	1	390992	uc009vly.2	-3361	ENSG00000173673	HES3	hes family bHLH transcription factor 3
chr1	6300956	6302621	1666	*	1667	6301346	54	32.1186	7.62487	28.12449	Promoter (1-2kb)	1	6304252	6305638	1387	1	390992	uc009vly.2	-1631	ENSG00000173673	HES3	hes family bHLH transcription factor 3
chr1	6302950	6304498	1549	*	1550	6303579	64	41.89277	8.97684	37.24263	Promoter (<=1kb)	1	6304252	6305638	1387	1	390992	uc009vly.2	0	ENSG00000173673	HES3	hes family bHLH transcription factor 3
chr1	6304588	6305035	448	*	449	6304880	49	27.37472	6.90527	23.70889	Promoter (<=1kb)	1	6304252	6305638	1387	1	390992	uc009vly.2	336	ENSG00000173673	HES3	hes family bHLH transcription factor 3
chr1	6305558	6305788	231	*	232	6305606	26	6.40177	2.81803	4.29318	Promoter (1-2kb)	1	6304252	6305638	1387	1	390992	uc009vly.2	1306	ENSG00000173673	HES3	hes family bHLH transcription factor 3
chr1	6306259	6306604	346	*	347	6306416	28	8.33289	3.29506	5.99058	Promoter (2-3kb)	1	6304252	6305638	1387	1	390992	uc009vly.2	2007	ENSG00000173673	HES3	hes family bHLH transcription factor 3
chr1	6307357	6309620	2264	*	2265	6308460	42	21.30098	5.96126	18.00915	3' UTR	1	6304252	6305638	1387	1	390992	uc009vly.2	3105	ENSG00000173673	HES3	hes family bHLH transcription factor 3
chr1	6309934	6310614	681	*	682	6310321	41	20.45919	5.82262	17.21933	Exon (uc001amp.2/387509, exon 5 of 6)	1	6304252	6305638	1387	1	390992	uc009vly.2	5682	ENSG00000173673	HES3	hes family bHLH transcription factor 3
chr1	6310869	6311976	1108	*	1109	6311508	32	13.37052	4.57492	10.59107	Exon (uc001amp.2/387509, exon 4 of 6)	1	6304252	6305638	1387	1	390992	uc009vly.2	6617	ENSG00000173673	HES3	hes family bHLH transcription factor 3
chr1	6312162	6313054	893	*	894	6312725	24	7.93898	3.46585	5.62561	Intron (uc001amp.2/387509, intron 3 of 5)	1	6304252	6305638	1387	1	390992	uc009vly.2	7910	ENSG00000173673	HES3	hes family bHLH transcription factor 3
chr1	6313769	6314186	418	*	419	6314039	21	6.1617	3.04995	4.07607	Exon (uc001amp.2/387509, exon 3 of 6)	1	6307406	6321035	13630	2	387509	uc001amp.2	6849	ENSG00000158292	GPR153	G protein-coupled receptor 153
chr1	6317533	6318252	720	*	721	6318147	24	7.90224	3.45263	5.61695	Promoter (2-3kb)	1	6307406	6321035	13630	2	387509	uc001amp.2	2783	ENSG00000158292	GPR153	G protein-coupled receptor 153
chr1	6318910	6320217	1308	*	1309	6319976	32	8.81203	3.18494	6.41485	Promoter (<=1kb)	1	6307406	6321035	13630	2	387509	uc001amp.2	818	ENSG00000158292	GPR153	G protein-coupled receptor 153
chr1	6320578	6320948	371	*	372	6320813	29	11.22617	4.15902	8.60775	Promoter (<=1kb)	1	6307406	6321035	13630	2	387509	uc001amp.2	87	ENSG00000158292	GPR153	G protein-coupled receptor 153
chr1	6321211	6321848	638	*	639	6321428	41	20.45919	5.82262	17.21933	Promoter (<=1kb)	1	6307406	6321035	13630	2	387509	uc001amp.2	-176	ENSG00000158292	GPR153	G protein-coupled receptor 153
chr1	6322031	6322608	578	*	579	6322413	39	18.80625	5.54536	15.66924	Promoter (<=1kb)	1	6307406	6321035	13630	2	387509	uc001amp.2	-996	ENSG00000158292	GPR153	G protein-coupled receptor 153
chr1	6441968	6442166	199	*	200	6442044	19	2.77941	1.93026	1.36801	Intron (uc001ams.3/11332, intron 8 of 8)	1	6324332	6445883	121552	2	11332	uc001ams.3	3717	ENSG00000097021	ACOT7	acyl-CoA thioesterase 7
chr1	6462936	6463313	378	*	379	6462992	26	4.04813	2.12572	2.33958	Distal Intergenic	1	6324332	6453826	129495	2	11332	uc001amt.3	-9110	ENSG00000097021	ACOT7	acyl-CoA thioesterase 7
chr1	6463531	6463783	253	*	254	6463622	21	5.69491	2.87713	3.68713	Distal Intergenic	1	6324332	6453826	129495	2	11332	uc001amt.3	-9705	ENSG00000097021	ACOT7	acyl-CoA thioesterase 7
chr1	6467776	6467999	224	*	225	6467825	18	4.11961	2.46468	2.39661	Distal Intergenic	1	6475294	6479979	4686	2	54626	uc001amx.3	11980	ENSG00000069812	HES2	hes family bHLH transcription factor 2
chr1	6468304	6468602	299	*	300	6468468	23	6.80485	3.13869	4.63433	Distal Intergenic	1	6475294	6479979	4686	2	54626	uc001amx.3	11377	ENSG00000069812	HES2	hes family bHLH transcription factor 2
chr1	6469627	6470065	439	*	440	6469673	26	6.86615	2.96277	4.69324	Downstream (2-3kb)	1	6475294	6479979	4686	2	54626	uc001amx.3	9914	ENSG00000069812	HES2	hes family bHLH transcription factor 2
chr1	6470291	6470507	217	*	218	6470486	19	4.64536	2.61025	2.81931	Downstream (1-2kb)	1	6475294	6479979	4686	2	54626	uc001amx.3	9472	ENSG00000069812	HES2	hes family bHLH transcription factor 2
chr1	6470958	6471341	384	*	385	6471144	22	6.30958	3.03266	4.21464	Downstream (1-2kb)	1	6475294	6479979	4686	2	54626	uc001amx.3	8638	ENSG00000069812	HES2	hes family bHLH transcription factor 2
chr1	6472254	6472515	262	*	263	6472343	22	6.4142	3.07056	4.3052	3' UTR	1	6475294	6479979	4686	2	54626	uc001amx.3	7464	ENSG00000069812	HES2	hes family bHLH transcription factor 2
chr1	6473658	6473857	200	*	201	6473793	20	4.55031	2.5201	2.73677	Intron (uc001amw.3/54626, intron 1 of 3)	1	6475294	6479979	4686	2	54626	uc001amx.3	6122	ENSG00000069812	HES2	hes family bHLH transcription factor 2
chr1	6474015	6474562	548	*	549	6474435	25	4.65197	2.33364	2.82483	Intron (uc001amw.3/54626, intron 1 of 3)	1	6475294	6479979	4686	2	54626	uc001amx.3	5417	ENSG00000069812	HES2	hes family bHLH transcription factor 2
chr1	6475567	6475777	211	*	212	6475685	21	4.63575	2.4997	2.81008	3' UTR	1	6475294	6479979	4686	2	54626	uc001amx.3	4202	ENSG00000069812	HES2	hes family bHLH transcription factor 2
chr1	6475846	6482228	6383	*	6384	6480179	60	32.6138	6.93098	28.59429	Promoter (<=1kb)	1	6475294	6479979	4686	2	54626	uc001amx.3	0	ENSG00000069812	HES2	hes family bHLH transcription factor 2
chr1	6482468	6484677	2210	*	2211	6484086	60	30.42138	6.36665	26.54491	Promoter (<=1kb)	1	6472498	6484730	12233	2	54626	uc001amw.3	53	ENSG00000069812	HES2	hes family bHLH transcription factor 2
chr1	6484855	6488511	3657	*	3658	6485085	67	39.06394	7.72634	34.59023	Promoter (<=1kb)	1	6484848	6521004	36157	1	83715	uc001amy.3	7	ENSG00000187017	ESPN	espin
chr1	6488595	6488830	236	*	237	6488656	29	11.22617	4.15902	8.60775	Promoter (1-2kb)	1	6489894	6489956	63	2	100422975	uc021ofo.1	1126	ENSG00000265392	MIR4252	microRNA 4252
chr1	6489387	6490680	1294	*	1295	6489897	44	20.96751	5.6103	17.70552	Promoter (<=1kb)	1	6489894	6489956	63	2	100422975	uc021ofo.1	0	ENSG00000265392	MIR4252	microRNA 4252
chr1	6490751	6491502	752	*	753	6491107	36	16.40722	5.12946	13.42205	Promoter (<=1kb)	1	6489894	6489956	63	2	100422975	uc021ofo.1	-795	ENSG00000265392	MIR4252	microRNA 4252
chr1	6492114	6493098	985	*	986	6492643	37	12.86342	3.96611	10.1247	Promoter (2-3kb)	1	6489894	6489956	63	2	100422975	uc021ofo.1	-2158	ENSG00000265392	MIR4252	microRNA 4252
chr1	6493761	6494077	317	*	318	6493937	22	6.73643	3.18858	4.56912	Intron (uc001amy.3/83715, intron 2 of 12)	1	6489894	6489956	63	2	100422975	uc021ofo.1	-3805	ENSG00000265392	MIR4252	microRNA 4252
chr1	6494921	6495170	250	*	251	6495077	24	7.61891	3.35153	5.3564	Intron (uc001amy.3/83715, intron 2 of 12)	1	6489894	6489956	63	2	100422975	uc021ofo.1	-4965	ENSG00000265392	MIR4252	microRNA 4252
chr1	6495226	6495697	472	*	473	6495528	24	7.59915	3.34453	5.33711	Intron (uc001amy.3/83715, intron 2 of 12)	1	6489894	6489956	63	2	100422975	uc021ofo.1	-5270	ENSG00000265392	MIR4252	microRNA 4252
chr1	6495955	6496422	468	*	469	6496226	25	7.5195	3.24151	5.26078	Intron (uc001amy.3/83715, intron 2 of 12)	1	6489894	6489956	63	2	100422975	uc021ofo.1	-5999	ENSG00000265392	MIR4252	microRNA 4252
chr1	6496709	6496921	213	*	214	6496769	19	4.33512	2.49347	2.58474	Intron (uc001amy.3/83715, intron 2 of 12)	1	6489894	6489956	63	2	100422975	uc021ofo.1	-6753	ENSG00000265392	MIR4252	microRNA 4252
chr1	6497312	6497850	539	*	540	6497500	30	6.96749	2.78242	4.78094	Intron (uc001amy.3/83715, intron 2 of 12)	1	6489894	6489956	63	2	100422975	uc021ofo.1	-7356	ENSG00000265392	MIR4252	microRNA 4252
chr1	6498456	6499034	579	*	580	6498843	44	15.33744	4.09636	12.44062	Intron (uc001amy.3/83715, intron 2 of 12)	1	6489894	6489956	63	2	100422975	uc021ofo.1	-8500	ENSG00000265392	MIR4252	microRNA 4252
chr1	6499396	6500478	1083	*	1084	6500262	46	22.61278	5.85965	19.24567	Exon (uc001amy.3/83715, exon 3 of 13)	1	6508103	6521004	12902	1	83715	uc001amz.3	-7625	ENSG00000187017	ESPN	espin
chr1	6500783	6502352	1570	*	1571	6501030	65	36.68702	7.36847	32.39396	Exon (uc001amy.3/83715, exon 4 of 13)	1	6508103	6521004	12902	1	83715	uc001amz.3	-5751	ENSG00000187017	ESPN	espin
chr1	6503495	6505220	1726	*	1727	6503854	43	18.47551	4.9994	15.37252	Promoter (2-3kb)	1	6508103	6521004	12902	1	83715	uc001amz.3	-2883	ENSG00000187017	ESPN	espin
chr1	6505326	6505645	320	*	321	6505454	23	6.95108	3.19077	4.76563	Promoter (2-3kb)	1	6508103	6521004	12902	1	83715	uc001amz.3	-2458	ENSG00000187017	ESPN	espin
chr1	6505958	6506257	300	*	301	6506127	41	19.96766	5.66612	16.76923	Promoter (1-2kb)	1	6508103	6521004	12902	1	83715	uc001amz.3	-1846	ENSG00000187017	ESPN	espin
chr1	6506382	6512159	5778	*	5779	6508278	88	48.49765	7.46551	43.4384	Promoter (<=1kb)	1	6508103	6521004	12902	1	83715	uc001amz.3	0	ENSG00000187017	ESPN	espin
chr1	6512595	6512990	396	*	397	6512729	30	11.61209	4.19096	8.97262	Intron (uc001amy.3/83715, intron 10 of 12)	1	6508103	6521004	12902	1	83715	uc001amz.3	4492	ENSG00000187017	ESPN	espin
chr1	6513134	6517755	4622	*	4623	6515846	68	33.14914	6.19313	29.08432	Exon (uc001amy.3/83715, exon 11 of 13)	1	6508103	6521004	12902	1	83715	uc001amz.3	5031	ENSG00000187017	ESPN	espin
chr1	6518139	6518494	356	*	357	6518323	23	4.34785	2.31632	2.59528	Intron (uc001amy.3/83715, intron 12 of 12)	1	6521214	6523682	2469	2	8718	uc031pla.1	5188	ENSG00000215788	TNFRSF25	TNF receptor superfamily member 25
chr1	6518552	6520258	1707	*	1708	6520016	37	17.19582	5.26809	14.16024	3' UTR	1	6521214	6523682	2469	2	8718	uc031pla.1	3424	ENSG00000215788	TNFRSF25	TNF receptor superfamily member 25
chr1	6521401	6522031	631	*	632	6521616	25	6.65189	2.95419	4.52507	Promoter (1-2kb)	1	6521214	6523682	2469	2	8718	uc031pla.1	1651	ENSG00000215788	TNFRSF25	TNF receptor superfamily member 25
chr1	6522095	6522692	598	*	599	6522582	25	8.56547	3.60448	6.1849	Promoter (<=1kb)	1	6521214	6523682	2469	2	8718	uc031pla.1	990	ENSG00000215788	TNFRSF25	TNF receptor superfamily member 25
chr1	6522957	6523315	359	*	360	6523139	23	7.32909	3.32721	5.08703	Promoter (<=1kb)	1	6521214	6523682	2469	2	8718	uc031pla.1	367	ENSG00000215788	TNFRSF25	TNF receptor superfamily member 25
chr1	6524308	6527798	3491	*	3492	6526301	53	31.17057	7.48623	27.23903	Promoter (<=1kb)	1	6521214	6526255	5042	2	8718	uc001ana.3	0	ENSG00000215788	TNFRSF25	TNF receptor superfamily member 25
chr1	6530622	6530879	258	*	259	6530808	20	5.60562	2.91131	3.60747	Promoter (<=1kb)	1	6526152	6531643	5492	2	57449	uc001anj.1	764	ENSG00000171680	PLEKHG5	pleckstrin homology and RhoGEF domain containing G5
chr1	6533118	6533330	213	*	214	6533273	21	6.1617	3.04995	4.07607	Promoter (1-2kb)	1	6526152	6531643	5492	2	57449	uc001anj.1	-1475	ENSG00000171680	PLEKHG5	pleckstrin homology and RhoGEF domain containing G5
chr1	6535858	6536106	249	*	250	6535957	30	8.56793	3.23551	6.1849	Promoter (1-2kb)	1	6526152	6537718	11567	2	57449	uc009vma.1	1612	ENSG00000171680	PLEKHG5	pleckstrin homology and RhoGEF domain containing G5
chr1	6539433	6539702	270	*	271	6539587	22	6.52089	3.10942	4.40511	Promoter (1-2kb)	1	6526152	6537718	11567	2	57449	uc009vma.1	-1715	ENSG00000171680	PLEKHG5	pleckstrin homology and RhoGEF domain containing G5
chr1	6539927	6540199	273	*	274	6540001	16	3.58478	2.35678	1.96985	Promoter (2-3kb)	1	6526152	6537718	11567	2	57449	uc009vma.1	-2209	ENSG00000171680	PLEKHG5	pleckstrin homology and RhoGEF domain containing G5
chr1	6540273	6540591	319	*	320	6540462	24	7.93898	3.46585	5.62561	Promoter (2-3kb)	1	6526152	6537718	11567	2	57449	uc009vma.1	-2555	ENSG00000171680	PLEKHG5	pleckstrin homology and RhoGEF domain containing G5
chr1	6542946	6543531	586	*	587	6543299	28	10.53882	4.02038	7.97695	Promoter (1-2kb)	1	6526152	6545529	19378	2	57449	uc010nzr.1	1998	ENSG00000171680	PLEKHG5	pleckstrin homology and RhoGEF domain containing G5
chr1	6543753	6545604	1852	*	1853	6545173	62	39.97227	8.73394	35.43955	Promoter (<=1kb)	1	6526152	6545529	19378	2	57449	uc010nzr.1	0	ENSG00000171680	PLEKHG5	pleckstrin homology and RhoGEF domain containing G5
chr1	6545881	6546673	793	*	794	6546497	46	24.2484	6.35404	20.77954	Promoter (<=1kb)	1	6526152	6546014	19863	2	57449	uc001ank.1	0	ENSG00000171680	PLEKHG5	pleckstrin homology and RhoGEF domain containing G5
chr1	6546795	6547754	960	*	961	6546985	28	8.52253	3.35452	6.17095	Promoter (<=1kb)	1	6526152	6546014	19863	2	57449	uc001ank.1	-781	ENSG00000171680	PLEKHG5	pleckstrin homology and RhoGEF domain containing G5
chr1	6547927	6548495	569	*	570	6548203	25	8.56547	3.60448	6.1849	Promoter (1-2kb)	1	6526152	6546014	19863	2	57449	uc001ank.1	-1913	ENSG00000171680	PLEKHG5	pleckstrin homology and RhoGEF domain containing G5
chr1	6548571	6548890	320	*	321	6548769	21	6.1617	3.04995	4.07607	Promoter (1-2kb)	1	6526152	6550654	24503	2	57449	uc001anl.2	1764	ENSG00000171680	PLEKHG5	pleckstrin homology and RhoGEF domain containing G5
chr1	6552257	6552457	201	*	202	6552294	22	4.48037	2.40054	2.71435	Promoter (<=1kb)	1	6526152	6551761	25610	2	57449	uc001anm.2	-496	ENSG00000171680	PLEKHG5	pleckstrin homology and RhoGEF domain containing G5
chr1	6554945	6555221	277	*	278	6555107	21	6.0267	2.99954	3.989	Promoter (1-2kb)	1	6526152	6556756	30605	2	57449	uc001ann.1	1535	ENSG00000171680	PLEKHG5	pleckstrin homology and RhoGEF domain containing G5
chr1	6555577	6557350	1774	*	1775	6556823	65	30.66671	5.92386	26.7788	Promoter (<=1kb)	1	6526152	6556756	30605	2	57449	uc001ann.1	0	ENSG00000171680	PLEKHG5	pleckstrin homology and RhoGEF domain containing G5
chr1	6557653	6557977	325	*	326	6557849	28	10.49448	4.00505	7.95362	Promoter (<=1kb)	1	6526152	6557484	31333	2	57449	uc001ano.1	-169	ENSG00000171680	PLEKHG5	pleckstrin homology and RhoGEF domain containing G5
chr1	6558144	6559792	1649	*	1650	6558519	47	22.67493	5.76023	19.30659	Promoter (<=1kb)	1	6526152	6557484	31333	2	57449	uc001ano.1	-660	ENSG00000171680	PLEKHG5	pleckstrin homology and RhoGEF domain containing G5
chr1	6560191	6560903	713	*	714	6560399	25	4.65197	2.33364	2.82483	Promoter (2-3kb)	1	6526152	6557484	31333	2	57449	uc001ano.1	-2707	ENSG00000171680	PLEKHG5	pleckstrin homology and RhoGEF domain containing G5
chr1	6561147	6562281	1135	*	1136	6562124	22	6.73643	3.18858	4.56912	Intron (uc001anp.2/57449, intron 21 of 21)	1	6526152	6557484	31333	2	57449	uc001ano.1	-3663	ENSG00000171680	PLEKHG5	pleckstrin homology and RhoGEF domain containing G5
chr1	6562566	6563064	499	*	500	6562750	22	6.73643	3.18858	4.56912	Intron (uc001anp.2/57449, intron 21 of 21)	1	6526152	6557484	31333	2	57449	uc001ano.1	-5082	ENSG00000171680	PLEKHG5	pleckstrin homology and RhoGEF domain containing G5
chr1	6564064	6564292	229	*	230	6564166	17	4.0576	2.49541	2.33958	Intron (uc001anp.2/57449, intron 21 of 21)	1	6526152	6557484	31333	2	57449	uc001ano.1	-6580	ENSG00000171680	PLEKHG5	pleckstrin homology and RhoGEF domain containing G5
chr1	6565914	6566176	263	*	264	6565982	16	3.58478	2.35678	1.96985	Intron (uc001anp.2/57449, intron 21 of 21)	1	6526152	6557484	31333	2	57449	uc001ano.1	-8430	ENSG00000171680	PLEKHG5	pleckstrin homology and RhoGEF domain containing G5
chr1	6568001	6568824	824	*	825	6568626	24	7.93898	3.46585	5.62561	Intron (uc001anp.2/57449, intron 21 of 21)	1	6526152	6557484	31333	2	57449	uc001ano.1	-10517	ENSG00000171680	PLEKHG5	pleckstrin homology and RhoGEF domain containing G5
chr1	6568911	6570010	1100	*	1101	6569100	23	7.32909	3.32721	5.08703	Intron (uc001anp.2/57449, intron 21 of 21)	1	6526152	6580121	53970	2	57449	uc001anp.2	10111	ENSG00000171680	PLEKHG5	pleckstrin homology and RhoGEF domain containing G5
chr1	6571395	6571610	216	*	217	6571523	16	3.58478	2.35678	1.96985	Intron (uc001anp.2/57449, intron 21 of 21)	1	6526152	6580121	53970	2	57449	uc001anp.2	8511	ENSG00000171680	PLEKHG5	pleckstrin homology and RhoGEF domain containing G5
chr1	6574651	6574934	284	*	285	6574738	20	5.60562	2.91131	3.60747	Intron (uc001anp.2/57449, intron 21 of 21)	1	6526152	6580121	53970	2	57449	uc001anp.2	5187	ENSG00000171680	PLEKHG5	pleckstrin homology and RhoGEF domain containing G5
chr1	6620480	6620760	281	*	282	6620706	19	4.33512	2.49347	2.58474	Intron (uc001ant.3/80835, intron 1 of 5)	1	6615338	6639817	24480	1	80835	uc001ant.3	5142	ENSG00000173662	TAS1R1	taste 1 receptor member 1
chr1	6621467	6621799	333	*	334	6621614	19	4.67348	2.62092	2.84551	Intron (uc001ant.3/80835, intron 1 of 5)	1	6615338	6639817	24480	1	80835	uc001ant.3	6129	ENSG00000173662	TAS1R1	taste 1 receptor member 1
chr1	6623796	6624129	334	*	335	6623952	27	9.7758	3.85036	7.29911	Intron (uc001ant.3/80835, intron 1 of 5)	1	6630969	6639817	8849	1	80835	uc021ofp.1	-6840	ENSG00000173662	TAS1R1	taste 1 receptor member 1
chr1	6624868	6625129	262	*	263	6624932	19	4.89059	2.70385	3.03882	Intron (uc001ant.3/80835, intron 1 of 5)	1	6630969	6639817	8849	1	80835	uc021ofp.1	-5840	ENSG00000173662	TAS1R1	taste 1 receptor member 1
chr1	6625863	6626100	238	*	239	6625984	24	6.43738	2.94498	4.32695	Intron (uc001ant.3/80835, intron 1 of 5)	1	6630969	6639817	8849	1	80835	uc021ofp.1	-4869	ENSG00000173662	TAS1R1	taste 1 receptor member 1
chr1	6626697	6627230	534	*	535	6627135	23	7.32909	3.32721	5.08703	Intron (uc001ant.3/80835, intron 1 of 5)	1	6630969	6639817	8849	1	80835	uc021ofp.1	-3739	ENSG00000173662	TAS1R1	taste 1 receptor member 1
chr1	6628645	6629040	396	*	397	6628930	21	6.1617	3.04995	4.07607	Promoter (1-2kb)	1	6630969	6639817	8849	1	80835	uc021ofp.1	-1929	ENSG00000173662	TAS1R1	taste 1 receptor member 1
chr1	6631059	6632225	1167	*	1168	6631394	29	11.22617	4.15902	8.60775	Promoter (<=1kb)	1	6630969	6639817	8849	1	80835	uc021ofp.1	90	ENSG00000173662	TAS1R1	taste 1 receptor member 1
chr1	6633125	6633339	215	*	216	6633244	22	6.73643	3.18858	4.56912	Promoter (2-3kb)	1	6630969	6639817	8849	1	80835	uc021ofp.1	2156	ENSG00000173662	TAS1R1	taste 1 receptor member 1
chr1	6634668	6634899	232	*	233	6634778	23	6.38757	2.99216	4.28219	Exon (uc001ant.3/80835, exon 3 of 6)	1	6630969	6639817	8849	1	80835	uc021ofp.1	3699	ENSG00000173662	TAS1R1	taste 1 receptor member 1
chr1	6635135	6635369	235	*	236	6635265	19	4.33512	2.49347	2.58474	Exon (uc001ant.3/80835, exon 3 of 6)	1	6630969	6639817	8849	1	80835	uc021ofp.1	4166	ENSG00000173662	TAS1R1	taste 1 receptor member 1
chr1	6667715	6667925	211	*	212	6667823	30	9.3845	3.47913	6.92693	Distal Intergenic	1	6650779	6662929	12151	2	9903	uc001anz.1	-4786	ENSG00000162413	KLHL21	kelch like family member 21
chr1	6668269	6668467	199	*	200	6668390	19	3.73543	2.27245	2.10214	Distal Intergenic	1	6673756	6684093	10338	1	148479	uc001aob.4	-5289	ENSG00000116273	PHF13	PHD finger protein 13
chr1	6675396	6675695	300	*	301	6675582	23	6.95108	3.19077	4.76563	Promoter (1-2kb)	1	6673756	6684093	10338	1	148479	uc001aob.4	1640	ENSG00000116273	PHF13	PHD finger protein 13
chr1	6765474	6765672	199	*	200	6765572	21	4.51008	2.45616	2.73677	Distal Intergenic	1	6694228	6761966	67739	2	55735	uc001aof.2	-3508	ENSG00000007923	DNAJC11	DnaJ heat shock protein family (Hsp40) member C11
chr1	6767652	6768153	502	*	503	6768034	23	7.32909	3.32721	5.08703	Distal Intergenic	1	6694228	6761966	67739	2	55735	uc001aof.2	-5686	ENSG00000007923	DNAJC11	DnaJ heat shock protein family (Hsp40) member C11
chr1	6769074	6769341	268	*	269	6769210	19	5.069	2.77268	3.16077	Distal Intergenic	1	6694228	6761966	67739	2	55735	uc001aof.2	-7108	ENSG00000007923	DNAJC11	DnaJ heat shock protein family (Hsp40) member C11
chr1	6769878	6770115	238	*	239	6769945	18	4.55268	2.63404	2.73677	Distal Intergenic	1	6694228	6761966	67739	2	55735	uc001aof.2	-7912	ENSG00000007923	DNAJC11	DnaJ heat shock protein family (Hsp40) member C11
chr1	6771502	6771794	293	*	294	6771603	21	6.13064	3.03832	4.07607	Distal Intergenic	1	6694228	6761966	67739	2	55735	uc001aof.2	-9536	ENSG00000007923	DNAJC11	DnaJ heat shock protein family (Hsp40) member C11
chr1	6772316	6772564	249	*	250	6772404	20	5.57645	2.90021	3.60747	Distal Intergenic	1	6694228	6761966	67739	2	55735	uc001aof.2	-10350	ENSG00000007923	DNAJC11	DnaJ heat shock protein family (Hsp40) member C11
chr1	6775441	6775911	471	*	472	6775787	23	7.32909	3.32721	5.08703	Distal Intergenic	1	6694228	6761966	67739	2	55735	uc001aof.2	-13475	ENSG00000007923	DNAJC11	DnaJ heat shock protein family (Hsp40) member C11
chr1	6778292	6778496	205	*	206	6778328	18	4.55268	2.63404	2.73677	Distal Intergenic	1	6694228	6761966	67739	2	55735	uc001aof.2	-16326	ENSG00000007923	DNAJC11	DnaJ heat shock protein family (Hsp40) member C11
chr1	6781300	6781501	202	*	203	6781333	23	5.60971	2.72694	3.60747	Distal Intergenic	1	6694228	6761966	67739	2	55735	uc001aof.2	-19334	ENSG00000007923	DNAJC11	DnaJ heat shock protein family (Hsp40) member C11
chr1	6790531	6790857	327	*	328	6790660	25	8.56547	3.60448	6.1849	Distal Intergenic	1	6694228	6761966	67739	2	55735	uc001aof.2	-28565	ENSG00000007923	DNAJC11	DnaJ heat shock protein family (Hsp40) member C11
chr1	6790940	6791145	206	*	207	6791011	18	4.55268	2.63404	2.73677	Distal Intergenic	1	6694228	6761966	67739	2	55735	uc001aof.2	-28974	ENSG00000007923	DNAJC11	DnaJ heat shock protein family (Hsp40) member C11
chr1	6796805	6797011	207	*	208	6796955	21	5.95857	2.97423	3.92591	Distal Intergenic	1	6694228	6761966	67739	2	55735	uc001aof.2	-34839	ENSG00000007923	DNAJC11	DnaJ heat shock protein family (Hsp40) member C11
chr1	6805886	6806538	653	*	654	6805957	23	7.29424	3.31453	5.08076	Distal Intergenic	1	6845384	6932107	86724	1	23261	uc001aoh.3	-38846	ENSG00000171735	CAMTA1	calmodulin binding transcription activator 1
chr1	6807326	6807626	301	*	302	6807543	19	5.0417	2.76211	3.16077	Distal Intergenic	1	6845384	6932107	86724	1	23261	uc001aoh.3	-37758	ENSG00000171735	CAMTA1	calmodulin binding transcription activator 1
chr1	6808513	6809986	1474	*	1475	6809793	31	11.28166	3.98955	8.65748	Distal Intergenic	1	6845384	6932107	86724	1	23261	uc001aoh.3	-35398	ENSG00000171735	CAMTA1	calmodulin binding transcription activator 1
chr1	6812409	6812736	328	*	329	6812554	18	4.55268	2.63404	2.73677	Distal Intergenic	1	6845384	6932107	86724	1	23261	uc001aoh.3	-32648	ENSG00000171735	CAMTA1	calmodulin binding transcription activator 1
chr1	6822467	6822775	309	*	310	6822644	20	5.57645	2.90021	3.60747	Distal Intergenic	1	6845384	6932107	86724	1	23261	uc001aoh.3	-22609	ENSG00000171735	CAMTA1	calmodulin binding transcription activator 1
chr1	6836467	6836737	271	*	272	6836567	29	8.17939	3.18297	5.84932	Distal Intergenic	1	6845384	6932107	86724	1	23261	uc001aoh.3	-8647	ENSG00000171735	CAMTA1	calmodulin binding transcription activator 1
chr1	6967532	6967832	301	*	302	6967674	30	10.61933	3.86488	8.0493	Intron (uc001aoi.3/23261, intron 3 of 22)	1	6845384	6932107	86724	1	23261	uc001aoh.3	122148	ENSG00000171735	CAMTA1	calmodulin binding transcription activator 1
chr1	6972632	6972856	225	*	226	6972723	21	6.13064	3.03832	4.07607	Intron (uc001aoi.3/23261, intron 3 of 22)	1	6845384	6932107	86724	1	23261	uc001aoh.3	127248	ENSG00000171735	CAMTA1	calmodulin binding transcription activator 1
chr1	6973358	6974070	713	*	714	6973408	25	4.65197	2.33364	2.82483	Intron (uc001aoi.3/23261, intron 3 of 22)	1	6845384	6932107	86724	1	23261	uc001aoh.3	127974	ENSG00000171735	CAMTA1	calmodulin binding transcription activator 1
chr1	6980734	6981071	338	*	339	6980914	23	7.32909	3.32721	5.08703	Intron (uc001aoi.3/23261, intron 3 of 22)	1	6845384	6932107	86724	1	23261	uc001aoh.3	135350	ENSG00000171735	CAMTA1	calmodulin binding transcription activator 1
chr1	6981701	6982055	355	*	356	6981894	25	7.5195	3.24151	5.26078	Intron (uc001aoi.3/23261, intron 3 of 22)	1	6845384	6932107	86724	1	23261	uc001aoh.3	136317	ENSG00000171735	CAMTA1	calmodulin binding transcription activator 1
chr1	6982335	6982623	289	*	290	6982500	29	11.22617	4.15902	8.60775	Intron (uc001aoi.3/23261, intron 3 of 22)	1	6845384	6932107	86724	1	23261	uc001aoh.3	136951	ENSG00000171735	CAMTA1	calmodulin binding transcription activator 1
chr1	6983880	6984201	322	*	323	6984053	17	4.0576	2.49541	2.33958	Intron (uc001aoi.3/23261, intron 3 of 22)	1	6845384	6932107	86724	1	23261	uc001aoh.3	138496	ENSG00000171735	CAMTA1	calmodulin binding transcription activator 1
chr1	6985070	6985309	240	*	241	6985187	23	6.38757	2.99216	4.28219	Intron (uc001aoi.3/23261, intron 3 of 22)	1	6845384	6932107	86724	1	23261	uc001aoh.3	139686	ENSG00000171735	CAMTA1	calmodulin binding transcription activator 1
chr1	6985729	6986124	396	*	397	6986024	18	4.55268	2.63404	2.73677	Intron (uc001aoi.3/23261, intron 3 of 22)	1	6845384	6932107	86724	1	23261	uc001aoh.3	140345	ENSG00000171735	CAMTA1	calmodulin binding transcription activator 1
chr1	6991412	6991613	202	*	203	6991526	16	3.58478	2.35678	1.96985	Intron (uc001aoi.3/23261, intron 3 of 22)	1	6845384	6932107	86724	1	23261	uc001aoh.3	146028	ENSG00000171735	CAMTA1	calmodulin binding transcription activator 1
chr1	6992552	6992760	209	*	210	6992578	17	4.03405	2.4859	2.33958	Intron (uc001aoi.3/23261, intron 3 of 22)	1	6845384	6932107	86724	1	23261	uc001aoh.3	147168	ENSG00000171735	CAMTA1	calmodulin binding transcription activator 1
chr1	6993209	6993516	308	*	309	6993387	19	5.069	2.77268	3.16077	Intron (uc001aoi.3/23261, intron 3 of 22)	1	6845384	6932107	86724	1	23261	uc001aoh.3	147825	ENSG00000171735	CAMTA1	calmodulin binding transcription activator 1
chr1	6994114	6994703	590	*	591	6994420	32	13.37052	4.57492	10.59107	Intron (uc001aoi.3/23261, intron 3 of 22)	1	6845384	6932107	86724	1	23261	uc001aoh.3	148730	ENSG00000171735	CAMTA1	calmodulin binding transcription activator 1
chr1	6994763	6995084	322	*	323	6994927	35	15.63007	4.99082	12.69659	Intron (uc001aoi.3/23261, intron 3 of 22)	1	6845384	6932107	86724	1	23261	uc001aoh.3	149379	ENSG00000171735	CAMTA1	calmodulin binding transcription activator 1
chr1	6995457	6996118	662	*	663	6995633	28	10.24844	3.92058	7.72141	Intron (uc001aoi.3/23261, intron 3 of 22)	1	6845384	6932107	86724	1	23261	uc001aoh.3	150073	ENSG00000171735	CAMTA1	calmodulin binding transcription activator 1
chr1	6996366	6996853	488	*	489	6996504	30	9.12816	3.40169	6.71446	Intron (uc001aoi.3/23261, intron 3 of 22)	1	6845384	6932107	86724	1	23261	uc001aoh.3	150982	ENSG00000171735	CAMTA1	calmodulin binding transcription activator 1
chr1	6997202	6997427	226	*	227	6997324	18	4.25078	2.51559	2.51261	Intron (uc001aoi.3/23261, intron 3 of 22)	1	6845384	6932107	86724	1	23261	uc001aoh.3	151818	ENSG00000171735	CAMTA1	calmodulin binding transcription activator 1
chr1	7010856	7011063	208	*	209	7010993	21	6.1617	3.04995	4.07607	Intron (uc001aoi.3/23261, intron 3 of 22)	1	6845384	6932107	86724	1	23261	uc001aoh.3	165472	ENSG00000171735	CAMTA1	calmodulin binding transcription activator 1
chr1	7016917	7017167	251	*	252	7017060	23	7.32909	3.32721	5.08703	Intron (uc001aoi.3/23261, intron 3 of 22)	1	6845384	6932107	86724	1	23261	uc001aoh.3	171533	ENSG00000171735	CAMTA1	calmodulin binding transcription activator 1
chr1	7018150	7018721	572	*	573	7018595	22	6.73643	3.18858	4.56912	Intron (uc001aoi.3/23261, intron 3 of 22)	1	6845384	6932107	86724	1	23261	uc001aoh.3	172766	ENSG00000171735	CAMTA1	calmodulin binding transcription activator 1
chr1	7019322	7019617	296	*	297	7019514	18	4.55268	2.63404	2.73677	Intron (uc001aoi.3/23261, intron 3 of 22)	1	6845384	6932107	86724	1	23261	uc001aoh.3	173938	ENSG00000171735	CAMTA1	calmodulin binding transcription activator 1
chr1	7021297	7021589	293	*	294	7021480	27	9.86592	3.88175	7.3607	Intron (uc001aoi.3/23261, intron 3 of 22)	1	6845384	6932107	86724	1	23261	uc001aoh.3	175913	ENSG00000171735	CAMTA1	calmodulin binding transcription activator 1
chr1	7021843	7022400	558	*	559	7022262	28	10.53882	4.02038	7.97695	Intron (uc001aoi.3/23261, intron 3 of 22)	1	6845384	6932107	86724	1	23261	uc001aoh.3	176459	ENSG00000171735	CAMTA1	calmodulin binding transcription activator 1
chr1	7022738	7023242	505	*	506	7023103	29	11.22617	4.15902	8.60775	Intron (uc001aoi.3/23261, intron 3 of 22)	1	6845384	6932107	86724	1	23261	uc001aoh.3	177354	ENSG00000171735	CAMTA1	calmodulin binding transcription activator 1
chr1	7023536	7023779	244	*	245	7023600	20	5.60562	2.91131	3.60747	Intron (uc001aoi.3/23261, intron 3 of 22)	1	6845384	6932107	86724	1	23261	uc001aoh.3	178152	ENSG00000171735	CAMTA1	calmodulin binding transcription activator 1
chr1	7023832	7024071	240	*	241	7023899	26	9.20797	3.74312	6.76248	Intron (uc001aoi.3/23261, intron 3 of 22)	1	6845384	6932107	86724	1	23261	uc001aoh.3	178448	ENSG00000171735	CAMTA1	calmodulin binding transcription activator 1
chr1	7024794	7025060	267	*	268	7024986	20	5.60562	2.91131	3.60747	Intron (uc001aoi.3/23261, intron 3 of 22)	1	6845384	6932107	86724	1	23261	uc001aoh.3	179410	ENSG00000171735	CAMTA1	calmodulin binding transcription activator 1
chr1	7025460	7025661	202	*	203	7025507	18	4.55268	2.63404	2.73677	Intron (uc001aoi.3/23261, intron 3 of 22)	1	6845384	6932107	86724	1	23261	uc001aoh.3	180076	ENSG00000171735	CAMTA1	calmodulin binding transcription activator 1
chr1	7026757	7026965	209	*	210	7026850	20	5.60562	2.91131	3.60747	Intron (uc001aoi.3/23261, intron 3 of 22)	1	6845384	6932107	86724	1	23261	uc001aoh.3	181373	ENSG00000171735	CAMTA1	calmodulin binding transcription activator 1
chr1	7027477	7027855	379	*	380	7027605	18	4.55268	2.63404	2.73677	Intron (uc001aoi.3/23261, intron 3 of 22)	1	6845384	6932107	86724	1	23261	uc001aoh.3	182093	ENSG00000171735	CAMTA1	calmodulin binding transcription activator 1
chr1	7028002	7028488	487	*	488	7028379	21	6.1617	3.04995	4.07607	Intron (uc001aoi.3/23261, intron 3 of 22)	1	6845384	6932107	86724	1	23261	uc001aoh.3	182618	ENSG00000171735	CAMTA1	calmodulin binding transcription activator 1
chr1	7028767	7029631	865	*	866	7029510	24	7.93898	3.46585	5.62561	Intron (uc001aoi.3/23261, intron 3 of 22)	1	6845384	6932107	86724	1	23261	uc001aoh.3	183383	ENSG00000171735	CAMTA1	calmodulin binding transcription activator 1
chr1	7030455	7030682	228	*	229	7030524	25	5.23556	2.50934	3.31155	Intron (uc001aoi.3/23261, intron 3 of 22)	1	6845384	6932107	86724	1	23261	uc001aoh.3	185071	ENSG00000171735	CAMTA1	calmodulin binding transcription activator 1
chr1	7036331	7036726	396	*	397	7036623	22	5.11388	2.61332	3.19664	Intron (uc001aoi.3/23261, intron 3 of 22)	1	6845384	6932107	86724	1	23261	uc001aoh.3	190947	ENSG00000171735	CAMTA1	calmodulin binding transcription activator 1
chr1	7039080	7039306	227	*	228	7039150	19	5.069	2.77268	3.16077	Intron (uc001aoi.3/23261, intron 3 of 22)	1	6845384	6932107	86724	1	23261	uc001aoh.3	193696	ENSG00000171735	CAMTA1	calmodulin binding transcription activator 1
chr1	7045050	7045406	357	*	358	7045219	28	10.49448	4.00505	7.95362	Intron (uc001aoi.3/23261, intron 3 of 22)	1	6845384	6932107	86724	1	23261	uc001aoh.3	199666	ENSG00000171735	CAMTA1	calmodulin binding transcription activator 1
chr1	7049866	7050227	362	*	363	7050114	27	9.86592	3.88175	7.3607	Intron (uc001aoi.3/23261, intron 3 of 22)	1	6845384	6932107	86724	1	23261	uc001aoh.3	204482	ENSG00000171735	CAMTA1	calmodulin binding transcription activator 1
chr1	7054559	7055043	485	*	486	7054863	26	9.20797	3.74312	6.76248	Intron (uc001aoi.3/23261, intron 3 of 22)	1	6845384	6932107	86724	1	23261	uc001aoh.3	209175	ENSG00000171735	CAMTA1	calmodulin binding transcription activator 1
chr1	7055808	7056025	218	*	219	7055979	19	5.069	2.77268	3.16077	Intron (uc001aoi.3/23261, intron 3 of 22)	1	6845384	6932107	86724	1	23261	uc001aoh.3	210424	ENSG00000171735	CAMTA1	calmodulin binding transcription activator 1
chr1	7058239	7058453	215	*	216	7058431	18	4.55268	2.63404	2.73677	Intron (uc001aoi.3/23261, intron 3 of 22)	1	6845384	6932107	86724	1	23261	uc001aoh.3	212855	ENSG00000171735	CAMTA1	calmodulin binding transcription activator 1
chr1	7060020	7060610	591	*	592	7060144	25	8.56547	3.60448	6.1849	Intron (uc001aoi.3/23261, intron 3 of 22)	1	6845384	6932107	86724	1	23261	uc001aoh.3	214636	ENSG00000171735	CAMTA1	calmodulin binding transcription activator 1
chr1	7075806	7076092	287	*	288	7075960	20	5.60562	2.91131	3.60747	Intron (uc001aoi.3/23261, intron 3 of 22)	1	6845384	6932107	86724	1	23261	uc001aoh.3	230422	ENSG00000171735	CAMTA1	calmodulin binding transcription activator 1
chr1	7078915	7079238	324	*	325	7079027	22	6.73643	3.18858	4.56912	Intron (uc001aoi.3/23261, intron 3 of 22)	1	6845384	6932107	86724	1	23261	uc001aoh.3	233531	ENSG00000171735	CAMTA1	calmodulin binding transcription activator 1
chr1	7090862	7091113	252	*	253	7090971	19	5.069	2.77268	3.16077	Intron (uc001aoi.3/23261, intron 3 of 22)	1	6845384	6932107	86724	1	23261	uc001aoh.3	245478	ENSG00000171735	CAMTA1	calmodulin binding transcription activator 1
chr1	7091672	7091880	209	*	210	7091766	21	6.1617	3.04995	4.07607	Intron (uc001aoi.3/23261, intron 3 of 22)	1	6845384	6932107	86724	1	23261	uc001aoh.3	246288	ENSG00000171735	CAMTA1	calmodulin binding transcription activator 1
chr1	7092068	7092308	241	*	242	7092209	25	8.56547	3.60448	6.1849	Intron (uc001aoi.3/23261, intron 3 of 22)	1	6845384	6932107	86724	1	23261	uc001aoh.3	246684	ENSG00000171735	CAMTA1	calmodulin binding transcription activator 1
chr1	7098739	7098960	222	*	223	7098913	20	5.60562	2.91131	3.60747	Intron (uc001aoi.3/23261, intron 3 of 22)	1	6845384	6932107	86724	1	23261	uc001aoh.3	253355	ENSG00000171735	CAMTA1	calmodulin binding transcription activator 1
chr1	7129548	7129805	258	*	259	7129634	20	5.57645	2.90021	3.60747	Intron (uc001aoi.3/23261, intron 3 of 22)	1	6845384	6932107	86724	1	23261	uc001aoh.3	284164	ENSG00000171735	CAMTA1	calmodulin binding transcription activator 1
chr1	7129974	7130183	210	*	211	7130129	21	5.32425	2.74281	3.38714	Intron (uc001aoi.3/23261, intron 3 of 22)	1	6845384	6932107	86724	1	23261	uc001aoh.3	284590	ENSG00000171735	CAMTA1	calmodulin binding transcription activator 1
chr1	7133038	7133236	199	*	200	7133056	16	3.58478	2.35678	1.96985	Intron (uc001aoi.3/23261, intron 3 of 22)	1	6845384	6932107	86724	1	23261	uc001aoh.3	287654	ENSG00000171735	CAMTA1	calmodulin binding transcription activator 1
chr1	7134970	7135175	206	*	207	7135012	17	2.91494	2.04521	1.48185	Intron (uc001aoi.3/23261, intron 3 of 22)	1	6845384	6932107	86724	1	23261	uc001aoh.3	289586	ENSG00000171735	CAMTA1	calmodulin binding transcription activator 1
chr1	7139497	7139719	223	*	224	7139607	26	5.70323	2.60586	3.6937	Intron (uc001aoi.3/23261, intron 3 of 22)	1	6845384	6932107	86724	1	23261	uc001aoh.3	294113	ENSG00000171735	CAMTA1	calmodulin binding transcription activator 1
chr1	7164590	7164878	289	*	290	7164782	16	3.58478	2.35678	1.96985	Intron (uc001aoi.3/23261, intron 4 of 22)	1	6845384	6932107	86724	1	23261	uc001aoh.3	319206	ENSG00000171735	CAMTA1	calmodulin binding transcription activator 1
chr1	7165498	7165754	257	*	258	7165549	18	4.55268	2.63404	2.73677	Intron (uc001aoi.3/23261, intron 4 of 22)	1	6845384	6932107	86724	1	23261	uc001aoh.3	320114	ENSG00000171735	CAMTA1	calmodulin binding transcription activator 1
chr1	7172694	7172895	202	*	203	7172830	20	5.60562	2.91131	3.60747	Intron (uc001aoi.3/23261, intron 4 of 22)	1	6845384	6932107	86724	1	23261	uc001aoh.3	327310	ENSG00000171735	CAMTA1	calmodulin binding transcription activator 1
chr1	7174756	7174986	231	*	232	7174892	22	6.73643	3.18858	4.56912	Intron (uc001aoi.3/23261, intron 4 of 22)	1	6845384	6932107	86724	1	23261	uc001aoh.3	329372	ENSG00000171735	CAMTA1	calmodulin binding transcription activator 1
chr1	7187553	7187978	426	*	427	7187874	19	5.069	2.77268	3.16077	Intron (uc001aoi.3/23261, intron 4 of 22)	1	6845384	6932107	86724	1	23261	uc001aoh.3	342169	ENSG00000171735	CAMTA1	calmodulin binding transcription activator 1
chr1	7188227	7188476	250	*	251	7188332	21	6.1617	3.04995	4.07607	Intron (uc001aoi.3/23261, intron 4 of 22)	1	6845384	6932107	86724	1	23261	uc001aoh.3	342843	ENSG00000171735	CAMTA1	calmodulin binding transcription activator 1
chr1	7212645	7212895	251	*	252	7212698	19	5.069	2.77268	3.16077	Intron (uc001aoi.3/23261, intron 4 of 22)	1	6845384	6932107	86724	1	23261	uc001aoh.3	367261	ENSG00000171735	CAMTA1	calmodulin binding transcription activator 1
chr1	7237779	7237978	200	*	201	7237815	22	5.847	2.86749	3.82305	Intron (uc001aoi.3/23261, intron 4 of 22)	1	6845384	6932107	86724	1	23261	uc001aoh.3	392395	ENSG00000171735	CAMTA1	calmodulin binding transcription activator 1
chr1	7238643	7238872	230	*	231	7238791	17	4.0576	2.49541	2.33958	Intron (uc001aoi.3/23261, intron 4 of 22)	1	6845384	6932107	86724	1	23261	uc001aoh.3	393259	ENSG00000171735	CAMTA1	calmodulin binding transcription activator 1
chr1	7271748	7271946	199	*	200	7271852	18	4.55268	2.63404	2.73677	Intron (uc001aoi.3/23261, intron 4 of 22)	1	6845384	6932107	86724	1	23261	uc001aoh.3	426364	ENSG00000171735	CAMTA1	calmodulin binding transcription activator 1
chr1	7276580	7276779	200	*	201	7276663	24	6.43738	2.94498	4.32695	Intron (uc001aoi.3/23261, intron 4 of 22)	1	6845384	6932107	86724	1	23261	uc001aoh.3	431196	ENSG00000171735	CAMTA1	calmodulin binding transcription activator 1
chr1	7324176	7324382	207	*	208	7324251	25	7.70877	3.30581	5.44148	Intron (uc001aoi.3/23261, intron 5 of 22)	1	7732054	7805082	73029	1	23261	uc010nzv.1	-407672	ENSG00000171735	CAMTA1	calmodulin binding transcription activator 1
chr1	7388178	7388475	298	*	299	7388313	17	4.0576	2.49541	2.33958	Intron (uc001aoi.3/23261, intron 5 of 22)	1	7732054	7805082	73029	1	23261	uc010nzv.1	-343579	ENSG00000171735	CAMTA1	calmodulin binding transcription activator 1
chr1	7477173	7477523	351	*	352	7477348	23	7.32909	3.32721	5.08703	Intron (uc001aoi.3/23261, intron 5 of 22)	1	7732054	7805082	73029	1	23261	uc010nzv.1	-254531	ENSG00000171735	CAMTA1	calmodulin binding transcription activator 1
chr1	7531897	7532131	235	*	236	7531993	18	4.55268	2.63404	2.73677	Intron (uc001aoi.3/23261, intron 6 of 22)	1	7732054	7805082	73029	1	23261	uc010nzv.1	-199923	ENSG00000171735	CAMTA1	calmodulin binding transcription activator 1
chr1	7578995	7579193	199	*	200	7579160	16	3.58478	2.35678	1.96985	Intron (uc001aoi.3/23261, intron 6 of 22)	1	7732054	7805082	73029	1	23261	uc010nzv.1	-152861	ENSG00000171735	CAMTA1	calmodulin binding transcription activator 1
chr1	7614695	7614949	255	*	256	7614796	18	4.55268	2.63404	2.73677	Intron (uc001aoi.3/23261, intron 6 of 22)	1	7732054	7805082	73029	1	23261	uc010nzv.1	-117105	ENSG00000171735	CAMTA1	calmodulin binding transcription activator 1
chr1	7633855	7634463	609	*	610	7634325	18	4.55268	2.63404	2.73677	Intron (uc001aoi.3/23261, intron 6 of 22)	1	7732054	7805082	73029	1	23261	uc010nzv.1	-97591	ENSG00000171735	CAMTA1	calmodulin binding transcription activator 1
chr1	7638354	7638552	199	*	200	7638443	19	5.069	2.77268	3.16077	Intron (uc001aoi.3/23261, intron 6 of 22)	1	7732054	7805082	73029	1	23261	uc010nzv.1	-93502	ENSG00000171735	CAMTA1	calmodulin binding transcription activator 1
chr1	7659889	7660112	224	*	225	7660060	18	4.55268	2.63404	2.73677	Intron (uc001aoi.3/23261, intron 6 of 22)	1	7732054	7805082	73029	1	23261	uc010nzv.1	-71942	ENSG00000171735	CAMTA1	calmodulin binding transcription activator 1
chr1	7661111	7661390	280	*	281	7661260	26	8.10967	3.36618	5.78223	Intron (uc001aoi.3/23261, intron 6 of 22)	1	7732054	7805082	73029	1	23261	uc010nzv.1	-70664	ENSG00000171735	CAMTA1	calmodulin binding transcription activator 1
chr1	7661676	7661875	200	*	201	7661802	17	4.0576	2.49541	2.33958	Intron (uc001aoi.3/23261, intron 6 of 22)	1	7732054	7805082	73029	1	23261	uc010nzv.1	-70179	ENSG00000171735	CAMTA1	calmodulin binding transcription activator 1
chr1	7665067	7665508	442	*	443	7665338	23	7.32909	3.32721	5.08703	Intron (uc001aoi.3/23261, intron 6 of 22)	1	7732054	7805082	73029	1	23261	uc010nzv.1	-66546	ENSG00000171735	CAMTA1	calmodulin binding transcription activator 1
chr1	7692609	7692874	266	*	267	7692757	18	4.55268	2.63404	2.73677	Intron (uc001aoi.3/23261, intron 6 of 22)	1	7732054	7805082	73029	1	23261	uc010nzv.1	-39180	ENSG00000171735	CAMTA1	calmodulin binding transcription activator 1
chr1	7707963	7708224	262	*	263	7708132	18	4.52726	2.624	2.73677	Intron (uc001aoi.3/23261, intron 7 of 22)	1	7732054	7805082	73029	1	23261	uc010nzv.1	-23830	ENSG00000171735	CAMTA1	calmodulin binding transcription activator 1
chr1	7717102	7717419	318	*	319	7717289	17	4.0576	2.49541	2.33958	Intron (uc001aoi.3/23261, intron 7 of 22)	1	7732054	7805082	73029	1	23261	uc010nzv.1	-14635	ENSG00000171735	CAMTA1	calmodulin binding transcription activator 1
chr1	7729860	7730304	445	*	446	7729984	24	7.93898	3.46585	5.62561	Promoter (1-2kb)	1	7732054	7805082	73029	1	23261	uc010nzv.1	-1750	ENSG00000171735	CAMTA1	calmodulin binding transcription activator 1
chr1	7733694	7734314	621	*	622	7734183	19	5.069	2.77268	3.16077	Promoter (1-2kb)	1	7732054	7805082	73029	1	23261	uc010nzv.1	1640	ENSG00000171735	CAMTA1	calmodulin binding transcription activator 1
chr1	7735828	7736026	199	*	200	7735843	17	4.0576	2.49541	2.33958	Intron (uc001aoi.3/23261, intron 10 of 22)	1	7732054	7805082	73029	1	23261	uc010nzv.1	3774	ENSG00000171735	CAMTA1	calmodulin binding transcription activator 1
chr1	7736134	7736332	199	*	200	7736144	17	4.0576	2.49541	2.33958	Intron (uc001aoi.3/23261, intron 10 of 22)	1	7740148	7829766	89619	1	23261	uc001aok.4	-3816	ENSG00000171735	CAMTA1	calmodulin binding transcription activator 1
chr1	7737573	7737956	384	*	385	7737847	20	5.60562	2.91131	3.60747	Promoter (2-3kb)	1	7740148	7829766	89619	1	23261	uc001aok.4	-2192	ENSG00000171735	CAMTA1	calmodulin binding transcription activator 1
chr1	7739071	7740031	961	*	962	7739686	25	8.56547	3.60448	6.1849	Promoter (<=1kb)	1	7740148	7829766	89619	1	23261	uc001aok.4	-117	ENSG00000171735	CAMTA1	calmodulin binding transcription activator 1
chr1	7740175	7740864	690	*	691	7740535	23	6.38757	2.99216	4.28219	Promoter (<=1kb)	1	7740148	7829766	89619	1	23261	uc001aok.4	27	ENSG00000171735	CAMTA1	calmodulin binding transcription activator 1
chr1	7740934	7741812	879	*	880	7741194	37	17.19582	5.26809	14.16024	Promoter (<=1kb)	1	7740148	7829766	89619	1	23261	uc001aok.4	786	ENSG00000171735	CAMTA1	calmodulin binding transcription activator 1
chr1	7742148	7742358	211	*	212	7742194	18	4.55268	2.63404	2.73677	Promoter (1-2kb)	1	7740148	7829766	89619	1	23261	uc001aok.4	2000	ENSG00000171735	CAMTA1	calmodulin binding transcription activator 1
chr1	7748833	7749067	235	*	236	7749019	17	4.0576	2.49541	2.33958	Intron (uc001aoi.3/23261, intron 11 of 22)	1	7740148	7829766	89619	1	23261	uc001aok.4	8685	ENSG00000171735	CAMTA1	calmodulin binding transcription activator 1
chr1	7753113	7753311	199	*	200	7753237	20	5.60562	2.91131	3.60747	Intron (uc001aoi.3/23261, intron 11 of 22)	1	7740148	7829766	89619	1	23261	uc001aok.4	12965	ENSG00000171735	CAMTA1	calmodulin binding transcription activator 1
chr1	7753571	7754043	473	*	474	7753860	23	7.32909	3.32721	5.08703	Intron (uc001aoi.3/23261, intron 11 of 22)	1	7740148	7829766	89619	1	23261	uc001aok.4	13423	ENSG00000171735	CAMTA1	calmodulin binding transcription activator 1
chr1	7754737	7754944	208	*	209	7754751	19	5.069	2.77268	3.16077	Intron (uc001aoi.3/23261, intron 11 of 22)	1	7740148	7829766	89619	1	23261	uc001aok.4	14589	ENSG00000171735	CAMTA1	calmodulin binding transcription activator 1
chr1	7762009	7762424	416	*	417	7762268	29	11.22617	4.15902	8.60775	Intron (uc001aoi.3/23261, intron 11 of 22)	1	7740148	7829766	89619	1	23261	uc001aok.4	21861	ENSG00000171735	CAMTA1	calmodulin binding transcription activator 1
chr1	7762484	7762765	282	*	283	7762615	22	6.73643	3.18858	4.56912	Intron (uc001aoi.3/23261, intron 11 of 22)	1	7740148	7829766	89619	1	23261	uc001aok.4	22336	ENSG00000171735	CAMTA1	calmodulin binding transcription activator 1
chr1	7762890	7763127	238	*	239	7763035	25	8.56547	3.60448	6.1849	Intron (uc001aoi.3/23261, intron 11 of 22)	1	7740148	7829766	89619	1	23261	uc001aok.4	22742	ENSG00000171735	CAMTA1	calmodulin binding transcription activator 1
chr1	7763334	7763610	277	*	278	7763499	27	9.86592	3.88175	7.3607	Intron (uc001aoi.3/23261, intron 11 of 22)	1	7740148	7829766	89619	1	23261	uc001aok.4	23186	ENSG00000171735	CAMTA1	calmodulin binding transcription activator 1
chr1	7763832	7764074	243	*	244	7763935	33	14.11139	4.71355	11.27883	Intron (uc001aoi.3/23261, intron 11 of 22)	1	7740148	7829766	89619	1	23261	uc001aok.4	23684	ENSG00000171735	CAMTA1	calmodulin binding transcription activator 1
chr1	7765132	7765502	371	*	372	7765320	41	20.45919	5.82262	17.21933	Intron (uc001aoi.3/23261, intron 11 of 22)	1	7740148	7829766	89619	1	23261	uc001aok.4	24984	ENSG00000171735	CAMTA1	calmodulin binding transcription activator 1
chr1	7765606	7766582	977	*	978	7765970	37	15.51893	4.73759	12.61431	Intron (uc001aoi.3/23261, intron 11 of 22)	1	7740148	7829766	89619	1	23261	uc001aok.4	25458	ENSG00000171735	CAMTA1	calmodulin binding transcription activator 1
chr1	7766866	7767317	452	*	453	7766940	26	5.70323	2.60586	3.6937	Intron (uc001aoi.3/23261, intron 11 of 22)	1	7740148	7829766	89619	1	23261	uc001aok.4	26718	ENSG00000171735	CAMTA1	calmodulin binding transcription activator 1
chr1	7767539	7767765	227	*	228	7767661	22	6.70348	3.17642	4.56705	Intron (uc001aoi.3/23261, intron 11 of 22)	1	7740148	7829766	89619	1	23261	uc001aok.4	27391	ENSG00000171735	CAMTA1	calmodulin binding transcription activator 1
chr1	7785635	7785840	206	*	207	7785781	19	5.069	2.77268	3.16077	Intron (uc001aoi.3/23261, intron 11 of 22)	1	7796404	7829766	33363	1	23261	uc001aoj.3	-10564	ENSG00000171735	CAMTA1	calmodulin binding transcription activator 1
chr1	7792332	7792679	348	*	349	7792497	20	5.60562	2.91131	3.60747	Exon (uc001aoi.3/23261, exon 12 of 23)	1	7796404	7829766	33363	1	23261	uc001aoj.3	-3725	ENSG00000171735	CAMTA1	calmodulin binding transcription activator 1
chr1	7794002	7794245	244	*	245	7794156	23	6.38757	2.99216	4.28219	Promoter (2-3kb)	1	7796404	7829766	33363	1	23261	uc001aoj.3	-2159	ENSG00000171735	CAMTA1	calmodulin binding transcription activator 1
chr1	7818571	7818850	280	*	281	7818660	17	3.90378	2.43346	2.2477	Intron (uc001aoi.3/23261, intron 22 of 22)	1	7831329	7841492	10164	1	9341	uc001aol.3	-12479	ENSG00000049245	VAMP3	vesicle associated membrane protein 3
chr1	7821076	7821274	199	*	200	7821130	16	3.58478	2.35678	1.96985	Intron (uc001aoi.3/23261, intron 22 of 22)	1	7831329	7841492	10164	1	9341	uc001aol.3	-10055	ENSG00000049245	VAMP3	vesicle associated membrane protein 3
chr1	7821999	7822197	199	*	200	7822102	16	3.58478	2.35678	1.96985	Intron (uc001aoi.3/23261, intron 22 of 22)	1	7831329	7841492	10164	1	9341	uc001aol.3	-9132	ENSG00000049245	VAMP3	vesicle associated membrane protein 3
chr1	7844648	7845382	735	*	736	7844999	36	15.07858	4.70442	12.18834	Promoter (<=1kb)	1	7844714	7890221	45508	1	8863	uc009vmh.1	0	ENSG00000049246	PER3	period circadian clock 3
chr1	7851054	7851541	488	*	489	7851354	30	8.39028	3.18367	6.04609	Intron (uc001aon.3/8863, intron 5 of 9)	1	7844714	7890221	45508	1	8863	uc009vmh.1	6340	ENSG00000049246	PER3	period circadian clock 3
chr1	7873299	7873585	287	*	288	7873475	21	6.1617	3.04995	4.07607	Intron (uc009vmg.1/8863, intron 13 of 18)	1	7844714	7890221	45508	1	8863	uc009vmh.1	28585	ENSG00000049246	PER3	period circadian clock 3
chr1	7913862	7914099	238	*	239	7913992	21	6.1617	3.04995	4.07607	Promoter (<=1kb)	1	7907672	7913565	5894	2	10911	uc001aos.3	-297	ENSG00000049247	UTS2	urotensin 2
chr1	7928486	7928710	225	*	226	7928586	21	5.32425	2.74281	3.38714	Intron (uc001aoq.3/10911, intron 7 of 7)	1	7907672	7913565	5894	2	10911	uc001aos.3	-14921	ENSG00000049247	UTS2	urotensin 2
chr1	7934677	7934915	239	*	240	7934745	19	5.0417	2.76211	3.16077	Intron (uc001aoq.3/10911, intron 7 of 7)	1	7907672	7913565	5894	2	10911	uc001aos.3	-21112	ENSG00000049247	UTS2	urotensin 2
chr1	7936048	7936376	329	*	330	7936180	22	6.73643	3.18858	4.56912	Intron (uc001aoq.3/10911, intron 7 of 7)	1	7907672	7913565	5894	2	10911	uc001aos.3	-22483	ENSG00000049247	UTS2	urotensin 2
chr1	7936929	7937127	199	*	200	7937077	17	4.0576	2.49541	2.33958	Intron (uc001aoq.3/10911, intron 7 of 7)	1	7907672	7913565	5894	2	10911	uc001aos.3	-23364	ENSG00000049247	UTS2	urotensin 2
chr1	7937724	7937926	203	*	204	7937829	19	5.0417	2.76211	3.16077	Intron (uc001aoq.3/10911, intron 7 of 7)	1	7907672	7913565	5894	2	10911	uc001aos.3	-24159	ENSG00000049247	UTS2	urotensin 2
chr1	7939600	7939898	299	*	300	7939759	26	9.16743	3.72884	6.74488	Intron (uc001aoq.3/10911, intron 7 of 7)	1	7907672	7913565	5894	2	10911	uc001aos.3	-26035	ENSG00000049247	UTS2	urotensin 2
chr1	7945267	7945560	294	*	295	7945494	17	4.0576	2.49541	2.33958	Intron (uc001aoq.3/10911, intron 7 of 7)	1	7903143	7973294	70152	2	10911	uc001aoq.3	27734	ENSG00000049247	UTS2	urotensin 2
chr1	7947904	7948186	283	*	284	7948151	15	3.1353	2.21814	1.62427	Intron (uc001aoq.3/10911, intron 7 of 7)	1	7903143	7973294	70152	2	10911	uc001aoq.3	25108	ENSG00000049247	UTS2	urotensin 2
chr1	7951202	7951526	325	*	326	7951363	20	5.60562	2.91131	3.60747	Intron (uc001aoq.3/10911, intron 7 of 7)	1	7903143	7973294	70152	2	10911	uc001aoq.3	21768	ENSG00000049247	UTS2	urotensin 2
chr1	7951952	7952281	330	*	331	7952092	23	7.29424	3.31453	5.08076	Intron (uc001aoq.3/10911, intron 7 of 7)	1	7903143	7973294	70152	2	10911	uc001aoq.3	21013	ENSG00000049247	UTS2	urotensin 2
chr1	7957604	7957848	245	*	246	7957722	20	5.60562	2.91131	3.60747	Intron (uc001aoq.3/10911, intron 7 of 7)	1	7903143	7973294	70152	2	10911	uc001aoq.3	15446	ENSG00000049247	UTS2	urotensin 2
chr1	7962026	7962548	523	*	524	7962248	23	4.34785	2.31632	2.59528	Intron (uc001aoq.3/10911, intron 7 of 7)	1	7903143	7973294	70152	2	10911	uc001aoq.3	10746	ENSG00000049247	UTS2	urotensin 2
chr1	7975483	7975948	466	*	467	7975669	22	6.70348	3.17642	4.56705	Promoter (2-3kb)	1	7903143	7973294	70152	2	10911	uc001aoq.3	-2189	ENSG00000049247	UTS2	urotensin 2
chr1	7985928	7986231	304	*	305	7986048	22	6.73643	3.18858	4.56912	Intron (uc001aot.3/3604, intron 1 of 8)	1	7903143	7973294	70152	2	10911	uc001aoq.3	-12634	ENSG00000049247	UTS2	urotensin 2
chr1	7987159	7987460	302	*	303	7987185	19	4.33512	2.49347	2.58474	Intron (uc001aot.3/3604, intron 1 of 8)	1	7903143	7973294	70152	2	10911	uc001aoq.3	-13865	ENSG00000049247	UTS2	urotensin 2
chr1	7992034	7992232	199	*	200	7992100	27	6.18608	2.70237	4.09702	Intron (uc001aot.3/3604, intron 1 of 8)	1	7975931	8003225	27295	2	3604	uc001aot.3	10993	ENSG00000049249	TNFRSF9	TNF receptor superfamily member 9
chr1	7997202	7997452	251	*	252	7997348	25	8.52683	3.59074	6.17095	Intron (uc001aot.3/3604, intron 3 of 8)	1	7975931	8003225	27295	2	3604	uc001aot.3	5773	ENSG00000049249	TNFRSF9	TNF receptor superfamily member 9
chr1	7998263	7998461	199	*	200	7998423	16	3.58478	2.35678	1.96985	Exon (uc001aot.3/3604, exon 5 of 9)	1	7975931	8003225	27295	2	3604	uc001aot.3	4764	ENSG00000049249	TNFRSF9	TNF receptor superfamily member 9
chr1	7999580	8000002	423	*	424	7999693	27	9.35984	3.70719	6.90415	Exon (uc001aot.3/3604, exon 3 of 9)	1	7975931	8003225	27295	2	3604	uc001aot.3	3223	ENSG00000049249	TNFRSF9	TNF receptor superfamily member 9
chr1	8000797	8001038	242	*	243	8000927	25	8.56547	3.60448	6.1849	Promoter (2-3kb)	1	7975931	8003225	27295	2	3604	uc001aot.3	2187	ENSG00000049249	TNFRSF9	TNF receptor superfamily member 9
chr1	8001225	8001993	769	*	770	8001503	35	11.57602	3.75737	8.93841	Promoter (1-2kb)	1	7975931	8003225	27295	2	3604	uc001aot.3	1232	ENSG00000049249	TNFRSF9	TNF receptor superfamily member 9
chr1	8002295	8003253	959	*	960	8002788	31	12.64244	4.43629	9.91678	Promoter (<=1kb)	1	7975931	8003225	27295	2	3604	uc001aot.3	0	ENSG00000049249	TNFRSF9	TNF receptor superfamily member 9
chr1	8012522	8012850	329	*	330	8012682	25	7.48232	3.22895	5.2313	Distal Intergenic	1	8021714	8045342	23629	1	11315	uc001aou.4	-8864	ENSG00000116288	PARK7	Parkinsonism associated deglycase
chr1	8057830	8058035	206	*	207	8058011	22	3.44621	2.06438	1.89123	Distal Intergenic	1	8073487	8075752	2266	2	54206	uc001apa.1	17717	ENSG00000116285	ERRFI1	ERBB receptor feedback inhibitor 1
chr1	8076313	8076578	266	*	267	8076469	20	5.41487	2.83904	3.46816	Promoter (<=1kb)	1	8073487	8075752	2266	2	54206	uc001apa.1	-561	ENSG00000116285	ERRFI1	ERBB receptor feedback inhibitor 1
chr1	8083333	8084169	837	*	838	8083979	32	10.55484	3.68423	7.99069	Promoter (2-3kb)	1	8071779	8086393	14615	2	54206	uc001aoz.3	2224	ENSG00000116285	ERRFI1	ERBB receptor feedback inhibitor 1
chr1	8084571	8084873	303	*	304	8084701	33	11.64933	3.93289	9.00908	Promoter (1-2kb)	1	8071779	8086393	14615	2	54206	uc001aoz.3	1520	ENSG00000116285	ERRFI1	ERBB receptor feedback inhibitor 1
chr1	8084932	8086241	1310	*	1311	8085929	73	36.98579	6.55018	32.65294	Promoter (<=1kb)	1	8071779	8086393	14615	2	54206	uc001aoz.3	152	ENSG00000116285	ERRFI1	ERBB receptor feedback inhibitor 1
chr1	8086564	8087386	823	*	824	8086893	53	26.11066	6.02875	22.52063	Promoter (<=1kb)	1	8071779	8086393	14615	2	54206	uc001aoz.3	-171	ENSG00000116285	ERRFI1	ERBB receptor feedback inhibitor 1
chr1	8098780	8099013	234	*	235	8098963	19	5.069	2.77268	3.16077	Distal Intergenic	1	8071779	8086393	14615	2	54206	uc001aoz.3	-12387	ENSG00000116285	ERRFI1	ERBB receptor feedback inhibitor 1
chr1	8100570	8100979	410	*	411	8100850	21	6.1617	3.04995	4.07607	Distal Intergenic	1	8071779	8086393	14615	2	54206	uc001aoz.3	-14177	ENSG00000116285	ERRFI1	ERBB receptor feedback inhibitor 1
chr1	8101271	8101613	343	*	344	8101460	22	6.70348	3.17642	4.56705	Distal Intergenic	1	8071779	8086393	14615	2	54206	uc001aoz.3	-14878	ENSG00000116285	ERRFI1	ERBB receptor feedback inhibitor 1
chr1	8103714	8104317	604	*	605	8104159	18	4.49873	2.61274	2.73146	Distal Intergenic	1	8071779	8086393	14615	2	54206	uc001aoz.3	-17321	ENSG00000116285	ERRFI1	ERBB receptor feedback inhibitor 1
chr1	8106625	8106904	280	*	281	8106718	23	6.38757	2.99216	4.28219	Distal Intergenic	1	8071779	8086393	14615	2	54206	uc001aoz.3	-20232	ENSG00000116285	ERRFI1	ERBB receptor feedback inhibitor 1
chr1	8112373	8112591	219	*	220	8112395	21	4.63575	2.4997	2.81008	Distal Intergenic	1	8071779	8086393	14615	2	54206	uc001aoz.3	-25980	ENSG00000116285	ERRFI1	ERBB receptor feedback inhibitor 1
chr1	8114470	8114685	216	*	217	8114578	20	5.60562	2.91131	3.60747	Distal Intergenic	1	8071779	8086393	14615	2	54206	uc001aoz.3	-28077	ENSG00000116285	ERRFI1	ERBB receptor feedback inhibitor 1
chr1	8115892	8116185	294	*	295	8116074	21	6.1617	3.04995	4.07607	Distal Intergenic	1	8071779	8086393	14615	2	54206	uc001aoz.3	-29499	ENSG00000116285	ERRFI1	ERBB receptor feedback inhibitor 1
chr1	8121433	8121653	221	*	222	8121529	22	6.73643	3.18858	4.56912	Distal Intergenic	1	8071779	8086393	14615	2	54206	uc001aoz.3	-35040	ENSG00000116285	ERRFI1	ERBB receptor feedback inhibitor 1
chr1	8122996	8123220	225	*	226	8123062	18	4.55268	2.63404	2.73677	Distal Intergenic	1	8071779	8086393	14615	2	54206	uc001aoz.3	-36603	ENSG00000116285	ERRFI1	ERBB receptor feedback inhibitor 1
chr1	8123775	8124038	264	*	265	8123924	27	9.82349	3.86695	7.34062	Distal Intergenic	1	8071779	8086393	14615	2	54206	uc001aoz.3	-37382	ENSG00000116285	ERRFI1	ERBB receptor feedback inhibitor 1
chr1	8124282	8124535	254	*	255	8124372	19	5.069	2.77268	3.16077	Distal Intergenic	1	8071779	8086393	14615	2	54206	uc001aoz.3	-37889	ENSG00000116285	ERRFI1	ERBB receptor feedback inhibitor 1
chr1	8126035	8126284	250	*	251	8126170	21	6.1617	3.04995	4.07607	Distal Intergenic	1	8071779	8086393	14615	2	54206	uc001aoz.3	-39642	ENSG00000116285	ERRFI1	ERBB receptor feedback inhibitor 1
chr1	8126973	8127186	214	*	215	8127073	20	5.60562	2.91131	3.60747	Distal Intergenic	1	8071779	8086393	14615	2	54206	uc001aoz.3	-40580	ENSG00000116285	ERRFI1	ERBB receptor feedback inhibitor 1
chr1	8129952	8130150	199	*	200	8130090	19	5.069	2.77268	3.16077	Distal Intergenic	1	8071779	8086393	14615	2	54206	uc001aoz.3	-43559	ENSG00000116285	ERRFI1	ERBB receptor feedback inhibitor 1
chr1	8131372	8131570	199	*	200	8131555	25	4.65197	2.33364	2.82483	Distal Intergenic	1	8071779	8086393	14615	2	54206	uc001aoz.3	-44979	ENSG00000116285	ERRFI1	ERBB receptor feedback inhibitor 1
chr1	8133512	8133744	233	*	234	8133650	27	9.86592	3.88175	7.3607	Distal Intergenic	1	8071779	8086393	14615	2	54206	uc001aoz.3	-47119	ENSG00000116285	ERRFI1	ERBB receptor feedback inhibitor 1
chr1	8134685	8134963	279	*	280	8134834	22	6.73643	3.18858	4.56912	Distal Intergenic	1	8071779	8086393	14615	2	54206	uc001aoz.3	-48292	ENSG00000116285	ERRFI1	ERBB receptor feedback inhibitor 1
chr1	8135603	8136116	514	*	515	8136026	23	7.32909	3.32721	5.08703	Distal Intergenic	1	8071779	8086393	14615	2	54206	uc001aoz.3	-49210	ENSG00000116285	ERRFI1	ERBB receptor feedback inhibitor 1
chr1	8136727	8136981	255	*	256	8136861	19	5.069	2.77268	3.16077	Distal Intergenic	1	8071779	8086393	14615	2	54206	uc001aoz.3	-50334	ENSG00000116285	ERRFI1	ERBB receptor feedback inhibitor 1
chr1	8138437	8138753	317	*	318	8138612	21	5.79215	2.91279	3.77774	Distal Intergenic	1	8071779	8086393	14615	2	54206	uc001aoz.3	-52044	ENSG00000116285	ERRFI1	ERBB receptor feedback inhibitor 1
chr1	8139204	8139629	426	*	427	8139451	26	8.51347	3.50244	6.16424	Distal Intergenic	1	8071779	8086393	14615	2	54206	uc001aoz.3	-52811	ENSG00000116285	ERRFI1	ERBB receptor feedback inhibitor 1
chr1	8140351	8140549	199	*	200	8140460	19	5.069	2.77268	3.16077	Distal Intergenic	1	8071779	8086393	14615	2	54206	uc001aoz.3	-53958	ENSG00000116285	ERRFI1	ERBB receptor feedback inhibitor 1
chr1	8140894	8141150	257	*	258	8141031	23	7.32909	3.32721	5.08703	Distal Intergenic	1	8071779	8086393	14615	2	54206	uc001aoz.3	-54501	ENSG00000116285	ERRFI1	ERBB receptor feedback inhibitor 1
chr1	8141833	8142154	322	*	323	8142149	20	3.6227	2.1918	2.00295	Distal Intergenic	1	8071779	8086393	14615	2	54206	uc001aoz.3	-55440	ENSG00000116285	ERRFI1	ERBB receptor feedback inhibitor 1
chr1	8142722	8142983	262	*	263	8142791	26	8.10967	3.36618	5.78223	Distal Intergenic	1	8071779	8086393	14615	2	54206	uc001aoz.3	-56329	ENSG00000116285	ERRFI1	ERBB receptor feedback inhibitor 1
chr1	8143638	8144565	928	*	929	8144277	24	7.93898	3.46585	5.62561	Distal Intergenic	1	8071779	8086393	14615	2	54206	uc001aoz.3	-57245	ENSG00000116285	ERRFI1	ERBB receptor feedback inhibitor 1
chr1	8145030	8145234	205	*	206	8145143	17	4.0576	2.49541	2.33958	Distal Intergenic	1	8071779	8086393	14615	2	54206	uc001aoz.3	-58637	ENSG00000116285	ERRFI1	ERBB receptor feedback inhibitor 1
chr1	8145502	8145915	414	*	415	8145669	23	6.38757	2.99216	4.28219	Distal Intergenic	1	8071779	8086393	14615	2	54206	uc001aoz.3	-59109	ENSG00000116285	ERRFI1	ERBB receptor feedback inhibitor 1
chr1	8148628	8148885	258	*	259	8148773	23	7.29424	3.31453	5.08076	Distal Intergenic	1	8071779	8086393	14615	2	54206	uc001aoz.3	-62235	ENSG00000116285	ERRFI1	ERBB receptor feedback inhibitor 1
chr1	8149625	8150120	496	*	497	8149993	28	10.53882	4.02038	7.97695	Distal Intergenic	1	8071779	8086393	14615	2	54206	uc001aoz.3	-63232	ENSG00000116285	ERRFI1	ERBB receptor feedback inhibitor 1
chr1	8150594	8151598	1005	*	1006	8150909	26	8.10967	3.36618	5.78223	Distal Intergenic	1	8071779	8086393	14615	2	54206	uc001aoz.3	-64201	ENSG00000116285	ERRFI1	ERBB receptor feedback inhibitor 1
chr1	8153843	8154046	204	*	205	8153995	18	4.25078	2.51559	2.51261	Distal Intergenic	1	8071779	8086393	14615	2	54206	uc001aoz.3	-67450	ENSG00000116285	ERRFI1	ERBB receptor feedback inhibitor 1
chr1	8172071	8172342	272	*	273	8172240	27	8.31591	3.36013	5.97771	Distal Intergenic	1	8071779	8086393	14615	2	54206	uc001aoz.3	-85678	ENSG00000116285	ERRFI1	ERBB receptor feedback inhibitor 1
chr1	8174570	8174790	221	*	222	8174653	18	4.52726	2.624	2.73677	Distal Intergenic	1	8071779	8086393	14615	2	54206	uc001aoz.3	-88177	ENSG00000116285	ERRFI1	ERBB receptor feedback inhibitor 1
chr1	8180422	8180683	262	*	263	8180537	24	6.77094	3.05736	4.60104	Distal Intergenic	1	8071779	8086393	14615	2	54206	uc001aoz.3	-94029	ENSG00000116285	ERRFI1	ERBB receptor feedback inhibitor 1
chr1	8180778	8182088	1311	*	1312	8181612	27	9.82349	3.86695	7.34062	Distal Intergenic	1	8071779	8086393	14615	2	54206	uc001aoz.3	-94385	ENSG00000116285	ERRFI1	ERBB receptor feedback inhibitor 1
chr1	8182356	8182572	217	*	218	8182446	16	3.58478	2.35678	1.96985	Distal Intergenic	1	8071779	8086393	14615	2	54206	uc001aoz.3	-95963	ENSG00000116285	ERRFI1	ERBB receptor feedback inhibitor 1
chr1	8182682	8183518	837	*	838	8182946	24	7.90224	3.45263	5.61695	Distal Intergenic	1	8071779	8086393	14615	2	54206	uc001aoz.3	-96289	ENSG00000116285	ERRFI1	ERBB receptor feedback inhibitor 1
chr1	8184094	8184392	299	*	300	8184231	28	10.49448	4.00505	7.95362	Distal Intergenic	1	8071779	8086393	14615	2	54206	uc001aoz.3	-97701	ENSG00000116285	ERRFI1	ERBB receptor feedback inhibitor 1
chr1	8184896	8185284	389	*	390	8185056	21	6.1617	3.04995	4.07607	Distal Intergenic	1	8071779	8086393	14615	2	54206	uc001aoz.3	-98503	ENSG00000116285	ERRFI1	ERBB receptor feedback inhibitor 1
chr1	8191332	8191530	199	*	200	8191410	21	6.13064	3.03832	4.07607	Distal Intergenic	1	8071779	8086393	14615	2	54206	uc001aoz.3	-104939	ENSG00000116285	ERRFI1	ERBB receptor feedback inhibitor 1
chr1	8193372	8193626	255	*	256	8193495	19	5.069	2.77268	3.16077	Distal Intergenic	1	8071779	8086393	14615	2	54206	uc001aoz.3	-106979	ENSG00000116285	ERRFI1	ERBB receptor feedback inhibitor 1
chr1	8194456	8194660	205	*	206	8194595	20	4.17602	2.38608	2.44463	Distal Intergenic	1	8071779	8086393	14615	2	54206	uc001aoz.3	-108063	ENSG00000116285	ERRFI1	ERBB receptor feedback inhibitor 1
chr1	8194759	8195425	667	*	668	8194878	24	4.23373	2.24389	2.49832	Distal Intergenic	1	8071779	8086393	14615	2	54206	uc001aoz.3	-108366	ENSG00000116285	ERRFI1	ERBB receptor feedback inhibitor 1
chr1	8196499	8196713	215	*	216	8196665	23	7.32909	3.32721	5.08703	Distal Intergenic	1	8071779	8086393	14615	2	54206	uc001aoz.3	-110106	ENSG00000116285	ERRFI1	ERBB receptor feedback inhibitor 1
chr1	8204912	8205110	199	*	200	8205021	19	5.069	2.77268	3.16077	Distal Intergenic	1	8071779	8086393	14615	2	54206	uc001aoz.3	-118519	ENSG00000116285	ERRFI1	ERBB receptor feedback inhibitor 1
chr1	8205563	8205824	262	*	263	8205664	18	4.38659	2.56865	2.63026	Distal Intergenic	1	8071779	8086393	14615	2	54206	uc001aoz.3	-119170	ENSG00000116285	ERRFI1	ERBB receptor feedback inhibitor 1
chr1	8208603	8208807	205	*	206	8208747	17	4.0576	2.49541	2.33958	Distal Intergenic	1	8071779	8086393	14615	2	54206	uc001aoz.3	-122210	ENSG00000116285	ERRFI1	ERBB receptor feedback inhibitor 1
chr1	8211183	8211425	243	*	244	8211307	24	7.93898	3.46585	5.62561	Distal Intergenic	1	8071779	8086393	14615	2	54206	uc001aoz.3	-124790	ENSG00000116285	ERRFI1	ERBB receptor feedback inhibitor 1
chr1	8212472	8212696	225	*	226	8212544	27	9.86592	3.88175	7.3607	Distal Intergenic	1	8071779	8086393	14615	2	54206	uc001aoz.3	-126079	ENSG00000116285	ERRFI1	ERBB receptor feedback inhibitor 1
chr1	8213530	8213738	209	*	210	8213680	21	6.1617	3.04995	4.07607	Distal Intergenic	1	8071779	8086393	14615	2	54206	uc001aoz.3	-127137	ENSG00000116285	ERRFI1	ERBB receptor feedback inhibitor 1
chr1	8214607	8215120	514	*	515	8214893	27	8.71523	3.49085	6.32426	Distal Intergenic	1	8071779	8086393	14615	2	54206	uc001aoz.3	-128214	ENSG00000116285	ERRFI1	ERBB receptor feedback inhibitor 1
chr1	8215665	8216034	370	*	371	8215848	28	10.53882	4.02038	7.97695	Distal Intergenic	1	8071779	8086393	14615	2	54206	uc001aoz.3	-129272	ENSG00000116285	ERRFI1	ERBB receptor feedback inhibitor 1
chr1	8216190	8216449	260	*	261	8216307	21	6.13064	3.03832	4.07607	Distal Intergenic	1	8071779	8086393	14615	2	54206	uc001aoz.3	-129797	ENSG00000116285	ERRFI1	ERBB receptor feedback inhibitor 1
chr1	8216930	8217194	265	*	266	8217093	26	9.20797	3.74312	6.76248	Distal Intergenic	1	8071779	8086393	14615	2	54206	uc001aoz.3	-130537	ENSG00000116285	ERRFI1	ERBB receptor feedback inhibitor 1
chr1	8218014	8218245	232	*	233	8218136	21	4.63575	2.4997	2.81008	Distal Intergenic	1	8071779	8086393	14615	2	54206	uc001aoz.3	-131621	ENSG00000116285	ERRFI1	ERBB receptor feedback inhibitor 1
chr1	8221661	8221951	291	*	292	8221799	19	5.069	2.77268	3.16077	Distal Intergenic	1	8071779	8086393	14615	2	54206	uc001aoz.3	-135268	ENSG00000116285	ERRFI1	ERBB receptor feedback inhibitor 1
chr1	8224448	8224712	265	*	266	8224532	21	6.1617	3.04995	4.07607	Distal Intergenic	1	8071779	8086393	14615	2	54206	uc001aoz.3	-138055	ENSG00000116285	ERRFI1	ERBB receptor feedback inhibitor 1
chr1	8230689	8230993	305	*	306	8230862	16	3.58478	2.35678	1.96985	Distal Intergenic	1	8071779	8086393	14615	2	54206	uc001aoz.3	-144296	ENSG00000116285	ERRFI1	ERBB receptor feedback inhibitor 1
chr1	8237143	8237588	446	*	447	8237531	21	4.63575	2.4997	2.81008	Distal Intergenic	1	8384390	8404227	19838	1	50651	uc001apb.3	-146802	ENSG00000162426	SLC45A1	solute carrier family 45 member 1
chr1	8238106	8238310	205	*	206	8238218	24	7.93898	3.46585	5.62561	Distal Intergenic	1	8384390	8404227	19838	1	50651	uc001apb.3	-146080	ENSG00000162426	SLC45A1	solute carrier family 45 member 1
chr1	8238609	8239352	744	*	745	8238760	23	7.32909	3.32721	5.08703	Distal Intergenic	1	8384390	8404227	19838	1	50651	uc001apb.3	-145038	ENSG00000162426	SLC45A1	solute carrier family 45 member 1
chr1	8241249	8241494	246	*	247	8241380	20	4.9615	2.67008	3.10159	Distal Intergenic	1	8384390	8404227	19838	1	50651	uc001apb.3	-142896	ENSG00000162426	SLC45A1	solute carrier family 45 member 1
chr1	8244080	8244296	217	*	218	8244231	20	5.44675	2.85107	3.49891	Distal Intergenic	1	8384390	8404227	19838	1	50651	uc001apb.3	-140094	ENSG00000162426	SLC45A1	solute carrier family 45 member 1
chr1	8245037	8245258	222	*	223	8245075	17	3.94237	2.44896	2.28258	Distal Intergenic	1	8384390	8404227	19838	1	50651	uc001apb.3	-139132	ENSG00000162426	SLC45A1	solute carrier family 45 member 1
chr1	8254450	8254696	247	*	248	8254645	24	7.93898	3.46585	5.62561	Distal Intergenic	1	8384390	8404227	19838	1	50651	uc001apb.3	-129694	ENSG00000162426	SLC45A1	solute carrier family 45 member 1
chr1	8258000	8258254	255	*	256	8258153	26	9.20797	3.74312	6.76248	Distal Intergenic	1	8384390	8404227	19838	1	50651	uc001apb.3	-126136	ENSG00000162426	SLC45A1	solute carrier family 45 member 1
chr1	8263068	8263470	403	*	404	8263310	22	6.73643	3.18858	4.56912	Distal Intergenic	1	8384390	8404227	19838	1	50651	uc001apb.3	-120920	ENSG00000162426	SLC45A1	solute carrier family 45 member 1
chr1	8263719	8263971	253	*	254	8263877	20	5.60562	2.91131	3.60747	Distal Intergenic	1	8384390	8404227	19838	1	50651	uc001apb.3	-120419	ENSG00000162426	SLC45A1	solute carrier family 45 member 1
chr1	8270268	8270605	338	*	339	8270414	23	6.38757	2.99216	4.28219	Distal Intergenic	1	8384390	8404227	19838	1	50651	uc001apb.3	-113785	ENSG00000162426	SLC45A1	solute carrier family 45 member 1
chr1	8270914	8271127	214	*	215	8271064	20	5.60562	2.91131	3.60747	Distal Intergenic	1	8384390	8404227	19838	1	50651	uc001apb.3	-113263	ENSG00000162426	SLC45A1	solute carrier family 45 member 1
chr1	8271248	8272133	886	*	887	8271325	25	8.56547	3.60448	6.1849	Distal Intergenic	1	8384390	8404227	19838	1	50651	uc001apb.3	-112257	ENSG00000162426	SLC45A1	solute carrier family 45 member 1
chr1	8272685	8273300	616	*	617	8272827	23	7.32909	3.32721	5.08703	Distal Intergenic	1	8384390	8404227	19838	1	50651	uc001apb.3	-111090	ENSG00000162426	SLC45A1	solute carrier family 45 member 1
chr1	8273642	8273840	199	*	200	8273758	23	7.32909	3.32721	5.08703	Distal Intergenic	1	8384390	8404227	19838	1	50651	uc001apb.3	-110550	ENSG00000162426	SLC45A1	solute carrier family 45 member 1
chr1	8274201	8274595	395	*	396	8274431	19	5.069	2.77268	3.16077	Distal Intergenic	1	8384390	8404227	19838	1	50651	uc001apb.3	-109795	ENSG00000162426	SLC45A1	solute carrier family 45 member 1
chr1	8274769	8275091	323	*	324	8274899	23	7.32909	3.32721	5.08703	Distal Intergenic	1	8384390	8404227	19838	1	50651	uc001apb.3	-109299	ENSG00000162426	SLC45A1	solute carrier family 45 member 1
chr1	8275576	8276043	468	*	469	8275877	29	11.22617	4.15902	8.60775	Distal Intergenic	1	8384390	8404227	19838	1	50651	uc001apb.3	-108347	ENSG00000162426	SLC45A1	solute carrier family 45 member 1
chr1	8276530	8278088	1559	*	1560	8277653	46	24.76507	6.51579	21.25059	Distal Intergenic	1	8384390	8404227	19838	1	50651	uc001apb.3	-106302	ENSG00000162426	SLC45A1	solute carrier family 45 member 1
chr1	8278215	8279331	1117	*	1118	8278585	31	10.14325	3.63592	7.62131	Distal Intergenic	1	8384390	8404227	19838	1	50651	uc001apb.3	-105059	ENSG00000162426	SLC45A1	solute carrier family 45 member 1
chr1	8279814	8280145	332	*	333	8279974	18	4.55268	2.63404	2.73677	Distal Intergenic	1	8384390	8404227	19838	1	50651	uc001apb.3	-104245	ENSG00000162426	SLC45A1	solute carrier family 45 member 1
chr1	8280371	8280858	488	*	489	8280528	27	9.82349	3.86695	7.34062	Distal Intergenic	1	8384390	8404227	19838	1	50651	uc001apb.3	-103532	ENSG00000162426	SLC45A1	solute carrier family 45 member 1
chr1	8284145	8284429	285	*	286	8284296	23	7.10112	3.24461	4.90777	Distal Intergenic	1	8384390	8404227	19838	1	50651	uc001apb.3	-99961	ENSG00000162426	SLC45A1	solute carrier family 45 member 1
chr1	8284539	8284816	278	*	279	8284707	20	5.60562	2.91131	3.60747	Distal Intergenic	1	8384390	8404227	19838	1	50651	uc001apb.3	-99574	ENSG00000162426	SLC45A1	solute carrier family 45 member 1
chr1	8285559	8286032	474	*	475	8285910	21	6.1617	3.04995	4.07607	Distal Intergenic	1	8384390	8404227	19838	1	50651	uc001apb.3	-98358	ENSG00000162426	SLC45A1	solute carrier family 45 member 1
chr1	8286409	8286647	239	*	240	8286474	24	7.93898	3.46585	5.62561	Distal Intergenic	1	8384390	8404227	19838	1	50651	uc001apb.3	-97743	ENSG00000162426	SLC45A1	solute carrier family 45 member 1
chr1	8287083	8287435	353	*	354	8287253	22	6.73643	3.18858	4.56912	Distal Intergenic	1	8384390	8404227	19838	1	50651	uc001apb.3	-96955	ENSG00000162426	SLC45A1	solute carrier family 45 member 1
chr1	8287659	8287982	324	*	325	8287747	22	6.52089	3.10942	4.40511	Distal Intergenic	1	8384390	8404227	19838	1	50651	uc001apb.3	-96408	ENSG00000162426	SLC45A1	solute carrier family 45 member 1
chr1	8289477	8289822	346	*	347	8289644	22	6.70348	3.17642	4.56705	Distal Intergenic	1	8384390	8404227	19838	1	50651	uc001apb.3	-94568	ENSG00000162426	SLC45A1	solute carrier family 45 member 1
chr1	8290319	8290555	237	*	238	8290414	16	3.58478	2.35678	1.96985	Distal Intergenic	1	8384390	8404227	19838	1	50651	uc001apb.3	-93835	ENSG00000162426	SLC45A1	solute carrier family 45 member 1
chr1	8290940	8291230	291	*	292	8291092	23	7.32909	3.32721	5.08703	Distal Intergenic	1	8384390	8404227	19838	1	50651	uc001apb.3	-93160	ENSG00000162426	SLC45A1	solute carrier family 45 member 1
chr1	8297470	8297679	210	*	211	8297530	19	5.0417	2.76211	3.16077	Distal Intergenic	1	8384390	8404227	19838	1	50651	uc001apb.3	-86711	ENSG00000162426	SLC45A1	solute carrier family 45 member 1
chr1	8301639	8302169	531	*	532	8301709	18	4.52726	2.624	2.73677	Distal Intergenic	1	8384390	8404227	19838	1	50651	uc001apb.3	-82221	ENSG00000162426	SLC45A1	solute carrier family 45 member 1
chr1	8305701	8305899	199	*	200	8305810	16	3.00483	2.11945	1.55693	Distal Intergenic	1	8384390	8404227	19838	1	50651	uc001apb.3	-78491	ENSG00000162426	SLC45A1	solute carrier family 45 member 1
chr1	8317381	8317608	228	*	229	8317497	20	5.60562	2.91131	3.60747	Distal Intergenic	1	8384390	8404227	19838	1	50651	uc001apb.3	-66782	ENSG00000162426	SLC45A1	solute carrier family 45 member 1
chr1	8321611	8321905	295	*	296	8321744	22	6.73643	3.18858	4.56912	Distal Intergenic	1	8384390	8404227	19838	1	50651	uc001apb.3	-62485	ENSG00000162426	SLC45A1	solute carrier family 45 member 1
chr1	8325659	8325896	238	*	239	8325723	21	6.1617	3.04995	4.07607	Distal Intergenic	1	8384390	8404227	19838	1	50651	uc001apb.3	-58494	ENSG00000162426	SLC45A1	solute carrier family 45 member 1
chr1	8326171	8326505	335	*	336	8326306	21	6.1617	3.04995	4.07607	Distal Intergenic	1	8384390	8404227	19838	1	50651	uc001apb.3	-57885	ENSG00000162426	SLC45A1	solute carrier family 45 member 1
chr1	8327547	8327758	212	*	213	8327649	20	5.60562	2.91131	3.60747	Distal Intergenic	1	8384390	8404227	19838	1	50651	uc001apb.3	-56632	ENSG00000162426	SLC45A1	solute carrier family 45 member 1
chr1	8328627	8328877	251	*	252	8328726	17	4.0576	2.49541	2.33958	Distal Intergenic	1	8384390	8404227	19838	1	50651	uc001apb.3	-55513	ENSG00000162426	SLC45A1	solute carrier family 45 member 1
chr1	8329936	8330216	281	*	282	8330081	26	9.20797	3.74312	6.76248	Distal Intergenic	1	8384390	8404227	19838	1	50651	uc001apb.3	-54174	ENSG00000162426	SLC45A1	solute carrier family 45 member 1
chr1	8330516	8330782	267	*	268	8330592	22	6.70348	3.17642	4.56705	Distal Intergenic	1	8384390	8404227	19838	1	50651	uc001apb.3	-53608	ENSG00000162426	SLC45A1	solute carrier family 45 member 1
chr1	8331764	8332172	409	*	410	8331957	25	5.89718	2.71366	3.86881	Distal Intergenic	1	8384390	8404227	19838	1	50651	uc001apb.3	-52218	ENSG00000162426	SLC45A1	solute carrier family 45 member 1
chr1	8334228	8334719	492	*	493	8334261	19	3.22196	2.08743	1.69917	Distal Intergenic	1	8384390	8404227	19838	1	50651	uc001apb.3	-49671	ENSG00000162426	SLC45A1	solute carrier family 45 member 1
chr1	8335019	8335251	233	*	234	8335069	21	6.1617	3.04995	4.07607	Distal Intergenic	1	8384390	8404227	19838	1	50651	uc001apb.3	-49139	ENSG00000162426	SLC45A1	solute carrier family 45 member 1
chr1	8340139	8340690	552	*	553	8340519	25	8.10503	3.44239	5.78223	Distal Intergenic	1	8384390	8404227	19838	1	50651	uc001apb.3	-43700	ENSG00000162426	SLC45A1	solute carrier family 45 member 1
chr1	8340884	8341635	752	*	753	8341063	27	8.71523	3.49085	6.32426	Distal Intergenic	1	8384390	8404227	19838	1	50651	uc001apb.3	-42755	ENSG00000162426	SLC45A1	solute carrier family 45 member 1
chr1	8342029	8342411	383	*	384	8342320	28	4.34806	2.15106	2.59529	Distal Intergenic	1	8384390	8404227	19838	1	50651	uc001apb.3	-41979	ENSG00000162426	SLC45A1	solute carrier family 45 member 1
chr1	8344583	8345552	970	*	971	8344988	25	7.5195	3.24151	5.26078	Distal Intergenic	1	8384390	8404227	19838	1	50651	uc001apb.3	-38838	ENSG00000162426	SLC45A1	solute carrier family 45 member 1
chr1	8346421	8346825	405	*	406	8346595	27	8.7358	3.49766	6.34236	Distal Intergenic	1	8384390	8404227	19838	1	50651	uc001apb.3	-37565	ENSG00000162426	SLC45A1	solute carrier family 45 member 1
chr1	8348675	8349188	514	*	515	8348775	24	5.40837	2.60928	3.46387	Distal Intergenic	1	8384390	8404227	19838	1	50651	uc001apb.3	-35202	ENSG00000162426	SLC45A1	solute carrier family 45 member 1
chr1	8352416	8352818	403	*	404	8352691	19	5.069	2.77268	3.16077	Distal Intergenic	1	8384390	8404227	19838	1	50651	uc001apb.3	-31572	ENSG00000162426	SLC45A1	solute carrier family 45 member 1
chr1	8355368	8355621	254	*	255	8355529	24	7.93898	3.46585	5.62561	Distal Intergenic	1	8384390	8404227	19838	1	50651	uc001apb.3	-28769	ENSG00000162426	SLC45A1	solute carrier family 45 member 1
chr1	8359816	8360044	229	*	230	8359990	22	4.364	2.36208	2.61046	Distal Intergenic	1	8384390	8404227	19838	1	50651	uc001apb.3	-24346	ENSG00000162426	SLC45A1	solute carrier family 45 member 1
chr1	8360948	8361393	446	*	447	8361205	25	8.50509	3.58302	6.15783	Distal Intergenic	1	8384390	8404227	19838	1	50651	uc001apb.3	-22997	ENSG00000162426	SLC45A1	solute carrier family 45 member 1
chr1	8369468	8369717	250	*	251	8369598	25	8.04402	3.42119	5.72455	Distal Intergenic	1	8384390	8404227	19838	1	50651	uc001apb.3	-14673	ENSG00000162426	SLC45A1	solute carrier family 45 member 1
chr1	8373620	8373847	228	*	229	8373680	21	5.32425	2.74281	3.38714	Distal Intergenic	1	8384390	8404227	19838	1	50651	uc001apb.3	-10543	ENSG00000162426	SLC45A1	solute carrier family 45 member 1
chr1	8374713	8375815	1103	*	1104	8375048	36	15.35162	4.78994	12.45451	Distal Intergenic	1	8384390	8404227	19838	1	50651	uc001apb.3	-8575	ENSG00000162426	SLC45A1	solute carrier family 45 member 1
chr1	8376033	8377934	1902	*	1903	8377417	30	11.92752	4.29765	9.25591	Distal Intergenic	1	8384390	8404227	19838	1	50651	uc001apb.3	-6456	ENSG00000162426	SLC45A1	solute carrier family 45 member 1
chr1	8378216	8379837	1622	*	1623	8378553	45	14.60871	3.85858	11.76059	Distal Intergenic	1	8384390	8404227	19838	1	50651	uc001apb.3	-4553	ENSG00000162426	SLC45A1	solute carrier family 45 member 1
chr1	8380417	8380629	213	*	214	8380486	23	7.29424	3.31453	5.08076	Distal Intergenic	1	8384390	8404227	19838	1	50651	uc001apb.3	-3761	ENSG00000162426	SLC45A1	solute carrier family 45 member 1
chr1	8390789	8391113	325	*	326	8391059	19	5.069	2.77268	3.16077	Promoter (<=1kb)	1	8390198	8404227	14030	1	50651	uc001apc.3	591	ENSG00000162426	SLC45A1	solute carrier family 45 member 1
chr1	8393465	8393804	340	*	341	8393529	20	5.60562	2.91131	3.60747	Intron (uc001apb.3/50651, intron 4 of 7)	1	8390198	8404227	14030	1	50651	uc001apc.3	3267	ENSG00000162426	SLC45A1	solute carrier family 45 member 1
chr1	8395432	8395838	407	*	408	8395567	23	7.32909	3.32721	5.08703	Exon (uc001apb.3/50651, exon 5 of 8)	1	8390198	8404227	14030	1	50651	uc001apc.3	5234	ENSG00000162426	SLC45A1	solute carrier family 45 member 1
chr1	8397435	8397642	208	*	209	8397548	20	4.82003	2.61814	2.97337	Intron (uc001apb.3/50651, intron 5 of 7)	1	8390198	8404227	14030	1	50651	uc001apc.3	7237	ENSG00000162426	SLC45A1	solute carrier family 45 member 1
chr1	8408420	8408618	199	*	200	8408500	20	4.82003	2.61814	2.97337	Distal Intergenic	1	8390198	8404227	14030	1	50651	uc001apc.3	18222	ENSG00000162426	SLC45A1	solute carrier family 45 member 1
chr1	8531736	8532086	351	*	352	8531803	24	6.65196	3.01707	4.52507	Intron (uc001ape.3/473, intron 13 of 23)	1	8412464	8483747	71284	2	473	uc001apd.3	-47989	ENSG00000142599	RERE	arginine-glutamic acid dipeptide repeats
chr1	8535334	8535648	315	*	316	8535462	27	7.79337	3.19275	5.51694	Intron (uc001ape.3/473, intron 13 of 23)	1	8420172	8585844	165673	2	473	uc010nzx.1	50196	ENSG00000142599	RERE	arginine-glutamic acid dipeptide repeats
chr1	8535955	8536592	638	*	639	8536439	28	8.14827	3.23766	5.81893	Intron (uc001ape.3/473, intron 13 of 23)	1	8420172	8585844	165673	2	473	uc010nzx.1	49252	ENSG00000142599	RERE	arginine-glutamic acid dipeptide repeats
chr1	8538513	8538892	380	*	381	8538599	31	9.52879	3.45232	7.06485	Intron (uc001ape.3/473, intron 13 of 23)	1	8420172	8585844	165673	2	473	uc010nzx.1	46952	ENSG00000142599	RERE	arginine-glutamic acid dipeptide repeats
chr1	8882381	8882847	467	*	468	8882772	25	6.98407	3.06278	4.79629	Distal Intergenic	1	8412464	8877699	465236	2	473	uc001ape.3	-4682	ENSG00000142599	RERE	arginine-glutamic acid dipeptide repeats
chr1	8883544	8883854	311	*	312	8883702	30	9.77518	3.59886	7.29868	Distal Intergenic	1	8412464	8877699	465236	2	473	uc001ape.3	-5845	ENSG00000142599	RERE	arginine-glutamic acid dipeptide repeats
chr1	8884470	8885008	539	*	540	8884895	27	3.55428	1.96329	1.96985	Distal Intergenic	1	8412464	8877699	465236	2	473	uc001ape.3	-6771	ENSG00000142599	RERE	arginine-glutamic acid dipeptide repeats
chr1	8887510	8887797	288	*	289	8887661	23	5.19423	2.58924	3.27306	Distal Intergenic	1	8412464	8877699	465236	2	473	uc001ape.3	-9811	ENSG00000142599	RERE	arginine-glutamic acid dipeptide repeats
chr1	8890323	8890521	199	*	200	8890423	26	5.0858	2.4234	3.17625	Distal Intergenic	1	8412464	8877699	465236	2	473	uc001ape.3	-12624	ENSG00000142599	RERE	arginine-glutamic acid dipeptide repeats
chr1	8891103	8891427	325	*	326	8891280	18	3.94336	2.39677	2.28344	Distal Intergenic	1	8412464	8877699	465236	2	473	uc001ape.3	-13404	ENSG00000142599	RERE	arginine-glutamic acid dipeptide repeats
chr1	8891769	8892028	260	*	261	8891950	18	4.00535	2.42059	2.33958	Distal Intergenic	1	8412464	8877699	465236	2	473	uc001ape.3	-14070	ENSG00000142599	RERE	arginine-glutamic acid dipeptide repeats
chr1	8892813	8893025	213	*	214	8892909	22	6.05668	2.94188	4.01778	Distal Intergenic	1	8412464	8877699	465236	2	473	uc001ape.3	-15114	ENSG00000142599	RERE	arginine-glutamic acid dipeptide repeats
chr1	8896866	8897095	230	*	231	8896934	27	5.53473	2.51315	3.58116	Distal Intergenic	1	8412464	8877699	465236	2	473	uc001ape.3	-19167	ENSG00000142599	RERE	arginine-glutamic acid dipeptide repeats
chr1	8899489	8899741	253	*	254	8899626	21	5.8415	2.93095	3.82305	Distal Intergenic	1	8412464	8877699	465236	2	473	uc001ape.3	-21790	ENSG00000142599	RERE	arginine-glutamic acid dipeptide repeats
chr1	8901459	8901689	231	*	232	8901627	19	4.84627	2.68684	2.99848	Distal Intergenic	1	8412464	8877699	465236	2	473	uc001ape.3	-23760	ENSG00000142599	RERE	arginine-glutamic acid dipeptide repeats
chr1	8902024	8902315	292	*	293	8902137	26	8.7462	3.58219	6.35254	Distal Intergenic	1	8412464	8877699	465236	2	473	uc001ape.3	-24325	ENSG00000142599	RERE	arginine-glutamic acid dipeptide repeats
chr1	8902543	8902955	413	*	414	8902811	23	7.17761	3.27222	4.98023	Distal Intergenic	1	8412464	8877699	465236	2	473	uc001ape.3	-24844	ENSG00000142599	RERE	arginine-glutamic acid dipeptide repeats
chr1	8903711	8903966	256	*	257	8903827	34	10.94971	3.653	8.36428	Distal Intergenic	1	8412464	8877699	465236	2	473	uc001ape.3	-26012	ENSG00000142599	RERE	arginine-glutamic acid dipeptide repeats
chr1	8905305	8905719	415	*	416	8905542	23	6.96962	3.1974	4.78285	Distal Intergenic	1	8921059	8931635	10577	2	2023	uc001api.2	25916	ENSG00000074800	ENO1	enolase 1
chr1	8905790	8906133	344	*	345	8905974	29	10.55269	3.93138	7.98897	Distal Intergenic	1	8921059	8931635	10577	2	2023	uc001api.2	25502	ENSG00000074800	ENO1	enolase 1
chr1	8908203	8908426	224	*	225	8908420	19	3.62639	2.23287	2.00584	Distal Intergenic	1	8921059	8931635	10577	2	2023	uc001api.2	23209	ENSG00000074800	ENO1	enolase 1
chr1	8947615	8947970	356	*	357	8947959	24	3.74754	2.09705	2.11331	Distal Intergenic	1	8921059	8939151	18093	2	2023	uc001apj.2	-8464	ENSG00000074800	ENO1	enolase 1
chr1	8955447	8955791	345	*	346	8955653	24	4.23373	2.24389	2.49832	Distal Intergenic	1	8921059	8939151	18093	2	2023	uc001apj.2	-16296	ENSG00000074800	ENO1	enolase 1
chr1	8956451	8956773	323	*	324	8956578	24	6.60171	3.00012	4.4811	Distal Intergenic	1	8921059	8939151	18093	2	2023	uc001apj.2	-17300	ENSG00000074800	ENO1	enolase 1
chr1	8958095	8958325	231	*	232	8958217	25	5.89718	2.71366	3.86881	Distal Intergenic	1	8921059	8939151	18093	2	2023	uc001apj.2	-18944	ENSG00000074800	ENO1	enolase 1
chr1	8958587	8958991	405	*	406	8958850	29	9.12087	3.4702	6.70859	Distal Intergenic	1	8921059	8939151	18093	2	2023	uc001apj.2	-19436	ENSG00000074800	ENO1	enolase 1
chr1	8964341	8964671	331	*	332	8964516	22	5.54045	2.76011	3.5857	Distal Intergenic	1	8921059	8939151	18093	2	2023	uc001apj.2	-25190	ENSG00000074800	ENO1	enolase 1
chr1	8967679	8968007	329	*	330	8967855	18	4.55268	2.63404	2.73677	Distal Intergenic	1	8921059	8939151	18093	2	2023	uc001apj.2	-28528	ENSG00000074800	ENO1	enolase 1
chr1	8968874	8969275	402	*	403	8969178	21	6.1617	3.04995	4.07607	Distal Intergenic	1	8921059	8939151	18093	2	2023	uc001apj.2	-29723	ENSG00000074800	ENO1	enolase 1
chr1	8969692	8970739	1048	*	1049	8969805	27	6.92162	2.9224	4.74319	Distal Intergenic	1	8921059	8939151	18093	2	2023	uc001apj.2	-30541	ENSG00000074800	ENO1	enolase 1
chr1	8971384	8972418	1035	*	1036	8971792	26	9.20797	3.74312	6.76248	Distal Intergenic	1	8921059	8939151	18093	2	2023	uc001apj.2	-32233	ENSG00000074800	ENO1	enolase 1
chr1	8973853	8974300	448	*	449	8973999	29	11.22617	4.15902	8.60775	Distal Intergenic	1	9005893	9012710	6818	1	765	uc021ofu.2	-31593	ENSG00000131686	CA6	carbonic anhydrase 6
chr1	8974973	8975203	231	*	232	8975060	29	8.54137	3.29196	6.18459	Distal Intergenic	1	9005893	9012710	6818	1	765	uc021ofu.2	-30690	ENSG00000131686	CA6	carbonic anhydrase 6
chr1	8976458	8976732	275	*	276	8976590	28	10.1761	3.89592	7.65269	Distal Intergenic	1	9005893	9012710	6818	1	765	uc021ofu.2	-29161	ENSG00000131686	CA6	carbonic anhydrase 6
chr1	8980859	8981147	289	*	290	8980960	29	9.97052	3.7402	7.45632	Distal Intergenic	1	9005893	9012710	6818	1	765	uc021ofu.2	-24746	ENSG00000131686	CA6	carbonic anhydrase 6
chr1	8981444	8981807	364	*	365	8981575	21	4.04242	2.29617	2.33958	Distal Intergenic	1	9005893	9012710	6818	1	765	uc021ofu.2	-24086	ENSG00000131686	CA6	carbonic anhydrase 6
chr1	8983263	8983497	235	*	236	8983393	23	7.29424	3.31453	5.08076	Distal Intergenic	1	9005893	9012710	6818	1	765	uc021ofu.2	-22396	ENSG00000131686	CA6	carbonic anhydrase 6
chr1	8984289	8984703	415	*	416	8984421	30	8.56793	3.23551	6.1849	Distal Intergenic	1	9005893	9012710	6818	1	765	uc021ofu.2	-21190	ENSG00000131686	CA6	carbonic anhydrase 6
chr1	8985068	8986017	950	*	951	8985451	22	6.5932	3.13588	4.47353	Distal Intergenic	1	9005893	9012710	6818	1	765	uc021ofu.2	-19876	ENSG00000131686	CA6	carbonic anhydrase 6
chr1	8986122	8986529	408	*	409	8986458	22	6.62972	3.14928	4.50791	Distal Intergenic	1	9005893	9012710	6818	1	765	uc021ofu.2	-19364	ENSG00000131686	CA6	carbonic anhydrase 6
chr1	8989234	8989639	406	*	407	8989443	30	8.21691	3.13346	5.88589	Distal Intergenic	1	9005893	9012710	6818	1	765	uc021ofu.2	-16254	ENSG00000131686	CA6	carbonic anhydrase 6
chr1	8996278	8996491	214	*	215	8996404	23	5.0633	2.54638	3.16077	Distal Intergenic	1	9005893	9012710	6818	1	765	uc021ofu.2	-9402	ENSG00000131686	CA6	carbonic anhydrase 6
chr1	8998099	8998391	293	*	294	8998228	32	9.16769	3.28383	6.74503	Distal Intergenic	1	9005893	9012710	6818	1	765	uc021ofu.2	-7502	ENSG00000131686	CA6	carbonic anhydrase 6
chr1	9000386	9000717	332	*	333	9000561	22	5.69138	2.81277	3.68381	Distal Intergenic	1	9005893	9012710	6818	1	765	uc021ofu.2	-5176	ENSG00000131686	CA6	carbonic anhydrase 6
chr1	9000870	9001096	227	*	228	9000995	25	6.65189	2.95419	4.52507	Distal Intergenic	1	9005893	9012710	6818	1	765	uc021ofu.2	-4797	ENSG00000131686	CA6	carbonic anhydrase 6
chr1	9001353	9001688	336	*	337	9001604	21	5.27988	2.7269	3.35166	Distal Intergenic	1	9005893	9012710	6818	1	765	uc021ofu.2	-4205	ENSG00000131686	CA6	carbonic anhydrase 6
chr1	9002279	9002723	445	*	446	9002420	26	7.19706	3.06781	4.99331	Distal Intergenic	1	9005893	9012710	6818	1	765	uc021ofu.2	-3170	ENSG00000131686	CA6	carbonic anhydrase 6
chr1	9003209	9003532	324	*	325	9003355	22	5.99125	2.91858	3.9569	Promoter (2-3kb)	1	9005893	9012710	6818	1	765	uc021ofu.2	-2361	ENSG00000131686	CA6	carbonic anhydrase 6
chr1	9003637	9003835	199	*	200	9003652	18	4.01787	2.42541	2.33958	Promoter (2-3kb)	1	9005893	9012710	6818	1	765	uc021ofu.2	-2058	ENSG00000131686	CA6	carbonic anhydrase 6
chr1	9010214	9010734	521	*	522	9010566	20	4.82003	2.61814	2.97337	Intron (uc021ofu.2/765, intron 2 of 3)	1	9005893	9012710	6818	1	765	uc021ofu.2	4321	ENSG00000131686	CA6	carbonic anhydrase 6
chr1	9010800	9011185	386	*	387	9010843	20	4.17602	2.38608	2.44463	Intron (uc021ofu.2/765, intron 2 of 3)	1	9005893	9012710	6818	1	765	uc021ofu.2	4907	ENSG00000131686	CA6	carbonic anhydrase 6
chr1	9011448	9011732	285	*	286	9011570	26	8.47199	3.48832	6.12567	Exon (uc021ofu.2/765, exon 3 of 4)	1	9005893	9012710	6818	1	765	uc021ofu.2	5555	ENSG00000131686	CA6	carbonic anhydrase 6
chr1	9017443	9017756	314	*	315	9017617	22	6.02386	2.93018	3.98645	Intron (uc031plc.1/765, intron 3 of 7)	1	9005893	9012710	6818	1	765	uc021ofu.2	11550	ENSG00000131686	CA6	carbonic anhydrase 6
chr1	9018554	9018919	366	*	367	9018731	30	11.17587	4.04588	8.58209	Intron (uc031plc.1/765, intron 3 of 7)	1	9005893	9012710	6818	1	765	uc021ofu.2	12661	ENSG00000131686	CA6	carbonic anhydrase 6
chr1	9019526	9019747	222	*	223	9019689	24	7.6586	3.36561	5.39474	Intron (uc031plc.1/765, intron 4 of 7)	1	9005893	9012710	6818	1	765	uc021ofu.2	13633	ENSG00000131686	CA6	carbonic anhydrase 6
chr1	9019916	9020289	374	*	375	9020243	28	10.24844	3.92058	7.72141	Intron (uc031plc.1/765, intron 4 of 7)	1	9005893	9012710	6818	1	765	uc021ofu.2	14023	ENSG00000131686	CA6	carbonic anhydrase 6
chr1	9021897	9022613	717	*	718	9022162	24	7.93898	3.46585	5.62561	Intron (uc031plc.1/765, intron 4 of 7)	1	9005893	9012710	6818	1	765	uc021ofu.2	16004	ENSG00000131686	CA6	carbonic anhydrase 6
chr1	9022722	9023427	706	*	707	9022869	25	8.31258	3.515	5.97539	Intron (uc031plc.1/765, intron 5 of 7)	1	9005893	9012710	6818	1	765	uc021ofu.2	16829	ENSG00000131686	CA6	carbonic anhydrase 6
chr1	9023659	9023861	203	*	204	9023819	16	3.58478	2.35678	1.96985	Intron (uc031plc.1/765, intron 5 of 7)	1	9005893	9012710	6818	1	765	uc021ofu.2	17766	ENSG00000131686	CA6	carbonic anhydrase 6
chr1	9024025	9024382	358	*	359	9024184	28	10.53882	4.02038	7.97695	Intron (uc031plc.1/765, intron 5 of 7)	1	9005893	9012710	6818	1	765	uc021ofu.2	18132	ENSG00000131686	CA6	carbonic anhydrase 6
chr1	9024486	9024780	295	*	296	9024644	17	4.0576	2.49541	2.33958	Intron (uc031plc.1/765, intron 5 of 7)	1	9005893	9012710	6818	1	765	uc021ofu.2	18593	ENSG00000131686	CA6	carbonic anhydrase 6
chr1	9024997	9025270	274	*	275	9025104	20	5.60562	2.91131	3.60747	Intron (uc031plc.1/765, intron 5 of 7)	1	9005893	9012710	6818	1	765	uc021ofu.2	19104	ENSG00000131686	CA6	carbonic anhydrase 6
chr1	9027231	9027763	533	*	534	9027268	18	3.87033	2.36879	2.21758	Exon (uc031plc.1/765, exon 6 of 8)	1	9005893	9012710	6818	1	765	uc021ofu.2	21338	ENSG00000131686	CA6	carbonic anhydrase 6
chr1	9028053	9028438	386	*	387	9028239	23	5.60971	2.72694	3.60747	Intron (uc031plc.1/765, intron 6 of 7)	1	9005893	9012710	6818	1	765	uc021ofu.2	22160	ENSG00000131686	CA6	carbonic anhydrase 6
chr1	9028821	9029137	317	*	318	9028988	23	6.73311	3.11328	4.56912	Intron (uc031plc.1/765, intron 6 of 7)	1	9005893	9012710	6818	1	765	uc021ofu.2	22928	ENSG00000131686	CA6	carbonic anhydrase 6
chr1	9029921	9030304	384	*	385	9030070	22	6.73643	3.18858	4.56912	Intron (uc031plc.1/765, intron 6 of 7)	1	9005893	9012710	6818	1	765	uc021ofu.2	24028	ENSG00000131686	CA6	carbonic anhydrase 6
chr1	9030661	9031006	346	*	347	9031001	23	2.97357	1.88953	1.53732	Exon (uc031plc.1/765, exon 7 of 8)	1	9005893	9012710	6818	1	765	uc021ofu.2	24768	ENSG00000131686	CA6	carbonic anhydrase 6
chr1	9034328	9034606	279	*	280	9034480	24	7.81997	3.42313	5.54277	Exon (uc031plc.1/765, exon 8 of 8)	1	9005893	9012710	6818	1	765	uc021ofu.2	28435	ENSG00000131686	CA6	carbonic anhydrase 6
chr1	9035354	9035552	199	*	200	9035473	23	6.95108	3.19077	4.76563	Distal Intergenic	1	9005893	9012710	6818	1	765	uc021ofu.2	29461	ENSG00000131686	CA6	carbonic anhydrase 6
chr1	9038008	9038212	205	*	206	9038092	24	7.12495	3.17867	4.9299	Distal Intergenic	1	9005893	9012710	6818	1	765	uc021ofu.2	32115	ENSG00000131686	CA6	carbonic anhydrase 6
chr1	9040013	9040214	202	*	203	9040153	25	6.65189	2.95419	4.52507	Distal Intergenic	1	9005893	9012710	6818	1	765	uc021ofu.2	34120	ENSG00000131686	CA6	carbonic anhydrase 6
chr1	9041003	9041441	439	*	440	9041109	27	8.71523	3.49085	6.32426	Distal Intergenic	1	9005893	9012710	6818	1	765	uc021ofu.2	35110	ENSG00000131686	CA6	carbonic anhydrase 6
chr1	9041643	9042265	623	*	624	9041766	24	7.69856	3.37981	5.43234	Distal Intergenic	1	9005893	9012710	6818	1	765	uc021ofu.2	35750	ENSG00000131686	CA6	carbonic anhydrase 6
chr1	9044009	9044225	217	*	218	9044093	19	4.9204	2.7153	3.06667	Distal Intergenic	1	9005893	9012710	6818	1	765	uc021ofu.2	38116	ENSG00000131686	CA6	carbonic anhydrase 6
chr1	9045067	9045821	755	*	756	9045602	31	12.15171	4.27209	9.46697	Distal Intergenic	1	9005893	9012710	6818	1	765	uc021ofu.2	39174	ENSG00000131686	CA6	carbonic anhydrase 6
chr1	9046547	9046781	235	*	236	9046597	23	3.83163	2.15413	2.19002	Distal Intergenic	1	9063359	9086404	23046	2	155184	uc009vmo.1	39623	ENSG00000197241	SLC2A7	solute carrier family 2 member 7
chr1	9046851	9047162	312	*	313	9046973	22	5.54045	2.76011	3.5857	Distal Intergenic	1	9063359	9086404	23046	2	155184	uc009vmo.1	39242	ENSG00000197241	SLC2A7	solute carrier family 2 member 7
chr1	9047248	9047505	258	*	259	9047403	22	5.54045	2.76011	3.5857	Distal Intergenic	1	9063359	9086404	23046	2	155184	uc009vmo.1	38899	ENSG00000197241	SLC2A7	solute carrier family 2 member 7
chr1	9049143	9049459	317	*	318	9049453	21	3.07806	1.97462	1.62323	Distal Intergenic	1	9063359	9086404	23046	2	155184	uc009vmo.1	36945	ENSG00000197241	SLC2A7	solute carrier family 2 member 7
chr1	9050970	9051684	715	*	716	9051127	25	6.65189	2.95419	4.52507	Distal Intergenic	1	9063359	9086404	23046	2	155184	uc009vmo.1	34720	ENSG00000197241	SLC2A7	solute carrier family 2 member 7
chr1	9051803	9052220	418	*	419	9051964	22	5.11388	2.61332	3.19664	Distal Intergenic	1	9063359	9086404	23046	2	155184	uc009vmo.1	34184	ENSG00000197241	SLC2A7	solute carrier family 2 member 7
chr1	9052357	9052564	208	*	209	9052405	22	6.05668	2.94188	4.01778	Distal Intergenic	1	9063359	9086404	23046	2	155184	uc009vmo.1	33840	ENSG00000197241	SLC2A7	solute carrier family 2 member 7
chr1	9052754	9053099	346	*	347	9052911	26	8.10967	3.36618	5.78223	Distal Intergenic	1	9063359	9086404	23046	2	155184	uc009vmo.1	33305	ENSG00000197241	SLC2A7	solute carrier family 2 member 7
chr1	9054344	9054606	263	*	264	9054428	19	4.63137	2.60494	2.81008	Distal Intergenic	1	9063359	9086404	23046	2	155184	uc009vmo.1	31798	ENSG00000197241	SLC2A7	solute carrier family 2 member 7
chr1	9054943	9055732	790	*	791	9055395	21	5.32425	2.74281	3.38714	Distal Intergenic	1	9063359	9086404	23046	2	155184	uc009vmo.1	30672	ENSG00000197241	SLC2A7	solute carrier family 2 member 7
chr1	9056803	9057293	491	*	492	9057054	22	6.55693	3.1226	4.43929	Distal Intergenic	1	9063359	9086404	23046	2	155184	uc009vmo.1	29111	ENSG00000197241	SLC2A7	solute carrier family 2 member 7
chr1	9058135	9058457	323	*	324	9058284	29	10.99943	4.0816	8.41193	Distal Intergenic	1	9063359	9086404	23046	2	155184	uc009vmo.1	27947	ENSG00000197241	SLC2A7	solute carrier family 2 member 7
chr1	9062068	9062480	413	*	414	9062312	23	4.93591	2.50491	3.07858	Downstream (<1kb)	1	9063359	9086404	23046	2	155184	uc009vmo.1	23924	ENSG00000197241	SLC2A7	solute carrier family 2 member 7
chr1	9062594	9062849	256	*	257	9062697	21	5.39915	2.76975	3.45769	Downstream (<1kb)	1	9063359	9086404	23046	2	155184	uc009vmo.1	23555	ENSG00000197241	SLC2A7	solute carrier family 2 member 7
chr1	9063253	9063844	592	*	593	9063524	29	9.92574	3.72571	7.41952	Exon (uc009vmo.1/155184, exon 12 of 12)	1	9063359	9086404	23046	2	155184	uc009vmo.1	22560	ENSG00000197241	SLC2A7	solute carrier family 2 member 7
chr1	9064454	9065207	754	*	755	9064925	33	7.75163	2.85199	5.48062	Exon (uc009vmo.1/155184, exon 11 of 12)	1	9063359	9086404	23046	2	155184	uc009vmo.1	21197	ENSG00000197241	SLC2A7	solute carrier family 2 member 7
chr1	9066289	9066648	360	*	361	9066471	24	6.40508	2.93419	4.29632	Intron (uc009vmo.1/155184, intron 2 of 11)	1	9063359	9086404	23046	2	155184	uc009vmo.1	19756	ENSG00000197241	SLC2A7	solute carrier family 2 member 7
chr1	9067101	9067541	441	*	442	9067276	31	7.18091	2.79392	4.98324	Exon (uc009vmo.1/155184, exon 10 of 12)	1	9063359	9086404	23046	2	155184	uc009vmo.1	18863	ENSG00000197241	SLC2A7	solute carrier family 2 member 7
chr1	9068029	9068378	350	*	351	9068197	25	6.60365	2.93856	4.48301	Intron (uc009vmo.1/155184, intron 3 of 11)	1	9063359	9086404	23046	2	155184	uc009vmo.1	18026	ENSG00000197241	SLC2A7	solute carrier family 2 member 7
chr1	9070507	9071514	1008	*	1009	9070623	26	5.70323	2.60586	3.6937	Intron (uc009vmo.1/155184, intron 4 of 11)	1	9063359	9086404	23046	2	155184	uc009vmo.1	14890	ENSG00000197241	SLC2A7	solute carrier family 2 member 7
chr1	9073234	9073582	349	*	350	9073396	23	6.35417	2.98057	4.25625	Intron (uc009vmo.1/155184, intron 4 of 11)	1	9063359	9086404	23046	2	155184	uc009vmo.1	12822	ENSG00000197241	SLC2A7	solute carrier family 2 member 7
chr1	9073748	9073953	206	*	207	9073917	22	5.99125	2.91858	3.9569	Intron (uc009vmo.1/155184, intron 5 of 11)	1	9063359	9086404	23046	2	155184	uc009vmo.1	12451	ENSG00000197241	SLC2A7	solute carrier family 2 member 7
chr1	9074138	9074864	727	*	728	9074296	24	7.21686	3.21051	5.01242	Exon (uc009vmo.1/155184, exon 7 of 12)	1	9063359	9086404	23046	2	155184	uc009vmo.1	11540	ENSG00000197241	SLC2A7	solute carrier family 2 member 7
chr1	9075194	9075804	611	*	612	9075339	32	10.77343	3.74955	8.19532	Exon (uc009vmo.1/155184, exon 6 of 12)	1	9063359	9086404	23046	2	155184	uc009vmo.1	10600	ENSG00000197241	SLC2A7	solute carrier family 2 member 7
chr1	9075988	9076380	393	*	394	9076094	19	5.0417	2.76211	3.16077	Intron (uc009vmo.1/155184, intron 7 of 11)	1	9063359	9086404	23046	2	155184	uc009vmo.1	10024	ENSG00000197241	SLC2A7	solute carrier family 2 member 7
chr1	9076450	9076667	218	*	219	9076552	24	6.94527	3.11683	4.76011	Intron (uc009vmo.1/155184, intron 7 of 11)	1	9063359	9086404	23046	2	155184	uc009vmo.1	9737	ENSG00000197241	SLC2A7	solute carrier family 2 member 7
chr1	9076808	9077366	559	*	560	9076956	21	5.79215	2.91279	3.77774	Intron (uc009vmo.1/155184, intron 7 of 11)	1	9063359	9086404	23046	2	155184	uc009vmo.1	9038	ENSG00000197241	SLC2A7	solute carrier family 2 member 7
chr1	9077469	9077667	199	*	200	9077513	24	7.12495	3.17867	4.9299	Intron (uc009vmo.1/155184, intron 7 of 11)	1	9063359	9086404	23046	2	155184	uc009vmo.1	8737	ENSG00000197241	SLC2A7	solute carrier family 2 member 7
chr1	9078326	9078641	316	*	317	9078475	23	7.32909	3.32721	5.08703	Exon (uc009vmo.1/155184, exon 5 of 12)	1	9063359	9086404	23046	2	155184	uc009vmo.1	7763	ENSG00000197241	SLC2A7	solute carrier family 2 member 7
chr1	9079208	9079955	748	*	749	9079786	21	6.1617	3.04995	4.07607	Exon (uc009vmo.1/155184, exon 4 of 12)	1	9063359	9086404	23046	2	155184	uc009vmo.1	6449	ENSG00000197241	SLC2A7	solute carrier family 2 member 7
chr1	9080041	9080475	435	*	436	9080345	19	5.069	2.77268	3.16077	Intron (uc009vmo.1/155184, intron 9 of 11)	1	9063359	9086404	23046	2	155184	uc009vmo.1	5929	ENSG00000197241	SLC2A7	solute carrier family 2 member 7
chr1	9081268	9081937	670	*	671	9081472	22	4.48037	2.40054	2.71435	Intron (uc009vmo.1/155184, intron 9 of 11)	1	9063359	9086404	23046	2	155184	uc009vmo.1	4467	ENSG00000197241	SLC2A7	solute carrier family 2 member 7
chr1	9082264	9082462	199	*	200	9082428	19	4.4671	2.54293	2.70469	Intron (uc009vmo.1/155184, intron 9 of 11)	1	9063359	9086404	23046	2	155184	uc009vmo.1	3942	ENSG00000197241	SLC2A7	solute carrier family 2 member 7
chr1	9086282	9086590	309	*	310	9086474	23	7.32909	3.32721	5.08703	Promoter (<=1kb)	1	9063359	9086404	23046	2	155184	uc009vmo.1	0	ENSG00000197241	SLC2A7	solute carrier family 2 member 7
chr1	9088351	9089177	827	*	828	9088671	30	11.87936	4.28126	9.22779	Promoter (1-2kb)	1	9063359	9086404	23046	2	155184	uc009vmo.1	-1947	ENSG00000197241	SLC2A7	solute carrier family 2 member 7
chr1	9089768	9090465	698	*	699	9090115	22	6.73643	3.18858	4.56912	Distal Intergenic	1	9063359	9086404	23046	2	155184	uc009vmo.1	-3364	ENSG00000197241	SLC2A7	solute carrier family 2 member 7
chr1	9090730	9092559	1830	*	1831	9091928	43	22.03853	6.06357	18.71998	Distal Intergenic	1	9063359	9086404	23046	2	155184	uc009vmo.1	-4326	ENSG00000197241	SLC2A7	solute carrier family 2 member 7
chr1	9093064	9093265	202	*	203	9093213	22	6.53888	3.11599	4.42259	Distal Intergenic	1	9063359	9086404	23046	2	155184	uc009vmo.1	-6660	ENSG00000197241	SLC2A7	solute carrier family 2 member 7
chr1	9093528	9093753	226	*	227	9093678	19	4.77341	2.65898	2.9381	Distal Intergenic	1	9063359	9086404	23046	2	155184	uc009vmo.1	-7124	ENSG00000197241	SLC2A7	solute carrier family 2 member 7
chr1	9094090	9094288	199	*	200	9094154	21	4.63575	2.4997	2.81008	Downstream (2-3kb)	1	9063359	9086404	23046	2	155184	uc009vmo.1	-7686	ENSG00000197241	SLC2A7	solute carrier family 2 member 7
chr1	9095248	9096577	1330	*	1331	9095422	33	12.13399	4.08016	9.44953	Downstream (<1kb)	1	9063359	9086404	23046	2	155184	uc009vmo.1	-8844	ENSG00000197241	SLC2A7	solute carrier family 2 member 7
chr1	9103944	9104199	256	*	257	9104034	23	5.75628	2.77616	3.74467	Intron (uc010nzy.2/6518, intron 8 of 9)	1	9097005	9109319	12315	2	6518	uc010nzy.2	5120	ENSG00000142583	SLC2A5	solute carrier family 2 member 5
chr1	9122348	9122657	310	*	311	9122501	19	5.069	2.77268	3.16077	Intron (uc010nzz.2/6518, intron 9 of 9)	1	9097005	9129653	32649	2	6518	uc010nzz.2	6996	ENSG00000142583	SLC2A5	solute carrier family 2 member 5
chr1	9131772	9132178	407	*	408	9131934	28	8.14827	3.23766	5.81893	Promoter (1-2kb)	1	9097005	9129887	32883	2	6518	uc001apo.3	-1885	ENSG00000142583	SLC2A5	solute carrier family 2 member 5
chr1	9133347	9133609	263	*	264	9133423	27	4.43676	2.20445	2.67703	Intron (uc021ofv.1/6518, intron 3 of 4)	1	9097005	9129887	32883	2	6518	uc001apo.3	-3460	ENSG00000142583	SLC2A5	solute carrier family 2 member 5
chr1	9134765	9135069	305	*	306	9134886	24	5.40838	2.60928	3.46387	Intron (uc021ofv.1/6518, intron 3 of 4)	1	9097005	9129887	32883	2	6518	uc001apo.3	-4878	ENSG00000142583	SLC2A5	solute carrier family 2 member 5
chr1	9135287	9135494	208	*	209	9135321	23	5.32885	2.63357	3.39129	Intron (uc021ofv.1/6518, intron 3 of 4)	1	9097005	9129887	32883	2	6518	uc001apo.3	-5400	ENSG00000142583	SLC2A5	solute carrier family 2 member 5
chr1	9135738	9136025	288	*	289	9135875	28	8.16651	3.24331	5.83691	Intron (uc021ofv.1/6518, intron 3 of 4)	1	9097005	9129887	32883	2	6518	uc001apo.3	-5851	ENSG00000142583	SLC2A5	solute carrier family 2 member 5
chr1	9136944	9137338	395	*	396	9137063	31	8.09527	3.04261	5.77466	Intron (uc021ofv.1/6518, intron 3 of 4)	1	9097005	9129887	32883	2	6518	uc001apo.3	-7057	ENSG00000142583	SLC2A5	solute carrier family 2 member 5
chr1	9138789	9140179	1391	*	1392	9139099	43	16.89976	4.57001	13.90333	Intron (uc021ofv.1/6518, intron 3 of 4)	1	9117507	9148510	31004	2	6518	uc021ofv.1	8331	ENSG00000142583	SLC2A5	solute carrier family 2 member 5
chr1	9141901	9142985	1085	*	1086	9142531	44	18.29774	4.85483	15.20518	Intron (uc021ofv.1/6518, intron 3 of 4)	1	9117507	9148510	31004	2	6518	uc021ofv.1	5525	ENSG00000142583	SLC2A5	solute carrier family 2 member 5
chr1	9143184	9143907	724	*	725	9143379	28	7.29399	2.97827	5.08076	Intron (uc021ofv.1/6518, intron 3 of 4)	1	9117507	9148510	31004	2	6518	uc021ofv.1	4603	ENSG00000142583	SLC2A5	solute carrier family 2 member 5
chr1	9144383	9145206	824	*	825	9144941	32	10.84011	3.76959	8.26054	Exon (uc021ofv.1/6518, exon 2 of 5)	1	9117507	9148510	31004	2	6518	uc021ofv.1	3304	ENSG00000142583	SLC2A5	solute carrier family 2 member 5
chr1	9145654	9149309	3656	*	3657	9148479	38	15.89906	4.75136	12.95742	Promoter (<=1kb)	1	9117507	9148510	31004	2	6518	uc021ofv.1	0	ENSG00000142583	SLC2A5	solute carrier family 2 member 5
chr1	9149566	9150141	576	*	577	9149958	35	11.57602	3.75737	8.93841	Promoter (1-2kb)	1	9117507	9148510	31004	2	6518	uc021ofv.1	-1056	ENSG00000142583	SLC2A5	solute carrier family 2 member 5
chr1	9150389	9151103	715	*	716	9150704	40	14.87717	4.27923	11.99262	Promoter (1-2kb)	1	9117507	9148510	31004	2	6518	uc021ofv.1	-1879	ENSG00000142583	SLC2A5	solute carrier family 2 member 5
chr1	9151156	9153530	2375	*	2376	9152943	33	12.46319	4.18195	9.76655	Promoter (2-3kb)	1	9117507	9148510	31004	2	6518	uc021ofv.1	-2646	ENSG00000142583	SLC2A5	solute carrier family 2 member 5
chr1	9153657	9155224	1568	*	1569	9153879	35	9.61782	3.2312	7.14837	Distal Intergenic	1	9117507	9148510	31004	2	6518	uc021ofv.1	-5147	ENSG00000142583	SLC2A5	solute carrier family 2 member 5
chr1	9155598	9155802	205	*	206	9155701	29	8.00515	3.13114	5.68673	Distal Intergenic	1	9117507	9148510	31004	2	6518	uc021ofv.1	-7088	ENSG00000142583	SLC2A5	solute carrier family 2 member 5
chr1	9155937	9156231	295	*	296	9156046	25	6.65189	2.95419	4.52507	Distal Intergenic	1	9117507	9148510	31004	2	6518	uc021ofv.1	-7427	ENSG00000142583	SLC2A5	solute carrier family 2 member 5
chr1	9156739	9157104	366	*	367	9156922	18	3.87033	2.36879	2.21758	Distal Intergenic	1	9117507	9148510	31004	2	6518	uc021ofv.1	-8229	ENSG00000142583	SLC2A5	solute carrier family 2 member 5
chr1	9193330	9193557	228	*	229	9193453	27	6.92162	2.9224	4.74319	Distal Intergenic	1	9164476	9189229	24754	2	80045	uc001apq.1	-4101	ENSG00000180758	GPR157	G protein-coupled receptor 157
chr1	9194299	9194554	256	*	257	9194399	32	7.68577	2.88123	5.42126	Distal Intergenic	1	9164476	9189229	24754	2	80045	uc001apq.1	-5070	ENSG00000180758	GPR157	G protein-coupled receptor 157
chr1	9196454	9196684	231	*	232	9196603	25	6.86567	3.02388	4.69314	Distal Intergenic	1	9164476	9189229	24754	2	80045	uc001apq.1	-7225	ENSG00000180758	GPR157	G protein-coupled receptor 157
chr1	9242984	9243390	407	*	408	9243226	28	5.38714	2.43258	3.44697	Distal Intergenic	1	9211727	9211836	110	2	407040	uc021ofw.1	-31148	ENSG00000228526	MIR34A	microRNA 34a
chr1	9252814	9253012	199	*	200	9252969	18	3.78697	2.33697	2.14822	Distal Intergenic	1	9211727	9211836	110	2	407040	uc021ofw.1	-40978	ENSG00000228526	MIR34A	microRNA 34a
chr1	9257521	9258900	1380	*	1381	9258590	47	21.8311	5.52242	18.51647	Distal Intergenic	1	9294863	9331394	36532	1	9563	uc001apt.3	-35963	ENSG00000049239	H6PD	hexose-6-phosphate dehydrogenase/glucose 1-dehydrogenase
chr1	9259081	9260484	1404	*	1405	9260046	41	17.09888	4.80623	14.08893	Distal Intergenic	1	9294863	9331394	36532	1	9563	uc001apt.3	-34379	ENSG00000049239	H6PD	hexose-6-phosphate dehydrogenase/glucose 1-dehydrogenase
chr1	9260899	9261755	857	*	858	9261556	41	17.84546	5.0214	14.78563	Distal Intergenic	1	9294863	9331394	36532	1	9563	uc001apt.3	-33108	ENSG00000049239	H6PD	hexose-6-phosphate dehydrogenase/glucose 1-dehydrogenase
chr1	9261965	9262231	267	*	268	9262057	32	9.73344	3.44426	7.25851	Distal Intergenic	1	9294863	9331394	36532	1	9563	uc001apt.3	-32632	ENSG00000049239	H6PD	hexose-6-phosphate dehydrogenase/glucose 1-dehydrogenase
chr1	9262306	9263493	1188	*	1189	9262694	44	16.33506	4.34309	13.37408	Distal Intergenic	1	9294863	9331394	36532	1	9563	uc001apt.3	-31370	ENSG00000049239	H6PD	hexose-6-phosphate dehydrogenase/glucose 1-dehydrogenase
chr1	9263714	9264810	1097	*	1098	9263964	37	16.01132	4.88977	13.06724	Distal Intergenic	1	9294863	9331394	36532	1	9563	uc001apt.3	-30053	ENSG00000049239	H6PD	hexose-6-phosphate dehydrogenase/glucose 1-dehydrogenase
chr1	9265098	9265360	263	*	264	9265168	22	6.13964	2.97153	4.07607	Distal Intergenic	1	9294863	9331394	36532	1	9563	uc001apt.3	-29503	ENSG00000049239	H6PD	hexose-6-phosphate dehydrogenase/glucose 1-dehydrogenase
chr1	9265487	9266306	820	*	821	9266090	32	10.77343	3.74955	8.19532	Distal Intergenic	1	9294863	9331394	36532	1	9563	uc001apt.3	-28557	ENSG00000049239	H6PD	hexose-6-phosphate dehydrogenase/glucose 1-dehydrogenase
chr1	9266930	9267324	395	*	396	9267127	29	8.92257	3.40868	6.51853	Distal Intergenic	1	9294863	9331394	36532	1	9563	uc001apt.3	-27539	ENSG00000049239	H6PD	hexose-6-phosphate dehydrogenase/glucose 1-dehydrogenase
chr1	9267672	9268230	559	*	560	9267904	22	5.69138	2.81277	3.68381	Distal Intergenic	1	9294863	9331394	36532	1	9563	uc001apt.3	-26633	ENSG00000049239	H6PD	hexose-6-phosphate dehydrogenase/glucose 1-dehydrogenase
chr1	9269147	9269355	209	*	210	9269214	18	4.47039	2.60158	2.70763	Distal Intergenic	1	9294863	9331394	36532	1	9563	uc001apt.3	-25508	ENSG00000049239	H6PD	hexose-6-phosphate dehydrogenase/glucose 1-dehydrogenase
chr1	9269515	9269793	279	*	280	9269788	25	3.26363	1.92854	1.73926	Distal Intergenic	1	9294863	9331394	36532	1	9563	uc001apt.3	-25070	ENSG00000049239	H6PD	hexose-6-phosphate dehydrogenase/glucose 1-dehydrogenase
chr1	9269917	9270663	747	*	748	9270502	28	7.45624	3.02677	5.20692	Distal Intergenic	1	9294863	9331394	36532	1	9563	uc001apt.3	-24200	ENSG00000049239	H6PD	hexose-6-phosphate dehydrogenase/glucose 1-dehydrogenase
chr1	9270751	9271001	251	*	252	9270940	20	5.41487	2.83904	3.46816	Distal Intergenic	1	9294863	9331394	36532	1	9563	uc001apt.3	-23862	ENSG00000049239	H6PD	hexose-6-phosphate dehydrogenase/glucose 1-dehydrogenase
chr1	9271360	9271974	615	*	616	9271802	29	8.92257	3.40868	6.51853	Distal Intergenic	1	9294863	9331394	36532	1	9563	uc001apt.3	-22889	ENSG00000049239	H6PD	hexose-6-phosphate dehydrogenase/glucose 1-dehydrogenase
chr1	9272540	9272762	223	*	224	9272648	25	7.90385	3.37272	5.61741	Distal Intergenic	1	9294863	9331394	36532	1	9563	uc001apt.3	-22101	ENSG00000049239	H6PD	hexose-6-phosphate dehydrogenase/glucose 1-dehydrogenase
chr1	9273317	9273687	371	*	372	9273480	20	5.60562	2.91131	3.60747	Distal Intergenic	1	9294863	9331394	36532	1	9563	uc001apt.3	-21176	ENSG00000049239	H6PD	hexose-6-phosphate dehydrogenase/glucose 1-dehydrogenase
chr1	9273904	9274387	484	*	485	9274076	23	6.38757	2.99216	4.28219	Distal Intergenic	1	9294863	9331394	36532	1	9563	uc001apt.3	-20476	ENSG00000049239	H6PD	hexose-6-phosphate dehydrogenase/glucose 1-dehydrogenase
chr1	9274460	9274718	259	*	260	9274624	21	6.13064	3.03832	4.07607	Distal Intergenic	1	9294863	9331394	36532	1	9563	uc001apt.3	-20145	ENSG00000049239	H6PD	hexose-6-phosphate dehydrogenase/glucose 1-dehydrogenase
chr1	9275153	9275459	307	*	308	9275317	26	9.20797	3.74312	6.76248	Distal Intergenic	1	9294863	9331394	36532	1	9563	uc001apt.3	-19404	ENSG00000049239	H6PD	hexose-6-phosphate dehydrogenase/glucose 1-dehydrogenase
chr1	9278719	9278938	220	*	221	9278862	23	3.83163	2.15413	2.19002	Distal Intergenic	1	9294863	9331394	36532	1	9563	uc001apt.3	-15925	ENSG00000049239	H6PD	hexose-6-phosphate dehydrogenase/glucose 1-dehydrogenase
chr1	9279021	9279854	834	*	835	9279453	26	9.0093	3.67344	6.60096	Distal Intergenic	1	9294863	9331394	36532	1	9563	uc001apt.3	-15009	ENSG00000049239	H6PD	hexose-6-phosphate dehydrogenase/glucose 1-dehydrogenase
chr1	9281716	9281942	227	*	228	9281807	24	7.31021	3.243	5.08703	Distal Intergenic	1	9294863	9331394	36532	1	9563	uc001apt.3	-12921	ENSG00000049239	H6PD	hexose-6-phosphate dehydrogenase/glucose 1-dehydrogenase
chr1	9282239	9282592	354	*	355	9282414	26	6.86615	2.96277	4.69324	Distal Intergenic	1	9294863	9331394	36532	1	9563	uc001apt.3	-12271	ENSG00000049239	H6PD	hexose-6-phosphate dehydrogenase/glucose 1-dehydrogenase
chr1	9282683	9283471	789	*	790	9282993	31	9.14415	3.33988	6.72708	Distal Intergenic	1	9294863	9331394	36532	1	9563	uc001apt.3	-11392	ENSG00000049239	H6PD	hexose-6-phosphate dehydrogenase/glucose 1-dehydrogenase
chr1	9283914	9284175	262	*	263	9284061	29	10.45665	3.89949	7.92073	Distal Intergenic	1	9294863	9331394	36532	1	9563	uc001apt.3	-10688	ENSG00000049239	H6PD	hexose-6-phosphate dehydrogenase/glucose 1-dehydrogenase
chr1	9284403	9286719	2317	*	2318	9284858	34	10.94971	3.653	8.36428	Distal Intergenic	1	9294863	9331394	36532	1	9563	uc001apt.3	-8144	ENSG00000049239	H6PD	hexose-6-phosphate dehydrogenase/glucose 1-dehydrogenase
chr1	9287026	9287483	458	*	459	9287123	23	5.46729	2.67944	3.5182	Distal Intergenic	1	9294863	9331394	36532	1	9563	uc001apt.3	-7380	ENSG00000049239	H6PD	hexose-6-phosphate dehydrogenase/glucose 1-dehydrogenase
chr1	9287836	9288135	300	*	301	9287929	25	7.61343	3.27334	5.3512	Distal Intergenic	1	9294863	9331394	36532	1	9563	uc001apt.3	-6728	ENSG00000049239	H6PD	hexose-6-phosphate dehydrogenase/glucose 1-dehydrogenase
chr1	9288885	9289184	300	*	301	9289069	24	5.68238	2.69713	3.67639	Distal Intergenic	1	9294863	9331394	36532	1	9563	uc001apt.3	-5679	ENSG00000049239	H6PD	hexose-6-phosphate dehydrogenase/glucose 1-dehydrogenase
chr1	9289977	9290840	864	*	865	9290526	27	7.58141	3.12602	5.31976	Distal Intergenic	1	9294863	9331394	36532	1	9563	uc001apt.3	-4023	ENSG00000049239	H6PD	hexose-6-phosphate dehydrogenase/glucose 1-dehydrogenase
chr1	9293355	9293585	231	*	232	9293490	24	6.63516	3.0114	4.51326	Promoter (1-2kb)	1	9294863	9331394	36532	1	9563	uc001apt.3	-1278	ENSG00000049239	H6PD	hexose-6-phosphate dehydrogenase/glucose 1-dehydrogenase
chr1	9333259	9333460	202	*	203	9333322	20	5.01939	2.69144	3.15649	Distal Intergenic	1	9352941	9429590	76650	1	80176	uc010oae.2	-19481	ENSG00000171621	SPSB1	splA/ryanodine receptor domain and SOCS box containing 1
chr1	9337838	9338182	345	*	346	9337916	26	5.70323	2.60586	3.6937	Distal Intergenic	1	9352941	9429590	76650	1	80176	uc010oae.2	-14759	ENSG00000171621	SPSB1	splA/ryanodine receptor domain and SOCS box containing 1
chr1	9338589	9338848	260	*	261	9338677	27	4.95496	2.3487	3.09642	Distal Intergenic	1	9352941	9429590	76650	1	80176	uc010oae.2	-14093	ENSG00000171621	SPSB1	splA/ryanodine receptor domain and SOCS box containing 1
chr1	9338923	9339255	333	*	334	9339005	20	4.93284	2.65953	3.07858	Distal Intergenic	1	9352941	9429590	76650	1	80176	uc010oae.2	-13686	ENSG00000171621	SPSB1	splA/ryanodine receptor domain and SOCS box containing 1
chr1	9339439	9340345	907	*	908	9339769	33	8.52052	3.05169	6.17041	Distal Intergenic	1	9352941	9429590	76650	1	80176	uc010oae.2	-12596	ENSG00000171621	SPSB1	splA/ryanodine receptor domain and SOCS box containing 1
chr1	9340668	9340866	199	*	200	9340684	20	4.69654	2.5731	2.8666	Distal Intergenic	1	9352941	9429590	76650	1	80176	uc010oae.2	-12075	ENSG00000171621	SPSB1	splA/ryanodine receptor domain and SOCS box containing 1
chr1	9341495	9341737	243	*	244	9341599	25	4.65197	2.33364	2.82483	Distal Intergenic	1	9352941	9429590	76650	1	80176	uc010oae.2	-11204	ENSG00000171621	SPSB1	splA/ryanodine receptor domain and SOCS box containing 1
chr1	9341874	9342346	473	*	474	9342167	27	6.18608	2.70237	4.09702	Distal Intergenic	1	9352941	9429590	76650	1	80176	uc010oae.2	-10595	ENSG00000171621	SPSB1	splA/ryanodine receptor domain and SOCS box containing 1
chr1	9343432	9343761	330	*	331	9343621	23	4.34785	2.31632	2.59528	Distal Intergenic	1	9352941	9429590	76650	1	80176	uc010oae.2	-9180	ENSG00000171621	SPSB1	splA/ryanodine receptor domain and SOCS box containing 1
chr1	9345617	9346346	730	*	731	9345730	27	8.31591	3.36013	5.97771	Distal Intergenic	1	9352941	9429590	76650	1	80176	uc010oae.2	-6595	ENSG00000171621	SPSB1	splA/ryanodine receptor domain and SOCS box containing 1
chr1	9347294	9348421	1128	*	1129	9348253	32	8.81203	3.18494	6.41485	Distal Intergenic	1	9352941	9429590	76650	1	80176	uc010oae.2	-4520	ENSG00000171621	SPSB1	splA/ryanodine receptor domain and SOCS box containing 1
chr1	9351199	9351507	309	*	310	9351360	26	8.61828	3.53824	6.23409	Promoter (1-2kb)	1	9352941	9429590	76650	1	80176	uc010oae.2	-1434	ENSG00000171621	SPSB1	splA/ryanodine receptor domain and SOCS box containing 1
chr1	9351763	9352691	929	*	930	9352517	43	18.47551	4.9994	15.37252	Promoter (<=1kb)	1	9352941	9429590	76650	1	80176	uc010oae.2	-250	ENSG00000171621	SPSB1	splA/ryanodine receptor domain and SOCS box containing 1
chr1	9355678	9355923	246	*	247	9355757	28	6.68363	2.79888	4.55445	Promoter (2-3kb)	1	9352941	9429590	76650	1	80176	uc010oae.2	2737	ENSG00000171621	SPSB1	splA/ryanodine receptor domain and SOCS box containing 1
chr1	9357180	9357473	294	*	295	9357329	25	8.46183	3.56768	6.1157	Intron (uc010oae.2/80176, intron 1 of 2)	1	9352941	9429590	76650	1	80176	uc010oae.2	4239	ENSG00000171621	SPSB1	splA/ryanodine receptor domain and SOCS box containing 1
chr1	9364276	9364637	362	*	363	9364336	18	4.55268	2.63404	2.73677	Intron (uc010oae.2/80176, intron 1 of 2)	1	9352941	9429590	76650	1	80176	uc010oae.2	11335	ENSG00000171621	SPSB1	splA/ryanodine receptor domain and SOCS box containing 1
chr1	9364962	9365763	802	*	803	9365126	24	7.93898	3.46585	5.62561	Intron (uc010oae.2/80176, intron 1 of 2)	1	9352941	9429590	76650	1	80176	uc010oae.2	12021	ENSG00000171621	SPSB1	splA/ryanodine receptor domain and SOCS box containing 1
chr1	9380849	9381090	242	*	243	9380952	24	5.40837	2.60928	3.46387	Intron (uc010oae.2/80176, intron 1 of 2)	1	9352941	9429590	76650	1	80176	uc010oae.2	27908	ENSG00000171621	SPSB1	splA/ryanodine receptor domain and SOCS box containing 1
chr1	9403873	9404084	212	*	213	9403934	21	6.1617	3.04995	4.07607	Intron (uc010oae.2/80176, intron 1 of 2)	1	9415766	9429590	13825	1	80176	uc001apv.3	-11682	ENSG00000171621	SPSB1	splA/ryanodine receptor domain and SOCS box containing 1
chr1	9406253	9406688	436	*	437	9406491	21	6.1617	3.04995	4.07607	Intron (uc010oae.2/80176, intron 1 of 2)	1	9415766	9429590	13825	1	80176	uc001apv.3	-9078	ENSG00000171621	SPSB1	splA/ryanodine receptor domain and SOCS box containing 1
chr1	9432601	9432862	262	*	263	9432683	21	6.1617	3.04995	4.07607	Distal Intergenic	1	9415766	9429590	13825	1	80176	uc001apv.3	16835	ENSG00000171621	SPSB1	splA/ryanodine receptor domain and SOCS box containing 1
chr1	9437362	9437607	246	*	247	9437498	16	3.58478	2.35678	1.96985	Distal Intergenic	1	9415766	9429590	13825	1	80176	uc001apv.3	21596	ENSG00000171621	SPSB1	splA/ryanodine receptor domain and SOCS box containing 1
chr1	9439212	9439589	378	*	379	9439477	20	5.60562	2.91131	3.60747	Distal Intergenic	1	9415766	9429590	13825	1	80176	uc001apv.3	23446	ENSG00000171621	SPSB1	splA/ryanodine receptor domain and SOCS box containing 1
chr1	9440521	9440806	286	*	287	9440689	25	8.56547	3.60448	6.1849	Distal Intergenic	1	9415766	9429590	13825	1	80176	uc001apv.3	24755	ENSG00000171621	SPSB1	splA/ryanodine receptor domain and SOCS box containing 1
chr1	9442367	9443633	1267	*	1268	9443259	26	6.40177	2.81803	4.29318	Distal Intergenic	1	9415766	9429590	13825	1	80176	uc001apv.3	26601	ENSG00000171621	SPSB1	splA/ryanodine receptor domain and SOCS box containing 1
chr1	9444063	9444784	722	*	723	9444478	26	7.19706	3.06781	4.99331	Distal Intergenic	1	9415766	9429590	13825	1	80176	uc001apv.3	28297	ENSG00000171621	SPSB1	splA/ryanodine receptor domain and SOCS box containing 1
chr1	9445076	9445281	206	*	207	9445118	19	4.84627	2.68684	2.99848	Distal Intergenic	1	9415766	9429590	13825	1	80176	uc001apv.3	29310	ENSG00000171621	SPSB1	splA/ryanodine receptor domain and SOCS box containing 1
chr1	9448418	9449099	682	*	683	9448915	28	9.33567	3.61553	6.88155	Distal Intergenic	1	9415766	9429590	13825	1	80176	uc001apv.3	32652	ENSG00000171621	SPSB1	splA/ryanodine receptor domain and SOCS box containing 1
chr1	9450434	9450769	336	*	337	9450621	20	4.17602	2.38608	2.44463	Distal Intergenic	1	9415766	9429590	13825	1	80176	uc001apv.3	34668	ENSG00000171621	SPSB1	splA/ryanodine receptor domain and SOCS box containing 1
chr1	9450916	9451251	336	*	337	9451075	21	5.42944	2.78068	3.4825	Distal Intergenic	1	9415766	9429590	13825	1	80176	uc001apv.3	35150	ENSG00000171621	SPSB1	splA/ryanodine receptor domain and SOCS box containing 1
chr1	9451310	9452399	1090	*	1091	9451593	32	12.00791	4.13029	9.32987	Distal Intergenic	1	9415766	9429590	13825	1	80176	uc001apv.3	35544	ENSG00000171621	SPSB1	splA/ryanodine receptor domain and SOCS box containing 1
chr1	9452584	9452799	216	*	217	9452673	29	8.00515	3.13114	5.68673	Distal Intergenic	1	9415766	9429590	13825	1	80176	uc001apv.3	36818	ENSG00000171621	SPSB1	splA/ryanodine receptor domain and SOCS box containing 1
chr1	9453002	9453692	691	*	692	9453136	32	10.77343	3.74955	8.19532	Distal Intergenic	1	9415766	9429590	13825	1	80176	uc001apv.3	37236	ENSG00000171621	SPSB1	splA/ryanodine receptor domain and SOCS box containing 1
chr1	9454527	9456033	1507	*	1508	9455110	31	6.76667	2.68423	4.59828	Distal Intergenic	1	9415766	9429590	13825	1	80176	uc001apv.3	38761	ENSG00000171621	SPSB1	splA/ryanodine receptor domain and SOCS box containing 1
chr1	9456113	9456364	252	*	253	9456288	25	7.96355	3.39332	5.64971	Distal Intergenic	1	9415766	9429590	13825	1	80176	uc001apv.3	40347	ENSG00000171621	SPSB1	splA/ryanodine receptor domain and SOCS box containing 1
chr1	9456910	9457189	280	*	281	9457099	22	5.11388	2.61332	3.19664	Distal Intergenic	1	9415766	9429590	13825	1	80176	uc001apv.3	41144	ENSG00000171621	SPSB1	splA/ryanodine receptor domain and SOCS box containing 1
chr1	9458180	9458788	609	*	610	9458265	26	8.66066	3.55277	6.27564	Distal Intergenic	1	9415766	9429590	13825	1	80176	uc001apv.3	42414	ENSG00000171621	SPSB1	splA/ryanodine receptor domain and SOCS box containing 1
chr1	9459483	9459814	332	*	333	9459665	31	11.99185	4.21935	9.31393	Distal Intergenic	1	9415766	9429590	13825	1	80176	uc001apv.3	43717	ENSG00000171621	SPSB1	splA/ryanodine receptor domain and SOCS box containing 1
chr1	9461033	9461290	258	*	259	9461199	27	6.18608	2.70237	4.09702	Distal Intergenic	1	9415766	9429590	13825	1	80176	uc001apv.3	45267	ENSG00000171621	SPSB1	splA/ryanodine receptor domain and SOCS box containing 1
chr1	9462048	9462246	199	*	200	9462099	24	6.60171	3.00012	4.4811	Distal Intergenic	1	9415766	9429590	13825	1	80176	uc001apv.3	46282	ENSG00000171621	SPSB1	splA/ryanodine receptor domain and SOCS box containing 1
chr1	9462776	9463666	891	*	892	9463194	23	6.38757	2.99216	4.28219	Distal Intergenic	1	9415766	9429590	13825	1	80176	uc001apv.3	47010	ENSG00000171621	SPSB1	splA/ryanodine receptor domain and SOCS box containing 1
chr1	9463922	9465038	1117	*	1118	9464327	29	9.74915	3.66884	7.27321	Distal Intergenic	1	9415766	9429590	13825	1	80176	uc001apv.3	48156	ENSG00000171621	SPSB1	splA/ryanodine receptor domain and SOCS box containing 1
chr1	9482395	9482890	496	*	497	9482579	38	13.47557	4.05727	10.69081	Distal Intergenic	1	9415766	9429590	13825	1	80176	uc001apv.3	66629	ENSG00000171621	SPSB1	splA/ryanodine receptor domain and SOCS box containing 1
chr1	9483135	9483342	208	*	209	9483226	26	2.86516	1.79498	1.44367	Distal Intergenic	1	9415766	9429590	13825	1	80176	uc001apv.3	67369	ENSG00000171621	SPSB1	splA/ryanodine receptor domain and SOCS box containing 1
chr1	9493163	9493377	215	*	216	9493211	22	3.92894	2.2198	2.27023	Distal Intergenic	1	9415766	9429590	13825	1	80176	uc001apv.3	77397	ENSG00000171621	SPSB1	splA/ryanodine receptor domain and SOCS box containing 1
chr1	9493920	9494515	596	*	597	9494100	24	6.12258	2.84057	4.07582	Distal Intergenic	1	9415766	9429590	13825	1	80176	uc001apv.3	78154	ENSG00000171621	SPSB1	splA/ryanodine receptor domain and SOCS box containing 1
chr1	9497117	9497483	367	*	368	9497209	25	8.56547	3.60448	6.1849	Distal Intergenic	1	9415766	9429590	13825	1	80176	uc001apv.3	81351	ENSG00000171621	SPSB1	splA/ryanodine receptor domain and SOCS box containing 1
chr1	9497821	9498052	232	*	233	9497910	19	4.08372	2.4001	2.36324	Exon (uc021ofx.1/uc021ofx.1, exon 1 of 1)	1	9415766	9429590	13825	1	80176	uc001apv.3	82055	ENSG00000171621	SPSB1	splA/ryanodine receptor domain and SOCS box containing 1
chr1	9498680	9499319	640	*	641	9498916	25	7.70877	3.30581	5.44148	Distal Intergenic	1	9415766	9429590	13825	1	80176	uc001apv.3	82914	ENSG00000171621	SPSB1	splA/ryanodine receptor domain and SOCS box containing 1
chr1	9499947	9500296	350	*	351	9500109	26	7.19706	3.06781	4.99331	Distal Intergenic	1	9415766	9429590	13825	1	80176	uc001apv.3	84181	ENSG00000171621	SPSB1	splA/ryanodine receptor domain and SOCS box containing 1
chr1	9500732	9500995	264	*	265	9500896	19	4.93538	2.72106	3.07858	Distal Intergenic	1	9415766	9429590	13825	1	80176	uc001apv.3	84966	ENSG00000171621	SPSB1	splA/ryanodine receptor domain and SOCS box containing 1
chr1	9501064	9502070	1007	*	1008	9501771	32	13.17318	4.5089	10.42557	Distal Intergenic	1	9415766	9429590	13825	1	80176	uc001apv.3	85298	ENSG00000171621	SPSB1	splA/ryanodine receptor domain and SOCS box containing 1
chr1	9503014	9503212	199	*	200	9503083	22	3.92894	2.2198	2.27023	Distal Intergenic	1	9415766	9429590	13825	1	80176	uc001apv.3	87248	ENSG00000171621	SPSB1	splA/ryanodine receptor domain and SOCS box containing 1
chr1	9506856	9507071	216	*	217	9506906	24	6.94527	3.11683	4.76011	Distal Intergenic	1	9415766	9429590	13825	1	80176	uc001apv.3	91090	ENSG00000171621	SPSB1	splA/ryanodine receptor domain and SOCS box containing 1
chr1	9507505	9507894	390	*	391	9507715	29	6.61335	2.73091	4.49225	Distal Intergenic	1	9599528	9642831	43304	1	84275	uc001apw.3	-91634	ENSG00000171612	SLC25A33	solute carrier family 25 member 33
chr1	9508344	9509215	872	*	873	9508664	32	7.25287	2.76811	5.04693	Distal Intergenic	1	9599528	9642831	43304	1	84275	uc001apw.3	-90313	ENSG00000171612	SLC25A33	solute carrier family 25 member 33
chr1	9510526	9510733	208	*	209	9510607	21	4.63575	2.4997	2.81008	Distal Intergenic	1	9599528	9642831	43304	1	84275	uc001apw.3	-88795	ENSG00000171612	SLC25A33	solute carrier family 25 member 33
chr1	9511652	9511999	348	*	349	9511814	19	4.38739	2.51302	2.63094	Distal Intergenic	1	9599528	9642831	43304	1	84275	uc001apw.3	-87529	ENSG00000171612	SLC25A33	solute carrier family 25 member 33
chr1	9513421	9514011	591	*	592	9513678	23	5.46729	2.67944	3.5182	Distal Intergenic	1	9599528	9642831	43304	1	84275	uc001apw.3	-85517	ENSG00000171612	SLC25A33	solute carrier family 25 member 33
chr1	9516088	9516465	378	*	379	9516290	25	5.75795	2.67017	3.74613	Distal Intergenic	1	9599528	9642831	43304	1	84275	uc001apw.3	-83063	ENSG00000171612	SLC25A33	solute carrier family 25 member 33
chr1	9518263	9518990	728	*	729	9518750	23	6.66227	3.08828	4.5352	Distal Intergenic	1	9599528	9642831	43304	1	84275	uc001apw.3	-80538	ENSG00000171612	SLC25A33	solute carrier family 25 member 33
chr1	9519888	9520086	199	*	200	9519922	23	4.93591	2.50491	3.07858	Distal Intergenic	1	9599528	9642831	43304	1	84275	uc001apw.3	-79442	ENSG00000171612	SLC25A33	solute carrier family 25 member 33
chr1	9520361	9520632	272	*	273	9520537	25	7.70877	3.30581	5.44148	Distal Intergenic	1	9599528	9642831	43304	1	84275	uc001apw.3	-78896	ENSG00000171612	SLC25A33	solute carrier family 25 member 33
chr1	9521329	9521663	335	*	336	9521511	18	4.19777	2.49498	2.46564	Distal Intergenic	1	9599528	9642831	43304	1	84275	uc001apw.3	-77865	ENSG00000171612	SLC25A33	solute carrier family 25 member 33
chr1	9522352	9522943	592	*	593	9522531	27	8.71523	3.49085	6.32426	Distal Intergenic	1	9599528	9642831	43304	1	84275	uc001apw.3	-76585	ENSG00000171612	SLC25A33	solute carrier family 25 member 33
chr1	9523150	9523624	475	*	476	9523515	20	5.10765	2.72412	3.19597	Distal Intergenic	1	9599528	9642831	43304	1	84275	uc001apw.3	-75904	ENSG00000171612	SLC25A33	solute carrier family 25 member 33
chr1	9524839	9525069	231	*	232	9524932	26	8.10967	3.36618	5.78223	Distal Intergenic	1	9599528	9642831	43304	1	84275	uc001apw.3	-74459	ENSG00000171612	SLC25A33	solute carrier family 25 member 33
chr1	9525616	9525836	221	*	222	9525674	24	6.12258	2.84057	4.07582	Distal Intergenic	1	9599528	9642831	43304	1	84275	uc001apw.3	-73692	ENSG00000171612	SLC25A33	solute carrier family 25 member 33
chr1	9526266	9526728	463	*	464	9526325	19	5.0417	2.76211	3.16077	Distal Intergenic	1	9599528	9642831	43304	1	84275	uc001apw.3	-72800	ENSG00000171612	SLC25A33	solute carrier family 25 member 33
chr1	9527180	9527532	353	*	354	9527334	31	12.64244	4.43629	9.91678	Distal Intergenic	1	9599528	9642831	43304	1	84275	uc001apw.3	-71996	ENSG00000171612	SLC25A33	solute carrier family 25 member 33
chr1	9527948	9528219	272	*	273	9528126	24	6.12258	2.84057	4.07582	Distal Intergenic	1	9599528	9642831	43304	1	84275	uc001apw.3	-71309	ENSG00000171612	SLC25A33	solute carrier family 25 member 33
chr1	9528689	9529063	375	*	376	9528968	21	6.1617	3.04995	4.07607	Distal Intergenic	1	9599528	9642831	43304	1	84275	uc001apw.3	-70465	ENSG00000171612	SLC25A33	solute carrier family 25 member 33
chr1	9529276	9529813	538	*	539	9529376	30	11.92752	4.29765	9.25591	Distal Intergenic	1	9599528	9642831	43304	1	84275	uc001apw.3	-69715	ENSG00000171612	SLC25A33	solute carrier family 25 member 33
chr1	9530829	9531050	222	*	223	9530873	27	6.18608	2.70237	4.09702	Distal Intergenic	1	9599528	9642831	43304	1	84275	uc001apw.3	-68478	ENSG00000171612	SLC25A33	solute carrier family 25 member 33
chr1	9531109	9531310	202	*	203	9531223	17	4.0576	2.49541	2.33958	Distal Intergenic	1	9599528	9642831	43304	1	84275	uc001apw.3	-68218	ENSG00000171612	SLC25A33	solute carrier family 25 member 33
chr1	9532623	9533033	411	*	412	9532801	24	7.93898	3.46585	5.62561	Distal Intergenic	1	9599528	9642831	43304	1	84275	uc001apw.3	-66495	ENSG00000171612	SLC25A33	solute carrier family 25 member 33
chr1	9533341	9533703	363	*	364	9533415	23	7.29424	3.31453	5.08076	Distal Intergenic	1	9599528	9642831	43304	1	84275	uc001apw.3	-65825	ENSG00000171612	SLC25A33	solute carrier family 25 member 33
chr1	9533922	9534264	343	*	344	9534094	25	8.56547	3.60448	6.1849	Distal Intergenic	1	9599528	9642831	43304	1	84275	uc001apw.3	-65264	ENSG00000171612	SLC25A33	solute carrier family 25 member 33
chr1	9534372	9534668	297	*	298	9534563	20	5.60562	2.91131	3.60747	Distal Intergenic	1	9599528	9642831	43304	1	84275	uc001apw.3	-64860	ENSG00000171612	SLC25A33	solute carrier family 25 member 33
chr1	9535156	9535401	246	*	247	9535226	26	9.20797	3.74312	6.76248	Distal Intergenic	1	9599528	9642831	43304	1	84275	uc001apw.3	-64127	ENSG00000171612	SLC25A33	solute carrier family 25 member 33
chr1	9535461	9535963	503	*	504	9535792	23	4.34785	2.31632	2.59528	Distal Intergenic	1	9599528	9642831	43304	1	84275	uc001apw.3	-63565	ENSG00000171612	SLC25A33	solute carrier family 25 member 33
chr1	9536081	9536350	270	*	271	9536249	25	8.56547	3.60448	6.1849	Distal Intergenic	1	9599528	9642831	43304	1	84275	uc001apw.3	-63178	ENSG00000171612	SLC25A33	solute carrier family 25 member 33
chr1	9539095	9539792	698	*	699	9539580	24	7.44335	3.2896	5.19686	Distal Intergenic	1	9599528	9642831	43304	1	84275	uc001apw.3	-59736	ENSG00000171612	SLC25A33	solute carrier family 25 member 33
chr1	9540932	9541132	201	*	202	9541052	28	8.33289	3.29506	5.99058	Distal Intergenic	1	9599528	9642831	43304	1	84275	uc001apw.3	-58396	ENSG00000171612	SLC25A33	solute carrier family 25 member 33
chr1	9541654	9541973	320	*	321	9541782	20	5.10765	2.72412	3.19597	Distal Intergenic	1	9599528	9642831	43304	1	84275	uc001apw.3	-57555	ENSG00000171612	SLC25A33	solute carrier family 25 member 33
chr1	9542862	9543081	220	*	221	9542987	28	5.99828	2.60291	3.96275	Distal Intergenic	1	9599528	9642831	43304	1	84275	uc001apw.3	-56447	ENSG00000171612	SLC25A33	solute carrier family 25 member 33
chr1	9543180	9543634	455	*	456	9543473	24	7.31021	3.243	5.08703	Distal Intergenic	1	9599528	9642831	43304	1	84275	uc001apw.3	-55894	ENSG00000171612	SLC25A33	solute carrier family 25 member 33
chr1	9544358	9545121	764	*	765	9544949	26	9.20797	3.74312	6.76248	Distal Intergenic	1	9599528	9642831	43304	1	84275	uc001apw.3	-54407	ENSG00000171612	SLC25A33	solute carrier family 25 member 33
chr1	9545210	9546489	1280	*	1281	9546293	28	9.33567	3.61553	6.88155	Distal Intergenic	1	9599528	9642831	43304	1	84275	uc001apw.3	-53039	ENSG00000171612	SLC25A33	solute carrier family 25 member 33
chr1	9546751	9547313	563	*	564	9547139	20	5.21285	2.76327	3.29099	Distal Intergenic	1	9599528	9642831	43304	1	84275	uc001apw.3	-52215	ENSG00000171612	SLC25A33	solute carrier family 25 member 33
chr1	9550016	9550248	233	*	234	9550135	20	4.42168	2.47378	2.66282	Distal Intergenic	1	9599528	9642831	43304	1	84275	uc001apw.3	-49280	ENSG00000171612	SLC25A33	solute carrier family 25 member 33
chr1	9552428	9552670	243	*	244	9552608	25	6.49263	2.90273	4.37914	Distal Intergenic	1	9599528	9642831	43304	1	84275	uc001apw.3	-46858	ENSG00000171612	SLC25A33	solute carrier family 25 member 33
chr1	9556511	9556794	284	*	285	9556695	21	4.04242	2.29617	2.33958	Distal Intergenic	1	9599528	9642831	43304	1	84275	uc001apw.3	-42734	ENSG00000171612	SLC25A33	solute carrier family 25 member 33
chr1	9556932	9557200	269	*	270	9557068	30	8.39028	3.18367	6.04609	Distal Intergenic	1	9599528	9642831	43304	1	84275	uc001apw.3	-42328	ENSG00000171612	SLC25A33	solute carrier family 25 member 33
chr1	9558463	9559007	545	*	546	9558852	22	6.4851	3.09636	4.37231	Distal Intergenic	1	9599528	9642831	43304	1	84275	uc001apw.3	-40521	ENSG00000171612	SLC25A33	solute carrier family 25 member 33
chr1	9559344	9559697	354	*	355	9559464	34	14.56029	4.75178	11.71328	Distal Intergenic	1	9599528	9642831	43304	1	84275	uc001apw.3	-39831	ENSG00000171612	SLC25A33	solute carrier family 25 member 33
chr1	9560059	9560625	567	*	568	9560169	24	7.93898	3.46585	5.62561	Distal Intergenic	1	9599528	9642831	43304	1	84275	uc001apw.3	-38903	ENSG00000171612	SLC25A33	solute carrier family 25 member 33
chr1	9560922	9561400	479	*	480	9561076	30	11.92752	4.29765	9.25591	Distal Intergenic	1	9599528	9642831	43304	1	84275	uc001apw.3	-38128	ENSG00000171612	SLC25A33	solute carrier family 25 member 33
chr1	9561530	9562035	506	*	507	9561622	23	4.93591	2.50491	3.07858	Distal Intergenic	1	9599528	9642831	43304	1	84275	uc001apw.3	-37493	ENSG00000171612	SLC25A33	solute carrier family 25 member 33
chr1	9564433	9564892	460	*	461	9564581	22	6.73643	3.18858	4.56912	Distal Intergenic	1	9599528	9642831	43304	1	84275	uc001apw.3	-34636	ENSG00000171612	SLC25A33	solute carrier family 25 member 33
chr1	9566485	9566777	293	*	294	9566638	18	4.55268	2.63404	2.73677	Distal Intergenic	1	9599528	9642831	43304	1	84275	uc001apw.3	-32751	ENSG00000171612	SLC25A33	solute carrier family 25 member 33
chr1	9569875	9570099	225	*	226	9569983	23	6.2226	2.93507	4.13127	Distal Intergenic	1	9599528	9642831	43304	1	84275	uc001apw.3	-29429	ENSG00000171612	SLC25A33	solute carrier family 25 member 33
chr1	9573663	9573876	214	*	215	9573736	21	5.63113	2.85384	3.62667	Distal Intergenic	1	9599528	9642831	43304	1	84275	uc001apw.3	-25652	ENSG00000171612	SLC25A33	solute carrier family 25 member 33
chr1	9576875	9577089	215	*	216	9576972	19	4.56212	2.57874	2.74592	Distal Intergenic	1	9599528	9642831	43304	1	84275	uc001apw.3	-22439	ENSG00000171612	SLC25A33	solute carrier family 25 member 33
chr1	9579286	9579560	275	*	276	9579405	24	6.12258	2.84057	4.07582	Distal Intergenic	1	9599528	9642831	43304	1	84275	uc001apw.3	-19968	ENSG00000171612	SLC25A33	solute carrier family 25 member 33
chr1	9580445	9580877	433	*	434	9580595	23	5.90715	2.82718	3.87795	Distal Intergenic	1	9599528	9642831	43304	1	84275	uc001apw.3	-18651	ENSG00000171612	SLC25A33	solute carrier family 25 member 33
chr1	9581327	9581677	351	*	352	9581499	29	7.04479	2.85244	4.85481	Distal Intergenic	1	9599528	9642831	43304	1	84275	uc001apw.3	-17851	ENSG00000171612	SLC25A33	solute carrier family 25 member 33
chr1	9678341	9678675	335	*	336	9678489	23	5.60971	2.72694	3.60747	Distal Intergenic	1	9656917	9674935	18019	1	199953	uc021ofz.1	21424	ENSG00000188807	TMEM201	transmembrane protein 201
chr1	9679018	9679718	701	*	702	9679548	29	8.00515	3.13114	5.68673	Distal Intergenic	1	9656917	9674935	18019	1	199953	uc021ofz.1	22101	ENSG00000188807	TMEM201	transmembrane protein 201
chr1	9681362	9681675	314	*	315	9681534	28	8.52253	3.35452	6.17095	Distal Intergenic	1	9656917	9674935	18019	1	199953	uc021ofz.1	24445	ENSG00000188807	TMEM201	transmembrane protein 201
chr1	9682442	9682857	416	*	417	9682640	28	8.6193	3.38507	6.23506	Distal Intergenic	1	9656917	9674935	18019	1	199953	uc021ofz.1	25525	ENSG00000188807	TMEM201	transmembrane protein 201
chr1	9683909	9686088	2180	*	2181	9684524	44	16.33506	4.34309	13.37408	Distal Intergenic	1	9711790	9775827	64038	1	5293	uc001aqa.2	-25702	ENSG00000171608	PIK3CD	phosphatidylinositol-4,5-bisphosphate 3-kinase catalytic subunit delta
chr1	9695077	9695440	364	*	365	9695161	24	7.50131	3.30999	5.24869	Distal Intergenic	1	9711790	9775827	64038	1	5293	uc001aqa.2	-16350	ENSG00000171608	PIK3CD	phosphatidylinositol-4,5-bisphosphate 3-kinase catalytic subunit delta
chr1	9889664	9889917	254	*	255	9889756	22	6.36163	3.05149	4.26344	Distal Intergenic	1	9789079	9884550	95472	2	22883	uc001aqh.3	-5114	ENSG00000171603	CLSTN1	calsyntenin 1
chr1	9895463	9895804	342	*	343	9895659	18	4.55268	2.63404	2.73677	Distal Intergenic	1	9789079	9884550	95472	2	22883	uc001aqh.3	-10913	ENSG00000171603	CLSTN1	calsyntenin 1
chr1	9895934	9896192	259	*	260	9896056	21	6.1617	3.04995	4.07607	Distal Intergenic	1	9789079	9884550	95472	2	22883	uc001aqh.3	-11384	ENSG00000171603	CLSTN1	calsyntenin 1
chr1	9896471	9896945	475	*	476	9896635	21	5.32425	2.74281	3.38714	Distal Intergenic	1	9789079	9884550	95472	2	22883	uc001aqh.3	-11921	ENSG00000171603	CLSTN1	calsyntenin 1
chr1	9898812	9899236	425	*	426	9899165	21	6.1617	3.04995	4.07607	Distal Intergenic	1	9789079	9884550	95472	2	22883	uc001aqh.3	-14262	ENSG00000171603	CLSTN1	calsyntenin 1
chr1	9899681	9899879	199	*	200	9899701	21	4.89862	2.59158	3.04597	Distal Intergenic	1	9789079	9884550	95472	2	22883	uc001aqh.3	-15131	ENSG00000171603	CLSTN1	calsyntenin 1
chr1	9901049	9901332	284	*	285	9901165	26	9.20797	3.74312	6.76248	Distal Intergenic	1	9789079	9884550	95472	2	22883	uc001aqh.3	-16499	ENSG00000171603	CLSTN1	calsyntenin 1
chr1	9913415	9913751	337	*	338	9913552	23	5.60971	2.72694	3.60747	Intron (uc001aqk.1/56998, intron 1 of 5)	1	9789079	9884550	95472	2	22883	uc001aqh.3	-28865	ENSG00000171603	CLSTN1	calsyntenin 1
chr1	10050642	10050861	220	*	221	10050708	20	5.60562	2.91131	3.60747	Distal Intergenic	1	10057255	10076078	18824	1	116362	uc001aqq.3	-6394	ENSG00000162444	RBP7	retinol binding protein 7
chr1	10052435	10052633	199	*	200	10052575	19	5.069	2.77268	3.16077	Distal Intergenic	1	10057255	10076078	18824	1	116362	uc001aqq.3	-4622	ENSG00000162444	RBP7	retinol binding protein 7
chr1	10053119	10053374	256	*	257	10053241	21	6.1617	3.04995	4.07607	Distal Intergenic	1	10057255	10076078	18824	1	116362	uc001aqq.3	-3881	ENSG00000162444	RBP7	retinol binding protein 7
chr1	10055342	10055635	294	*	295	10055487	22	6.36163	3.05149	4.26344	Promoter (1-2kb)	1	10057255	10076078	18824	1	116362	uc001aqq.3	-1620	ENSG00000162444	RBP7	retinol binding protein 7
chr1	10055899	10056449	551	*	552	10056088	34	10.94971	3.653	8.36428	Promoter (<=1kb)	1	10057255	10076078	18824	1	116362	uc001aqq.3	-806	ENSG00000162444	RBP7	retinol binding protein 7
chr1	10056504	10056847	344	*	345	10056677	38	12.82125	3.88089	10.08532	Promoter (<=1kb)	1	10057255	10076078	18824	1	116362	uc001aqq.3	-408	ENSG00000162444	RBP7	retinol binding protein 7
chr1	10056908	10057168	261	*	262	10057090	24	6.27773	2.89183	4.18417	Promoter (<=1kb)	1	10057255	10076078	18824	1	116362	uc001aqq.3	-87	ENSG00000162444	RBP7	retinol binding protein 7
chr1	10057272	10057567	296	*	297	10057422	36	15.79036	4.92933	12.85133	Promoter (<=1kb)	1	10057255	10076078	18824	1	116362	uc001aqq.3	17	ENSG00000162444	RBP7	retinol binding protein 7
chr1	10057711	10059705	1995	*	1996	10057941	52	29.19805	7.0317	25.4187	Promoter (<=1kb)	1	10057255	10076078	18824	1	116362	uc001aqq.3	456	ENSG00000162444	RBP7	retinol binding protein 7
chr1	10060030	10060497	468	*	469	10060311	42	17.12154	4.71848	14.1102	Promoter (2-3kb)	1	10057255	10076078	18824	1	116362	uc001aqq.3	2775	ENSG00000162444	RBP7	retinol binding protein 7
chr1	10060827	10061112	286	*	287	10060939	27	8.71523	3.49085	6.32426	Intron (uc001aqq.3/116362, intron 1 of 3)	1	10057255	10076078	18824	1	116362	uc001aqq.3	3572	ENSG00000162444	RBP7	retinol binding protein 7
chr1	10062739	10063487	749	*	750	10063096	22	4.48037	2.40054	2.71435	Intron (uc001aqq.3/116362, intron 1 of 3)	1	10057255	10076078	18824	1	116362	uc001aqq.3	5484	ENSG00000162444	RBP7	retinol binding protein 7
chr1	10064275	10064936	662	*	663	10064708	25	5.23556	2.50934	3.31155	Exon (uc009vms.3/116362, exon 2 of 5)	1	10057255	10076078	18824	1	116362	uc001aqq.3	7020	ENSG00000162444	RBP7	retinol binding protein 7
chr1	10065213	10065625	413	*	414	10065281	21	6.1617	3.04995	4.07607	Intron (uc001aqq.3/116362, intron 1 of 3)	1	10057255	10076078	18824	1	116362	uc001aqq.3	7958	ENSG00000162444	RBP7	retinol binding protein 7
chr1	10074966	10075270	305	*	306	10075017	23	4.93591	2.50491	3.07858	Intron (uc001aqq.3/116362, intron 3 of 3)	1	10057255	10076078	18824	1	116362	uc001aqq.3	17711	ENSG00000162444	RBP7	retinol binding protein 7
chr1	10085616	10085958	343	*	344	10085791	20	4.68303	2.56819	2.85365	Distal Intergenic	1	10093041	10241296	148256	1	10277	uc001aqr.4	-7083	ENSG00000130939	UBE4B	ubiquitination factor E4B
chr1	10253936	10254189	254	*	255	10254120	21	5.0083	2.63026	3.14594	Distal Intergenic	1	10270764	10334469	63706	1	23095	uc009vmt.3	-16575	ENSG00000054523	KIF1B	kinesin family member 1B
chr1	10256201	10256727	527	*	528	10256595	30	6.1671	2.56675	4.08145	Distal Intergenic	1	10270764	10334469	63706	1	23095	uc009vmt.3	-14037	ENSG00000054523	KIF1B	kinesin family member 1B
chr1	10257275	10257642	368	*	369	10257590	19	4.25798	2.4647	2.51968	Distal Intergenic	1	10270764	10334469	63706	1	23095	uc009vmt.3	-13122	ENSG00000054523	KIF1B	kinesin family member 1B
chr1	10257729	10258154	426	*	427	10258121	24	5.40838	2.60928	3.46387	Distal Intergenic	1	10270764	10334469	63706	1	23095	uc009vmt.3	-12610	ENSG00000054523	KIF1B	kinesin family member 1B
chr1	10258447	10259266	820	*	821	10258625	29	8.35807	3.23655	6.01471	Distal Intergenic	1	10270764	10334469	63706	1	23095	uc009vmt.3	-11498	ENSG00000054523	KIF1B	kinesin family member 1B
chr1	10259647	10259885	239	*	240	10259720	22	4.48037	2.40054	2.71435	Distal Intergenic	1	10270764	10334469	63706	1	23095	uc009vmt.3	-10879	ENSG00000054523	KIF1B	kinesin family member 1B
chr1	10260665	10261776	1112	*	1113	10261016	25	7.5195	3.24151	5.26078	Distal Intergenic	1	10270764	10334469	63706	1	23095	uc009vmt.3	-8988	ENSG00000054523	KIF1B	kinesin family member 1B
chr1	10285162	10285461	300	*	301	10285397	26	6.40177	2.81803	4.29318	Intron (uc009vmt.3/23095, intron 1 of 10)	1	10292308	10441655	149348	1	23095	uc001aqy.3	-6847	ENSG00000054523	KIF1B	kinesin family member 1B
chr1	10304790	10305009	220	*	221	10304937	21	4.79157	2.55403	2.95399	Intron (uc009vmt.3/23095, intron 2 of 10)	1	10292308	10441655	149348	1	23095	uc001aqy.3	12482	ENSG00000054523	KIF1B	kinesin family member 1B
chr1	10697531	10697756	226	*	227	10697619	25	8.56547	3.60448	6.1849	3' UTR	1	10718064	10721455	3392	2	54897	uc001arq.1	23699	ENSG00000130940	CASZ1	castor zinc finger 1
chr1	10698214	10698912	699	*	700	10698644	45	23.88494	6.37716	20.42588	3' UTR	1	10718064	10721455	3392	2	54897	uc001arq.1	22543	ENSG00000130940	CASZ1	castor zinc finger 1
chr1	10699472	10699940	469	*	470	10699616	22	6.70348	3.17642	4.56705	Exon (uc001aro.4/54897, exon 21 of 21)	1	10718064	10721455	3392	2	54897	uc001arq.1	21515	ENSG00000130940	CASZ1	castor zinc finger 1
chr1	10753121	10753353	233	*	234	10753214	30	7.72101	2.99191	5.45194	Promoter (1-2kb)	1	10713041	10754507	41467	2	54897	uc009vmx.2	1154	ENSG00000130940	CASZ1	castor zinc finger 1
chr1	10755108	10755568	461	*	462	10755285	27	9.86592	3.88175	7.3607	Promoter (<=1kb)	1	10713041	10754507	41467	2	54897	uc009vmx.2	-601	ENSG00000130940	CASZ1	castor zinc finger 1
chr1	10755771	10757674	1904	*	1905	10756005	52	25.66718	6.022	22.09326	Promoter (1-2kb)	1	10713041	10754507	41467	2	54897	uc009vmx.2	-1264	ENSG00000130940	CASZ1	castor zinc finger 1
chr1	10757777	10758198	422	*	423	10758004	28	10.49448	4.00505	7.95362	Intron (uc001aro.4/54897, intron 18 of 20)	1	10713041	10754507	41467	2	54897	uc009vmx.2	-3270	ENSG00000130940	CASZ1	castor zinc finger 1
chr1	10759118	10759419	302	*	303	10759284	19	5.069	2.77268	3.16077	Intron (uc001aro.4/54897, intron 18 of 20)	1	10713041	10754507	41467	2	54897	uc009vmx.2	-4611	ENSG00000130940	CASZ1	castor zinc finger 1
chr1	10760495	10760767	273	*	274	10760516	23	2.97357	1.88953	1.53732	Intron (uc001aro.4/54897, intron 18 of 20)	1	10713041	10754507	41467	2	54897	uc009vmx.2	-5988	ENSG00000130940	CASZ1	castor zinc finger 1
chr1	10761112	10761363	252	*	253	10761208	24	7.93898	3.46585	5.62561	Intron (uc001aro.4/54897, intron 18 of 20)	1	10713041	10754507	41467	2	54897	uc009vmx.2	-6605	ENSG00000130940	CASZ1	castor zinc finger 1
chr1	10761742	10762339	598	*	599	10761900	25	8.56547	3.60448	6.1849	Intron (uc001aro.4/54897, intron 18 of 20)	1	10713041	10754507	41467	2	54897	uc009vmx.2	-7235	ENSG00000130940	CASZ1	castor zinc finger 1
chr1	10763221	10763446	226	*	227	10763304	21	6.1617	3.04995	4.07607	Intron (uc001aro.4/54897, intron 18 of 20)	1	10713041	10754507	41467	2	54897	uc009vmx.2	-8714	ENSG00000130940	CASZ1	castor zinc finger 1
chr1	10764655	10765464	810	*	811	10764803	31	12.64244	4.43629	9.91678	Intron (uc001aro.4/54897, intron 18 of 20)	1	10713041	10754507	41467	2	54897	uc009vmx.2	-10148	ENSG00000130940	CASZ1	castor zinc finger 1
chr1	10767653	10767907	255	*	256	10767776	20	5.60562	2.91131	3.60747	Intron (uc001aro.4/54897, intron 19 of 20)	1	10713041	10754507	41467	2	54897	uc009vmx.2	-13146	ENSG00000130940	CASZ1	castor zinc finger 1
chr1	10768567	10768765	199	*	200	10768620	22	6.70348	3.17642	4.56705	Intron (uc001aro.4/54897, intron 19 of 20)	1	10713041	10754507	41467	2	54897	uc009vmx.2	-14060	ENSG00000130940	CASZ1	castor zinc finger 1
chr1	10774495	10774713	219	*	220	10774559	19	5.069	2.77268	3.16077	Intron (uc001aro.4/54897, intron 19 of 20)	1	10713041	10754507	41467	2	54897	uc009vmx.2	-19988	ENSG00000130940	CASZ1	castor zinc finger 1
chr1	10775129	10775349	221	*	222	10775214	18	4.55268	2.63404	2.73677	Intron (uc001aro.4/54897, intron 19 of 20)	1	10713041	10754507	41467	2	54897	uc009vmx.2	-20622	ENSG00000130940	CASZ1	castor zinc finger 1
chr1	10775433	10775706	274	*	275	10775570	16	3.58478	2.35678	1.96985	Intron (uc001aro.4/54897, intron 19 of 20)	1	10713041	10754507	41467	2	54897	uc009vmx.2	-20926	ENSG00000130940	CASZ1	castor zinc finger 1
chr1	10776768	10777108	341	*	342	10776956	26	9.20797	3.74312	6.76248	Intron (uc001aro.4/54897, intron 19 of 20)	1	10713041	10754507	41467	2	54897	uc009vmx.2	-22261	ENSG00000130940	CASZ1	castor zinc finger 1
chr1	10777973	10778171	199	*	200	10778060	20	5.60562	2.91131	3.60747	Intron (uc001aro.4/54897, intron 19 of 20)	1	10713041	10754507	41467	2	54897	uc009vmx.2	-23466	ENSG00000130940	CASZ1	castor zinc finger 1
chr1	10784522	10785000	479	*	480	10784863	20	5.60562	2.91131	3.60747	Intron (uc001aro.4/54897, intron 19 of 20)	1	10713041	10754507	41467	2	54897	uc009vmx.2	-30015	ENSG00000130940	CASZ1	castor zinc finger 1
chr1	10786535	10786906	372	*	373	10786694	21	6.1617	3.04995	4.07607	Intron (uc001aro.4/54897, intron 19 of 20)	1	10713041	10754507	41467	2	54897	uc009vmx.2	-32028	ENSG00000130940	CASZ1	castor zinc finger 1
chr1	10786967	10787183	217	*	218	10787079	20	5.60562	2.91131	3.60747	Intron (uc001aro.4/54897, intron 19 of 20)	1	10713041	10754507	41467	2	54897	uc009vmx.2	-32460	ENSG00000130940	CASZ1	castor zinc finger 1
chr1	10787857	10788130	274	*	275	10788012	24	7.93898	3.46585	5.62561	Intron (uc001aro.4/54897, intron 19 of 20)	1	10713041	10754507	41467	2	54897	uc009vmx.2	-33350	ENSG00000130940	CASZ1	castor zinc finger 1
chr1	10793731	10794312	582	*	583	10794069	26	9.20797	3.74312	6.76248	Intron (uc001aro.4/54897, intron 19 of 20)	1	10713041	10754507	41467	2	54897	uc009vmx.2	-39224	ENSG00000130940	CASZ1	castor zinc finger 1
chr1	10795419	10795644	226	*	227	10795529	28	10.53882	4.02038	7.97695	Intron (uc001aro.4/54897, intron 19 of 20)	1	10713041	10754507	41467	2	54897	uc009vmx.2	-40912	ENSG00000130940	CASZ1	castor zinc finger 1
chr1	10795841	10796039	199	*	200	10795917	19	5.069	2.77268	3.16077	Intron (uc001aro.4/54897, intron 19 of 20)	1	10713041	10754507	41467	2	54897	uc009vmx.2	-41334	ENSG00000130940	CASZ1	castor zinc finger 1
chr1	10796838	10797038	201	*	202	10796943	19	5.069	2.77268	3.16077	Intron (uc001aro.4/54897, intron 19 of 20)	1	10713041	10754507	41467	2	54897	uc009vmx.2	-42331	ENSG00000130940	CASZ1	castor zinc finger 1
chr1	10797757	10797970	214	*	215	10797798	24	7.93898	3.46585	5.62561	Intron (uc001aro.4/54897, intron 19 of 20)	1	10713041	10754507	41467	2	54897	uc009vmx.2	-43250	ENSG00000130940	CASZ1	castor zinc finger 1
chr1	10799273	10799471	199	*	200	10799380	16	3.58478	2.35678	1.96985	Intron (uc001aro.4/54897, intron 19 of 20)	1	10713041	10754507	41467	2	54897	uc009vmx.2	-44766	ENSG00000130940	CASZ1	castor zinc finger 1
chr1	10800408	10800646	239	*	240	10800551	19	3.73543	2.27245	2.10214	Intron (uc001aro.4/54897, intron 19 of 20)	1	10713041	10754507	41467	2	54897	uc009vmx.2	-45901	ENSG00000130940	CASZ1	castor zinc finger 1
chr1	10801222	10801655	434	*	435	10801418	24	7.93898	3.46585	5.62561	Intron (uc001aro.4/54897, intron 19 of 20)	1	10713041	10754507	41467	2	54897	uc009vmx.2	-46715	ENSG00000130940	CASZ1	castor zinc finger 1
chr1	10803022	10803426	405	*	406	10803181	28	10.53882	4.02038	7.97695	Intron (uc001aro.4/54897, intron 19 of 20)	1	10713041	10754507	41467	2	54897	uc009vmx.2	-48515	ENSG00000130940	CASZ1	castor zinc finger 1
chr1	10804420	10804940	521	*	522	10804780	29	11.22617	4.15902	8.60775	Intron (uc001aro.4/54897, intron 19 of 20)	1	10713041	10754507	41467	2	54897	uc009vmx.2	-49913	ENSG00000130940	CASZ1	castor zinc finger 1
chr1	10805150	10805393	244	*	245	10805264	22	6.73643	3.18858	4.56912	Intron (uc001aro.4/54897, intron 19 of 20)	1	10713041	10754507	41467	2	54897	uc009vmx.2	-50643	ENSG00000130940	CASZ1	castor zinc finger 1
chr1	10805908	10806296	389	*	390	10805999	26	7.19706	3.06781	4.99331	Intron (uc001aro.4/54897, intron 19 of 20)	1	10696666	10856733	160068	2	54897	uc001aro.4	50437	ENSG00000130940	CASZ1	castor zinc finger 1
chr1	10806506	10806816	311	*	312	10806556	25	8.56547	3.60448	6.1849	Intron (uc001aro.4/54897, intron 19 of 20)	1	10696666	10856733	160068	2	54897	uc001aro.4	49917	ENSG00000130940	CASZ1	castor zinc finger 1
chr1	10808140	10808341	202	*	203	10808263	19	5.069	2.77268	3.16077	Intron (uc001aro.4/54897, intron 19 of 20)	1	10696666	10856733	160068	2	54897	uc001aro.4	48392	ENSG00000130940	CASZ1	castor zinc finger 1
chr1	10811774	10812242	469	*	470	10812063	21	6.1617	3.04995	4.07607	Intron (uc001aro.4/54897, intron 19 of 20)	1	10696666	10856733	160068	2	54897	uc001aro.4	44491	ENSG00000130940	CASZ1	castor zinc finger 1
chr1	10812529	10812806	278	*	279	10812634	23	7.32909	3.32721	5.08703	Intron (uc001aro.4/54897, intron 19 of 20)	1	10696666	10856733	160068	2	54897	uc001aro.4	43927	ENSG00000130940	CASZ1	castor zinc finger 1
chr1	10813236	10813810	575	*	576	10813637	22	6.73643	3.18858	4.56912	Intron (uc001aro.4/54897, intron 19 of 20)	1	10696666	10856733	160068	2	54897	uc001aro.4	42923	ENSG00000130940	CASZ1	castor zinc finger 1
chr1	10814504	10814793	290	*	291	10814699	25	8.56547	3.60448	6.1849	Intron (uc001aro.4/54897, intron 19 of 20)	1	10696666	10856733	160068	2	54897	uc001aro.4	41940	ENSG00000130940	CASZ1	castor zinc finger 1
chr1	10815170	10815611	442	*	443	10815416	29	11.22617	4.15902	8.60775	Intron (uc001aro.4/54897, intron 19 of 20)	1	10696666	10856733	160068	2	54897	uc001aro.4	41122	ENSG00000130940	CASZ1	castor zinc finger 1
chr1	10817989	10818339	351	*	352	10818194	21	6.1617	3.04995	4.07607	Intron (uc001aro.4/54897, intron 19 of 20)	1	10696666	10856733	160068	2	54897	uc001aro.4	38394	ENSG00000130940	CASZ1	castor zinc finger 1
chr1	10818688	10818886	199	*	200	10818832	20	5.60562	2.91131	3.60747	Intron (uc001aro.4/54897, intron 19 of 20)	1	10696666	10856733	160068	2	54897	uc001aro.4	37847	ENSG00000130940	CASZ1	castor zinc finger 1
chr1	10819315	10820029	715	*	716	10819823	27	9.86592	3.88175	7.3607	Intron (uc001aro.4/54897, intron 19 of 20)	1	10696666	10856733	160068	2	54897	uc001aro.4	36704	ENSG00000130940	CASZ1	castor zinc finger 1
chr1	10821147	10821469	323	*	324	10821272	20	4.82003	2.61814	2.97337	Intron (uc001aro.4/54897, intron 20 of 20)	1	10696666	10856733	160068	2	54897	uc001aro.4	35264	ENSG00000130940	CASZ1	castor zinc finger 1
chr1	10821685	10822367	683	*	684	10822070	29	11.22617	4.15902	8.60775	Intron (uc001aro.4/54897, intron 20 of 20)	1	10696666	10856733	160068	2	54897	uc001aro.4	34366	ENSG00000130940	CASZ1	castor zinc finger 1
chr1	10822868	10823252	385	*	386	10823010	22	6.73643	3.18858	4.56912	Intron (uc001aro.4/54897, intron 20 of 20)	1	10696666	10856733	160068	2	54897	uc001aro.4	33481	ENSG00000130940	CASZ1	castor zinc finger 1
chr1	10828837	10829328	492	*	493	10829231	21	6.13064	3.03832	4.07607	Intron (uc001aro.4/54897, intron 20 of 20)	1	10696666	10856733	160068	2	54897	uc001aro.4	27405	ENSG00000130940	CASZ1	castor zinc finger 1
chr1	10830444	10830755	312	*	313	10830595	21	6.1617	3.04995	4.07607	Intron (uc001aro.4/54897, intron 20 of 20)	1	10696666	10856733	160068	2	54897	uc001aro.4	25978	ENSG00000130940	CASZ1	castor zinc finger 1
chr1	10831840	10832055	216	*	217	10831890	18	4.55268	2.63404	2.73677	Intron (uc001aro.4/54897, intron 20 of 20)	1	10696666	10856733	160068	2	54897	uc001aro.4	24678	ENSG00000130940	CASZ1	castor zinc finger 1
chr1	10835647	10835856	210	*	211	10835696	20	5.60562	2.91131	3.60747	Intron (uc001aro.4/54897, intron 20 of 20)	1	10696666	10856733	160068	2	54897	uc001aro.4	20877	ENSG00000130940	CASZ1	castor zinc finger 1
chr1	10837207	10837415	209	*	210	10837306	18	4.55268	2.63404	2.73677	Intron (uc001aro.4/54897, intron 20 of 20)	1	10696666	10856733	160068	2	54897	uc001aro.4	19318	ENSG00000130940	CASZ1	castor zinc finger 1
chr1	10841155	10841857	703	*	704	10841462	26	7.19706	3.06781	4.99331	Intron (uc001aro.4/54897, intron 20 of 20)	1	10696666	10856733	160068	2	54897	uc001aro.4	14876	ENSG00000130940	CASZ1	castor zinc finger 1
chr1	10844217	10844473	257	*	258	10844357	18	4.55268	2.63404	2.73677	Intron (uc001aro.4/54897, intron 20 of 20)	1	10696666	10856733	160068	2	54897	uc001aro.4	12260	ENSG00000130940	CASZ1	castor zinc finger 1
chr1	10845692	10845890	199	*	200	10845786	19	5.069	2.77268	3.16077	Intron (uc001aro.4/54897, intron 20 of 20)	1	10696666	10856733	160068	2	54897	uc001aro.4	10843	ENSG00000130940	CASZ1	castor zinc finger 1
chr1	10847234	10847594	361	*	362	10847480	28	7.45624	3.02677	5.20692	Intron (uc001aro.4/54897, intron 20 of 20)	1	10696666	10856733	160068	2	54897	uc001aro.4	9139	ENSG00000130940	CASZ1	castor zinc finger 1
chr1	10848493	10849211	719	*	720	10848950	33	14.11139	4.71355	11.27883	Intron (uc001aro.4/54897, intron 20 of 20)	1	10696666	10856733	160068	2	54897	uc001aro.4	7522	ENSG00000130940	CASZ1	castor zinc finger 1
chr1	10849923	10850770	848	*	849	10850148	35	15.57236	4.97179	12.65799	Intron (uc001aro.4/54897, intron 20 of 20)	1	10696666	10856733	160068	2	54897	uc001aro.4	5963	ENSG00000130940	CASZ1	castor zinc finger 1
chr1	10851273	10851845	573	*	574	10851546	27	9.13851	3.63216	6.7238	Intron (uc001aro.4/54897, intron 20 of 20)	1	10696666	10856733	160068	2	54897	uc001aro.4	4888	ENSG00000130940	CASZ1	castor zinc finger 1
chr1	10852825	10853090	266	*	267	10852980	27	8.71523	3.49085	6.32426	Intron (uc001aro.4/54897, intron 20 of 20)	1	10696666	10856733	160068	2	54897	uc001aro.4	3643	ENSG00000130940	CASZ1	castor zinc finger 1
chr1	10853252	10853608	357	*	358	10853415	32	11.95713	4.11422	9.28003	Intron (uc001aro.4/54897, intron 20 of 20)	1	10696666	10856733	160068	2	54897	uc001aro.4	3125	ENSG00000130940	CASZ1	castor zinc finger 1
chr1	10853823	10854881	1059	*	1060	10854592	44	15.10034	4.039	12.20877	Promoter (1-2kb)	1	10696666	10856733	160068	2	54897	uc001aro.4	1852	ENSG00000130940	CASZ1	castor zinc finger 1
chr1	10855121	10855974	854	*	855	10855501	33	14.11139	4.71355	11.27883	Promoter (<=1kb)	1	10696666	10856733	160068	2	54897	uc001aro.4	759	ENSG00000130940	CASZ1	castor zinc finger 1
chr1	10856287	10857271	985	*	986	10856783	48	26.46979	6.76716	22.86535	Promoter (<=1kb)	1	10696666	10856733	160068	2	54897	uc001aro.4	0	ENSG00000130940	CASZ1	castor zinc finger 1
chr1	10857370	10857999	630	*	631	10857575	43	11.46954	3.26368	8.83689	Promoter (<=1kb)	1	10696666	10856733	160068	2	54897	uc001aro.4	-637	ENSG00000130940	CASZ1	castor zinc finger 1
chr1	10858119	10858368	250	*	251	10858248	27	9.86592	3.88175	7.3607	Promoter (1-2kb)	1	10696666	10856733	160068	2	54897	uc001aro.4	-1386	ENSG00000130940	CASZ1	castor zinc finger 1
chr1	10858426	10858955	530	*	531	10858778	35	15.25188	4.86692	12.35604	Promoter (1-2kb)	1	10696666	10856733	160068	2	54897	uc001aro.4	-1693	ENSG00000130940	CASZ1	castor zinc finger 1
chr1	10859695	10860772	1078	*	1079	10860586	25	8.56547	3.60448	6.1849	Promoter (2-3kb)	1	10696666	10856733	160068	2	54897	uc001aro.4	-2962	ENSG00000130940	CASZ1	castor zinc finger 1
chr1	10861303	10861729	427	*	428	10861454	23	7.32909	3.32721	5.08703	Distal Intergenic	1	10696666	10856733	160068	2	54897	uc001aro.4	-4570	ENSG00000130940	CASZ1	castor zinc finger 1
chr1	10861784	10862086	303	*	304	10861922	20	5.41487	2.83904	3.46816	Distal Intergenic	1	10696666	10856733	160068	2	54897	uc001aro.4	-5051	ENSG00000130940	CASZ1	castor zinc finger 1
chr1	10862607	10862855	249	*	250	10862736	22	6.17319	2.98356	4.08596	Distal Intergenic	1	10696666	10856733	160068	2	54897	uc001aro.4	-5874	ENSG00000130940	CASZ1	castor zinc finger 1
chr1	10863081	10863427	347	*	348	10863252	21	6.1617	3.04995	4.07607	Distal Intergenic	1	10696666	10856733	160068	2	54897	uc001aro.4	-6348	ENSG00000130940	CASZ1	castor zinc finger 1
chr1	10864011	10864473	463	*	464	10864236	24	7.93898	3.46585	5.62561	Distal Intergenic	1	10696666	10856733	160068	2	54897	uc001aro.4	-7278	ENSG00000130940	CASZ1	castor zinc finger 1
chr1	10864536	10864931	396	*	397	10864753	27	9.86592	3.88175	7.3607	Distal Intergenic	1	10696666	10856733	160068	2	54897	uc001aro.4	-7803	ENSG00000130940	CASZ1	castor zinc finger 1
chr1	10867447	10867661	215	*	216	10867569	18	4.55268	2.63404	2.73677	Distal Intergenic	1	10696666	10856733	160068	2	54897	uc001aro.4	-10714	ENSG00000130940	CASZ1	castor zinc finger 1
chr1	10867749	10867947	199	*	200	10867893	18	3.87033	2.36879	2.21758	Distal Intergenic	1	10696666	10856733	160068	2	54897	uc001aro.4	-11016	ENSG00000130940	CASZ1	castor zinc finger 1
chr1	10868344	10869067	724	*	725	10868943	31	12.04482	4.23679	9.36516	Distal Intergenic	1	10696666	10856733	160068	2	54897	uc001aro.4	-11611	ENSG00000130940	CASZ1	castor zinc finger 1
chr1	10869472	10870064	593	*	594	10869899	22	6.73643	3.18858	4.56912	Distal Intergenic	1	10696666	10856733	160068	2	54897	uc001aro.4	-12739	ENSG00000130940	CASZ1	castor zinc finger 1
chr1	10870390	10870847	458	*	459	10870666	27	9.86592	3.88175	7.3607	Distal Intergenic	1	10696666	10856733	160068	2	54897	uc001aro.4	-13657	ENSG00000130940	CASZ1	castor zinc finger 1
chr1	10870996	10871385	390	*	391	10871210	24	7.93898	3.46585	5.62561	Distal Intergenic	1	10696666	10856733	160068	2	54897	uc001aro.4	-14263	ENSG00000130940	CASZ1	castor zinc finger 1
chr1	10873948	10874179	232	*	233	10874017	20	5.57645	2.90021	3.60747	Distal Intergenic	1	10696666	10856733	160068	2	54897	uc001aro.4	-17215	ENSG00000130940	CASZ1	castor zinc finger 1
chr1	10875577	10876190	614	*	615	10875979	29	11.22617	4.15902	8.60775	Distal Intergenic	1	10696666	10856733	160068	2	54897	uc001aro.4	-18844	ENSG00000130940	CASZ1	castor zinc finger 1
chr1	10876808	10877292	485	*	486	10876894	25	8.56547	3.60448	6.1849	Distal Intergenic	1	10696666	10856733	160068	2	54897	uc001aro.4	-20075	ENSG00000130940	CASZ1	castor zinc finger 1
chr1	10878225	10878523	299	*	300	10878354	25	8.56547	3.60448	6.1849	Distal Intergenic	1	10696666	10856733	160068	2	54897	uc001aro.4	-21492	ENSG00000130940	CASZ1	castor zinc finger 1
chr1	10878733	10879142	410	*	411	10879005	27	9.82349	3.86695	7.34062	Distal Intergenic	1	10696666	10856733	160068	2	54897	uc001aro.4	-22000	ENSG00000130940	CASZ1	castor zinc finger 1
chr1	10884781	10885125	345	*	346	10885084	18	4.55268	2.63404	2.73677	Distal Intergenic	1	10696666	10856733	160068	2	54897	uc001aro.4	-28048	ENSG00000130940	CASZ1	castor zinc finger 1
chr1	10885979	10886345	367	*	368	10886158	26	9.20797	3.74312	6.76248	Distal Intergenic	1	10696666	10856733	160068	2	54897	uc001aro.4	-29246	ENSG00000130940	CASZ1	castor zinc finger 1
chr1	10887537	10887914	378	*	379	10887652	20	5.60562	2.91131	3.60747	Distal Intergenic	1	10696666	10856733	160068	2	54897	uc001aro.4	-30804	ENSG00000130940	CASZ1	castor zinc finger 1
chr1	10890442	10890675	234	*	235	10890596	19	5.069	2.77268	3.16077	Distal Intergenic	1	10696666	10856733	160068	2	54897	uc001aro.4	-33709	ENSG00000130940	CASZ1	castor zinc finger 1
chr1	10891162	10891918	757	*	758	10891719	29	11.22617	4.15902	8.60775	Distal Intergenic	1	10696666	10856733	160068	2	54897	uc001aro.4	-34429	ENSG00000130940	CASZ1	castor zinc finger 1
chr1	10893442	10893643	202	*	203	10893600	24	6.27773	2.89183	4.18417	Distal Intergenic	1	10696666	10856733	160068	2	54897	uc001aro.4	-36709	ENSG00000130940	CASZ1	castor zinc finger 1
chr1	10894634	10895312	679	*	680	10895076	30	11.92752	4.29765	9.25591	Distal Intergenic	1	10696666	10856733	160068	2	54897	uc001aro.4	-37901	ENSG00000130940	CASZ1	castor zinc finger 1
chr1	10895866	10897197	1332	*	1333	10896006	42	21.30098	5.96126	18.00915	Distal Intergenic	1	10696666	10856733	160068	2	54897	uc001aro.4	-39133	ENSG00000130940	CASZ1	castor zinc finger 1
chr1	10897262	10897556	295	*	296	10897434	22	6.73643	3.18858	4.56912	Distal Intergenic	1	10696666	10856733	160068	2	54897	uc001aro.4	-40529	ENSG00000130940	CASZ1	castor zinc finger 1
chr1	10897785	10898036	252	*	253	10897920	23	7.32909	3.32721	5.08703	Distal Intergenic	1	10696666	10856733	160068	2	54897	uc001aro.4	-41052	ENSG00000130940	CASZ1	castor zinc finger 1
chr1	10898216	10898823	608	*	609	10898522	28	10.53882	4.02038	7.97695	Distal Intergenic	1	10696666	10856733	160068	2	54897	uc001aro.4	-41483	ENSG00000130940	CASZ1	castor zinc finger 1
chr1	10898895	10899113	219	*	220	10899090	18	4.55268	2.63404	2.73677	Distal Intergenic	1	10696666	10856733	160068	2	54897	uc001aro.4	-42162	ENSG00000130940	CASZ1	castor zinc finger 1
chr1	10899405	10900238	834	*	835	10899588	27	9.86592	3.88175	7.3607	Distal Intergenic	1	10696666	10856733	160068	2	54897	uc001aro.4	-42672	ENSG00000130940	CASZ1	castor zinc finger 1
chr1	10902831	10903179	349	*	350	10902907	20	5.60562	2.91131	3.60747	Distal Intergenic	1	10696666	10856733	160068	2	54897	uc001aro.4	-46098	ENSG00000130940	CASZ1	castor zinc finger 1
chr1	10903369	10903567	199	*	200	10903495	23	6.38757	2.99216	4.28219	Distal Intergenic	1	10696666	10856733	160068	2	54897	uc001aro.4	-46636	ENSG00000130940	CASZ1	castor zinc finger 1
chr1	10904319	10904849	531	*	532	10904458	27	8.71523	3.49085	6.32426	Distal Intergenic	1	10696666	10856733	160068	2	54897	uc001aro.4	-47586	ENSG00000130940	CASZ1	castor zinc finger 1
chr1	10905854	10906168	315	*	316	10906007	29	5.83342	2.51646	3.817	Distal Intergenic	1	10696666	10856733	160068	2	54897	uc001aro.4	-49121	ENSG00000130940	CASZ1	castor zinc finger 1
chr1	10908809	10909050	242	*	243	10908932	22	6.73643	3.18858	4.56912	Distal Intergenic	1	10696666	10856733	160068	2	54897	uc001aro.4	-52076	ENSG00000130940	CASZ1	castor zinc finger 1
chr1	10909259	10909739	481	*	482	10909518	24	7.93898	3.46585	5.62561	Distal Intergenic	1	10696666	10856733	160068	2	54897	uc001aro.4	-52526	ENSG00000130940	CASZ1	castor zinc finger 1
chr1	10910088	10910286	199	*	200	10910223	22	6.73643	3.18858	4.56912	Distal Intergenic	1	10696666	10856733	160068	2	54897	uc001aro.4	-53355	ENSG00000130940	CASZ1	castor zinc finger 1
chr1	10910467	10910910	444	*	445	10910851	20	5.60562	2.91131	3.60747	Distal Intergenic	1	10696666	10856733	160068	2	54897	uc001aro.4	-53734	ENSG00000130940	CASZ1	castor zinc finger 1
chr1	10914308	10914761	454	*	455	10914597	20	5.60562	2.91131	3.60747	Distal Intergenic	1	10696666	10856733	160068	2	54897	uc001aro.4	-57575	ENSG00000130940	CASZ1	castor zinc finger 1
chr1	10914823	10915148	326	*	327	10914917	26	9.16743	3.72884	6.74488	Distal Intergenic	1	10696666	10856733	160068	2	54897	uc001aro.4	-58090	ENSG00000130940	CASZ1	castor zinc finger 1
chr1	10918160	10918565	406	*	407	10918440	26	9.20797	3.74312	6.76248	Distal Intergenic	1	10696666	10856733	160068	2	54897	uc001aro.4	-61427	ENSG00000130940	CASZ1	castor zinc finger 1
chr1	10920220	10920418	199	*	200	10920349	21	6.1617	3.04995	4.07607	Distal Intergenic	1	10696666	10856733	160068	2	54897	uc001aro.4	-63487	ENSG00000130940	CASZ1	castor zinc finger 1
chr1	10920670	10920962	293	*	294	10920795	20	5.60562	2.91131	3.60747	Distal Intergenic	1	10696666	10856733	160068	2	54897	uc001aro.4	-63937	ENSG00000130940	CASZ1	castor zinc finger 1
chr1	10921432	10922277	846	*	847	10921745	26	9.20797	3.74312	6.76248	Distal Intergenic	1	10696666	10856733	160068	2	54897	uc001aro.4	-64699	ENSG00000130940	CASZ1	castor zinc finger 1
chr1	10923016	10923346	331	*	332	10923154	24	7.93898	3.46585	5.62561	Distal Intergenic	1	10696666	10856733	160068	2	54897	uc001aro.4	-66283	ENSG00000130940	CASZ1	castor zinc finger 1
chr1	10923507	10923827	321	*	322	10923657	18	4.55268	2.63404	2.73677	Distal Intergenic	1	10696666	10856733	160068	2	54897	uc001aro.4	-66774	ENSG00000130940	CASZ1	castor zinc finger 1
chr1	10923900	10924230	331	*	332	10924076	19	4.33512	2.49347	2.58474	Distal Intergenic	1	10696666	10856733	160068	2	54897	uc001aro.4	-67167	ENSG00000130940	CASZ1	castor zinc finger 1
chr1	10924498	10925324	827	*	828	10924990	26	9.20797	3.74312	6.76248	Distal Intergenic	1	10696666	10856733	160068	2	54897	uc001aro.4	-67765	ENSG00000130940	CASZ1	castor zinc finger 1
chr1	10925549	10926222	674	*	675	10925993	24	7.93898	3.46585	5.62561	Distal Intergenic	1	10696666	10856733	160068	2	54897	uc001aro.4	-68816	ENSG00000130940	CASZ1	castor zinc finger 1
chr1	10926440	10927058	619	*	620	10926612	55	30.44589	6.98171	26.56425	Distal Intergenic	1	10696666	10856733	160068	2	54897	uc001aro.4	-69707	ENSG00000130940	CASZ1	castor zinc finger 1
chr1	10927428	10929547	2120	*	2121	10928094	50	20.63229	4.92217	17.38711	Distal Intergenic	1	10696666	10856733	160068	2	54897	uc001aro.4	-70695	ENSG00000130940	CASZ1	castor zinc finger 1
chr1	10929746	10930005	260	*	261	10929816	29	8.00515	3.13114	5.68673	Distal Intergenic	1	10696666	10856733	160068	2	54897	uc001aro.4	-73013	ENSG00000130940	CASZ1	castor zinc finger 1
chr1	10930680	10931085	406	*	407	10930984	22	6.73643	3.18858	4.56912	Distal Intergenic	1	10696666	10856733	160068	2	54897	uc001aro.4	-73947	ENSG00000130940	CASZ1	castor zinc finger 1
chr1	10931929	10932361	433	*	434	10932114	24	7.93898	3.46585	5.62561	Distal Intergenic	1	10696666	10856733	160068	2	54897	uc001aro.4	-75196	ENSG00000130940	CASZ1	castor zinc finger 1
chr1	10934460	10934937	478	*	479	10934646	21	5.32425	2.74281	3.38714	Distal Intergenic	1	10696666	10856733	160068	2	54897	uc001aro.4	-77727	ENSG00000130940	CASZ1	castor zinc finger 1
chr1	10937110	10937429	320	*	321	10937263	24	7.93898	3.46585	5.62561	Distal Intergenic	1	10696666	10856733	160068	2	54897	uc001aro.4	-80377	ENSG00000130940	CASZ1	castor zinc finger 1
chr1	10938888	10939128	241	*	242	10938942	20	5.60562	2.91131	3.60747	Distal Intergenic	1	10696666	10856733	160068	2	54897	uc001aro.4	-82155	ENSG00000130940	CASZ1	castor zinc finger 1
chr1	10942628	10943033	406	*	407	10942759	23	6.38757	2.99216	4.28219	Distal Intergenic	1	11006530	11024328	17799	2	148345	uc001arr.2	81295	ENSG00000175262	C1orf127	chromosome 1 open reading frame 127
chr1	10943382	10943638	257	*	258	10943567	17	4.0576	2.49541	2.33958	Distal Intergenic	1	11006530	11024328	17799	2	148345	uc001arr.2	80690	ENSG00000175262	C1orf127	chromosome 1 open reading frame 127
chr1	10944657	10945143	487	*	488	10944804	29	9.32457	3.53398	6.8758	Distal Intergenic	1	11006530	11024328	17799	2	148345	uc001arr.2	79185	ENSG00000175262	C1orf127	chromosome 1 open reading frame 127
chr1	10947142	10948669	1528	*	1529	10948537	36	16.40722	5.12946	13.42205	Distal Intergenic	1	11006530	11024328	17799	2	148345	uc001arr.2	75659	ENSG00000175262	C1orf127	chromosome 1 open reading frame 127
chr1	10948878	10951527	2650	*	2651	10949754	32	8.81203	3.18494	6.41485	Distal Intergenic	1	11006530	11024328	17799	2	148345	uc001arr.2	72801	ENSG00000175262	C1orf127	chromosome 1 open reading frame 127
chr1	10952198	10952560	363	*	364	10952395	26	8.10967	3.36618	5.78223	Distal Intergenic	1	11006530	11024328	17799	2	148345	uc001arr.2	71768	ENSG00000175262	C1orf127	chromosome 1 open reading frame 127
chr1	10953147	10953504	358	*	359	10953218	25	7.5195	3.24151	5.26078	Distal Intergenic	1	11006530	11024328	17799	2	148345	uc001arr.2	70824	ENSG00000175262	C1orf127	chromosome 1 open reading frame 127
chr1	10956006	10956231	226	*	227	10956179	23	4.93591	2.50491	3.07858	Distal Intergenic	1	11006530	11024328	17799	2	148345	uc001arr.2	68097	ENSG00000175262	C1orf127	chromosome 1 open reading frame 127
chr1	10958132	10958913	782	*	783	10958329	26	9.20797	3.74312	6.76248	Distal Intergenic	1	11006530	11024328	17799	2	148345	uc001arr.2	65415	ENSG00000175262	C1orf127	chromosome 1 open reading frame 127
chr1	10959217	10959464	248	*	249	10959338	23	7.32909	3.32721	5.08703	Distal Intergenic	1	11006530	11024328	17799	2	148345	uc001arr.2	64864	ENSG00000175262	C1orf127	chromosome 1 open reading frame 127
chr1	10959681	10960347	667	*	668	10960187	18	4.55268	2.63404	2.73677	Distal Intergenic	1	11006530	11024328	17799	2	148345	uc001arr.2	63981	ENSG00000175262	C1orf127	chromosome 1 open reading frame 127
chr1	10961477	10961714	238	*	239	10961583	24	7.93898	3.46585	5.62561	Distal Intergenic	1	11006530	11024328	17799	2	148345	uc001arr.2	62614	ENSG00000175262	C1orf127	chromosome 1 open reading frame 127
chr1	10961821	10962812	992	*	993	10962005	26	9.20797	3.74312	6.76248	Distal Intergenic	1	11006530	11024328	17799	2	148345	uc001arr.2	61516	ENSG00000175262	C1orf127	chromosome 1 open reading frame 127
chr1	10963483	10963811	329	*	330	10963618	20	5.60562	2.91131	3.60747	Distal Intergenic	1	11006530	11024328	17799	2	148345	uc001arr.2	60517	ENSG00000175262	C1orf127	chromosome 1 open reading frame 127
chr1	10964047	10965224	1178	*	1179	10964960	41	14.31127	4.05355	11.47132	Distal Intergenic	1	11006530	11024328	17799	2	148345	uc001arr.2	59104	ENSG00000175262	C1orf127	chromosome 1 open reading frame 127
chr1	10966087	10966541	455	*	456	10966220	30	11.87936	4.28126	9.22779	Distal Intergenic	1	11006530	11024328	17799	2	148345	uc001arr.2	57787	ENSG00000175262	C1orf127	chromosome 1 open reading frame 127
chr1	10966795	10967046	252	*	253	10966885	22	6.73643	3.18858	4.56912	Distal Intergenic	1	11006530	11024328	17799	2	148345	uc001arr.2	57282	ENSG00000175262	C1orf127	chromosome 1 open reading frame 127
chr1	10967262	10967520	259	*	260	10967390	27	9.86592	3.88175	7.3607	Distal Intergenic	1	11006530	11024328	17799	2	148345	uc001arr.2	56808	ENSG00000175262	C1orf127	chromosome 1 open reading frame 127
chr1	10968123	10968489	367	*	368	10968291	22	6.73643	3.18858	4.56912	Distal Intergenic	1	11006530	11024328	17799	2	148345	uc001arr.2	55839	ENSG00000175262	C1orf127	chromosome 1 open reading frame 127
chr1	10968561	10968808	248	*	249	10968624	22	6.73643	3.18858	4.56912	Distal Intergenic	1	11006530	11024328	17799	2	148345	uc001arr.2	55520	ENSG00000175262	C1orf127	chromosome 1 open reading frame 127
chr1	10968930	10969447	518	*	519	10969427	19	4.33512	2.49347	2.58474	Distal Intergenic	1	11006530	11024328	17799	2	148345	uc001arr.2	54881	ENSG00000175262	C1orf127	chromosome 1 open reading frame 127
chr1	10970807	10971224	418	*	419	10970950	26	7.54666	3.18058	5.28633	Distal Intergenic	1	11006530	11024328	17799	2	148345	uc001arr.2	53104	ENSG00000175262	C1orf127	chromosome 1 open reading frame 127
chr1	10971291	10971829	539	*	540	10971496	21	6.1617	3.04995	4.07607	Distal Intergenic	1	11006530	11024328	17799	2	148345	uc001arr.2	52499	ENSG00000175262	C1orf127	chromosome 1 open reading frame 127
chr1	10972387	10972937	551	*	552	10972533	21	6.1617	3.04995	4.07607	Distal Intergenic	1	11006530	11024328	17799	2	148345	uc001arr.2	51391	ENSG00000175262	C1orf127	chromosome 1 open reading frame 127
chr1	10973198	10973423	226	*	227	10973346	23	6.73311	3.11328	4.56912	Distal Intergenic	1	11006530	11024328	17799	2	148345	uc001arr.2	50905	ENSG00000175262	C1orf127	chromosome 1 open reading frame 127
chr1	10973647	10973854	208	*	209	10973709	21	6.13064	3.03832	4.07607	Distal Intergenic	1	11006530	11024328	17799	2	148345	uc001arr.2	50474	ENSG00000175262	C1orf127	chromosome 1 open reading frame 127
chr1	10974024	10974260	237	*	238	10974144	23	7.29424	3.31453	5.08076	Distal Intergenic	1	11006530	11024328	17799	2	148345	uc001arr.2	50068	ENSG00000175262	C1orf127	chromosome 1 open reading frame 127
chr1	10974414	10975160	747	*	748	10974996	23	7.29424	3.31453	5.08076	Distal Intergenic	1	11006530	11024328	17799	2	148345	uc001arr.2	49168	ENSG00000175262	C1orf127	chromosome 1 open reading frame 127
chr1	10975649	10976098	450	*	451	10975949	26	5.70323	2.60586	3.6937	Distal Intergenic	1	11006530	11024328	17799	2	148345	uc001arr.2	48230	ENSG00000175262	C1orf127	chromosome 1 open reading frame 127
chr1	10976247	10976811	565	*	566	10976628	28	10.53882	4.02038	7.97695	Distal Intergenic	1	11006530	11024328	17799	2	148345	uc001arr.2	47517	ENSG00000175262	C1orf127	chromosome 1 open reading frame 127
chr1	10976907	10977652	746	*	747	10977257	22	5.54045	2.76011	3.5857	Distal Intergenic	1	11006530	11024328	17799	2	148345	uc001arr.2	46676	ENSG00000175262	C1orf127	chromosome 1 open reading frame 127
chr1	10977978	10979152	1175	*	1176	10978442	28	7.45624	3.02677	5.20692	Distal Intergenic	1	11006530	11024328	17799	2	148345	uc001arr.2	45176	ENSG00000175262	C1orf127	chromosome 1 open reading frame 127
chr1	10979315	10979659	345	*	346	10979401	20	5.22808	2.76895	3.3058	Distal Intergenic	1	11006530	11024328	17799	2	148345	uc001arr.2	44669	ENSG00000175262	C1orf127	chromosome 1 open reading frame 127
chr1	10979756	10980629	874	*	875	10980340	39	17.8866	5.25258	14.82544	Distal Intergenic	1	11006530	11024328	17799	2	148345	uc001arr.2	43699	ENSG00000175262	C1orf127	chromosome 1 open reading frame 127
chr1	10981155	10981766	612	*	613	10981634	31	10.14325	3.63592	7.62131	Distal Intergenic	1	11006530	11024328	17799	2	148345	uc001arr.2	42562	ENSG00000175262	C1orf127	chromosome 1 open reading frame 127
chr1	10981976	10983164	1189	*	1190	10982292	31	7.47231	2.87217	5.22175	Distal Intergenic	1	11006530	11024328	17799	2	148345	uc001arr.2	41164	ENSG00000175262	C1orf127	chromosome 1 open reading frame 127
chr1	10984054	10984391	338	*	339	10984233	35	13.78055	4.4026	10.98502	Distal Intergenic	1	11006530	11024328	17799	2	148345	uc001arr.2	39937	ENSG00000175262	C1orf127	chromosome 1 open reading frame 127
chr1	10985543	10986877	1335	*	1336	10986678	28	9.84715	3.78486	7.3607	Distal Intergenic	1	11006530	11024328	17799	2	148345	uc001arr.2	37451	ENSG00000175262	C1orf127	chromosome 1 open reading frame 127
chr1	10987723	10988037	315	*	316	10987859	30	11.58581	4.18214	8.94788	Distal Intergenic	1	11006530	11024328	17799	2	148345	uc001arr.2	36291	ENSG00000175262	C1orf127	chromosome 1 open reading frame 127
chr1	10988136	10989938	1803	*	1804	10989144	43	19.45999	5.28021	16.29828	Distal Intergenic	1	11006530	11024328	17799	2	148345	uc001arr.2	34390	ENSG00000175262	C1orf127	chromosome 1 open reading frame 127
chr1	10990035	10991990	1956	*	1957	10991367	37	16.99635	5.20316	13.99276	Distal Intergenic	1	11006530	11024328	17799	2	148345	uc001arr.2	32338	ENSG00000175262	C1orf127	chromosome 1 open reading frame 127
chr1	10994755	10995068	314	*	315	10994998	18	4.55268	2.63404	2.73677	Distal Intergenic	1	11006530	11024328	17799	2	148345	uc001arr.2	29260	ENSG00000175262	C1orf127	chromosome 1 open reading frame 127
chr1	10995444	10995880	437	*	438	10995732	29	7.19542	2.8954	4.99331	Distal Intergenic	1	11006530	11024328	17799	2	148345	uc001arr.2	28448	ENSG00000175262	C1orf127	chromosome 1 open reading frame 127
chr1	10995953	10996345	393	*	394	10996154	33	11.64933	3.93289	9.00908	Distal Intergenic	1	11006530	11024328	17799	2	148345	uc001arr.2	27983	ENSG00000175262	C1orf127	chromosome 1 open reading frame 127
chr1	10996459	10996685	227	*	228	10996573	18	4.15849	2.47974	2.43332	Distal Intergenic	1	11006530	11024328	17799	2	148345	uc001arr.2	27643	ENSG00000175262	C1orf127	chromosome 1 open reading frame 127
chr1	10997216	10998041	826	*	827	10997862	43	18.47551	4.9994	15.37252	Distal Intergenic	1	11006530	11024328	17799	2	148345	uc001arr.2	26287	ENSG00000175262	C1orf127	chromosome 1 open reading frame 127
chr1	10998149	10999682	1534	*	1535	10999130	37	15.39915	4.70101	12.50047	Distal Intergenic	1	11006530	11024328	17799	2	148345	uc001arr.2	24646	ENSG00000175262	C1orf127	chromosome 1 open reading frame 127
chr1	11001027	11001445	419	*	420	11001312	27	8.92373	3.56011	6.51878	Distal Intergenic	1	11006530	11024328	17799	2	148345	uc001arr.2	22883	ENSG00000175262	C1orf127	chromosome 1 open reading frame 127
chr1	11001718	11002148	431	*	432	11001870	26	7.72896	3.24013	5.4589	Distal Intergenic	1	11006530	11024328	17799	2	148345	uc001arr.2	22180	ENSG00000175262	C1orf127	chromosome 1 open reading frame 127
chr1	11003272	11003583	312	*	313	11003382	29	10.8478	4.03026	8.26805	Downstream (2-3kb)	1	11006530	11024328	17799	2	148345	uc001arr.2	20745	ENSG00000175262	C1orf127	chromosome 1 open reading frame 127
chr1	11003689	11005002	1314	*	1315	11004370	37	12.86342	3.96611	10.1247	Downstream (1-2kb)	1	11006530	11024328	17799	2	148345	uc001arr.2	19326	ENSG00000175262	C1orf127	chromosome 1 open reading frame 127
chr1	11005130	11006809	1680	*	1681	11005536	37	17.19582	5.26809	14.16024	3' UTR	1	11006530	11024328	17799	2	148345	uc001arr.2	17519	ENSG00000175262	C1orf127	chromosome 1 open reading frame 127
chr1	11007219	11007955	737	*	738	11007349	24	7.93898	3.46585	5.62561	3' UTR	1	11006530	11024328	17799	2	148345	uc001arr.2	16373	ENSG00000175262	C1orf127	chromosome 1 open reading frame 127
chr1	11008279	11008496	218	*	219	11008404	20	5.60562	2.91131	3.60747	Exon (uc001arr.2/148345, exon 7 of 8)	1	11006530	11024328	17799	2	148345	uc001arr.2	15832	ENSG00000175262	C1orf127	chromosome 1 open reading frame 127
chr1	11008630	11008910	281	*	282	11008771	19	5.069	2.77268	3.16077	Exon (uc001arr.2/148345, exon 7 of 8)	1	11006530	11024328	17799	2	148345	uc001arr.2	15418	ENSG00000175262	C1orf127	chromosome 1 open reading frame 127
chr1	11009373	11010043	671	*	672	11009704	24	7.93898	3.46585	5.62561	Exon (uc001arr.2/148345, exon 6 of 8)	1	11006530	11024328	17799	2	148345	uc001arr.2	14285	ENSG00000175262	C1orf127	chromosome 1 open reading frame 127
chr1	11010237	11010703	467	*	468	11010521	19	4.33512	2.49347	2.58474	Intron (uc001arr.2/148345, intron 3 of 7)	1	11006530	11024328	17799	2	148345	uc001arr.2	13625	ENSG00000175262	C1orf127	chromosome 1 open reading frame 127
chr1	11010967	11011526	560	*	561	11011139	27	9.82349	3.86695	7.34062	Intron (uc001arr.2/148345, intron 3 of 7)	1	11006530	11024328	17799	2	148345	uc001arr.2	12802	ENSG00000175262	C1orf127	chromosome 1 open reading frame 127
chr1	11012179	11012421	243	*	244	11012284	23	5.60971	2.72694	3.60747	Intron (uc001arr.2/148345, intron 3 of 7)	1	11006530	11024328	17799	2	148345	uc001arr.2	11907	ENSG00000175262	C1orf127	chromosome 1 open reading frame 127
chr1	11012697	11012932	236	*	237	11012756	30	6.96749	2.78242	4.78094	Intron (uc001arr.2/148345, intron 3 of 7)	1	11006530	11024328	17799	2	148345	uc001arr.2	11396	ENSG00000175262	C1orf127	chromosome 1 open reading frame 127
chr1	11013361	11014485	1125	*	1126	11014082	38	17.93213	5.38611	14.86587	Exon (uc001arr.2/148345, exon 5 of 8)	1	11006530	11024328	17799	2	148345	uc001arr.2	9843	ENSG00000175262	C1orf127	chromosome 1 open reading frame 127
chr1	11014546	11014751	206	*	207	11014731	22	5.11388	2.61332	3.19664	Intron (uc001arr.2/148345, intron 4 of 7)	1	11006530	11024328	17799	2	148345	uc001arr.2	9577	ENSG00000175262	C1orf127	chromosome 1 open reading frame 127
chr1	11015227	11016523	1297	*	1298	11015640	32	11.95713	4.11422	9.28003	Exon (uc001arr.2/148345, exon 4 of 8)	1	11006530	11024328	17799	2	148345	uc001arr.2	7805	ENSG00000175262	C1orf127	chromosome 1 open reading frame 127
chr1	11016883	11017085	203	*	204	11016926	22	6.34422	3.04519	4.24647	Exon (uc001ars.2/148345, exon 4 of 9)	1	11006530	11024328	17799	2	148345	uc001arr.2	7243	ENSG00000175262	C1orf127	chromosome 1 open reading frame 127
chr1	11017461	11017957	497	*	498	11017591	27	9.63455	3.80142	7.16471	Exon (uc001arr.2/148345, exon 3 of 8)	1	11006530	11024328	17799	2	148345	uc001arr.2	6371	ENSG00000175262	C1orf127	chromosome 1 open reading frame 127
chr1	11018453	11018656	204	*	205	11018550	19	5.01106	2.75025	3.14836	Intron (uc001arr.2/148345, intron 6 of 7)	1	11006530	11024328	17799	2	148345	uc001arr.2	5672	ENSG00000175262	C1orf127	chromosome 1 open reading frame 127
chr1	11019516	11020148	633	*	634	11019778	26	7.19706	3.06781	4.99331	Intron (uc001arr.2/148345, intron 7 of 7)	1	11006530	11024328	17799	2	148345	uc001arr.2	4180	ENSG00000175262	C1orf127	chromosome 1 open reading frame 127
chr1	11020539	11020893	355	*	356	11020731	34	12.07161	3.97679	9.38831	Intron (uc001arr.2/148345, intron 7 of 7)	1	11006530	11024328	17799	2	148345	uc001arr.2	3435	ENSG00000175262	C1orf127	chromosome 1 open reading frame 127
chr1	11022583	11022816	234	*	235	11022713	28	8.91772	3.48014	6.5177	Promoter (1-2kb)	1	11006530	11024328	17799	2	148345	uc001arr.2	1512	ENSG00000175262	C1orf127	chromosome 1 open reading frame 127
chr1	11023136	11023407	272	*	273	11023252	28	7.45624	3.02677	5.20692	Promoter (<=1kb)	1	11006530	11024328	17799	2	148345	uc001arr.2	921	ENSG00000175262	C1orf127	chromosome 1 open reading frame 127
chr1	11023936	11024211	276	*	277	11024106	25	6.65189	2.95419	4.52507	Promoter (<=1kb)	1	11006530	11024328	17799	2	148345	uc001arr.2	117	ENSG00000175262	C1orf127	chromosome 1 open reading frame 127
chr1	11030297	11030576	280	*	281	11030448	22	5.69138	2.81277	3.68381	Intron (uc010oao.2/148345, intron 11 of 12)	1	11006530	11024328	17799	2	148345	uc001arr.2	-5969	ENSG00000175262	C1orf127	chromosome 1 open reading frame 127
chr1	11031246	11031794	549	*	550	11031641	21	5.32425	2.74281	3.38714	Intron (uc010oao.2/148345, intron 11 of 12)	1	11006530	11024328	17799	2	148345	uc001arr.2	-6918	ENSG00000175262	C1orf127	chromosome 1 open reading frame 127
chr1	11031861	11032115	255	*	256	11031945	25	7.5195	3.24151	5.26078	Intron (uc010oao.2/148345, intron 11 of 12)	1	11006530	11024328	17799	2	148345	uc001arr.2	-7533	ENSG00000175262	C1orf127	chromosome 1 open reading frame 127
chr1	11033714	11034718	1005	*	1006	11033962	36	16.40722	5.12946	13.42205	Intron (uc010oao.2/148345, intron 11 of 12)	1	11006530	11042094	35565	2	148345	uc010oao.2	7376	ENSG00000175262	C1orf127	chromosome 1 open reading frame 127
chr1	11034890	11035130	241	*	242	11034957	22	5.11388	2.61332	3.19664	Intron (uc010oao.2/148345, intron 11 of 12)	1	11006530	11042094	35565	2	148345	uc010oao.2	6964	ENSG00000175262	C1orf127	chromosome 1 open reading frame 127
chr1	11037165	11037507	343	*	344	11037359	24	6.94527	3.11683	4.76011	Intron (uc010oao.2/148345, intron 12 of 12)	1	11006530	11042094	35565	2	148345	uc010oao.2	4587	ENSG00000175262	C1orf127	chromosome 1 open reading frame 127
chr1	11037929	11041209	3281	*	3282	11040389	35	14.94069	4.76639	12.05431	Promoter (<=1kb)	1	11006530	11042094	35565	2	148345	uc010oao.2	885	ENSG00000175262	C1orf127	chromosome 1 open reading frame 127
chr1	11041276	11041488	213	*	214	11041433	19	4.33512	2.49347	2.58474	Promoter (<=1kb)	1	11006530	11042094	35565	2	148345	uc010oao.2	606	ENSG00000175262	C1orf127	chromosome 1 open reading frame 127
chr1	11041805	11042235	431	*	432	11041952	34	10.94971	3.653	8.36428	Promoter (<=1kb)	1	11006530	11042094	35565	2	148345	uc010oao.2	0	ENSG00000175262	C1orf127	chromosome 1 open reading frame 127
chr1	11042395	11042648	254	*	255	11042490	17	3.69275	2.34922	2.06716	Promoter (<=1kb)	1	11006530	11042094	35565	2	148345	uc010oao.2	-301	ENSG00000175262	C1orf127	chromosome 1 open reading frame 127
chr1	11048760	11049170	411	*	412	11049048	19	4.70179	2.63168	2.87155	Distal Intergenic	1	11006530	11042094	35565	2	148345	uc010oao.2	-6666	ENSG00000175262	C1orf127	chromosome 1 open reading frame 127
chr1	11049441	11049700	260	*	261	11049482	20	5.36746	2.82119	3.42843	Distal Intergenic	1	11006530	11042094	35565	2	148345	uc010oao.2	-7347	ENSG00000175262	C1orf127	chromosome 1 open reading frame 127
chr1	11055442	11055685	244	*	245	11055586	18	4.35905	2.55786	2.60583	Distal Intergenic	1	11006530	11042094	35565	2	148345	uc010oao.2	-13348	ENSG00000175262	C1orf127	chromosome 1 open reading frame 127
chr1	11058900	11059141	242	*	243	11059082	27	8.31591	3.36013	5.97771	Distal Intergenic	1	11072679	11085549	12871	1	23435	uc001art.3	-13538	ENSG00000120948	TARDBP	TAR DNA binding protein
chr1	11060484	11060682	199	*	200	11060593	24	6.94527	3.11683	4.76011	Distal Intergenic	1	11072679	11085549	12871	1	23435	uc001art.3	-11997	ENSG00000120948	TARDBP	TAR DNA binding protein
chr1	11095701	11096009	309	*	310	11095851	25	6.65189	2.95419	4.52507	Intron (uc001aru.3/10747, intron 4 of 10)	1	11086580	11107296	20717	2	10747	uc001aru.3	11287	ENSG00000009724	MASP2	mannan binding lectin serine peptidase 2
chr1	11098590	11098914	325	*	326	11098811	28	6.68363	2.79888	4.55445	Intron (uc001aru.3/10747, intron 5 of 10)	1	11086580	11107296	20717	2	10747	uc001aru.3	8382	ENSG00000009724	MASP2	mannan binding lectin serine peptidase 2
chr1	11099220	11099888	669	*	670	11099692	22	6.73643	3.18858	4.56912	Intron (uc001aru.3/10747, intron 5 of 10)	1	11086580	11107296	20717	2	10747	uc001aru.3	7408	ENSG00000009724	MASP2	mannan binding lectin serine peptidase 2
chr1	11101189	11101502	314	*	315	11101334	23	7.32909	3.32721	5.08703	Intron (uc001aru.3/10747, intron 5 of 10)	1	11086580	11107296	20717	2	10747	uc001aru.3	5794	ENSG00000009724	MASP2	mannan binding lectin serine peptidase 2
chr1	11102645	11102860	216	*	217	11102807	19	5.069	2.77268	3.16077	Intron (uc001aru.3/10747, intron 5 of 10)	1	11086580	11107296	20717	2	10747	uc001aru.3	4436	ENSG00000009724	MASP2	mannan binding lectin serine peptidase 2
chr1	11370099	11370378	280	*	281	11370215	20	5.60562	2.91131	3.60747	Distal Intergenic	1	11333255	11348491	15237	1	29914	uc001asg.3	36844	ENSG00000120942	UBIAD1	UbiA prenyltransferase domain containing 1
chr1	11374674	11374872	199	*	200	11374788	19	5.069	2.77268	3.16077	Distal Intergenic	1	11333255	11348491	15237	1	29914	uc001asg.3	41419	ENSG00000120942	UBIAD1	UbiA prenyltransferase domain containing 1
chr1	11380491	11381003	513	*	514	11380576	25	8.10503	3.44239	5.78223	Distal Intergenic	1	11333255	11348491	15237	1	29914	uc001asg.3	47236	ENSG00000120942	UBIAD1	UbiA prenyltransferase domain containing 1
chr1	11381152	11381498	347	*	348	11381332	21	6.1617	3.04995	4.07607	Distal Intergenic	1	11333255	11348491	15237	1	29914	uc001asg.3	47897	ENSG00000120942	UBIAD1	UbiA prenyltransferase domain containing 1
chr1	11382026	11382452	427	*	428	11382163	22	3.92894	2.2198	2.27023	Distal Intergenic	1	11333255	11348491	15237	1	29914	uc001asg.3	48771	ENSG00000120942	UBIAD1	UbiA prenyltransferase domain containing 1
chr1	11383666	11383998	333	*	334	11383858	22	6.73643	3.18858	4.56912	Distal Intergenic	1	11333255	11348491	15237	1	29914	uc001asg.3	50411	ENSG00000120942	UBIAD1	UbiA prenyltransferase domain containing 1
chr1	11389772	11390304	533	*	534	11389859	21	6.1617	3.04995	4.07607	Distal Intergenic	1	11333255	11348491	15237	1	29914	uc001asg.3	56517	ENSG00000120942	UBIAD1	UbiA prenyltransferase domain containing 1
chr1	11391704	11391902	199	*	200	11391821	18	4.55268	2.63404	2.73677	Distal Intergenic	1	11333255	11348491	15237	1	29914	uc001asg.3	58449	ENSG00000120942	UBIAD1	UbiA prenyltransferase domain containing 1
chr1	11398868	11399913	1046	*	1047	11399487	26	5.70323	2.60586	3.6937	Distal Intergenic	1	11333255	11348491	15237	1	29914	uc001asg.3	65613	ENSG00000120942	UBIAD1	UbiA prenyltransferase domain containing 1
chr1	11400081	11400826	746	*	747	11400213	27	9.86592	3.88175	7.3607	Distal Intergenic	1	11333255	11348491	15237	1	29914	uc001asg.3	66826	ENSG00000120942	UBIAD1	UbiA prenyltransferase domain containing 1
chr1	11400985	11401513	529	*	530	11401420	24	7.90224	3.45263	5.61695	Distal Intergenic	1	11333255	11348491	15237	1	29914	uc001asg.3	67730	ENSG00000120942	UBIAD1	UbiA prenyltransferase domain containing 1
chr1	11401613	11401974	362	*	363	11401717	18	3.87033	2.36879	2.21758	Distal Intergenic	1	11333255	11348491	15237	1	29914	uc001asg.3	68358	ENSG00000120942	UBIAD1	UbiA prenyltransferase domain containing 1
chr1	11402540	11403485	946	*	947	11403139	24	7.93898	3.46585	5.62561	Distal Intergenic	1	11333255	11348491	15237	1	29914	uc001asg.3	69285	ENSG00000120942	UBIAD1	UbiA prenyltransferase domain containing 1
chr1	11404065	11404479	415	*	416	11404216	23	7.32909	3.32721	5.08703	Distal Intergenic	1	11333255	11348491	15237	1	29914	uc001asg.3	70810	ENSG00000120942	UBIAD1	UbiA prenyltransferase domain containing 1
chr1	11409373	11410610	1238	*	1239	11410226	39	18.80625	5.54536	15.66924	Distal Intergenic	1	11333255	11348491	15237	1	29914	uc001asg.3	76118	ENSG00000120942	UBIAD1	UbiA prenyltransferase domain containing 1
chr1	11412015	11412458	444	*	445	11412176	18	3.87033	2.36879	2.21758	Distal Intergenic	1	11333255	11348491	15237	1	29914	uc001asg.3	78760	ENSG00000120942	UBIAD1	UbiA prenyltransferase domain containing 1
chr1	11412707	11413241	535	*	536	11413044	17	4.0576	2.49541	2.33958	Distal Intergenic	1	11333255	11348491	15237	1	29914	uc001asg.3	79452	ENSG00000120942	UBIAD1	UbiA prenyltransferase domain containing 1
chr1	11414892	11415306	415	*	416	11415048	21	5.47524	2.79723	3.52482	Distal Intergenic	1	11333255	11348491	15237	1	29914	uc001asg.3	81637	ENSG00000120942	UBIAD1	UbiA prenyltransferase domain containing 1
chr1	11415450	11416589	1140	*	1141	11415760	26	9.20797	3.74312	6.76248	Distal Intergenic	1	11333255	11348491	15237	1	29914	uc001asg.3	82195	ENSG00000120942	UBIAD1	UbiA prenyltransferase domain containing 1
chr1	11416715	11417024	310	*	311	11416799	23	7.32909	3.32721	5.08703	Distal Intergenic	1	11333255	11348491	15237	1	29914	uc001asg.3	83460	ENSG00000120942	UBIAD1	UbiA prenyltransferase domain containing 1
chr1	11420000	11420290	291	*	292	11420170	21	6.1617	3.04995	4.07607	Distal Intergenic	1	11333255	11348491	15237	1	29914	uc001asg.3	86745	ENSG00000120942	UBIAD1	UbiA prenyltransferase domain containing 1
chr1	11420814	11421030	217	*	218	11420908	19	5.069	2.77268	3.16077	Distal Intergenic	1	11333255	11348491	15237	1	29914	uc001asg.3	87559	ENSG00000120942	UBIAD1	UbiA prenyltransferase domain containing 1
chr1	11421344	11421542	199	*	200	11421439	20	5.60562	2.91131	3.60747	Distal Intergenic	1	11333255	11348491	15237	1	29914	uc001asg.3	88089	ENSG00000120942	UBIAD1	UbiA prenyltransferase domain containing 1
chr1	11423187	11423553	367	*	368	11423489	17	3.42658	2.24412	1.87548	Distal Intergenic	1	11333255	11348491	15237	1	29914	uc001asg.3	89932	ENSG00000120942	UBIAD1	UbiA prenyltransferase domain containing 1
chr1	11426364	11426562	199	*	200	11426494	17	4.0576	2.49541	2.33958	Distal Intergenic	1	11333255	11348491	15237	1	29914	uc001asg.3	93109	ENSG00000120942	UBIAD1	UbiA prenyltransferase domain containing 1
chr1	11433195	11433441	247	*	248	11433306	22	6.73643	3.18858	4.56912	Distal Intergenic	1	11333255	11348491	15237	1	29914	uc001asg.3	99940	ENSG00000120942	UBIAD1	UbiA prenyltransferase domain containing 1
chr1	11436730	11437064	335	*	336	11436865	22	6.73643	3.18858	4.56912	Distal Intergenic	1	11539295	11541938	2644	1	57540	uc009vmz.1	-102231	ENSG00000204624	DISP3	dispatched RND transporter family member 3
chr1	11439912	11440192	281	*	282	11440038	23	5.60971	2.72694	3.60747	Distal Intergenic	1	11539295	11541938	2644	1	57540	uc009vmz.1	-99103	ENSG00000204624	DISP3	dispatched RND transporter family member 3
chr1	11440759	11441542	784	*	785	11441132	26	8.51347	3.50244	6.16424	Distal Intergenic	1	11539295	11541938	2644	1	57540	uc009vmz.1	-97753	ENSG00000204624	DISP3	dispatched RND transporter family member 3
chr1	11441957	11442223	267	*	268	11442141	21	6.1617	3.04995	4.07607	Distal Intergenic	1	11539295	11541938	2644	1	57540	uc009vmz.1	-97072	ENSG00000204624	DISP3	dispatched RND transporter family member 3
chr1	11442529	11443193	665	*	666	11443010	22	6.70348	3.17642	4.56705	Distal Intergenic	1	11539295	11541938	2644	1	57540	uc009vmz.1	-96102	ENSG00000204624	DISP3	dispatched RND transporter family member 3
chr1	11444592	11444967	376	*	377	11444773	19	4.33512	2.49347	2.58474	Distal Intergenic	1	11539295	11541938	2644	1	57540	uc009vmz.1	-94328	ENSG00000204624	DISP3	dispatched RND transporter family member 3
chr1	11445059	11445472	414	*	415	11445240	18	4.55268	2.63404	2.73677	Distal Intergenic	1	11539295	11541938	2644	1	57540	uc009vmz.1	-93823	ENSG00000204624	DISP3	dispatched RND transporter family member 3
chr1	11445729	11446848	1120	*	1121	11446590	25	8.56547	3.60448	6.1849	Distal Intergenic	1	11539295	11541938	2644	1	57540	uc009vmz.1	-92447	ENSG00000204624	DISP3	dispatched RND transporter family member 3
chr1	11448606	11449025	420	*	421	11448888	20	5.60562	2.91131	3.60747	Distal Intergenic	1	11539295	11541938	2644	1	57540	uc009vmz.1	-90270	ENSG00000204624	DISP3	dispatched RND transporter family member 3
chr1	11449478	11449766	289	*	290	11449644	25	8.56547	3.60448	6.1849	Distal Intergenic	1	11539295	11541938	2644	1	57540	uc009vmz.1	-89529	ENSG00000204624	DISP3	dispatched RND transporter family member 3
chr1	11450204	11450788	585	*	586	11450307	24	4.78359	2.41283	2.94636	Distal Intergenic	1	11539295	11541938	2644	1	57540	uc009vmz.1	-88507	ENSG00000204624	DISP3	dispatched RND transporter family member 3
chr1	11451057	11451415	359	*	360	11451244	16	3.58478	2.35678	1.96985	Distal Intergenic	1	11539295	11541938	2644	1	57540	uc009vmz.1	-87880	ENSG00000204624	DISP3	dispatched RND transporter family member 3
chr1	11451604	11452125	522	*	523	11451953	26	9.20797	3.74312	6.76248	Distal Intergenic	1	11539295	11541938	2644	1	57540	uc009vmz.1	-87170	ENSG00000204624	DISP3	dispatched RND transporter family member 3
chr1	11455609	11455825	217	*	218	11455706	19	4.33512	2.49347	2.58474	Distal Intergenic	1	11539295	11541938	2644	1	57540	uc009vmz.1	-83470	ENSG00000204624	DISP3	dispatched RND transporter family member 3
chr1	11456215	11456592	378	*	379	11456410	21	5.32425	2.74281	3.38714	Distal Intergenic	1	11539295	11541938	2644	1	57540	uc009vmz.1	-82703	ENSG00000204624	DISP3	dispatched RND transporter family member 3
chr1	11456871	11457069	199	*	200	11456981	18	4.55268	2.63404	2.73677	Distal Intergenic	1	11539295	11541938	2644	1	57540	uc009vmz.1	-82226	ENSG00000204624	DISP3	dispatched RND transporter family member 3
chr1	11457305	11458067	763	*	764	11457761	25	7.5195	3.24151	5.26078	Distal Intergenic	1	11539295	11541938	2644	1	57540	uc009vmz.1	-81228	ENSG00000204624	DISP3	dispatched RND transporter family member 3
chr1	11460113	11460385	273	*	274	11460200	19	5.069	2.77268	3.16077	Distal Intergenic	1	11539295	11541938	2644	1	57540	uc009vmz.1	-78910	ENSG00000204624	DISP3	dispatched RND transporter family member 3
chr1	11460765	11460999	235	*	236	11460849	19	4.33512	2.49347	2.58474	Distal Intergenic	1	11539295	11541938	2644	1	57540	uc009vmz.1	-78296	ENSG00000204624	DISP3	dispatched RND transporter family member 3
chr1	11462355	11462553	199	*	200	11462508	20	4.82003	2.61814	2.97337	Distal Intergenic	1	11539295	11541938	2644	1	57540	uc009vmz.1	-76742	ENSG00000204624	DISP3	dispatched RND transporter family member 3
chr1	11462828	11463306	479	*	480	11463143	21	4.04242	2.29617	2.33958	Distal Intergenic	1	11539295	11541938	2644	1	57540	uc009vmz.1	-75989	ENSG00000204624	DISP3	dispatched RND transporter family member 3
chr1	11464031	11464439	409	*	410	11464202	25	7.5195	3.24151	5.26078	Distal Intergenic	1	11539295	11541938	2644	1	57540	uc009vmz.1	-74856	ENSG00000204624	DISP3	dispatched RND transporter family member 3
chr1	11464837	11465311	475	*	476	11465002	31	12.09811	4.25436	9.41454	Distal Intergenic	1	11539295	11541938	2644	1	57540	uc009vmz.1	-73984	ENSG00000204624	DISP3	dispatched RND transporter family member 3
chr1	11465619	11466204	586	*	587	11465941	26	7.72896	3.24013	5.4589	Distal Intergenic	1	11539295	11541938	2644	1	57540	uc009vmz.1	-73091	ENSG00000204624	DISP3	dispatched RND transporter family member 3
chr1	11468869	11469110	242	*	243	11468989	20	4.9615	2.67008	3.10159	Distal Intergenic	1	11539295	11541938	2644	1	57540	uc009vmz.1	-70185	ENSG00000204624	DISP3	dispatched RND transporter family member 3
chr1	11469172	11470614	1443	*	1444	11469361	32	13.37052	4.57492	10.59107	Distal Intergenic	1	11539295	11541938	2644	1	57540	uc009vmz.1	-68681	ENSG00000204624	DISP3	dispatched RND transporter family member 3
chr1	11471239	11471462	224	*	225	11471396	26	7.72896	3.24013	5.4589	Distal Intergenic	1	11539295	11541938	2644	1	57540	uc009vmz.1	-67833	ENSG00000204624	DISP3	dispatched RND transporter family member 3
chr1	11474451	11474814	364	*	365	11474649	24	7.93898	3.46585	5.62561	Distal Intergenic	1	11539295	11541938	2644	1	57540	uc009vmz.1	-64481	ENSG00000204624	DISP3	dispatched RND transporter family member 3
chr1	11475070	11475308	239	*	240	11475210	18	4.55268	2.63404	2.73677	Distal Intergenic	1	11539295	11541938	2644	1	57540	uc009vmz.1	-63987	ENSG00000204624	DISP3	dispatched RND transporter family member 3
chr1	11475770	11476051	282	*	283	11475931	26	5.70323	2.60586	3.6937	Distal Intergenic	1	11539295	11541938	2644	1	57540	uc009vmz.1	-63244	ENSG00000204624	DISP3	dispatched RND transporter family member 3
chr1	11477260	11477801	542	*	543	11477391	20	5.60562	2.91131	3.60747	Distal Intergenic	1	11539295	11541938	2644	1	57540	uc009vmz.1	-61494	ENSG00000204624	DISP3	dispatched RND transporter family member 3
chr1	11481116	11481378	263	*	264	11481292	21	6.1617	3.04995	4.07607	Distal Intergenic	1	11539295	11541938	2644	1	57540	uc009vmz.1	-57917	ENSG00000204624	DISP3	dispatched RND transporter family member 3
chr1	11481584	11482095	512	*	513	11481779	22	6.73643	3.18858	4.56912	Distal Intergenic	1	11539295	11541938	2644	1	57540	uc009vmz.1	-57200	ENSG00000204624	DISP3	dispatched RND transporter family member 3
chr1	11484468	11484674	207	*	208	11484501	22	6.70348	3.17642	4.56705	Distal Intergenic	1	11539295	11541938	2644	1	57540	uc009vmz.1	-54621	ENSG00000204624	DISP3	dispatched RND transporter family member 3
chr1	11486556	11487026	471	*	472	11486693	22	6.73643	3.18858	4.56912	Distal Intergenic	1	11539295	11541938	2644	1	57540	uc009vmz.1	-52269	ENSG00000204624	DISP3	dispatched RND transporter family member 3
chr1	11489436	11489634	199	*	200	11489563	21	6.1617	3.04995	4.07607	Distal Intergenic	1	11539295	11541938	2644	1	57540	uc009vmz.1	-49661	ENSG00000204624	DISP3	dispatched RND transporter family member 3
chr1	11490370	11490616	247	*	248	11490499	19	3.73543	2.27245	2.10214	Distal Intergenic	1	11539295	11541938	2644	1	57540	uc009vmz.1	-48679	ENSG00000204624	DISP3	dispatched RND transporter family member 3
chr1	11491451	11491697	247	*	248	11491599	23	7.32909	3.32721	5.08703	Distal Intergenic	1	11539295	11541938	2644	1	57540	uc009vmz.1	-47598	ENSG00000204624	DISP3	dispatched RND transporter family member 3
chr1	11494320	11494587	268	*	269	11494497	23	7.32909	3.32721	5.08703	Distal Intergenic	1	11539295	11541938	2644	1	57540	uc009vmz.1	-44708	ENSG00000204624	DISP3	dispatched RND transporter family member 3
chr1	11496772	11497069	298	*	299	11496938	20	4.82003	2.61814	2.97337	Distal Intergenic	1	11539295	11541938	2644	1	57540	uc009vmz.1	-42226	ENSG00000204624	DISP3	dispatched RND transporter family member 3
chr1	11497429	11497632	204	*	205	11497589	18	4.38659	2.56865	2.63026	Distal Intergenic	1	11539295	11541938	2644	1	57540	uc009vmz.1	-41663	ENSG00000204624	DISP3	dispatched RND transporter family member 3
chr1	11502365	11502956	592	*	593	11502708	19	5.0417	2.76211	3.16077	Distal Intergenic	1	11539295	11541938	2644	1	57540	uc009vmz.1	-36339	ENSG00000204624	DISP3	dispatched RND transporter family member 3
chr1	11505104	11505334	231	*	232	11505250	18	4.55268	2.63404	2.73677	Distal Intergenic	1	11539295	11541938	2644	1	57540	uc009vmz.1	-33961	ENSG00000204624	DISP3	dispatched RND transporter family member 3
chr1	11505577	11505836	260	*	261	11505704	22	6.73643	3.18858	4.56912	Distal Intergenic	1	11539295	11541938	2644	1	57540	uc009vmz.1	-33459	ENSG00000204624	DISP3	dispatched RND transporter family member 3
chr1	11506258	11506456	199	*	200	11506285	17	4.0576	2.49541	2.33958	Distal Intergenic	1	11539295	11541938	2644	1	57540	uc009vmz.1	-32839	ENSG00000204624	DISP3	dispatched RND transporter family member 3
chr1	11509062	11509561	500	*	501	11509442	18	4.55268	2.63404	2.73677	Distal Intergenic	1	11539295	11541938	2644	1	57540	uc009vmz.1	-29734	ENSG00000204624	DISP3	dispatched RND transporter family member 3
chr1	11512859	11513215	357	*	358	11513116	22	6.73643	3.18858	4.56912	Distal Intergenic	1	11539295	11541938	2644	1	57540	uc009vmz.1	-26080	ENSG00000204624	DISP3	dispatched RND transporter family member 3
chr1	11516016	11516265	250	*	251	11516141	22	6.73643	3.18858	4.56912	Distal Intergenic	1	11539295	11541938	2644	1	57540	uc009vmz.1	-23030	ENSG00000204624	DISP3	dispatched RND transporter family member 3
chr1	11518762	11519016	255	*	256	11518912	19	5.0417	2.76211	3.16077	Distal Intergenic	1	11539295	11541938	2644	1	57540	uc009vmz.1	-20279	ENSG00000204624	DISP3	dispatched RND transporter family member 3
chr1	11519423	11519775	353	*	354	11519588	20	5.60562	2.91131	3.60747	Distal Intergenic	1	11539295	11541938	2644	1	57540	uc009vmz.1	-19520	ENSG00000204624	DISP3	dispatched RND transporter family member 3
chr1	11521686	11522162	477	*	478	11522086	21	5.32425	2.74281	3.38714	Distal Intergenic	1	11539295	11541938	2644	1	57540	uc009vmz.1	-17133	ENSG00000204624	DISP3	dispatched RND transporter family member 3
chr1	11522407	11522872	466	*	467	11522675	23	7.32909	3.32721	5.08703	Distal Intergenic	1	11539295	11541938	2644	1	57540	uc009vmz.1	-16423	ENSG00000204624	DISP3	dispatched RND transporter family member 3
chr1	11523146	11523396	251	*	252	11523174	19	3.73543	2.27245	2.10214	Distal Intergenic	1	11539295	11541938	2644	1	57540	uc009vmz.1	-15899	ENSG00000204624	DISP3	dispatched RND transporter family member 3
chr1	11523561	11523897	337	*	338	11523827	20	5.60562	2.91131	3.60747	Distal Intergenic	1	11539295	11541938	2644	1	57540	uc009vmz.1	-15398	ENSG00000204624	DISP3	dispatched RND transporter family member 3
chr1	11524770	11525072	303	*	304	11524880	22	6.73643	3.18858	4.56912	Distal Intergenic	1	11539295	11541938	2644	1	57540	uc009vmz.1	-14223	ENSG00000204624	DISP3	dispatched RND transporter family member 3
chr1	11526920	11527170	251	*	252	11527155	17	3.42658	2.24412	1.87548	Distal Intergenic	1	11539295	11541938	2644	1	57540	uc009vmz.1	-12125	ENSG00000204624	DISP3	dispatched RND transporter family member 3
chr1	11527449	11527664	216	*	217	11527556	27	9.86592	3.88175	7.3607	Distal Intergenic	1	11539295	11541938	2644	1	57540	uc009vmz.1	-11631	ENSG00000204624	DISP3	dispatched RND transporter family member 3
chr1	11528620	11528973	354	*	355	11528780	20	3.6227	2.1918	2.00295	Distal Intergenic	1	11539295	11541938	2644	1	57540	uc009vmz.1	-10322	ENSG00000204624	DISP3	dispatched RND transporter family member 3
chr1	11531098	11531377	280	*	281	11531260	21	6.1617	3.04995	4.07607	Distal Intergenic	1	11539295	11541938	2644	1	57540	uc009vmz.1	-7918	ENSG00000204624	DISP3	dispatched RND transporter family member 3
chr1	11531741	11531939	199	*	200	11531842	20	5.60562	2.91131	3.60747	Distal Intergenic	1	11539295	11541938	2644	1	57540	uc009vmz.1	-7356	ENSG00000204624	DISP3	dispatched RND transporter family member 3
chr1	11534640	11535073	434	*	435	11534748	21	6.1617	3.04995	4.07607	Distal Intergenic	1	11539295	11541938	2644	1	57540	uc009vmz.1	-4222	ENSG00000204624	DISP3	dispatched RND transporter family member 3
chr1	11535127	11535373	247	*	248	11535317	20	5.60562	2.91131	3.60747	Distal Intergenic	1	11539295	11541938	2644	1	57540	uc009vmz.1	-3922	ENSG00000204624	DISP3	dispatched RND transporter family member 3
chr1	11536746	11536944	199	*	200	11536840	19	5.069	2.77268	3.16077	Promoter (2-3kb)	1	11539295	11541938	2644	1	57540	uc009vmz.1	-2351	ENSG00000204624	DISP3	dispatched RND transporter family member 3
chr1	11537009	11537371	363	*	364	11537179	23	7.32909	3.32721	5.08703	Promoter (1-2kb)	1	11539295	11541938	2644	1	57540	uc009vmz.1	-1924	ENSG00000204624	DISP3	dispatched RND transporter family member 3
chr1	11537810	11538031	222	*	223	11537939	22	6.70348	3.17642	4.56705	Promoter (1-2kb)	1	11539295	11541938	2644	1	57540	uc009vmz.1	-1264	ENSG00000204624	DISP3	dispatched RND transporter family member 3
chr1	11538094	11538830	737	*	738	11538620	35	12.73891	4.09041	10.00595	Promoter (<=1kb)	1	11539295	11541938	2644	1	57540	uc009vmz.1	-465	ENSG00000204624	DISP3	dispatched RND transporter family member 3
chr1	11539278	11539884	607	*	608	11539609	38	17.93213	5.38611	14.86587	Promoter (<=1kb)	1	11539295	11541938	2644	1	57540	uc009vmz.1	0	ENSG00000204624	DISP3	dispatched RND transporter family member 3
chr1	11540002	11540657	656	*	657	11540261	47	25.6543	6.65443	22.08419	Promoter (<=1kb)	1	11539295	11541938	2644	1	57540	uc009vmz.1	707	ENSG00000204624	DISP3	dispatched RND transporter family member 3
chr1	11541256	11541474	219	*	220	11541353	20	4.82003	2.61814	2.97337	Promoter (1-2kb)	1	11539295	11541938	2644	1	57540	uc009vmz.1	1961	ENSG00000204624	DISP3	dispatched RND transporter family member 3
chr1	11543095	11543373	279	*	280	11543343	17	4.0576	2.49541	2.33958	Intron (uc001ash.4/57540, intron 1 of 20)	1	11539295	11541938	2644	1	57540	uc009vmz.1	3800	ENSG00000204624	DISP3	dispatched RND transporter family member 3
chr1	11543810	11544037	228	*	229	11544003	18	4.55268	2.63404	2.73677	Intron (uc001ash.4/57540, intron 1 of 20)	1	11539295	11541938	2644	1	57540	uc009vmz.1	4515	ENSG00000204624	DISP3	dispatched RND transporter family member 3
chr1	11544275	11544756	482	*	483	11544562	20	5.60562	2.91131	3.60747	Intron (uc001ash.4/57540, intron 1 of 20)	1	11539295	11541938	2644	1	57540	uc009vmz.1	4980	ENSG00000204624	DISP3	dispatched RND transporter family member 3
chr1	11545158	11545591	434	*	435	11545227	17	4.0576	2.49541	2.33958	Intron (uc001ash.4/57540, intron 1 of 20)	1	11539295	11541938	2644	1	57540	uc009vmz.1	5863	ENSG00000204624	DISP3	dispatched RND transporter family member 3
chr1	11545905	11546140	236	*	237	11546048	22	6.73643	3.18858	4.56912	Intron (uc001ash.4/57540, intron 1 of 20)	1	11539295	11541938	2644	1	57540	uc009vmz.1	6610	ENSG00000204624	DISP3	dispatched RND transporter family member 3
chr1	11546811	11547026	216	*	217	11546930	19	5.069	2.77268	3.16077	Intron (uc001ash.4/57540, intron 1 of 20)	1	11539295	11541938	2644	1	57540	uc009vmz.1	7516	ENSG00000204624	DISP3	dispatched RND transporter family member 3
chr1	11547259	11547502	244	*	245	11547344	18	4.55268	2.63404	2.73677	Intron (uc001ash.4/57540, intron 1 of 20)	1	11539295	11541938	2644	1	57540	uc009vmz.1	7964	ENSG00000204624	DISP3	dispatched RND transporter family member 3
chr1	11547924	11548318	395	*	396	11548087	18	4.52726	2.624	2.73677	Intron (uc001ash.4/57540, intron 1 of 20)	1	11539295	11541938	2644	1	57540	uc009vmz.1	8629	ENSG00000204624	DISP3	dispatched RND transporter family member 3
chr1	11548939	11549240	302	*	303	11549071	21	6.1617	3.04995	4.07607	Intron (uc001ash.4/57540, intron 1 of 20)	1	11539295	11541938	2644	1	57540	uc009vmz.1	9644	ENSG00000204624	DISP3	dispatched RND transporter family member 3
chr1	11550487	11550776	290	*	291	11550681	23	7.32909	3.32721	5.08703	Intron (uc001ash.4/57540, intron 1 of 20)	1	11561047	11586928	25882	1	57540	uc001asi.1	-10271	ENSG00000204624	DISP3	dispatched RND transporter family member 3
chr1	11553451	11553649	199	*	200	11553542	23	7.29424	3.31453	5.08076	Intron (uc001ash.4/57540, intron 1 of 20)	1	11561047	11586928	25882	1	57540	uc001asi.1	-7398	ENSG00000204624	DISP3	dispatched RND transporter family member 3
chr1	11554953	11555151	199	*	200	11555012	17	4.0576	2.49541	2.33958	Intron (uc001ash.4/57540, intron 1 of 20)	1	11561047	11586928	25882	1	57540	uc001asi.1	-5896	ENSG00000204624	DISP3	dispatched RND transporter family member 3
chr1	11559397	11559666	270	*	271	11559570	17	4.0576	2.49541	2.33958	Promoter (1-2kb)	1	11561047	11586928	25882	1	57540	uc001asi.1	-1381	ENSG00000204624	DISP3	dispatched RND transporter family member 3
chr1	11560040	11560408	369	*	370	11560216	28	10.53882	4.02038	7.97695	Promoter (<=1kb)	1	11561047	11586928	25882	1	57540	uc001asi.1	-639	ENSG00000204624	DISP3	dispatched RND transporter family member 3
chr1	11560906	11562287	1382	*	1383	11561978	28	10.53882	4.02038	7.97695	Promoter (<=1kb)	1	11561047	11586928	25882	1	57540	uc001asi.1	0	ENSG00000204624	DISP3	dispatched RND transporter family member 3
chr1	11563905	11564185	281	*	282	11564055	24	7.93898	3.46585	5.62561	Promoter (2-3kb)	1	11561047	11586928	25882	1	57540	uc001asi.1	2858	ENSG00000204624	DISP3	dispatched RND transporter family member 3
chr1	11567342	11567633	292	*	293	11567495	22	6.17319	2.98356	4.08596	Intron (uc001ash.4/57540, intron 3 of 20)	1	11561047	11586928	25882	1	57540	uc001asi.1	6295	ENSG00000204624	DISP3	dispatched RND transporter family member 3
chr1	11570834	11571049	216	*	217	11571023	20	5.60562	2.91131	3.60747	Intron (uc001ash.4/57540, intron 3 of 20)	1	11561047	11586928	25882	1	57540	uc001asi.1	9787	ENSG00000204624	DISP3	dispatched RND transporter family member 3
chr1	11571480	11571714	235	*	236	11571562	18	4.55268	2.63404	2.73677	Intron (uc001ash.4/57540, intron 3 of 20)	1	11561047	11586928	25882	1	57540	uc001asi.1	10433	ENSG00000204624	DISP3	dispatched RND transporter family member 3
chr1	11571956	11572248	293	*	294	11572111	22	6.73643	3.18858	4.56912	Intron (uc001ash.4/57540, intron 3 of 20)	1	11561047	11586928	25882	1	57540	uc001asi.1	10909	ENSG00000204624	DISP3	dispatched RND transporter family member 3
chr1	11574440	11574680	241	*	242	11574542	23	7.32909	3.32721	5.08703	Exon (uc001ash.4/57540, exon 4 of 21)	1	11561047	11586928	25882	1	57540	uc001asi.1	13393	ENSG00000204624	DISP3	dispatched RND transporter family member 3
chr1	11598729	11598927	199	*	200	11598812	17	4.0576	2.49541	2.33958	Distal Intergenic	1	11561047	11586928	25882	1	57540	uc001asi.1	37682	ENSG00000204624	DISP3	dispatched RND transporter family member 3
chr1	11603390	11603637	248	*	249	11603529	19	5.069	2.77268	3.16077	Distal Intergenic	1	11561047	11586928	25882	1	57540	uc001asi.1	42343	ENSG00000204624	DISP3	dispatched RND transporter family member 3
chr1	11605738	11606214	477	*	478	11606103	24	7.93898	3.46585	5.62561	Distal Intergenic	1	11561047	11586928	25882	1	57540	uc001asi.1	44691	ENSG00000204624	DISP3	dispatched RND transporter family member 3
chr1	11610227	11610982	756	*	757	11610615	20	4.82003	2.61814	2.97337	Distal Intergenic	1	11561047	11586928	25882	1	57540	uc001asi.1	49180	ENSG00000204624	DISP3	dispatched RND transporter family member 3
chr1	11611118	11611366	249	*	250	11611287	22	6.73643	3.18858	4.56912	Distal Intergenic	1	11561047	11586928	25882	1	57540	uc001asi.1	50071	ENSG00000204624	DISP3	dispatched RND transporter family member 3
chr1	11611585	11611848	264	*	265	11611768	22	6.70348	3.17642	4.56705	Distal Intergenic	1	11561047	11586928	25882	1	57540	uc001asi.1	50538	ENSG00000204624	DISP3	dispatched RND transporter family member 3
chr1	11613790	11614046	257	*	258	11613975	19	4.74462	2.64799	2.9109	Distal Intergenic	1	11561047	11586928	25882	1	57540	uc001asi.1	52743	ENSG00000204624	DISP3	dispatched RND transporter family member 3
chr1	11615889	11616128	240	*	241	11615955	18	4.55268	2.63404	2.73677	Distal Intergenic	1	11561047	11586928	25882	1	57540	uc001asi.1	54842	ENSG00000204624	DISP3	dispatched RND transporter family member 3
chr1	11616827	11617627	801	*	802	11616984	26	9.20797	3.74312	6.76248	Distal Intergenic	1	11561047	11586928	25882	1	57540	uc001asi.1	55780	ENSG00000204624	DISP3	dispatched RND transporter family member 3
chr1	11618348	11619148	801	*	802	11618840	27	9.86592	3.88175	7.3607	Distal Intergenic	1	11561047	11586928	25882	1	57540	uc001asi.1	57301	ENSG00000204624	DISP3	dispatched RND transporter family member 3
chr1	11619264	11619507	244	*	245	11619372	17	4.03405	2.4859	2.33958	Distal Intergenic	1	11561047	11586928	25882	1	57540	uc001asi.1	58217	ENSG00000204624	DISP3	dispatched RND transporter family member 3
chr1	11621435	11621850	416	*	417	11621697	24	7.93898	3.46585	5.62561	Distal Intergenic	1	11561047	11586928	25882	1	57540	uc001asi.1	60388	ENSG00000204624	DISP3	dispatched RND transporter family member 3
chr1	11623494	11623861	368	*	369	11623602	28	10.53882	4.02038	7.97695	Distal Intergenic	1	11561047	11586928	25882	1	57540	uc001asi.1	62447	ENSG00000204624	DISP3	dispatched RND transporter family member 3
chr1	11623917	11624218	302	*	303	11624103	22	6.73643	3.18858	4.56912	Distal Intergenic	1	11561047	11586928	25882	1	57540	uc001asi.1	62870	ENSG00000204624	DISP3	dispatched RND transporter family member 3
chr1	11625204	11625454	251	*	252	11625380	23	5.60971	2.72694	3.60747	Distal Intergenic	1	11561047	11586928	25882	1	57540	uc001asi.1	64157	ENSG00000204624	DISP3	dispatched RND transporter family member 3
chr1	11626191	11626667	477	*	478	11626614	20	5.60562	2.91131	3.60747	Distal Intergenic	1	11561047	11586928	25882	1	57540	uc001asi.1	65144	ENSG00000204624	DISP3	dispatched RND transporter family member 3
chr1	11629913	11630146	234	*	235	11629964	18	4.55268	2.63404	2.73677	Distal Intergenic	1	11561047	11586928	25882	1	57540	uc001asi.1	68866	ENSG00000204624	DISP3	dispatched RND transporter family member 3
chr1	11631028	11631432	405	*	406	11631175	19	3.73543	2.27245	2.10214	Distal Intergenic	1	11561047	11586928	25882	1	57540	uc001asi.1	69981	ENSG00000204624	DISP3	dispatched RND transporter family member 3
chr1	11639711	11639931	221	*	222	11639780	22	6.73643	3.18858	4.56912	Distal Intergenic	1	11709144	11714401	5258	2	26232	uc009vnb.1	74470	ENSG00000116661	FBXO2	F-box protein 2
chr1	11640200	11640664	465	*	466	11640364	20	5.57645	2.90021	3.60747	Distal Intergenic	1	11709144	11714401	5258	2	26232	uc009vnb.1	73737	ENSG00000116661	FBXO2	F-box protein 2
chr1	11641588	11641900	313	*	314	11641642	24	7.93898	3.46585	5.62561	Distal Intergenic	1	11709144	11714401	5258	2	26232	uc009vnb.1	72501	ENSG00000116661	FBXO2	F-box protein 2
chr1	11643723	11643969	247	*	248	11643787	18	3.87033	2.36879	2.21758	Distal Intergenic	1	11709144	11714401	5258	2	26232	uc009vnb.1	70432	ENSG00000116661	FBXO2	F-box protein 2
chr1	11644068	11644505	438	*	439	11644150	19	5.069	2.77268	3.16077	Distal Intergenic	1	11709144	11714401	5258	2	26232	uc009vnb.1	69896	ENSG00000116661	FBXO2	F-box protein 2
chr1	11646369	11646595	227	*	228	11646511	19	5.069	2.77268	3.16077	Distal Intergenic	1	11709144	11714401	5258	2	26232	uc009vnb.1	67806	ENSG00000116661	FBXO2	F-box protein 2
chr1	11649758	11649956	199	*	200	11649815	22	6.34422	3.04519	4.24647	Distal Intergenic	1	11709144	11714401	5258	2	26232	uc009vnb.1	64445	ENSG00000116661	FBXO2	F-box protein 2
chr1	11653103	11653735	633	*	634	11653512	27	9.86592	3.88175	7.3607	Distal Intergenic	1	11709144	11714401	5258	2	26232	uc009vnb.1	60666	ENSG00000116661	FBXO2	F-box protein 2
chr1	11653827	11654407	581	*	582	11654209	27	9.86592	3.88175	7.3607	Distal Intergenic	1	11709144	11714401	5258	2	26232	uc009vnb.1	59994	ENSG00000116661	FBXO2	F-box protein 2
chr1	11654730	11654980	251	*	252	11654910	21	6.1617	3.04995	4.07607	Distal Intergenic	1	11709144	11714401	5258	2	26232	uc009vnb.1	59421	ENSG00000116661	FBXO2	F-box protein 2
chr1	11655076	11655348	273	*	274	11655215	18	4.55268	2.63404	2.73677	Distal Intergenic	1	11709144	11714401	5258	2	26232	uc009vnb.1	59053	ENSG00000116661	FBXO2	F-box protein 2
chr1	11657729	11658467	739	*	740	11658285	20	5.60562	2.91131	3.60747	Distal Intergenic	1	11709144	11714401	5258	2	26232	uc009vnb.1	55934	ENSG00000116661	FBXO2	F-box protein 2
chr1	11659791	11660329	539	*	540	11659926	24	7.93898	3.46585	5.62561	Distal Intergenic	1	11709144	11714401	5258	2	26232	uc009vnb.1	54072	ENSG00000116661	FBXO2	F-box protein 2
chr1	11661694	11661914	221	*	222	11661857	20	4.82003	2.61814	2.97337	Distal Intergenic	1	11709144	11714401	5258	2	26232	uc009vnb.1	52487	ENSG00000116661	FBXO2	F-box protein 2
chr1	11662358	11662737	380	*	381	11662549	18	4.52726	2.624	2.73677	Distal Intergenic	1	11709144	11714401	5258	2	26232	uc009vnb.1	51664	ENSG00000116661	FBXO2	F-box protein 2
chr1	11664670	11664868	199	*	200	11664759	21	6.1617	3.04995	4.07607	Distal Intergenic	1	11709144	11714401	5258	2	26232	uc009vnb.1	49533	ENSG00000116661	FBXO2	F-box protein 2
chr1	11668727	11668947	221	*	222	11668793	17	4.0576	2.49541	2.33958	Distal Intergenic	1	11709144	11714401	5258	2	26232	uc009vnb.1	45454	ENSG00000116661	FBXO2	F-box protein 2
chr1	11671826	11672292	467	*	468	11672095	24	7.93898	3.46585	5.62561	Distal Intergenic	1	11709144	11714401	5258	2	26232	uc009vnb.1	42109	ENSG00000116661	FBXO2	F-box protein 2
chr1	11672867	11673086	220	*	221	11673057	15	3.1353	2.21814	1.62427	Distal Intergenic	1	11709144	11714401	5258	2	26232	uc009vnb.1	41315	ENSG00000116661	FBXO2	F-box protein 2
chr1	11673686	11673884	199	*	200	11673779	18	4.55268	2.63404	2.73677	Distal Intergenic	1	11709144	11714401	5258	2	26232	uc009vnb.1	40517	ENSG00000116661	FBXO2	F-box protein 2
chr1	11681635	11682529	895	*	896	11681845	26	9.20797	3.74312	6.76248	Distal Intergenic	1	11709144	11714401	5258	2	26232	uc009vnb.1	31872	ENSG00000116661	FBXO2	F-box protein 2
chr1	11682602	11682875	274	*	275	11682786	17	3.42658	2.24412	1.87548	Distal Intergenic	1	11709144	11714401	5258	2	26232	uc009vnb.1	31526	ENSG00000116661	FBXO2	F-box protein 2
chr1	11683752	11683969	218	*	219	11683945	20	4.17602	2.38608	2.44463	Distal Intergenic	1	11709144	11714401	5258	2	26232	uc009vnb.1	30432	ENSG00000116661	FBXO2	F-box protein 2
chr1	11687373	11687648	276	*	277	11687458	17	3.90378	2.43346	2.2477	Distal Intergenic	1	11709144	11714401	5258	2	26232	uc009vnb.1	26753	ENSG00000116661	FBXO2	F-box protein 2
chr1	11693023	11693243	221	*	222	11693204	18	4.55268	2.63404	2.73677	Distal Intergenic	1	11709144	11714401	5258	2	26232	uc009vnb.1	21158	ENSG00000116661	FBXO2	F-box protein 2
chr1	11694954	11695164	211	*	212	11695034	21	6.1617	3.04995	4.07607	Distal Intergenic	1	11709144	11714401	5258	2	26232	uc009vnb.1	19237	ENSG00000116661	FBXO2	F-box protein 2
chr1	11695907	11696774	868	*	869	11696204	19	5.069	2.77268	3.16077	Distal Intergenic	1	11709144	11714401	5258	2	26232	uc009vnb.1	17627	ENSG00000116661	FBXO2	F-box protein 2
chr1	11697264	11697928	665	*	666	11697401	20	5.60562	2.91131	3.60747	Distal Intergenic	1	11709144	11714401	5258	2	26232	uc009vnb.1	16473	ENSG00000116661	FBXO2	F-box protein 2
chr1	11698442	11698649	208	*	209	11698522	18	4.55268	2.63404	2.73677	Distal Intergenic	1	11709144	11714401	5258	2	26232	uc009vnb.1	15752	ENSG00000116661	FBXO2	F-box protein 2
chr1	11701425	11701921	497	*	498	11701739	27	9.86592	3.88175	7.3607	Distal Intergenic	1	11709144	11714401	5258	2	26232	uc009vnb.1	12480	ENSG00000116661	FBXO2	F-box protein 2
chr1	11702847	11703073	227	*	228	11702899	26	7.72896	3.24013	5.4589	Distal Intergenic	1	11709144	11714401	5258	2	26232	uc009vnb.1	11328	ENSG00000116661	FBXO2	F-box protein 2
chr1	11709648	11710326	679	*	680	11710070	32	11.95713	4.11422	9.28003	Exon (uc001asj.3/26232, exon 3 of 6)	1	11709144	11714401	5258	2	26232	uc009vnb.1	4075	ENSG00000116661	FBXO2	F-box protein 2
chr1	11713729	11714454	726	*	727	11714092	31	9.14415	3.33988	6.72708	Promoter (<=1kb)	1	11709144	11714401	5258	2	26232	uc009vnb.1	0	ENSG00000116661	FBXO2	F-box protein 2
chr1	11743047	11743449	403	*	404	11743226	21	5.42944	2.78068	3.4825	Promoter (1-2kb)	1	11734537	11741495	6959	2	10459	uc001asp.3	-1552	ENSG00000116670	MAD2L2	MAD2 mitotic arrest deficient-like 2 (yeast)
chr1	11744982	11745183	202	*	203	11745085	18	3.94336	2.39677	2.28344	Intron (uc001asq.4/10459, intron 10 of 10)	1	11734537	11741495	6959	2	10459	uc001asp.3	-3487	ENSG00000116670	MAD2L2	MAD2 mitotic arrest deficient-like 2 (yeast)
chr1	11746334	11746717	384	*	385	11746401	21	5.63113	2.85384	3.62667	Intron (uc001asq.4/10459, intron 10 of 10)	1	11734537	11741495	6959	2	10459	uc001asp.3	-4839	ENSG00000116670	MAD2L2	MAD2 mitotic arrest deficient-like 2 (yeast)
chr1	11747193	11747661	469	*	470	11747512	23	7.10112	3.24461	4.90777	Intron (uc001asq.4/10459, intron 10 of 10)	1	11734537	11751678	17142	2	10459	uc001asq.4	4017	ENSG00000116670	MAD2L2	MAD2 mitotic arrest deficient-like 2 (yeast)
chr1	11747919	11749285	1367	*	1368	11749000	31	12.64244	4.43629	9.91678	Promoter (2-3kb)	1	11734537	11751678	17142	2	10459	uc001asq.4	2393	ENSG00000116670	MAD2L2	MAD2 mitotic arrest deficient-like 2 (yeast)
chr1	11749444	11751657	2214	*	2215	11751297	49	23.19151	5.68113	19.77995	Promoter (<=1kb)	1	11734537	11751678	17142	2	10459	uc001asq.4	21	ENSG00000116670	MAD2L2	MAD2 mitotic arrest deficient-like 2 (yeast)
chr1	11751907	11752937	1031	*	1032	11752437	56	34.03786	7.90213	29.90963	Promoter (<=1kb)	1	11751781	11780336	28556	1	374946	uc001asr.1	126	ENSG00000162490	DRAXIN	dorsal inhibitory axon guidance protein
chr1	11753340	11754847	1508	*	1509	11754178	35	14.05866	4.48824	11.24838	Promoter (1-2kb)	1	11751781	11780336	28556	1	374946	uc001asr.1	1559	ENSG00000162490	DRAXIN	dorsal inhibitory axon guidance protein
chr1	11754925	11755552	628	*	629	11755375	22	6.73643	3.18858	4.56912	Intron (uc001asr.1/374946, intron 1 of 6)	1	11751781	11780336	28556	1	374946	uc001asr.1	3144	ENSG00000162490	DRAXIN	dorsal inhibitory axon guidance protein
chr1	11757165	11757661	497	*	498	11757266	19	5.0417	2.76211	3.16077	Intron (uc001asr.1/374946, intron 1 of 6)	1	11751781	11780336	28556	1	374946	uc001asr.1	5384	ENSG00000162490	DRAXIN	dorsal inhibitory axon guidance protein
chr1	11759009	11759211	203	*	204	11759131	19	5.0417	2.76211	3.16077	Intron (uc001asr.1/374946, intron 1 of 6)	1	11751781	11780336	28556	1	374946	uc001asr.1	7228	ENSG00000162490	DRAXIN	dorsal inhibitory axon guidance protein
chr1	11760815	11761923	1109	*	1110	11761110	32	11.95713	4.11422	9.28003	Intron (uc001asr.1/374946, intron 1 of 6)	1	11751781	11780336	28556	1	374946	uc001asr.1	9034	ENSG00000162490	DRAXIN	dorsal inhibitory axon guidance protein
chr1	11762875	11763879	1005	*	1006	11763747	27	9.86592	3.88175	7.3607	Intron (uc001asr.1/374946, intron 1 of 6)	1	11751781	11780336	28556	1	374946	uc001asr.1	11094	ENSG00000162490	DRAXIN	dorsal inhibitory axon guidance protein
chr1	11764299	11765006	708	*	709	11764686	21	6.1617	3.04995	4.07607	Intron (uc001asr.1/374946, intron 1 of 6)	1	11751781	11780336	28556	1	374946	uc001asr.1	12518	ENSG00000162490	DRAXIN	dorsal inhibitory axon guidance protein
chr1	11765398	11765697	300	*	301	11765540	25	8.56547	3.60448	6.1849	Intron (uc001asr.1/374946, intron 1 of 6)	1	11751781	11780336	28556	1	374946	uc001asr.1	13617	ENSG00000162490	DRAXIN	dorsal inhibitory axon guidance protein
chr1	11766256	11766757	502	*	503	11766589	24	7.90224	3.45263	5.61695	5' UTR	1	11751781	11780336	28556	1	374946	uc001asr.1	14475	ENSG00000162490	DRAXIN	dorsal inhibitory axon guidance protein
chr1	11767541	11768646	1106	*	1107	11768247	24	7.90224	3.45263	5.61695	Intron (uc001asr.1/374946, intron 2 of 6)	1	11751781	11780336	28556	1	374946	uc001asr.1	15760	ENSG00000162490	DRAXIN	dorsal inhibitory axon guidance protein
chr1	11769186	11769939	754	*	755	11769452	26	8.72472	3.57479	6.33188	Exon (uc001asr.1/374946, exon 3 of 7)	1	11751781	11780336	28556	1	374946	uc001asr.1	17405	ENSG00000162490	DRAXIN	dorsal inhibitory axon guidance protein
chr1	11771218	11771718	501	*	502	11771252	21	6.1617	3.04995	4.07607	Intron (uc001asr.1/374946, intron 3 of 6)	1	11751781	11780336	28556	1	374946	uc001asr.1	19437	ENSG00000162490	DRAXIN	dorsal inhibitory axon guidance protein
chr1	11772069	11772366	298	*	299	11772200	21	6.1617	3.04995	4.07607	Intron (uc001asr.1/374946, intron 4 of 6)	1	11751781	11780336	28556	1	374946	uc001asr.1	20288	ENSG00000162490	DRAXIN	dorsal inhibitory axon guidance protein
chr1	11774898	11775323	426	*	427	11775047	20	5.57645	2.90021	3.60747	Exon (uc001asr.1/374946, exon 6 of 7)	1	11796142	11810828	14687	1	57085	uc001ast.3	-20819	ENSG00000177674	AGTRAP	angiotensin II receptor associated protein
chr1	11815075	11815331	257	*	258	11815211	30	10.61933	3.86488	8.0493	Distal Intergenic	1	11796142	11810828	14687	1	57085	uc001ast.3	18933	ENSG00000177674	AGTRAP	angiotensin II receptor associated protein
chr1	11816889	11817186	298	*	299	11817028	24	5.82507	2.7433	3.80932	Distal Intergenic	1	11796142	11810828	14687	1	57085	uc001ast.3	20747	ENSG00000177674	AGTRAP	angiotensin II receptor associated protein
chr1	11820449	11821051	603	*	604	11820674	22	5.11388	2.61332	3.19664	Distal Intergenic	1	11796142	11810828	14687	1	57085	uc001ast.3	24307	ENSG00000177674	AGTRAP	angiotensin II receptor associated protein
chr1	11821412	11822341	930	*	931	11821904	43	18.47551	4.9994	15.37252	Distal Intergenic	1	11796142	11810828	14687	1	57085	uc001ast.3	25270	ENSG00000177674	AGTRAP	angiotensin II receptor associated protein
chr1	11822771	11822977	207	*	208	11822944	18	4.55268	2.63404	2.73677	Distal Intergenic	1	11796142	11810828	14687	1	57085	uc001ast.3	26629	ENSG00000177674	AGTRAP	angiotensin II receptor associated protein
chr1	11828051	11828380	330	*	331	11828209	26	9.16743	3.72884	6.74488	Distal Intergenic	1	11845787	11856547	10761	2	4524	uc031plg.1	28167	ENSG00000177000	MTHFR	methylenetetrahydrofolate reductase
chr1	11828985	11829235	251	*	252	11829115	24	4.23373	2.24389	2.49832	Distal Intergenic	1	11845787	11856547	10761	2	4524	uc031plg.1	27312	ENSG00000177000	MTHFR	methylenetetrahydrofolate reductase
chr1	11836728	11836964	237	*	238	11836850	19	5.069	2.77268	3.16077	Intron (uc001asz.3/uc001asz.3, intron 3 of 13)	1	11845787	11856547	10761	2	4524	uc031plg.1	19583	ENSG00000177000	MTHFR	methylenetetrahydrofolate reductase
chr1	11839923	11840255	333	*	334	11840104	21	6.1617	3.04995	4.07607	5' UTR	1	11845787	11856547	10761	2	4524	uc031plg.1	16292	ENSG00000177000	MTHFR	methylenetetrahydrofolate reductase
chr1	11913356	11913625	270	*	271	11913465	20	4.82003	2.61814	2.97337	Distal Intergenic	1	11917521	11918992	1472	2	4879	uc001atj.3	5367	ENSG00000120937	NPPB	natriuretic peptide B
chr1	11915002	11915369	368	*	369	11915110	25	8.56547	3.60448	6.1849	Downstream (2-3kb)	1	11917521	11918992	1472	2	4879	uc001atj.3	3623	ENSG00000120937	NPPB	natriuretic peptide B
chr1	11915808	11916081	274	*	275	11915996	19	5.069	2.77268	3.16077	Promoter (2-3kb)	1	11917521	11918992	1472	2	4879	uc001atj.3	2911	ENSG00000120937	NPPB	natriuretic peptide B
chr1	11916137	11917358	1222	*	1223	11916878	30	11.92752	4.29765	9.25591	Promoter (1-2kb)	1	11917521	11918992	1472	2	4879	uc001atj.3	1634	ENSG00000120937	NPPB	natriuretic peptide B
chr1	11917738	11920286	2549	*	2550	11919088	59	36.97287	8.31804	32.64035	Promoter (<=1kb)	1	11917521	11918992	1472	2	4879	uc001atj.3	0	ENSG00000120937	NPPB	natriuretic peptide B
chr1	11920651	11920882	232	*	233	11920769	21	6.1617	3.04995	4.07607	Promoter (1-2kb)	1	11917521	11918992	1472	2	4879	uc001atj.3	-1659	ENSG00000120937	NPPB	natriuretic peptide B
chr1	11921169	11921701	533	*	534	11921266	25	8.56547	3.60448	6.1849	Promoter (2-3kb)	1	11917521	11918992	1472	2	4879	uc001atj.3	-2177	ENSG00000120937	NPPB	natriuretic peptide B
chr1	11929983	11930210	228	*	229	11930103	19	5.069	2.77268	3.16077	Distal Intergenic	1	11917521	11918992	1472	2	4879	uc001atj.3	-10991	ENSG00000120937	NPPB	natriuretic peptide B
chr1	11933992	11934313	322	*	323	11934175	20	5.41487	2.83904	3.46816	Distal Intergenic	1	11917521	11918992	1472	2	4879	uc001atj.3	-15000	ENSG00000120937	NPPB	natriuretic peptide B
chr1	11935463	11935721	259	*	260	11935545	24	7.93898	3.46585	5.62561	Distal Intergenic	1	11917521	11918992	1472	2	4879	uc001atj.3	-16471	ENSG00000120937	NPPB	natriuretic peptide B
chr1	11938860	11939066	207	*	208	11938980	23	7.29424	3.31453	5.08076	Distal Intergenic	1	11917521	11918992	1472	2	4879	uc001atj.3	-19868	ENSG00000120937	NPPB	natriuretic peptide B
chr1	11943073	11943371	299	*	300	11943255	24	7.93898	3.46585	5.62561	Distal Intergenic	1	11917521	11918992	1472	2	4879	uc001atj.3	-24081	ENSG00000120937	NPPB	natriuretic peptide B
chr1	11947747	11947956	210	*	211	11947826	20	5.60562	2.91131	3.60747	Distal Intergenic	1	11917521	11918992	1472	2	4879	uc001atj.3	-28755	ENSG00000120937	NPPB	natriuretic peptide B
chr1	11948219	11948489	271	*	272	11948341	19	5.069	2.77268	3.16077	Distal Intergenic	1	11917521	11918992	1472	2	4879	uc001atj.3	-29227	ENSG00000120937	NPPB	natriuretic peptide B
chr1	11952233	11952618	386	*	387	11952441	21	6.1617	3.04995	4.07607	Distal Intergenic	1	11917521	11918992	1472	2	4879	uc001atj.3	-33241	ENSG00000120937	NPPB	natriuretic peptide B
chr1	11952709	11953086	378	*	379	11952794	19	5.0417	2.76211	3.16077	Distal Intergenic	1	11979645	11986485	6841	2	90231	uc001atk.3	33399	ENSG00000116685	KIAA2013	KIAA2013
chr1	11955130	11955453	324	*	325	11955143	18	4.55268	2.63404	2.73677	Distal Intergenic	1	11979645	11986485	6841	2	90231	uc001atk.3	31032	ENSG00000116685	KIAA2013	KIAA2013
chr1	11956469	11956927	459	*	460	11956749	29	11.22617	4.15902	8.60775	Distal Intergenic	1	11979645	11986485	6841	2	90231	uc001atk.3	29558	ENSG00000116685	KIAA2013	KIAA2013
chr1	11957698	11958416	719	*	720	11958264	43	22.15268	6.09989	18.80485	Distal Intergenic	1	11979645	11986485	6841	2	90231	uc001atk.3	28069	ENSG00000116685	KIAA2013	KIAA2013
chr1	11958564	11960179	1616	*	1617	11958858	42	21.30098	5.96126	18.00915	Distal Intergenic	1	11979645	11986485	6841	2	90231	uc001atk.3	26306	ENSG00000116685	KIAA2013	KIAA2013
chr1	11960335	11960699	365	*	366	11960542	34	14.86469	4.85219	11.98254	Distal Intergenic	1	11979645	11986485	6841	2	90231	uc001atk.3	25786	ENSG00000116685	KIAA2013	KIAA2013
chr1	11961128	11961575	448	*	449	11961444	25	8.56547	3.60448	6.1849	Distal Intergenic	1	11979645	11986485	6841	2	90231	uc001atk.3	24910	ENSG00000116685	KIAA2013	KIAA2013
chr1	11961733	11962009	277	*	278	11961854	20	5.41487	2.83904	3.46816	Distal Intergenic	1	11979645	11986485	6841	2	90231	uc001atk.3	24476	ENSG00000116685	KIAA2013	KIAA2013
chr1	11962506	11963012	507	*	508	11962653	18	4.55268	2.63404	2.73677	Distal Intergenic	1	11979645	11986485	6841	2	90231	uc001atk.3	23473	ENSG00000116685	KIAA2013	KIAA2013
chr1	12102945	12103157	213	*	214	12103111	20	3.9002	2.2887	2.24639	Distal Intergenic	1	12123434	12204264	80831	1	943	uc001atq.3	-20277	ENSG00000120949	TNFRSF8	TNF receptor superfamily member 8
chr1	12105636	12106376	741	*	742	12105907	31	9.72842	3.51143	7.25636	Distal Intergenic	1	12123434	12204264	80831	1	943	uc001atq.3	-17058	ENSG00000120949	TNFRSF8	TNF receptor superfamily member 8
chr1	12206536	12206734	199	*	200	12206640	21	4.87162	2.58209	3.02262	Distal Intergenic	1	12227060	12269277	42218	1	7133	uc001att.3	-20326	ENSG00000028137	TNFRSF1B	TNF receptor superfamily member 1B
chr1	12271960	12272378	419	*	420	12272116	23	6.12598	2.90185	4.07607	Distal Intergenic	1	12290113	12572098	281986	1	55187	uc001atv.3	-17735	ENSG00000048707	VPS13D	vacuolar protein sorting 13 homolog D
chr1	12272479	12272746	268	*	269	12272608	30	6.96749	2.78242	4.78094	Distal Intergenic	1	12290113	12572098	281986	1	55187	uc001atv.3	-17367	ENSG00000048707	VPS13D	vacuolar protein sorting 13 homolog D
chr1	12272898	12273872	975	*	976	12273302	27	8.57285	3.44396	6.18973	Distal Intergenic	1	12290113	12572098	281986	1	55187	uc001atv.3	-16241	ENSG00000048707	VPS13D	vacuolar protein sorting 13 homolog D
chr1	12274443	12276728	2286	*	2287	12275162	37	15.51893	4.73759	12.61431	Distal Intergenic	1	12290113	12572098	281986	1	55187	uc001atv.3	-13385	ENSG00000048707	VPS13D	vacuolar protein sorting 13 homolog D
chr1	12277316	12277551	236	*	237	12277463	18	4.17154	2.48479	2.44463	Distal Intergenic	1	12290113	12572098	281986	1	55187	uc001atv.3	-12562	ENSG00000048707	VPS13D	vacuolar protein sorting 13 homolog D
chr1	12278158	12278547	390	*	391	12278406	25	8.12549	3.44951	5.79704	Distal Intergenic	1	12290113	12572098	281986	1	55187	uc001atv.3	-11566	ENSG00000048707	VPS13D	vacuolar protein sorting 13 homolog D
chr1	12280828	12281195	368	*	369	12280975	25	4.65197	2.33364	2.82483	Distal Intergenic	1	12290113	12572098	281986	1	55187	uc001atv.3	-8918	ENSG00000048707	VPS13D	vacuolar protein sorting 13 homolog D
chr1	12281439	12281767	329	*	330	12281513	21	5.30941	2.73749	3.3802	Distal Intergenic	1	12290113	12572098	281986	1	55187	uc001atv.3	-8346	ENSG00000048707	VPS13D	vacuolar protein sorting 13 homolog D
chr1	12282275	12283105	831	*	832	12282594	40	17.66106	5.07214	14.61538	Distal Intergenic	1	12290113	12572098	281986	1	55187	uc001atv.3	-7008	ENSG00000048707	VPS13D	vacuolar protein sorting 13 homolog D
chr1	12283186	12283468	283	*	284	12283349	22	5.54045	2.76011	3.5857	Distal Intergenic	1	12290113	12572098	281986	1	55187	uc001atv.3	-6645	ENSG00000048707	VPS13D	vacuolar protein sorting 13 homolog D
chr1	12284448	12284847	400	*	401	12284594	29	4.73798	2.22524	2.90627	Distal Intergenic	1	12290113	12572098	281986	1	55187	uc001atv.3	-5266	ENSG00000048707	VPS13D	vacuolar protein sorting 13 homolog D
chr1	12288215	12288555	341	*	342	12288326	24	4.78359	2.41283	2.94636	Promoter (1-2kb)	1	12290113	12572098	281986	1	55187	uc001atv.3	-1558	ENSG00000048707	VPS13D	vacuolar protein sorting 13 homolog D
chr1	12288928	12289228	301	*	302	12289093	23	5.19423	2.58924	3.27306	Promoter (<=1kb)	1	12290113	12572098	281986	1	55187	uc001atv.3	-885	ENSG00000048707	VPS13D	vacuolar protein sorting 13 homolog D
chr1	12491566	12491764	199	*	200	12491671	19	4.0114	2.37343	2.33958	Intron (uc001atv.3/55187, intron 65 of 69)	1	12469884	12572098	102215	1	55187	uc010obd.2	21682	ENSG00000048707	VPS13D	vacuolar protein sorting 13 homolog D
chr1	12496831	12497084	254	*	255	12496974	30	9.05099	3.37856	6.64197	Intron (uc001atv.3/55187, intron 65 of 69)	1	12469884	12572098	102215	1	55187	uc010obd.2	26947	ENSG00000048707	VPS13D	vacuolar protein sorting 13 homolog D
chr1	12497315	12497616	302	*	303	12497471	30	9.0127	3.36711	6.60433	Intron (uc001atv.3/55187, intron 65 of 69)	1	12469884	12572098	102215	1	55187	uc010obd.2	27431	ENSG00000048707	VPS13D	vacuolar protein sorting 13 homolog D
chr1	12497805	12498155	351	*	352	12497948	43	16.70553	4.51876	13.71358	Intron (uc001atv.3/55187, intron 65 of 69)	1	12469884	12572098	102215	1	55187	uc010obd.2	27921	ENSG00000048707	VPS13D	vacuolar protein sorting 13 homolog D
chr1	12501463	12501661	199	*	200	12501580	26	7.21408	3.07326	5.01007	Intron (uc001atv.3/55187, intron 65 of 69)	1	12469884	12572098	102215	1	55187	uc010obd.2	31579	ENSG00000048707	VPS13D	vacuolar protein sorting 13 homolog D
chr1	12504978	12505193	216	*	217	12505129	20	2.72782	1.88486	1.32076	Intron (uc001atv.3/55187, intron 65 of 69)	1	12469884	12572098	102215	1	55187	uc010obd.2	35094	ENSG00000048707	VPS13D	vacuolar protein sorting 13 homolog D
chr1	12505249	12505747	499	*	500	12505564	37	12.86342	3.96611	10.1247	Intron (uc001atv.3/55187, intron 65 of 69)	1	12469884	12572098	102215	1	55187	uc010obd.2	35365	ENSG00000048707	VPS13D	vacuolar protein sorting 13 homolog D
chr1	12505889	12507058	1170	*	1171	12506252	30	6.96749	2.78242	4.78094	Intron (uc001atv.3/55187, intron 65 of 69)	1	12469884	12572098	102215	1	55187	uc010obd.2	36005	ENSG00000048707	VPS13D	vacuolar protein sorting 13 homolog D
chr1	12507327	12507705	379	*	380	12507515	28	5.99828	2.60291	3.96275	Intron (uc001atv.3/55187, intron 65 of 69)	1	12469884	12572098	102215	1	55187	uc010obd.2	37443	ENSG00000048707	VPS13D	vacuolar protein sorting 13 homolog D
chr1	12508243	12508602	360	*	361	12508366	28	6.26285	2.67791	4.17027	Intron (uc001atv.3/55187, intron 65 of 69)	1	12469884	12572098	102215	1	55187	uc010obd.2	38359	ENSG00000048707	VPS13D	vacuolar protein sorting 13 homolog D
chr1	12510617	12511303	687	*	688	12510716	31	9.48946	3.44074	7.03012	Intron (uc001atv.3/55187, intron 65 of 69)	1	12469884	12572098	102215	1	55187	uc010obd.2	40733	ENSG00000048707	VPS13D	vacuolar protein sorting 13 homolog D
chr1	12511476	12511886	411	*	412	12511776	33	9.19779	3.23277	6.76248	Intron (uc001atv.3/55187, intron 65 of 69)	1	12469884	12572098	102215	1	55187	uc010obd.2	41592	ENSG00000048707	VPS13D	vacuolar protein sorting 13 homolog D
chr1	12512023	12512916	894	*	895	12512438	38	9.58139	3.07048	7.11453	Intron (uc001atv.3/55187, intron 65 of 69)	1	12469884	12572098	102215	1	55187	uc010obd.2	42139	ENSG00000048707	VPS13D	vacuolar protein sorting 13 homolog D
chr1	12513023	12513507	485	*	486	12513181	28	8.00406	3.19316	5.68673	Intron (uc001atv.3/55187, intron 65 of 69)	1	12469884	12572098	102215	1	55187	uc010obd.2	43139	ENSG00000048707	VPS13D	vacuolar protein sorting 13 homolog D
chr1	12514113	12514347	235	*	236	12514150	24	5.40837	2.60928	3.46387	Intron (uc001atv.3/55187, intron 65 of 69)	1	12469884	12572098	102215	1	55187	uc010obd.2	44229	ENSG00000048707	VPS13D	vacuolar protein sorting 13 homolog D
chr1	12579731	12580192	462	*	463	12579846	19	5.069	2.77268	3.16077	Distal Intergenic	1	12567300	12567451	152	1	677882	uc001atz.1	12431	ENSG00000266079	SNORA59B	small nucleolar RNA, H/ACA box 59B
chr1	12583426	12583711	286	*	287	12583580	22	5.25188	2.66048	3.32657	Distal Intergenic	1	12567300	12567451	152	1	677882	uc001atz.1	16126	ENSG00000266079	SNORA59B	small nucleolar RNA, H/ACA box 59B
chr1	12587588	12587961	374	*	375	12587634	20	5.60562	2.91131	3.60747	Distal Intergenic	1	12567300	12567451	152	1	677882	uc001atz.1	20288	ENSG00000266079	SNORA59B	small nucleolar RNA, H/ACA box 59B
chr1	12597834	12598260	427	*	428	12598085	22	6.73643	3.18858	4.56912	Distal Intergenic	1	12567300	12567451	152	1	677882	uc001atz.1	30534	ENSG00000266079	SNORA59B	small nucleolar RNA, H/ACA box 59B
chr1	12601782	12602022	241	*	242	12601882	23	7.32909	3.32721	5.08703	Distal Intergenic	1	12567300	12567451	152	1	677882	uc001atz.1	34482	ENSG00000266079	SNORA59B	small nucleolar RNA, H/ACA box 59B
chr1	12602123	12602466	344	*	345	12602291	21	6.1617	3.04995	4.07607	Distal Intergenic	1	12567300	12567451	152	1	677882	uc001atz.1	34823	ENSG00000266079	SNORA59B	small nucleolar RNA, H/ACA box 59B
chr1	12604265	12604483	219	*	220	12604366	25	8.56547	3.60448	6.1849	Distal Intergenic	1	12567300	12567451	152	1	677882	uc001atz.1	36965	ENSG00000266079	SNORA59B	small nucleolar RNA, H/ACA box 59B
chr1	12606135	12606361	227	*	228	12606237	20	5.60562	2.91131	3.60747	Distal Intergenic	1	12567300	12567451	152	1	677882	uc001atz.1	38835	ENSG00000266079	SNORA59B	small nucleolar RNA, H/ACA box 59B
chr1	12606837	12607050	214	*	215	12606914	16	3.56309	2.34779	1.96985	Distal Intergenic	1	12567300	12567451	152	1	677882	uc001atz.1	39537	ENSG00000266079	SNORA59B	small nucleolar RNA, H/ACA box 59B
[truncated: 241,095+ more rows]

## Sheet: PB_H3K27me3
Supplementary Table S2 : ChIP-seq peak repartition and gene annotation
[truncated: 175,319 more rows]

## Sheet: prePB_EZH2
Supplementary Table S2 : ChIP-seq peak repartition and gene annotation
[truncated: 21,854 more rows]

## Sheet: PB_EZH2
Supplementary Table S2 : ChIP-seq peak repartition and gene annotation
[truncated: 20,440 more rows]
