# Supplementary material for: EZH2 is overexpressed in transitional preplasmablasts and is involved in human plasma cell differentiation
Source: Leukemia. 2019 Feb 12;33(8):2047–60. doi: 10.1038/s41375-019-0392-1 (PMC6756037; doi:10.1038/s41375-019-0392-1)
Supplement: Supplementary file 6 — Supplementary Table S3 [file 41375_2019_392_MOESM6_ESM.xlsx]

## Sheet: Feuil1
Supplementary Table S3 : Gene Ontology pathway enrichment of H3K27me3-associated genes in prePB and PB
Collection(s):	BP
# overlaps shown:	50
# genesets in collections:	4436
# genes in comparison (n):	2649
# genes in universe (N):	45956
Gene Set Name	# Genes in Gene Set (K)	Description	# Genes in Overlap (k)	k/K	p-value	FDR q-value
GO_NEUROGENESIS	1402	Generation of cells within the nervous system.	468	0.3338	1.02E-232	4.52E-229
GO_CELL_DEVELOPMENT	1426	The process whose specific outcome is the progression of the cell over time, from its formation to the mature structure. Cell development does not include the steps involved in committing a cell to a specific fate.	430	0.3015	4.51E-193	1e-189
GO_REGULATION_OF_MULTICELLULAR_ORGANISMAL_DEVELOPMENT	1672	Any process that modulates the frequency, rate or extent of multicellular organismal development.	460	0.2751	6.31E-189	9.34E-186
GO_TISSUE_DEVELOPMENT	1518	The process whose specific outcome is the progression of a tissue over time, from its formation to the mature structure.	437	0.2879	1.75E-187	1.95E-184
GO_ORGAN_MORPHOGENESIS	841	Morphogenesis of an organ. An organ is defined as a tissue or set of tissues that work together to perform a specific function or functions. Morphogenesis is the process in which anatomical structures are generated and organized. Organs are commonly observed as visibly distinct structures, but may also exist as loosely associated clusters of cells that work together to perform a specific function…	316	0.3757	3.88E-172	3.45E-169
GO_NEURON_DIFFERENTIATION	874	The process in which a relatively unspecialized cell acquires specialized features of a neuron.	320	0.3661	2.14E-170	1.58E-167
GO_REGULATION_OF_CELL_DIFFERENTIATION	1492	Any process that modulates the frequency, rate or extent of cell differentiation, the process in which relatively unspecialized cells acquire specialized structural and functional features.	405	0.2714	7.45E-163	4.72E-160
GO_REGULATION_OF_TRANSCRIPTION_FROM_RNA_POLYMERASE_II_PROMOTER	1784	Any process that modulates the frequency, rate or extent of transcription from an RNA polymerase II promoter.	430	0.2410	2.8E-152	1.55E-149
GO_EMBRYO_DEVELOPMENT	894	The process whose specific outcome is the progression of an embryo from its formation until the end of its embryonic life stage. The end of the embryonic stage is organism-specific. For example, for mammals, the process would begin with zygote formation and end with birth. For insects, the process would begin at zygote formation and end with larval hatching. For plant zygotic embryos, this would …	298	0.3333	2.72E-145	1.34E-142
GO_POSITIVE_REGULATION_OF_GENE_EXPRESSION	1733	Any process that increases the frequency, rate or extent of gene expression. Gene expression is the process in which a gene's coding sequence is converted into a mature gene product or products (proteins or RNA). This includes the production of an RNA transcript as well as any processing to produce a mature RNA product or an mRNA (for protein-coding genes) and the translation of that mRNA into pr…	402	0.2320	1.14E-135	5.04E-133
Entrez Gene Id	Gene Symbol	Gene Description	GO_NEUROGENESIS	GO_CELL_DEVELOPMENT	GO_REGULATION_OF_MULTICELLULAR_ORGANISMAL_DEVELOPMENT	GO_TISSUE_DEVELOPMENT	GO_ORGAN_MORPHOGENESIS	GO_NEURON_DIFFERENTIATION	GO_REGULATION_OF_CELL_DIFFERENTIATION	GO_REGULATION_OF_TRANSCRIPTION_FROM_RNA_POLYMERASE_II_PROMOTER	GO_EMBRYO_DEVELOPMENT	GO_POSITIVE_REGULATION_OF_GENE_EXPRESSION
7474	WNT5A	wingless-type MMTV integration site family, member 5A	GO_NEUROGENESIS	GO_CELL_DEVELOPMENT	GO_REGULATION_OF_MULTICELLULAR_ORGANISMAL_DEVELOPMENT	GO_TISSUE_DEVELOPMENT	GO_ORGAN_MORPHOGENESIS	GO_NEURON_DIFFERENTIATION	GO_REGULATION_OF_CELL_DIFFERENTIATION	GO_REGULATION_OF_TRANSCRIPTION_FROM_RNA_POLYMERASE_II_PROMOTER	GO_EMBRYO_DEVELOPMENT	GO_POSITIVE_REGULATION_OF_GENE_EXPRESSION
6469	SHH	sonic hedgehog	GO_NEUROGENESIS	GO_CELL_DEVELOPMENT	GO_REGULATION_OF_MULTICELLULAR_ORGANISMAL_DEVELOPMENT	GO_TISSUE_DEVELOPMENT	GO_ORGAN_MORPHOGENESIS	GO_NEURON_DIFFERENTIATION	GO_REGULATION_OF_CELL_DIFFERENTIATION	GO_REGULATION_OF_TRANSCRIPTION_FROM_RNA_POLYMERASE_II_PROMOTER	GO_EMBRYO_DEVELOPMENT	GO_POSITIVE_REGULATION_OF_GENE_EXPRESSION
89780	WNT3A	wingless-type MMTV integration site family, member 3A	GO_NEUROGENESIS	GO_CELL_DEVELOPMENT	GO_REGULATION_OF_MULTICELLULAR_ORGANISMAL_DEVELOPMENT	GO_TISSUE_DEVELOPMENT	GO_ORGAN_MORPHOGENESIS	GO_NEURON_DIFFERENTIATION	GO_REGULATION_OF_CELL_DIFFERENTIATION	GO_REGULATION_OF_TRANSCRIPTION_FROM_RNA_POLYMERASE_II_PROMOTER	GO_EMBRYO_DEVELOPMENT	GO_POSITIVE_REGULATION_OF_GENE_EXPRESSION
7476	WNT7A	wingless-type MMTV integration site family, member 7A	GO_NEUROGENESIS	GO_CELL_DEVELOPMENT	GO_REGULATION_OF_MULTICELLULAR_ORGANISMAL_DEVELOPMENT	GO_TISSUE_DEVELOPMENT	GO_ORGAN_MORPHOGENESIS	GO_NEURON_DIFFERENTIATION	GO_REGULATION_OF_CELL_DIFFERENTIATION	GO_REGULATION_OF_TRANSCRIPTION_FROM_RNA_POLYMERASE_II_PROMOTER	GO_EMBRYO_DEVELOPMENT	GO_POSITIVE_REGULATION_OF_GENE_EXPRESSION
9241	NOG	noggin	GO_NEUROGENESIS	GO_CELL_DEVELOPMENT	GO_REGULATION_OF_MULTICELLULAR_ORGANISMAL_DEVELOPMENT	GO_TISSUE_DEVELOPMENT	GO_ORGAN_MORPHOGENESIS	GO_NEURON_DIFFERENTIATION	GO_REGULATION_OF_CELL_DIFFERENTIATION	GO_REGULATION_OF_TRANSCRIPTION_FROM_RNA_POLYMERASE_II_PROMOTER	GO_EMBRYO_DEVELOPMENT	GO_POSITIVE_REGULATION_OF_GENE_EXPRESSION
3280	HES1	hairy and enhancer of split 1, (Drosophila)	GO_NEUROGENESIS	GO_CELL_DEVELOPMENT	GO_REGULATION_OF_MULTICELLULAR_ORGANISMAL_DEVELOPMENT	GO_TISSUE_DEVELOPMENT	GO_ORGAN_MORPHOGENESIS	GO_NEURON_DIFFERENTIATION	GO_REGULATION_OF_CELL_DIFFERENTIATION	GO_REGULATION_OF_TRANSCRIPTION_FROM_RNA_POLYMERASE_II_PROMOTER	GO_EMBRYO_DEVELOPMENT	GO_POSITIVE_REGULATION_OF_GENE_EXPRESSION
2737	GLI3	GLI family zinc finger 3	GO_NEUROGENESIS	GO_CELL_DEVELOPMENT	GO_REGULATION_OF_MULTICELLULAR_ORGANISMAL_DEVELOPMENT	GO_TISSUE_DEVELOPMENT	GO_ORGAN_MORPHOGENESIS	GO_NEURON_DIFFERENTIATION	GO_REGULATION_OF_CELL_DIFFERENTIATION	GO_REGULATION_OF_TRANSCRIPTION_FROM_RNA_POLYMERASE_II_PROMOTER	GO_EMBRYO_DEVELOPMENT	GO_POSITIVE_REGULATION_OF_GENE_EXPRESSION
2736	GLI2	GLI family zinc finger 2	GO_NEUROGENESIS	GO_CELL_DEVELOPMENT	GO_REGULATION_OF_MULTICELLULAR_ORGANISMAL_DEVELOPMENT	GO_TISSUE_DEVELOPMENT	GO_ORGAN_MORPHOGENESIS	GO_NEURON_DIFFERENTIATION	GO_REGULATION_OF_CELL_DIFFERENTIATION	GO_REGULATION_OF_TRANSCRIPTION_FROM_RNA_POLYMERASE_II_PROMOTER	GO_EMBRYO_DEVELOPMENT	GO_POSITIVE_REGULATION_OF_GENE_EXPRESSION
5080	PAX6	paired box 6	GO_NEUROGENESIS	GO_CELL_DEVELOPMENT	GO_REGULATION_OF_MULTICELLULAR_ORGANISMAL_DEVELOPMENT	GO_TISSUE_DEVELOPMENT	GO_ORGAN_MORPHOGENESIS	GO_NEURON_DIFFERENTIATION	GO_REGULATION_OF_CELL_DIFFERENTIATION	GO_REGULATION_OF_TRANSCRIPTION_FROM_RNA_POLYMERASE_II_PROMOTER	GO_EMBRYO_DEVELOPMENT	GO_POSITIVE_REGULATION_OF_GENE_EXPRESSION
30812	SOX8	SRY (sex determining region Y)-box 8	GO_NEUROGENESIS	GO_CELL_DEVELOPMENT	GO_REGULATION_OF_MULTICELLULAR_ORGANISMAL_DEVELOPMENT	GO_TISSUE_DEVELOPMENT	GO_ORGAN_MORPHOGENESIS	GO_NEURON_DIFFERENTIATION	GO_REGULATION_OF_CELL_DIFFERENTIATION	GO_REGULATION_OF_TRANSCRIPTION_FROM_RNA_POLYMERASE_II_PROMOTER	GO_EMBRYO_DEVELOPMENT	GO_POSITIVE_REGULATION_OF_GENE_EXPRESSION
5076	PAX2	paired box 2	GO_NEUROGENESIS	GO_CELL_DEVELOPMENT	GO_REGULATION_OF_MULTICELLULAR_ORGANISMAL_DEVELOPMENT	GO_TISSUE_DEVELOPMENT	GO_ORGAN_MORPHOGENESIS	GO_NEURON_DIFFERENTIATION	GO_REGULATION_OF_CELL_DIFFERENTIATION	GO_REGULATION_OF_TRANSCRIPTION_FROM_RNA_POLYMERASE_II_PROMOTER	GO_EMBRYO_DEVELOPMENT	GO_POSITIVE_REGULATION_OF_GENE_EXPRESSION
7471	WNT1	wingless-type MMTV integration site family, member 1	GO_NEUROGENESIS	GO_CELL_DEVELOPMENT	GO_REGULATION_OF_MULTICELLULAR_ORGANISMAL_DEVELOPMENT	GO_TISSUE_DEVELOPMENT	GO_ORGAN_MORPHOGENESIS	GO_NEURON_DIFFERENTIATION	GO_REGULATION_OF_CELL_DIFFERENTIATION	GO_REGULATION_OF_TRANSCRIPTION_FROM_RNA_POLYMERASE_II_PROMOTER	GO_EMBRYO_DEVELOPMENT	GO_POSITIVE_REGULATION_OF_GENE_EXPRESSION
28514	DLL1	delta-like 1 (Drosophila)	GO_NEUROGENESIS	GO_CELL_DEVELOPMENT	GO_REGULATION_OF_MULTICELLULAR_ORGANISMAL_DEVELOPMENT	GO_TISSUE_DEVELOPMENT	GO_ORGAN_MORPHOGENESIS	GO_NEURON_DIFFERENTIATION	GO_REGULATION_OF_CELL_DIFFERENTIATION	GO_REGULATION_OF_TRANSCRIPTION_FROM_RNA_POLYMERASE_II_PROMOTER	GO_EMBRYO_DEVELOPMENT	GO_POSITIVE_REGULATION_OF_GENE_EXPRESSION
2624	GATA2	GATA binding protein 2	GO_NEUROGENESIS	GO_CELL_DEVELOPMENT	GO_REGULATION_OF_MULTICELLULAR_ORGANISMAL_DEVELOPMENT	GO_TISSUE_DEVELOPMENT	GO_ORGAN_MORPHOGENESIS	GO_NEURON_DIFFERENTIATION	GO_REGULATION_OF_CELL_DIFFERENTIATION	GO_REGULATION_OF_TRANSCRIPTION_FROM_RNA_POLYMERASE_II_PROMOTER	GO_EMBRYO_DEVELOPMENT	GO_POSITIVE_REGULATION_OF_GENE_EXPRESSION
3976	LIF	leukemia inhibitory factor (cholinergic differentiation factor)	GO_NEUROGENESIS	GO_CELL_DEVELOPMENT	GO_REGULATION_OF_MULTICELLULAR_ORGANISMAL_DEVELOPMENT	GO_TISSUE_DEVELOPMENT	GO_ORGAN_MORPHOGENESIS	GO_NEURON_DIFFERENTIATION	GO_REGULATION_OF_CELL_DIFFERENTIATION	GO_REGULATION_OF_TRANSCRIPTION_FROM_RNA_POLYMERASE_II_PROMOTER	GO_EMBRYO_DEVELOPMENT	GO_POSITIVE_REGULATION_OF_GENE_EXPRESSION
6422	SFRP1	secreted frizzled-related protein 1	GO_NEUROGENESIS	GO_CELL_DEVELOPMENT	GO_REGULATION_OF_MULTICELLULAR_ORGANISMAL_DEVELOPMENT	GO_TISSUE_DEVELOPMENT	GO_ORGAN_MORPHOGENESIS	GO_NEURON_DIFFERENTIATION	GO_REGULATION_OF_CELL_DIFFERENTIATION	GO_REGULATION_OF_TRANSCRIPTION_FROM_RNA_POLYMERASE_II_PROMOTER	GO_EMBRYO_DEVELOPMENT	GO_POSITIVE_REGULATION_OF_GENE_EXPRESSION
388585	HES5	hairy and enhancer of split 5 (Drosophila)	GO_NEUROGENESIS	GO_CELL_DEVELOPMENT	GO_REGULATION_OF_MULTICELLULAR_ORGANISMAL_DEVELOPMENT	GO_TISSUE_DEVELOPMENT	GO_ORGAN_MORPHOGENESIS	GO_NEURON_DIFFERENTIATION	GO_REGULATION_OF_CELL_DIFFERENTIATION	GO_REGULATION_OF_TRANSCRIPTION_FROM_RNA_POLYMERASE_II_PROMOTER	GO_EMBRYO_DEVELOPMENT	GO_POSITIVE_REGULATION_OF_GENE_EXPRESSION
2668	GDNF	glial cell derived neurotrophic factor	GO_NEUROGENESIS	GO_CELL_DEVELOPMENT	GO_REGULATION_OF_MULTICELLULAR_ORGANISMAL_DEVELOPMENT	GO_TISSUE_DEVELOPMENT	GO_ORGAN_MORPHOGENESIS	GO_NEURON_DIFFERENTIATION	GO_REGULATION_OF_CELL_DIFFERENTIATION	GO_REGULATION_OF_TRANSCRIPTION_FROM_RNA_POLYMERASE_II_PROMOTER	GO_EMBRYO_DEVELOPMENT	GO_POSITIVE_REGULATION_OF_GENE_EXPRESSION
9464	HAND2	heart and neural crest derivatives expressed 2	GO_NEUROGENESIS	GO_CELL_DEVELOPMENT	GO_REGULATION_OF_MULTICELLULAR_ORGANISMAL_DEVELOPMENT	GO_TISSUE_DEVELOPMENT	GO_ORGAN_MORPHOGENESIS	GO_NEURON_DIFFERENTIATION	GO_REGULATION_OF_CELL_DIFFERENTIATION	GO_REGULATION_OF_TRANSCRIPTION_FROM_RNA_POLYMERASE_II_PROMOTER	GO_EMBRYO_DEVELOPMENT	GO_POSITIVE_REGULATION_OF_GENE_EXPRESSION
151449	GDF7	growth differentiation factor 7	GO_NEUROGENESIS	GO_CELL_DEVELOPMENT	GO_REGULATION_OF_MULTICELLULAR_ORGANISMAL_DEVELOPMENT	GO_TISSUE_DEVELOPMENT	GO_ORGAN_MORPHOGENESIS	GO_NEURON_DIFFERENTIATION	GO_REGULATION_OF_CELL_DIFFERENTIATION	GO_REGULATION_OF_TRANSCRIPTION_FROM_RNA_POLYMERASE_II_PROMOTER	GO_EMBRYO_DEVELOPMENT	GO_POSITIVE_REGULATION_OF_GENE_EXPRESSION
2260	FGFR1	fibroblast growth factor receptor 1	GO_NEUROGENESIS	GO_CELL_DEVELOPMENT	GO_REGULATION_OF_MULTICELLULAR_ORGANISMAL_DEVELOPMENT	GO_TISSUE_DEVELOPMENT	GO_ORGAN_MORPHOGENESIS	GO_NEURON_DIFFERENTIATION	GO_REGULATION_OF_CELL_DIFFERENTIATION	GO_REGULATION_OF_TRANSCRIPTION_FROM_RNA_POLYMERASE_II_PROMOTER	GO_EMBRYO_DEVELOPMENT
1954	MEGF8	multiple EGF-like-domains 8	GO_NEUROGENESIS	GO_CELL_DEVELOPMENT	GO_REGULATION_OF_MULTICELLULAR_ORGANISMAL_DEVELOPMENT	GO_TISSUE_DEVELOPMENT	GO_ORGAN_MORPHOGENESIS	GO_NEURON_DIFFERENTIATION	GO_REGULATION_OF_CELL_DIFFERENTIATION	GO_REGULATION_OF_TRANSCRIPTION_FROM_RNA_POLYMERASE_II_PROMOTER	GO_EMBRYO_DEVELOPMENT
4038	LRP4	low density lipoprotein receptor-related protein 4	GO_NEUROGENESIS	GO_CELL_DEVELOPMENT	GO_REGULATION_OF_MULTICELLULAR_ORGANISMAL_DEVELOPMENT	GO_TISSUE_DEVELOPMENT	GO_ORGAN_MORPHOGENESIS	GO_NEURON_DIFFERENTIATION	GO_REGULATION_OF_CELL_DIFFERENTIATION	GO_REGULATION_OF_TRANSCRIPTION_FROM_RNA_POLYMERASE_II_PROMOTER	GO_EMBRYO_DEVELOPMENT
64919	BCL11B	B-cell CLL/lymphoma 11B (zinc finger protein)	GO_NEUROGENESIS	GO_CELL_DEVELOPMENT	GO_REGULATION_OF_MULTICELLULAR_ORGANISMAL_DEVELOPMENT	GO_TISSUE_DEVELOPMENT	GO_ORGAN_MORPHOGENESIS	GO_NEURON_DIFFERENTIATION	GO_REGULATION_OF_CELL_DIFFERENTIATION	GO_REGULATION_OF_TRANSCRIPTION_FROM_RNA_POLYMERASE_II_PROMOTER		GO_POSITIVE_REGULATION_OF_GENE_EXPRESSION
182	JAG1	jagged 1	GO_NEUROGENESIS	GO_CELL_DEVELOPMENT	GO_REGULATION_OF_MULTICELLULAR_ORGANISMAL_DEVELOPMENT	GO_TISSUE_DEVELOPMENT	GO_ORGAN_MORPHOGENESIS	GO_NEURON_DIFFERENTIATION	GO_REGULATION_OF_CELL_DIFFERENTIATION	GO_REGULATION_OF_TRANSCRIPTION_FROM_RNA_POLYMERASE_II_PROMOTER		GO_POSITIVE_REGULATION_OF_GENE_EXPRESSION
658	BMPR1B	bone morphogenetic protein receptor, type IB	GO_NEUROGENESIS	GO_CELL_DEVELOPMENT	GO_REGULATION_OF_MULTICELLULAR_ORGANISMAL_DEVELOPMENT	GO_TISSUE_DEVELOPMENT	GO_ORGAN_MORPHOGENESIS	GO_NEURON_DIFFERENTIATION	GO_REGULATION_OF_CELL_DIFFERENTIATION	GO_REGULATION_OF_TRANSCRIPTION_FROM_RNA_POLYMERASE_II_PROMOTER		GO_POSITIVE_REGULATION_OF_GENE_EXPRESSION
7480	WNT10B	wingless-type MMTV integration site family, member 10B	GO_NEUROGENESIS	GO_CELL_DEVELOPMENT	GO_REGULATION_OF_MULTICELLULAR_ORGANISMAL_DEVELOPMENT	GO_TISSUE_DEVELOPMENT	GO_ORGAN_MORPHOGENESIS	GO_NEURON_DIFFERENTIATION	GO_REGULATION_OF_CELL_DIFFERENTIATION	GO_REGULATION_OF_TRANSCRIPTION_FROM_RNA_POLYMERASE_II_PROMOTER		GO_POSITIVE_REGULATION_OF_GENE_EXPRESSION
4825	NKX6-1	NK6 homeobox 1	GO_NEUROGENESIS	GO_CELL_DEVELOPMENT	GO_REGULATION_OF_MULTICELLULAR_ORGANISMAL_DEVELOPMENT	GO_TISSUE_DEVELOPMENT	GO_ORGAN_MORPHOGENESIS	GO_NEURON_DIFFERENTIATION	GO_REGULATION_OF_CELL_DIFFERENTIATION	GO_REGULATION_OF_TRANSCRIPTION_FROM_RNA_POLYMERASE_II_PROMOTER		GO_POSITIVE_REGULATION_OF_GENE_EXPRESSION
5457	POU4F1	POU class 4 homeobox 1	GO_NEUROGENESIS	GO_CELL_DEVELOPMENT	GO_REGULATION_OF_MULTICELLULAR_ORGANISMAL_DEVELOPMENT	GO_TISSUE_DEVELOPMENT	GO_ORGAN_MORPHOGENESIS	GO_NEURON_DIFFERENTIATION	GO_REGULATION_OF_CELL_DIFFERENTIATION	GO_REGULATION_OF_TRANSCRIPTION_FROM_RNA_POLYMERASE_II_PROMOTER		GO_POSITIVE_REGULATION_OF_GENE_EXPRESSION
4734	NEDD4	neural precursor cell expressed, developmentally down-regulated 4	GO_NEUROGENESIS	GO_CELL_DEVELOPMENT	GO_REGULATION_OF_MULTICELLULAR_ORGANISMAL_DEVELOPMENT	GO_TISSUE_DEVELOPMENT	GO_ORGAN_MORPHOGENESIS	GO_NEURON_DIFFERENTIATION	GO_REGULATION_OF_CELL_DIFFERENTIATION	GO_REGULATION_OF_TRANSCRIPTION_FROM_RNA_POLYMERASE_II_PROMOTER
3975	LHX1	LIM homeobox 1	GO_NEUROGENESIS	GO_CELL_DEVELOPMENT	GO_REGULATION_OF_MULTICELLULAR_ORGANISMAL_DEVELOPMENT	GO_TISSUE_DEVELOPMENT	GO_ORGAN_MORPHOGENESIS	GO_NEURON_DIFFERENTIATION	GO_REGULATION_OF_CELL_DIFFERENTIATION		GO_EMBRYO_DEVELOPMENT	GO_POSITIVE_REGULATION_OF_GENE_EXPRESSION
7042	TGFB2	transforming growth factor, beta 2	GO_NEUROGENESIS	GO_CELL_DEVELOPMENT	GO_REGULATION_OF_MULTICELLULAR_ORGANISMAL_DEVELOPMENT	GO_TISSUE_DEVELOPMENT	GO_ORGAN_MORPHOGENESIS	GO_NEURON_DIFFERENTIATION	GO_REGULATION_OF_CELL_DIFFERENTIATION		GO_EMBRYO_DEVELOPMENT	GO_POSITIVE_REGULATION_OF_GENE_EXPRESSION
54361	WNT4	wingless-type MMTV integration site family, member 4	GO_NEUROGENESIS	GO_CELL_DEVELOPMENT	GO_REGULATION_OF_MULTICELLULAR_ORGANISMAL_DEVELOPMENT	GO_TISSUE_DEVELOPMENT	GO_ORGAN_MORPHOGENESIS	GO_NEURON_DIFFERENTIATION	GO_REGULATION_OF_CELL_DIFFERENTIATION		GO_EMBRYO_DEVELOPMENT	GO_POSITIVE_REGULATION_OF_GENE_EXPRESSION
8829	NRP1	neuropilin 1	GO_NEUROGENESIS	GO_CELL_DEVELOPMENT	GO_REGULATION_OF_MULTICELLULAR_ORGANISMAL_DEVELOPMENT	GO_TISSUE_DEVELOPMENT	GO_ORGAN_MORPHOGENESIS	GO_NEURON_DIFFERENTIATION	GO_REGULATION_OF_CELL_DIFFERENTIATION		GO_EMBRYO_DEVELOPMENT
7976	FZD3	frizzled family receptor 3	GO_NEUROGENESIS	GO_CELL_DEVELOPMENT	GO_REGULATION_OF_MULTICELLULAR_ORGANISMAL_DEVELOPMENT	GO_TISSUE_DEVELOPMENT	GO_ORGAN_MORPHOGENESIS	GO_NEURON_DIFFERENTIATION	GO_REGULATION_OF_CELL_DIFFERENTIATION		GO_EMBRYO_DEVELOPMENT
2016	EMX1	empty spiracles homeobox 1	GO_NEUROGENESIS	GO_CELL_DEVELOPMENT	GO_REGULATION_OF_MULTICELLULAR_ORGANISMAL_DEVELOPMENT	GO_TISSUE_DEVELOPMENT	GO_ORGAN_MORPHOGENESIS	GO_NEURON_DIFFERENTIATION	GO_REGULATION_OF_CELL_DIFFERENTIATION		GO_EMBRYO_DEVELOPMENT
9423	NTN1	netrin 1	GO_NEUROGENESIS	GO_CELL_DEVELOPMENT	GO_REGULATION_OF_MULTICELLULAR_ORGANISMAL_DEVELOPMENT	GO_TISSUE_DEVELOPMENT	GO_ORGAN_MORPHOGENESIS	GO_NEURON_DIFFERENTIATION	GO_REGULATION_OF_CELL_DIFFERENTIATION		GO_EMBRYO_DEVELOPMENT
133	ADM	adrenomedullin	GO_NEUROGENESIS	GO_CELL_DEVELOPMENT	GO_REGULATION_OF_MULTICELLULAR_ORGANISMAL_DEVELOPMENT	GO_TISSUE_DEVELOPMENT	GO_ORGAN_MORPHOGENESIS	GO_NEURON_DIFFERENTIATION	GO_REGULATION_OF_CELL_DIFFERENTIATION		GO_EMBRYO_DEVELOPMENT
10371	SEMA3A	sema domain, immunoglobulin domain (Ig), short basic domain, secreted, (semaphorin) 3A	GO_NEUROGENESIS	GO_CELL_DEVELOPMENT	GO_REGULATION_OF_MULTICELLULAR_ORGANISMAL_DEVELOPMENT	GO_TISSUE_DEVELOPMENT	GO_ORGAN_MORPHOGENESIS	GO_NEURON_DIFFERENTIATION	GO_REGULATION_OF_CELL_DIFFERENTIATION		GO_EMBRYO_DEVELOPMENT
596	BCL2	B-cell CLL/lymphoma 2	GO_NEUROGENESIS	GO_CELL_DEVELOPMENT	GO_REGULATION_OF_MULTICELLULAR_ORGANISMAL_DEVELOPMENT	GO_TISSUE_DEVELOPMENT	GO_ORGAN_MORPHOGENESIS	GO_NEURON_DIFFERENTIATION	GO_REGULATION_OF_CELL_DIFFERENTIATION
1948	EFNB2	ephrin-B2	GO_NEUROGENESIS	GO_CELL_DEVELOPMENT	GO_REGULATION_OF_MULTICELLULAR_ORGANISMAL_DEVELOPMENT	GO_TISSUE_DEVELOPMENT	GO_ORGAN_MORPHOGENESIS	GO_NEURON_DIFFERENTIATION	GO_REGULATION_OF_CELL_DIFFERENTIATION
79633	FAT4	FAT tumor suppressor homolog 4 (Drosophila)	GO_NEUROGENESIS	GO_CELL_DEVELOPMENT	GO_REGULATION_OF_MULTICELLULAR_ORGANISMAL_DEVELOPMENT	GO_TISSUE_DEVELOPMENT	GO_ORGAN_MORPHOGENESIS	GO_NEURON_DIFFERENTIATION	GO_REGULATION_OF_CELL_DIFFERENTIATION
57556	SEMA6A	sema domain, transmembrane domain (TM), and cytoplasmic domain, (semaphorin) 6A	GO_NEUROGENESIS	GO_CELL_DEVELOPMENT	GO_REGULATION_OF_MULTICELLULAR_ORGANISMAL_DEVELOPMENT	GO_TISSUE_DEVELOPMENT	GO_ORGAN_MORPHOGENESIS	GO_NEURON_DIFFERENTIATION	GO_REGULATION_OF_CELL_DIFFERENTIATION
23129	PLXND1	plexin D1	GO_NEUROGENESIS	GO_CELL_DEVELOPMENT	GO_REGULATION_OF_MULTICELLULAR_ORGANISMAL_DEVELOPMENT	GO_TISSUE_DEVELOPMENT	GO_ORGAN_MORPHOGENESIS	GO_NEURON_DIFFERENTIATION	GO_REGULATION_OF_CELL_DIFFERENTIATION
4909	NTF4	neurotrophin 4	GO_NEUROGENESIS	GO_CELL_DEVELOPMENT	GO_REGULATION_OF_MULTICELLULAR_ORGANISMAL_DEVELOPMENT	GO_TISSUE_DEVELOPMENT	GO_ORGAN_MORPHOGENESIS	GO_NEURON_DIFFERENTIATION	GO_REGULATION_OF_CELL_DIFFERENTIATION
7070	THY1	Thy-1 cell surface antigen	GO_NEUROGENESIS	GO_CELL_DEVELOPMENT	GO_REGULATION_OF_MULTICELLULAR_ORGANISMAL_DEVELOPMENT	GO_TISSUE_DEVELOPMENT	GO_ORGAN_MORPHOGENESIS	GO_NEURON_DIFFERENTIATION	GO_REGULATION_OF_CELL_DIFFERENTIATION
2253	FGF8	fibroblast growth factor 8 (androgen-induced)	GO_NEUROGENESIS	GO_CELL_DEVELOPMENT	GO_REGULATION_OF_MULTICELLULAR_ORGANISMAL_DEVELOPMENT	GO_TISSUE_DEVELOPMENT	GO_ORGAN_MORPHOGENESIS	GO_NEURON_DIFFERENTIATION		GO_REGULATION_OF_TRANSCRIPTION_FROM_RNA_POLYMERASE_II_PROMOTER	GO_EMBRYO_DEVELOPMENT	GO_POSITIVE_REGULATION_OF_GENE_EXPRESSION
4040	LRP6	low density lipoprotein receptor-related protein 6	GO_NEUROGENESIS	GO_CELL_DEVELOPMENT	GO_REGULATION_OF_MULTICELLULAR_ORGANISMAL_DEVELOPMENT	GO_TISSUE_DEVELOPMENT	GO_ORGAN_MORPHOGENESIS	GO_NEURON_DIFFERENTIATION		GO_REGULATION_OF_TRANSCRIPTION_FROM_RNA_POLYMERASE_II_PROMOTER	GO_EMBRYO_DEVELOPMENT	GO_POSITIVE_REGULATION_OF_GENE_EXPRESSION
7855	FZD5	frizzled family receptor 5	GO_NEUROGENESIS	GO_CELL_DEVELOPMENT	GO_REGULATION_OF_MULTICELLULAR_ORGANISMAL_DEVELOPMENT	GO_TISSUE_DEVELOPMENT	GO_ORGAN_MORPHOGENESIS	GO_NEURON_DIFFERENTIATION		GO_REGULATION_OF_TRANSCRIPTION_FROM_RNA_POLYMERASE_II_PROMOTER	GO_EMBRYO_DEVELOPMENT	GO_POSITIVE_REGULATION_OF_GENE_EXPRESSION
6256	RXRA	retinoid X receptor, alpha	GO_NEUROGENESIS	GO_CELL_DEVELOPMENT	GO_REGULATION_OF_MULTICELLULAR_ORGANISMAL_DEVELOPMENT	GO_TISSUE_DEVELOPMENT	GO_ORGAN_MORPHOGENESIS	GO_NEURON_DIFFERENTIATION		GO_REGULATION_OF_TRANSCRIPTION_FROM_RNA_POLYMERASE_II_PROMOTER	GO_EMBRYO_DEVELOPMENT	GO_POSITIVE_REGULATION_OF_GENE_EXPRESSION
4781	NFIB	nuclear factor I/B	GO_NEUROGENESIS	GO_CELL_DEVELOPMENT	GO_REGULATION_OF_MULTICELLULAR_ORGANISMAL_DEVELOPMENT	GO_TISSUE_DEVELOPMENT	GO_ORGAN_MORPHOGENESIS	GO_NEURON_DIFFERENTIATION		GO_REGULATION_OF_TRANSCRIPTION_FROM_RNA_POLYMERASE_II_PROMOTER		GO_POSITIVE_REGULATION_OF_GENE_EXPRESSION
2118	ETV4	ets variant 4	GO_NEUROGENESIS	GO_CELL_DEVELOPMENT	GO_REGULATION_OF_MULTICELLULAR_ORGANISMAL_DEVELOPMENT	GO_TISSUE_DEVELOPMENT	GO_ORGAN_MORPHOGENESIS	GO_NEURON_DIFFERENTIATION		GO_REGULATION_OF_TRANSCRIPTION_FROM_RNA_POLYMERASE_II_PROMOTER		GO_POSITIVE_REGULATION_OF_GENE_EXPRESSION
2535	FZD2	frizzled family receptor 2	GO_NEUROGENESIS	GO_CELL_DEVELOPMENT	GO_REGULATION_OF_MULTICELLULAR_ORGANISMAL_DEVELOPMENT	GO_TISSUE_DEVELOPMENT	GO_ORGAN_MORPHOGENESIS	GO_NEURON_DIFFERENTIATION			GO_EMBRYO_DEVELOPMENT	GO_POSITIVE_REGULATION_OF_GENE_EXPRESSION
1969	EPHA2	EPH receptor A2	GO_NEUROGENESIS	GO_CELL_DEVELOPMENT	GO_REGULATION_OF_MULTICELLULAR_ORGANISMAL_DEVELOPMENT	GO_TISSUE_DEVELOPMENT	GO_ORGAN_MORPHOGENESIS	GO_NEURON_DIFFERENTIATION			GO_EMBRYO_DEVELOPMENT
5797	PTPRM	protein tyrosine phosphatase, receptor type, M	GO_NEUROGENESIS	GO_CELL_DEVELOPMENT	GO_REGULATION_OF_MULTICELLULAR_ORGANISMAL_DEVELOPMENT	GO_TISSUE_DEVELOPMENT	GO_ORGAN_MORPHOGENESIS	GO_NEURON_DIFFERENTIATION
6423	SFRP2	secreted frizzled-related protein 2	GO_NEUROGENESIS	GO_CELL_DEVELOPMENT	GO_REGULATION_OF_MULTICELLULAR_ORGANISMAL_DEVELOPMENT	GO_TISSUE_DEVELOPMENT	GO_ORGAN_MORPHOGENESIS		GO_REGULATION_OF_CELL_DIFFERENTIATION	GO_REGULATION_OF_TRANSCRIPTION_FROM_RNA_POLYMERASE_II_PROMOTER	GO_EMBRYO_DEVELOPMENT	GO_POSITIVE_REGULATION_OF_GENE_EXPRESSION
7020	TFAP2A	transcription factor AP-2 alpha (activating enhancer binding protein 2 alpha)	GO_NEUROGENESIS	GO_CELL_DEVELOPMENT	GO_REGULATION_OF_MULTICELLULAR_ORGANISMAL_DEVELOPMENT	GO_TISSUE_DEVELOPMENT	GO_ORGAN_MORPHOGENESIS		GO_REGULATION_OF_CELL_DIFFERENTIATION	GO_REGULATION_OF_TRANSCRIPTION_FROM_RNA_POLYMERASE_II_PROMOTER	GO_EMBRYO_DEVELOPMENT	GO_POSITIVE_REGULATION_OF_GENE_EXPRESSION
650	BMP2	bone morphogenetic protein 2	GO_NEUROGENESIS	GO_CELL_DEVELOPMENT	GO_REGULATION_OF_MULTICELLULAR_ORGANISMAL_DEVELOPMENT	GO_TISSUE_DEVELOPMENT	GO_ORGAN_MORPHOGENESIS		GO_REGULATION_OF_CELL_DIFFERENTIATION	GO_REGULATION_OF_TRANSCRIPTION_FROM_RNA_POLYMERASE_II_PROMOTER	GO_EMBRYO_DEVELOPMENT	GO_POSITIVE_REGULATION_OF_GENE_EXPRESSION
6497	SKI	v-ski sarcoma viral oncogene homolog (avian)	GO_NEUROGENESIS	GO_CELL_DEVELOPMENT	GO_REGULATION_OF_MULTICELLULAR_ORGANISMAL_DEVELOPMENT	GO_TISSUE_DEVELOPMENT	GO_ORGAN_MORPHOGENESIS		GO_REGULATION_OF_CELL_DIFFERENTIATION	GO_REGULATION_OF_TRANSCRIPTION_FROM_RNA_POLYMERASE_II_PROMOTER	GO_EMBRYO_DEVELOPMENT	GO_POSITIVE_REGULATION_OF_GENE_EXPRESSION
6496	SIX3	SIX homeobox 3	GO_NEUROGENESIS	GO_CELL_DEVELOPMENT	GO_REGULATION_OF_MULTICELLULAR_ORGANISMAL_DEVELOPMENT	GO_TISSUE_DEVELOPMENT	GO_ORGAN_MORPHOGENESIS		GO_REGULATION_OF_CELL_DIFFERENTIATION	GO_REGULATION_OF_TRANSCRIPTION_FROM_RNA_POLYMERASE_II_PROMOTER	GO_EMBRYO_DEVELOPMENT	GO_POSITIVE_REGULATION_OF_GENE_EXPRESSION
51804	SIX4	SIX homeobox 4	GO_NEUROGENESIS	GO_CELL_DEVELOPMENT	GO_REGULATION_OF_MULTICELLULAR_ORGANISMAL_DEVELOPMENT	GO_TISSUE_DEVELOPMENT	GO_ORGAN_MORPHOGENESIS		GO_REGULATION_OF_CELL_DIFFERENTIATION	GO_REGULATION_OF_TRANSCRIPTION_FROM_RNA_POLYMERASE_II_PROMOTER	GO_EMBRYO_DEVELOPMENT	GO_POSITIVE_REGULATION_OF_GENE_EXPRESSION
7291	TWIST1	twist homolog 1 (Drosophila)	GO_NEUROGENESIS	GO_CELL_DEVELOPMENT	GO_REGULATION_OF_MULTICELLULAR_ORGANISMAL_DEVELOPMENT	GO_TISSUE_DEVELOPMENT	GO_ORGAN_MORPHOGENESIS		GO_REGULATION_OF_CELL_DIFFERENTIATION	GO_REGULATION_OF_TRANSCRIPTION_FROM_RNA_POLYMERASE_II_PROMOTER	GO_EMBRYO_DEVELOPMENT	GO_POSITIVE_REGULATION_OF_GENE_EXPRESSION
1482	NKX2-5	NK2 homeobox 5	GO_NEUROGENESIS	GO_CELL_DEVELOPMENT	GO_REGULATION_OF_MULTICELLULAR_ORGANISMAL_DEVELOPMENT	GO_TISSUE_DEVELOPMENT	GO_ORGAN_MORPHOGENESIS		GO_REGULATION_OF_CELL_DIFFERENTIATION	GO_REGULATION_OF_TRANSCRIPTION_FROM_RNA_POLYMERASE_II_PROMOTER	GO_EMBRYO_DEVELOPMENT	GO_POSITIVE_REGULATION_OF_GENE_EXPRESSION
23493	HEY2	hairy/enhancer-of-split related with YRPW motif 2	GO_NEUROGENESIS	GO_CELL_DEVELOPMENT	GO_REGULATION_OF_MULTICELLULAR_ORGANISMAL_DEVELOPMENT	GO_TISSUE_DEVELOPMENT	GO_ORGAN_MORPHOGENESIS		GO_REGULATION_OF_CELL_DIFFERENTIATION	GO_REGULATION_OF_TRANSCRIPTION_FROM_RNA_POLYMERASE_II_PROMOTER	GO_EMBRYO_DEVELOPMENT	GO_POSITIVE_REGULATION_OF_GENE_EXPRESSION
6474	SHOX2	short stature homeobox 2	GO_NEUROGENESIS	GO_CELL_DEVELOPMENT	GO_REGULATION_OF_MULTICELLULAR_ORGANISMAL_DEVELOPMENT	GO_TISSUE_DEVELOPMENT	GO_ORGAN_MORPHOGENESIS		GO_REGULATION_OF_CELL_DIFFERENTIATION	GO_REGULATION_OF_TRANSCRIPTION_FROM_RNA_POLYMERASE_II_PROMOTER	GO_EMBRYO_DEVELOPMENT	GO_POSITIVE_REGULATION_OF_GENE_EXPRESSION
654	BMP6	bone morphogenetic protein 6	GO_NEUROGENESIS	GO_CELL_DEVELOPMENT	GO_REGULATION_OF_MULTICELLULAR_ORGANISMAL_DEVELOPMENT	GO_TISSUE_DEVELOPMENT	GO_ORGAN_MORPHOGENESIS		GO_REGULATION_OF_CELL_DIFFERENTIATION	GO_REGULATION_OF_TRANSCRIPTION_FROM_RNA_POLYMERASE_II_PROMOTER		GO_POSITIVE_REGULATION_OF_GENE_EXPRESSION
26508	HEYL	hairy/enhancer-of-split related with YRPW motif-like	GO_NEUROGENESIS	GO_CELL_DEVELOPMENT	GO_REGULATION_OF_MULTICELLULAR_ORGANISMAL_DEVELOPMENT	GO_TISSUE_DEVELOPMENT	GO_ORGAN_MORPHOGENESIS		GO_REGULATION_OF_CELL_DIFFERENTIATION	GO_REGULATION_OF_TRANSCRIPTION_FROM_RNA_POLYMERASE_II_PROMOTER		GO_POSITIVE_REGULATION_OF_GENE_EXPRESSION
10220	GDF11	growth differentiation factor 11	GO_NEUROGENESIS	GO_CELL_DEVELOPMENT	GO_REGULATION_OF_MULTICELLULAR_ORGANISMAL_DEVELOPMENT	GO_TISSUE_DEVELOPMENT	GO_ORGAN_MORPHOGENESIS		GO_REGULATION_OF_CELL_DIFFERENTIATION
6886	TAL1	T-cell acute lymphocytic leukemia 1	GO_NEUROGENESIS	GO_CELL_DEVELOPMENT	GO_REGULATION_OF_MULTICELLULAR_ORGANISMAL_DEVELOPMENT	GO_TISSUE_DEVELOPMENT		GO_NEURON_DIFFERENTIATION	GO_REGULATION_OF_CELL_DIFFERENTIATION	GO_REGULATION_OF_TRANSCRIPTION_FROM_RNA_POLYMERASE_II_PROMOTER	GO_EMBRYO_DEVELOPMENT	GO_POSITIVE_REGULATION_OF_GENE_EXPRESSION
8320	EOMES	eomesodermin	GO_NEUROGENESIS	GO_CELL_DEVELOPMENT	GO_REGULATION_OF_MULTICELLULAR_ORGANISMAL_DEVELOPMENT	GO_TISSUE_DEVELOPMENT		GO_NEURON_DIFFERENTIATION	GO_REGULATION_OF_CELL_DIFFERENTIATION	GO_REGULATION_OF_TRANSCRIPTION_FROM_RNA_POLYMERASE_II_PROMOTER	GO_EMBRYO_DEVELOPMENT	GO_POSITIVE_REGULATION_OF_GENE_EXPRESSION
5454	POU3F2	POU class 3 homeobox 2	GO_NEUROGENESIS	GO_CELL_DEVELOPMENT	GO_REGULATION_OF_MULTICELLULAR_ORGANISMAL_DEVELOPMENT	GO_TISSUE_DEVELOPMENT		GO_NEURON_DIFFERENTIATION	GO_REGULATION_OF_CELL_DIFFERENTIATION	GO_REGULATION_OF_TRANSCRIPTION_FROM_RNA_POLYMERASE_II_PROMOTER		GO_POSITIVE_REGULATION_OF_GENE_EXPRESSION
4821	NKX2-2	NK2 homeobox 2	GO_NEUROGENESIS	GO_CELL_DEVELOPMENT	GO_REGULATION_OF_MULTICELLULAR_ORGANISMAL_DEVELOPMENT	GO_TISSUE_DEVELOPMENT		GO_NEURON_DIFFERENTIATION	GO_REGULATION_OF_CELL_DIFFERENTIATION	GO_REGULATION_OF_TRANSCRIPTION_FROM_RNA_POLYMERASE_II_PROMOTER		GO_POSITIVE_REGULATION_OF_GENE_EXPRESSION
11023	VAX1	ventral anterior homeobox 1	GO_NEUROGENESIS	GO_CELL_DEVELOPMENT	GO_REGULATION_OF_MULTICELLULAR_ORGANISMAL_DEVELOPMENT	GO_TISSUE_DEVELOPMENT		GO_NEURON_DIFFERENTIATION	GO_REGULATION_OF_CELL_DIFFERENTIATION	GO_REGULATION_OF_TRANSCRIPTION_FROM_RNA_POLYMERASE_II_PROMOTER
5979	RET	ret proto-oncogene	GO_NEUROGENESIS	GO_CELL_DEVELOPMENT	GO_REGULATION_OF_MULTICELLULAR_ORGANISMAL_DEVELOPMENT	GO_TISSUE_DEVELOPMENT		GO_NEURON_DIFFERENTIATION	GO_REGULATION_OF_CELL_DIFFERENTIATION		GO_EMBRYO_DEVELOPMENT	GO_POSITIVE_REGULATION_OF_GENE_EXPRESSION
7473	WNT3	wingless-type MMTV integration site family, member 3	GO_NEUROGENESIS	GO_CELL_DEVELOPMENT	GO_REGULATION_OF_MULTICELLULAR_ORGANISMAL_DEVELOPMENT	GO_TISSUE_DEVELOPMENT		GO_NEURON_DIFFERENTIATION	GO_REGULATION_OF_CELL_DIFFERENTIATION		GO_EMBRYO_DEVELOPMENT	GO_POSITIVE_REGULATION_OF_GENE_EXPRESSION
6405	SEMA3F	sema domain, immunoglobulin domain (Ig), short basic domain, secreted, (semaphorin) 3F	GO_NEUROGENESIS	GO_CELL_DEVELOPMENT	GO_REGULATION_OF_MULTICELLULAR_ORGANISMAL_DEVELOPMENT	GO_TISSUE_DEVELOPMENT		GO_NEURON_DIFFERENTIATION	GO_REGULATION_OF_CELL_DIFFERENTIATION		GO_EMBRYO_DEVELOPMENT
23242	COBL	cordon-bleu homolog (mouse)	GO_NEUROGENESIS	GO_CELL_DEVELOPMENT	GO_REGULATION_OF_MULTICELLULAR_ORGANISMAL_DEVELOPMENT	GO_TISSUE_DEVELOPMENT		GO_NEURON_DIFFERENTIATION	GO_REGULATION_OF_CELL_DIFFERENTIATION		GO_EMBRYO_DEVELOPMENT
4914	NTRK1	neurotrophic tyrosine kinase, receptor, type 1	GO_NEUROGENESIS	GO_CELL_DEVELOPMENT	GO_REGULATION_OF_MULTICELLULAR_ORGANISMAL_DEVELOPMENT	GO_TISSUE_DEVELOPMENT		GO_NEURON_DIFFERENTIATION	GO_REGULATION_OF_CELL_DIFFERENTIATION			GO_POSITIVE_REGULATION_OF_GENE_EXPRESSION
8324	FZD7	frizzled family receptor 7	GO_NEUROGENESIS	GO_CELL_DEVELOPMENT	GO_REGULATION_OF_MULTICELLULAR_ORGANISMAL_DEVELOPMENT	GO_TISSUE_DEVELOPMENT		GO_NEURON_DIFFERENTIATION	GO_REGULATION_OF_CELL_DIFFERENTIATION			GO_POSITIVE_REGULATION_OF_GENE_EXPRESSION
9037	SEMA5A	sema domain, seven thrombospondin repeats (type 1 and type 1-like), transmembrane domain (TM) and short cytoplasmic domain, (semaphorin) 5A	GO_NEUROGENESIS	GO_CELL_DEVELOPMENT	GO_REGULATION_OF_MULTICELLULAR_ORGANISMAL_DEVELOPMENT	GO_TISSUE_DEVELOPMENT		GO_NEURON_DIFFERENTIATION	GO_REGULATION_OF_CELL_DIFFERENTIATION
4804	NGFR	nerve growth factor receptor	GO_NEUROGENESIS	GO_CELL_DEVELOPMENT	GO_REGULATION_OF_MULTICELLULAR_ORGANISMAL_DEVELOPMENT	GO_TISSUE_DEVELOPMENT		GO_NEURON_DIFFERENTIATION	GO_REGULATION_OF_CELL_DIFFERENTIATION
9353	SLIT2	slit homolog 2 (Drosophila)	GO_NEUROGENESIS	GO_CELL_DEVELOPMENT	GO_REGULATION_OF_MULTICELLULAR_ORGANISMAL_DEVELOPMENT	GO_TISSUE_DEVELOPMENT		GO_NEURON_DIFFERENTIATION	GO_REGULATION_OF_CELL_DIFFERENTIATION
7869	SEMA3B	sema domain, immunoglobulin domain (Ig), short basic domain, secreted, (semaphorin) 3B	GO_NEUROGENESIS	GO_CELL_DEVELOPMENT	GO_REGULATION_OF_MULTICELLULAR_ORGANISMAL_DEVELOPMENT	GO_TISSUE_DEVELOPMENT		GO_NEURON_DIFFERENTIATION	GO_REGULATION_OF_CELL_DIFFERENTIATION
54437	SEMA5B	sema domain, seven thrombospondin repeats (type 1 and type 1-like), transmembrane domain (TM) and short cytoplasmic domain, (semaphorin) 5B	GO_NEUROGENESIS	GO_CELL_DEVELOPMENT	GO_REGULATION_OF_MULTICELLULAR_ORGANISMAL_DEVELOPMENT	GO_TISSUE_DEVELOPMENT		GO_NEURON_DIFFERENTIATION	GO_REGULATION_OF_CELL_DIFFERENTIATION
4776	NFATC4	nuclear factor of activated T-cells, cytoplasmic, calcineurin-dependent 4	GO_NEUROGENESIS	GO_CELL_DEVELOPMENT	GO_REGULATION_OF_MULTICELLULAR_ORGANISMAL_DEVELOPMENT	GO_TISSUE_DEVELOPMENT			GO_REGULATION_OF_CELL_DIFFERENTIATION	GO_REGULATION_OF_TRANSCRIPTION_FROM_RNA_POLYMERASE_II_PROMOTER		GO_POSITIVE_REGULATION_OF_GENE_EXPRESSION
3815	KIT	v-kit Hardy-Zuckerman 4 feline sarcoma viral oncogene homolog	GO_NEUROGENESIS	GO_CELL_DEVELOPMENT	GO_REGULATION_OF_MULTICELLULAR_ORGANISMAL_DEVELOPMENT	GO_TISSUE_DEVELOPMENT			GO_REGULATION_OF_CELL_DIFFERENTIATION		GO_EMBRYO_DEVELOPMENT	GO_POSITIVE_REGULATION_OF_GENE_EXPRESSION
2335	FN1	fibronectin 1	GO_NEUROGENESIS	GO_CELL_DEVELOPMENT	GO_REGULATION_OF_MULTICELLULAR_ORGANISMAL_DEVELOPMENT	GO_TISSUE_DEVELOPMENT			GO_REGULATION_OF_CELL_DIFFERENTIATION		GO_EMBRYO_DEVELOPMENT	GO_POSITIVE_REGULATION_OF_GENE_EXPRESSION
54910	SEMA4C	sema domain, immunoglobulin domain (Ig), transmembrane domain (TM) and short cytoplasmic domain, (semaphorin) 4C	GO_NEUROGENESIS	GO_CELL_DEVELOPMENT	GO_REGULATION_OF_MULTICELLULAR_ORGANISMAL_DEVELOPMENT	GO_TISSUE_DEVELOPMENT			GO_REGULATION_OF_CELL_DIFFERENTIATION		GO_EMBRYO_DEVELOPMENT
9863	MAGI2	membrane associated guanylate kinase, WW and PDZ domain containing 2	GO_NEUROGENESIS	GO_CELL_DEVELOPMENT	GO_REGULATION_OF_MULTICELLULAR_ORGANISMAL_DEVELOPMENT	GO_TISSUE_DEVELOPMENT			GO_REGULATION_OF_CELL_DIFFERENTIATION
80031	SEMA6D	sema domain, transmembrane domain (TM), and cytoplasmic domain, (semaphorin) 6D	GO_NEUROGENESIS	GO_CELL_DEVELOPMENT	GO_REGULATION_OF_MULTICELLULAR_ORGANISMAL_DEVELOPMENT	GO_TISSUE_DEVELOPMENT			GO_REGULATION_OF_CELL_DIFFERENTIATION
23363	OBSL1	obscurin-like 1	GO_NEUROGENESIS	GO_CELL_DEVELOPMENT	GO_REGULATION_OF_MULTICELLULAR_ORGANISMAL_DEVELOPMENT	GO_TISSUE_DEVELOPMENT			GO_REGULATION_OF_CELL_DIFFERENTIATION
223117	SEMA3D	sema domain, immunoglobulin domain (Ig), short basic domain, secreted, (semaphorin) 3D	GO_NEUROGENESIS	GO_CELL_DEVELOPMENT	GO_REGULATION_OF_MULTICELLULAR_ORGANISMAL_DEVELOPMENT	GO_TISSUE_DEVELOPMENT			GO_REGULATION_OF_CELL_DIFFERENTIATION
57715	SEMA4G	sema domain, immunoglobulin domain (Ig), transmembrane domain (TM) and short cytoplasmic domain, (semaphorin) 4G	GO_NEUROGENESIS	GO_CELL_DEVELOPMENT	GO_REGULATION_OF_MULTICELLULAR_ORGANISMAL_DEVELOPMENT	GO_TISSUE_DEVELOPMENT			GO_REGULATION_OF_CELL_DIFFERENTIATION
3199	HOXA2	homeobox A2	GO_NEUROGENESIS	GO_CELL_DEVELOPMENT	GO_REGULATION_OF_MULTICELLULAR_ORGANISMAL_DEVELOPMENT		GO_ORGAN_MORPHOGENESIS	GO_NEURON_DIFFERENTIATION	GO_REGULATION_OF_CELL_DIFFERENTIATION	GO_REGULATION_OF_TRANSCRIPTION_FROM_RNA_POLYMERASE_II_PROMOTER	GO_EMBRYO_DEVELOPMENT	GO_POSITIVE_REGULATION_OF_GENE_EXPRESSION
2048	EPHB2	EPH receptor B2	GO_NEUROGENESIS	GO_CELL_DEVELOPMENT	GO_REGULATION_OF_MULTICELLULAR_ORGANISMAL_DEVELOPMENT		GO_ORGAN_MORPHOGENESIS	GO_NEURON_DIFFERENTIATION	GO_REGULATION_OF_CELL_DIFFERENTIATION		GO_EMBRYO_DEVELOPMENT
85358	SHANK3	SH3 and multiple ankyrin repeat domains 3	GO_NEUROGENESIS	GO_CELL_DEVELOPMENT	GO_REGULATION_OF_MULTICELLULAR_ORGANISMAL_DEVELOPMENT		GO_ORGAN_MORPHOGENESIS	GO_NEURON_DIFFERENTIATION	GO_REGULATION_OF_CELL_DIFFERENTIATION
6585	SLIT1	slit homolog 1 (Drosophila)	GO_NEUROGENESIS	GO_CELL_DEVELOPMENT	GO_REGULATION_OF_MULTICELLULAR_ORGANISMAL_DEVELOPMENT		GO_ORGAN_MORPHOGENESIS	GO_NEURON_DIFFERENTIATION	GO_REGULATION_OF_CELL_DIFFERENTIATION
153090	DAB2IP	DAB2 interacting protein	GO_NEUROGENESIS	GO_CELL_DEVELOPMENT	GO_REGULATION_OF_MULTICELLULAR_ORGANISMAL_DEVELOPMENT			GO_NEURON_DIFFERENTIATION	GO_REGULATION_OF_CELL_DIFFERENTIATION	GO_REGULATION_OF_TRANSCRIPTION_FROM_RNA_POLYMERASE_II_PROMOTER		GO_POSITIVE_REGULATION_OF_GENE_EXPRESSION
7101	NR2E1	nuclear receptor subfamily 2, group E, member 1	GO_NEUROGENESIS	GO_CELL_DEVELOPMENT	GO_REGULATION_OF_MULTICELLULAR_ORGANISMAL_DEVELOPMENT			GO_NEURON_DIFFERENTIATION	GO_REGULATION_OF_CELL_DIFFERENTIATION	GO_REGULATION_OF_TRANSCRIPTION_FROM_RNA_POLYMERASE_II_PROMOTER		GO_POSITIVE_REGULATION_OF_GENE_EXPRESSION
55079	FEZF2	FEZ family zinc finger 2	GO_NEUROGENESIS	GO_CELL_DEVELOPMENT	GO_REGULATION_OF_MULTICELLULAR_ORGANISMAL_DEVELOPMENT			GO_NEURON_DIFFERENTIATION	GO_REGULATION_OF_CELL_DIFFERENTIATION	GO_REGULATION_OF_TRANSCRIPTION_FROM_RNA_POLYMERASE_II_PROMOTER		GO_POSITIVE_REGULATION_OF_GENE_EXPRESSION
1813	DRD2	dopamine receptor D2	GO_NEUROGENESIS	GO_CELL_DEVELOPMENT	GO_REGULATION_OF_MULTICELLULAR_ORGANISMAL_DEVELOPMENT			GO_NEURON_DIFFERENTIATION	GO_REGULATION_OF_CELL_DIFFERENTIATION	GO_REGULATION_OF_TRANSCRIPTION_FROM_RNA_POLYMERASE_II_PROMOTER		GO_POSITIVE_REGULATION_OF_GENE_EXPRESSION
4761	NEUROD2	neurogenic differentiation 2	GO_NEUROGENESIS	GO_CELL_DEVELOPMENT	GO_REGULATION_OF_MULTICELLULAR_ORGANISMAL_DEVELOPMENT			GO_NEURON_DIFFERENTIATION	GO_REGULATION_OF_CELL_DIFFERENTIATION	GO_REGULATION_OF_TRANSCRIPTION_FROM_RNA_POLYMERASE_II_PROMOTER		GO_POSITIVE_REGULATION_OF_GENE_EXPRESSION
4009	LMX1A	LIM homeobox transcription factor 1, alpha	GO_NEUROGENESIS	GO_CELL_DEVELOPMENT	GO_REGULATION_OF_MULTICELLULAR_ORGANISMAL_DEVELOPMENT			GO_NEURON_DIFFERENTIATION	GO_REGULATION_OF_CELL_DIFFERENTIATION	GO_REGULATION_OF_TRANSCRIPTION_FROM_RNA_POLYMERASE_II_PROMOTER		GO_POSITIVE_REGULATION_OF_GENE_EXPRESSION
322	APBB1	amyloid beta (A4) precursor protein-binding, family B, member 1 (Fe65)	GO_NEUROGENESIS	GO_CELL_DEVELOPMENT	GO_REGULATION_OF_MULTICELLULAR_ORGANISMAL_DEVELOPMENT			GO_NEURON_DIFFERENTIATION	GO_REGULATION_OF_CELL_DIFFERENTIATION	GO_REGULATION_OF_TRANSCRIPTION_FROM_RNA_POLYMERASE_II_PROMOTER		GO_POSITIVE_REGULATION_OF_GENE_EXPRESSION
25	ABL1	c-abl oncogene 1, non-receptor tyrosine kinase	GO_NEUROGENESIS	GO_CELL_DEVELOPMENT	GO_REGULATION_OF_MULTICELLULAR_ORGANISMAL_DEVELOPMENT			GO_NEURON_DIFFERENTIATION	GO_REGULATION_OF_CELL_DIFFERENTIATION	GO_REGULATION_OF_TRANSCRIPTION_FROM_RNA_POLYMERASE_II_PROMOTER
7436	VLDLR	very low density lipoprotein receptor	GO_NEUROGENESIS	GO_CELL_DEVELOPMENT	GO_REGULATION_OF_MULTICELLULAR_ORGANISMAL_DEVELOPMENT			GO_NEURON_DIFFERENTIATION	GO_REGULATION_OF_CELL_DIFFERENTIATION	GO_REGULATION_OF_TRANSCRIPTION_FROM_RNA_POLYMERASE_II_PROMOTER
4681	NBL1	neuroblastoma, suppression of tumorigenicity 1	GO_NEUROGENESIS	GO_CELL_DEVELOPMENT	GO_REGULATION_OF_MULTICELLULAR_ORGANISMAL_DEVELOPMENT			GO_NEURON_DIFFERENTIATION	GO_REGULATION_OF_CELL_DIFFERENTIATION	GO_REGULATION_OF_TRANSCRIPTION_FROM_RNA_POLYMERASE_II_PROMOTER
8851	CDK5R1	cyclin-dependent kinase 5, regulatory subunit 1 (p35)	GO_NEUROGENESIS	GO_CELL_DEVELOPMENT	GO_REGULATION_OF_MULTICELLULAR_ORGANISMAL_DEVELOPMENT			GO_NEURON_DIFFERENTIATION	GO_REGULATION_OF_CELL_DIFFERENTIATION		GO_EMBRYO_DEVELOPMENT
2776	GNAQ	guanine nucleotide binding protein (G protein), q polypeptide	GO_NEUROGENESIS	GO_CELL_DEVELOPMENT	GO_REGULATION_OF_MULTICELLULAR_ORGANISMAL_DEVELOPMENT			GO_NEURON_DIFFERENTIATION	GO_REGULATION_OF_CELL_DIFFERENTIATION		GO_EMBRYO_DEVELOPMENT
2064	ERBB2	v-erb-b2 erythroblastic leukemia viral oncogene homolog 2, neuro/glioblastoma derived oncogene homolog (avian)	GO_NEUROGENESIS	GO_CELL_DEVELOPMENT	GO_REGULATION_OF_MULTICELLULAR_ORGANISMAL_DEVELOPMENT			GO_NEURON_DIFFERENTIATION	GO_REGULATION_OF_CELL_DIFFERENTIATION			GO_POSITIVE_REGULATION_OF_GENE_EXPRESSION
5590	PRKCZ	protein kinase C, zeta	GO_NEUROGENESIS	GO_CELL_DEVELOPMENT	GO_REGULATION_OF_MULTICELLULAR_ORGANISMAL_DEVELOPMENT			GO_NEURON_DIFFERENTIATION	GO_REGULATION_OF_CELL_DIFFERENTIATION			GO_POSITIVE_REGULATION_OF_GENE_EXPRESSION
1272	CNTN1	contactin 1	GO_NEUROGENESIS	GO_CELL_DEVELOPMENT	GO_REGULATION_OF_MULTICELLULAR_ORGANISMAL_DEVELOPMENT			GO_NEURON_DIFFERENTIATION	GO_REGULATION_OF_CELL_DIFFERENTIATION			GO_POSITIVE_REGULATION_OF_GENE_EXPRESSION
6900	CNTN2	contactin 2 (axonal)	GO_NEUROGENESIS	GO_CELL_DEVELOPMENT	GO_REGULATION_OF_MULTICELLULAR_ORGANISMAL_DEVELOPMENT			GO_NEURON_DIFFERENTIATION	GO_REGULATION_OF_CELL_DIFFERENTIATION			GO_POSITIVE_REGULATION_OF_GENE_EXPRESSION
23543	RBFOX2	RNA binding protein, fox-1 homolog (C. elegans) 2	GO_NEUROGENESIS	GO_CELL_DEVELOPMENT	GO_REGULATION_OF_MULTICELLULAR_ORGANISMAL_DEVELOPMENT			GO_NEURON_DIFFERENTIATION	GO_REGULATION_OF_CELL_DIFFERENTIATION
1141	CHRNB2	cholinergic receptor, nicotinic, beta 2 (neuronal)	GO_NEUROGENESIS	GO_CELL_DEVELOPMENT	GO_REGULATION_OF_MULTICELLULAR_ORGANISMAL_DEVELOPMENT			GO_NEURON_DIFFERENTIATION	GO_REGULATION_OF_CELL_DIFFERENTIATION
5364	PLXNB1	plexin B1	GO_NEUROGENESIS	GO_CELL_DEVELOPMENT	GO_REGULATION_OF_MULTICELLULAR_ORGANISMAL_DEVELOPMENT			GO_NEURON_DIFFERENTIATION	GO_REGULATION_OF_CELL_DIFFERENTIATION
6446	SGK1	serum/glucocorticoid regulated kinase 1	GO_NEUROGENESIS	GO_CELL_DEVELOPMENT	GO_REGULATION_OF_MULTICELLULAR_ORGANISMAL_DEVELOPMENT			GO_NEURON_DIFFERENTIATION	GO_REGULATION_OF_CELL_DIFFERENTIATION
2049	EPHB3	EPH receptor B3	GO_NEUROGENESIS	GO_CELL_DEVELOPMENT	GO_REGULATION_OF_MULTICELLULAR_ORGANISMAL_DEVELOPMENT			GO_NEURON_DIFFERENTIATION	GO_REGULATION_OF_CELL_DIFFERENTIATION
4137	MAPT	microtubule-associated protein tau	GO_NEUROGENESIS	GO_CELL_DEVELOPMENT	GO_REGULATION_OF_MULTICELLULAR_ORGANISMAL_DEVELOPMENT			GO_NEURON_DIFFERENTIATION	GO_REGULATION_OF_CELL_DIFFERENTIATION
81544	GDPD5	glycerophosphodiester phosphodiesterase domain containing 5	GO_NEUROGENESIS	GO_CELL_DEVELOPMENT	GO_REGULATION_OF_MULTICELLULAR_ORGANISMAL_DEVELOPMENT			GO_NEURON_DIFFERENTIATION	GO_REGULATION_OF_CELL_DIFFERENTIATION
1808	DPYSL2	dihydropyrimidinase-like 2	GO_NEUROGENESIS	GO_CELL_DEVELOPMENT	GO_REGULATION_OF_MULTICELLULAR_ORGANISMAL_DEVELOPMENT			GO_NEURON_DIFFERENTIATION	GO_REGULATION_OF_CELL_DIFFERENTIATION
91584	PLXNA4	plexin A4	GO_NEUROGENESIS	GO_CELL_DEVELOPMENT	GO_REGULATION_OF_MULTICELLULAR_ORGANISMAL_DEVELOPMENT			GO_NEURON_DIFFERENTIATION	GO_REGULATION_OF_CELL_DIFFERENTIATION
1630	DCC	deleted in colorectal carcinoma	GO_NEUROGENESIS	GO_CELL_DEVELOPMENT	GO_REGULATION_OF_MULTICELLULAR_ORGANISMAL_DEVELOPMENT			GO_NEURON_DIFFERENTIATION	GO_REGULATION_OF_CELL_DIFFERENTIATION
64843	ISL2	ISL LIM homeobox 2	GO_NEUROGENESIS	GO_CELL_DEVELOPMENT	GO_REGULATION_OF_MULTICELLULAR_ORGANISMAL_DEVELOPMENT			GO_NEURON_DIFFERENTIATION	GO_REGULATION_OF_CELL_DIFFERENTIATION
5881	RAC3	ras-related C3 botulinum toxin substrate 3 (rho family, small GTP binding protein Rac3)	GO_NEUROGENESIS	GO_CELL_DEVELOPMENT	GO_REGULATION_OF_MULTICELLULAR_ORGANISMAL_DEVELOPMENT			GO_NEURON_DIFFERENTIATION	GO_REGULATION_OF_CELL_DIFFERENTIATION
1946	EFNA5	ephrin-A5	GO_NEUROGENESIS	GO_CELL_DEVELOPMENT	GO_REGULATION_OF_MULTICELLULAR_ORGANISMAL_DEVELOPMENT			GO_NEURON_DIFFERENTIATION	GO_REGULATION_OF_CELL_DIFFERENTIATION
7074	TIAM1	T-cell lymphoma invasion and metastasis 1	GO_NEUROGENESIS	GO_CELL_DEVELOPMENT	GO_REGULATION_OF_MULTICELLULAR_ORGANISMAL_DEVELOPMENT			GO_NEURON_DIFFERENTIATION	GO_REGULATION_OF_CELL_DIFFERENTIATION
627	BDNF	brain-derived neurotrophic factor	GO_NEUROGENESIS	GO_CELL_DEVELOPMENT	GO_REGULATION_OF_MULTICELLULAR_ORGANISMAL_DEVELOPMENT			GO_NEURON_DIFFERENTIATION	GO_REGULATION_OF_CELL_DIFFERENTIATION
3897	L1CAM	L1 cell adhesion molecule	GO_NEUROGENESIS	GO_CELL_DEVELOPMENT	GO_REGULATION_OF_MULTICELLULAR_ORGANISMAL_DEVELOPMENT			GO_NEURON_DIFFERENTIATION	GO_REGULATION_OF_CELL_DIFFERENTIATION
9638	FEZ1	fasciculation and elongation protein zeta 1 (zygin I)	GO_NEUROGENESIS	GO_CELL_DEVELOPMENT	GO_REGULATION_OF_MULTICELLULAR_ORGANISMAL_DEVELOPMENT			GO_NEURON_DIFFERENTIATION	GO_REGULATION_OF_CELL_DIFFERENTIATION
2817	GPC1	glypican 1	GO_NEUROGENESIS	GO_CELL_DEVELOPMENT	GO_REGULATION_OF_MULTICELLULAR_ORGANISMAL_DEVELOPMENT			GO_NEURON_DIFFERENTIATION	GO_REGULATION_OF_CELL_DIFFERENTIATION
4131	MAP1B	microtubule-associated protein 1B	GO_NEUROGENESIS	GO_CELL_DEVELOPMENT	GO_REGULATION_OF_MULTICELLULAR_ORGANISMAL_DEVELOPMENT			GO_NEURON_DIFFERENTIATION	GO_REGULATION_OF_CELL_DIFFERENTIATION
2017	CTTN	cortactin	GO_NEUROGENESIS	GO_CELL_DEVELOPMENT	GO_REGULATION_OF_MULTICELLULAR_ORGANISMAL_DEVELOPMENT			GO_NEURON_DIFFERENTIATION	GO_REGULATION_OF_CELL_DIFFERENTIATION
10458	BAIAP2	BAI1-associated protein 2	GO_NEUROGENESIS	GO_CELL_DEVELOPMENT	GO_REGULATION_OF_MULTICELLULAR_ORGANISMAL_DEVELOPMENT			GO_NEURON_DIFFERENTIATION	GO_REGULATION_OF_CELL_DIFFERENTIATION
22871	NLGN1	neuroligin 1	GO_NEUROGENESIS	GO_CELL_DEVELOPMENT	GO_REGULATION_OF_MULTICELLULAR_ORGANISMAL_DEVELOPMENT			GO_NEURON_DIFFERENTIATION	GO_REGULATION_OF_CELL_DIFFERENTIATION
1268	CNR1	cannabinoid receptor 1 (brain)	GO_NEUROGENESIS	GO_CELL_DEVELOPMENT	GO_REGULATION_OF_MULTICELLULAR_ORGANISMAL_DEVELOPMENT			GO_NEURON_DIFFERENTIATION	GO_REGULATION_OF_CELL_DIFFERENTIATION
1809	DPYSL3	dihydropyrimidinase-like 3	GO_NEUROGENESIS	GO_CELL_DEVELOPMENT	GO_REGULATION_OF_MULTICELLULAR_ORGANISMAL_DEVELOPMENT			GO_NEURON_DIFFERENTIATION	GO_REGULATION_OF_CELL_DIFFERENTIATION
1123	CHN1	chimerin (chimaerin) 1	GO_NEUROGENESIS	GO_CELL_DEVELOPMENT	GO_REGULATION_OF_MULTICELLULAR_ORGANISMAL_DEVELOPMENT			GO_NEURON_DIFFERENTIATION	GO_REGULATION_OF_CELL_DIFFERENTIATION
6383	SDC2	syndecan 2	GO_NEUROGENESIS	GO_CELL_DEVELOPMENT	GO_REGULATION_OF_MULTICELLULAR_ORGANISMAL_DEVELOPMENT			GO_NEURON_DIFFERENTIATION	GO_REGULATION_OF_CELL_DIFFERENTIATION
5792	PTPRF	protein tyrosine phosphatase, receptor type, F	GO_NEUROGENESIS	GO_CELL_DEVELOPMENT	GO_REGULATION_OF_MULTICELLULAR_ORGANISMAL_DEVELOPMENT			GO_NEURON_DIFFERENTIATION	GO_REGULATION_OF_CELL_DIFFERENTIATION
65078	RTN4R	reticulon 4 receptor	GO_NEUROGENESIS	GO_CELL_DEVELOPMENT	GO_REGULATION_OF_MULTICELLULAR_ORGANISMAL_DEVELOPMENT			GO_NEURON_DIFFERENTIATION	GO_REGULATION_OF_CELL_DIFFERENTIATION
84894	LINGO1	leucine rich repeat and Ig domain containing 1	GO_NEUROGENESIS	GO_CELL_DEVELOPMENT	GO_REGULATION_OF_MULTICELLULAR_ORGANISMAL_DEVELOPMENT			GO_NEURON_DIFFERENTIATION	GO_REGULATION_OF_CELL_DIFFERENTIATION
375790	AGRN	agrin	GO_NEUROGENESIS	GO_CELL_DEVELOPMENT	GO_REGULATION_OF_MULTICELLULAR_ORGANISMAL_DEVELOPMENT			GO_NEURON_DIFFERENTIATION		GO_REGULATION_OF_TRANSCRIPTION_FROM_RNA_POLYMERASE_II_PROMOTER		GO_POSITIVE_REGULATION_OF_GENE_EXPRESSION
7060	THBS4	thrombospondin 4	GO_NEUROGENESIS	GO_CELL_DEVELOPMENT	GO_REGULATION_OF_MULTICELLULAR_ORGANISMAL_DEVELOPMENT			GO_NEURON_DIFFERENTIATION
9369	NRXN3	neurexin 3	GO_NEUROGENESIS	GO_CELL_DEVELOPMENT	GO_REGULATION_OF_MULTICELLULAR_ORGANISMAL_DEVELOPMENT			GO_NEURON_DIFFERENTIATION
56288	PARD3	par-3 partitioning defective 3 homolog (C. elegans)	GO_NEUROGENESIS	GO_CELL_DEVELOPMENT	GO_REGULATION_OF_MULTICELLULAR_ORGANISMAL_DEVELOPMENT			GO_NEURON_DIFFERENTIATION
57633	LRRN1	leucine rich repeat neuronal 1	GO_NEUROGENESIS	GO_CELL_DEVELOPMENT	GO_REGULATION_OF_MULTICELLULAR_ORGANISMAL_DEVELOPMENT			GO_NEURON_DIFFERENTIATION
23769	FLRT1	fibronectin leucine rich transmembrane protein 1	GO_NEUROGENESIS	GO_CELL_DEVELOPMENT	GO_REGULATION_OF_MULTICELLULAR_ORGANISMAL_DEVELOPMENT			GO_NEURON_DIFFERENTIATION
59277	NTN4	netrin 4	GO_NEUROGENESIS	GO_CELL_DEVELOPMENT	GO_REGULATION_OF_MULTICELLULAR_ORGANISMAL_DEVELOPMENT			GO_NEURON_DIFFERENTIATION
1952	CELSR2	cadherin, EGF LAG seven-pass G-type receptor 2 (flamingo homolog, Drosophila)	GO_NEUROGENESIS	GO_CELL_DEVELOPMENT	GO_REGULATION_OF_MULTICELLULAR_ORGANISMAL_DEVELOPMENT			GO_NEURON_DIFFERENTIATION
2119	ETV5	ets variant 5	GO_NEUROGENESIS	GO_CELL_DEVELOPMENT	GO_REGULATION_OF_MULTICELLULAR_ORGANISMAL_DEVELOPMENT				GO_REGULATION_OF_CELL_DIFFERENTIATION	GO_REGULATION_OF_TRANSCRIPTION_FROM_RNA_POLYMERASE_II_PROMOTER		GO_POSITIVE_REGULATION_OF_GENE_EXPRESSION
392255	GDF6	growth differentiation factor 6	GO_NEUROGENESIS	GO_CELL_DEVELOPMENT	GO_REGULATION_OF_MULTICELLULAR_ORGANISMAL_DEVELOPMENT				GO_REGULATION_OF_CELL_DIFFERENTIATION	GO_REGULATION_OF_TRANSCRIPTION_FROM_RNA_POLYMERASE_II_PROMOTER		GO_POSITIVE_REGULATION_OF_GENE_EXPRESSION
79727	LIN28A	lin-28 homolog A (C. elegans)	GO_NEUROGENESIS	GO_CELL_DEVELOPMENT	GO_REGULATION_OF_MULTICELLULAR_ORGANISMAL_DEVELOPMENT				GO_REGULATION_OF_CELL_DIFFERENTIATION			GO_POSITIVE_REGULATION_OF_GENE_EXPRESSION
1902	LPAR1	lysophosphatidic acid receptor 1	GO_NEUROGENESIS	GO_CELL_DEVELOPMENT	GO_REGULATION_OF_MULTICELLULAR_ORGANISMAL_DEVELOPMENT				GO_REGULATION_OF_CELL_DIFFERENTIATION
80725	SRCIN1	SRC kinase signaling inhibitor 1	GO_NEUROGENESIS	GO_CELL_DEVELOPMENT	GO_REGULATION_OF_MULTICELLULAR_ORGANISMAL_DEVELOPMENT				GO_REGULATION_OF_CELL_DIFFERENTIATION
1749	DLX5	distal-less homeobox 5	GO_NEUROGENESIS	GO_CELL_DEVELOPMENT		GO_TISSUE_DEVELOPMENT	GO_ORGAN_MORPHOGENESIS	GO_NEURON_DIFFERENTIATION	GO_REGULATION_OF_CELL_DIFFERENTIATION	GO_REGULATION_OF_TRANSCRIPTION_FROM_RNA_POLYMERASE_II_PROMOTER	GO_EMBRYO_DEVELOPMENT	GO_POSITIVE_REGULATION_OF_GENE_EXPRESSION
7477	WNT7B	wingless-type MMTV integration site family, member 7B	GO_NEUROGENESIS	GO_CELL_DEVELOPMENT		GO_TISSUE_DEVELOPMENT	GO_ORGAN_MORPHOGENESIS	GO_NEURON_DIFFERENTIATION	GO_REGULATION_OF_CELL_DIFFERENTIATION		GO_EMBRYO_DEVELOPMENT
6096	RORB	RAR-related orphan receptor B	GO_NEUROGENESIS	GO_CELL_DEVELOPMENT		GO_TISSUE_DEVELOPMENT	GO_ORGAN_MORPHOGENESIS	GO_NEURON_DIFFERENTIATION	GO_REGULATION_OF_CELL_DIFFERENTIATION			GO_POSITIVE_REGULATION_OF_GENE_EXPRESSION
374	AREG	amphiregulin	GO_NEUROGENESIS	GO_CELL_DEVELOPMENT		GO_TISSUE_DEVELOPMENT	GO_ORGAN_MORPHOGENESIS	GO_NEURON_DIFFERENTIATION	GO_REGULATION_OF_CELL_DIFFERENTIATION
8013	NR4A3	nuclear receptor subfamily 4, group A, member 3	GO_NEUROGENESIS	GO_CELL_DEVELOPMENT		GO_TISSUE_DEVELOPMENT	GO_ORGAN_MORPHOGENESIS	GO_NEURON_DIFFERENTIATION		GO_REGULATION_OF_TRANSCRIPTION_FROM_RNA_POLYMERASE_II_PROMOTER	GO_EMBRYO_DEVELOPMENT	GO_POSITIVE_REGULATION_OF_GENE_EXPRESSION
23314	SATB2	SATB homeobox 2	GO_NEUROGENESIS	GO_CELL_DEVELOPMENT		GO_TISSUE_DEVELOPMENT	GO_ORGAN_MORPHOGENESIS	GO_NEURON_DIFFERENTIATION		GO_REGULATION_OF_TRANSCRIPTION_FROM_RNA_POLYMERASE_II_PROMOTER	GO_EMBRYO_DEVELOPMENT	GO_POSITIVE_REGULATION_OF_GENE_EXPRESSION
3236	HOXD10	homeobox D10	GO_NEUROGENESIS	GO_CELL_DEVELOPMENT		GO_TISSUE_DEVELOPMENT	GO_ORGAN_MORPHOGENESIS	GO_NEURON_DIFFERENTIATION		GO_REGULATION_OF_TRANSCRIPTION_FROM_RNA_POLYMERASE_II_PROMOTER	GO_EMBRYO_DEVELOPMENT	GO_POSITIVE_REGULATION_OF_GENE_EXPRESSION
3235	HOXD9	homeobox D9	GO_NEUROGENESIS	GO_CELL_DEVELOPMENT		GO_TISSUE_DEVELOPMENT	GO_ORGAN_MORPHOGENESIS	GO_NEURON_DIFFERENTIATION		GO_REGULATION_OF_TRANSCRIPTION_FROM_RNA_POLYMERASE_II_PROMOTER	GO_EMBRYO_DEVELOPMENT	GO_POSITIVE_REGULATION_OF_GENE_EXPRESSION
25806	VAX2	ventral anterior homeobox 2	GO_NEUROGENESIS	GO_CELL_DEVELOPMENT		GO_TISSUE_DEVELOPMENT	GO_ORGAN_MORPHOGENESIS	GO_NEURON_DIFFERENTIATION		GO_REGULATION_OF_TRANSCRIPTION_FROM_RNA_POLYMERASE_II_PROMOTER	GO_EMBRYO_DEVELOPMENT
5309	PITX3	paired-like homeodomain 3	GO_NEUROGENESIS	GO_CELL_DEVELOPMENT		GO_TISSUE_DEVELOPMENT	GO_ORGAN_MORPHOGENESIS	GO_NEURON_DIFFERENTIATION		GO_REGULATION_OF_TRANSCRIPTION_FROM_RNA_POLYMERASE_II_PROMOTER		GO_POSITIVE_REGULATION_OF_GENE_EXPRESSION
9480	ONECUT2	one cut homeobox 2	GO_NEUROGENESIS	GO_CELL_DEVELOPMENT		GO_TISSUE_DEVELOPMENT	GO_ORGAN_MORPHOGENESIS	GO_NEURON_DIFFERENTIATION		GO_REGULATION_OF_TRANSCRIPTION_FROM_RNA_POLYMERASE_II_PROMOTER		GO_POSITIVE_REGULATION_OF_GENE_EXPRESSION
8854	ALDH1A2	aldehyde dehydrogenase 1 family, member A2	GO_NEUROGENESIS	GO_CELL_DEVELOPMENT		GO_TISSUE_DEVELOPMENT	GO_ORGAN_MORPHOGENESIS	GO_NEURON_DIFFERENTIATION			GO_EMBRYO_DEVELOPMENT	GO_POSITIVE_REGULATION_OF_GENE_EXPRESSION
51384	WNT16	wingless-type MMTV integration site family, member 16	GO_NEUROGENESIS	GO_CELL_DEVELOPMENT		GO_TISSUE_DEVELOPMENT	GO_ORGAN_MORPHOGENESIS	GO_NEURON_DIFFERENTIATION			GO_EMBRYO_DEVELOPMENT	GO_POSITIVE_REGULATION_OF_GENE_EXPRESSION
3912	LAMB1	laminin, beta 1	GO_NEUROGENESIS	GO_CELL_DEVELOPMENT		GO_TISSUE_DEVELOPMENT	GO_ORGAN_MORPHOGENESIS	GO_NEURON_DIFFERENTIATION			GO_EMBRYO_DEVELOPMENT
3714	JAG2	jagged 2	GO_NEUROGENESIS	GO_CELL_DEVELOPMENT		GO_TISSUE_DEVELOPMENT	GO_ORGAN_MORPHOGENESIS	GO_NEURON_DIFFERENTIATION			GO_EMBRYO_DEVELOPMENT
4647	MYO7A	myosin VIIA	GO_NEUROGENESIS	GO_CELL_DEVELOPMENT		GO_TISSUE_DEVELOPMENT	GO_ORGAN_MORPHOGENESIS	GO_NEURON_DIFFERENTIATION			GO_EMBRYO_DEVELOPMENT
79955	PDZD7	PDZ domain containing 7	GO_NEUROGENESIS	GO_CELL_DEVELOPMENT		GO_TISSUE_DEVELOPMENT	GO_ORGAN_MORPHOGENESIS	GO_NEURON_DIFFERENTIATION			GO_EMBRYO_DEVELOPMENT
3371	TNC	tenascin C	GO_NEUROGENESIS	GO_CELL_DEVELOPMENT		GO_TISSUE_DEVELOPMENT	GO_ORGAN_MORPHOGENESIS	GO_NEURON_DIFFERENTIATION				GO_POSITIVE_REGULATION_OF_GENE_EXPRESSION
55083	KIF26B	kinesin family member 26B	GO_NEUROGENESIS	GO_CELL_DEVELOPMENT		GO_TISSUE_DEVELOPMENT	GO_ORGAN_MORPHOGENESIS	GO_NEURON_DIFFERENTIATION
342184	FMN1	formin 1	GO_NEUROGENESIS	GO_CELL_DEVELOPMENT		GO_TISSUE_DEVELOPMENT	GO_ORGAN_MORPHOGENESIS	GO_NEURON_DIFFERENTIATION
30813	VSX1	visual system homeobox 1	GO_NEUROGENESIS	GO_CELL_DEVELOPMENT		GO_TISSUE_DEVELOPMENT	GO_ORGAN_MORPHOGENESIS	GO_NEURON_DIFFERENTIATION
3642	INSM1	insulinoma-associated 1	GO_NEUROGENESIS	GO_CELL_DEVELOPMENT		GO_TISSUE_DEVELOPMENT		GO_NEURON_DIFFERENTIATION	GO_REGULATION_OF_CELL_DIFFERENTIATION	GO_REGULATION_OF_TRANSCRIPTION_FROM_RNA_POLYMERASE_II_PROMOTER
81029	WNT5B	wingless-type MMTV integration site family, member 5B	GO_NEUROGENESIS	GO_CELL_DEVELOPMENT		GO_TISSUE_DEVELOPMENT		GO_NEURON_DIFFERENTIATION	GO_REGULATION_OF_CELL_DIFFERENTIATION
2019	EN1	engrailed homeobox 1	GO_NEUROGENESIS	GO_CELL_DEVELOPMENT		GO_TISSUE_DEVELOPMENT		GO_NEURON_DIFFERENTIATION		GO_REGULATION_OF_TRANSCRIPTION_FROM_RNA_POLYMERASE_II_PROMOTER	GO_EMBRYO_DEVELOPMENT	GO_POSITIVE_REGULATION_OF_GENE_EXPRESSION
27023	FOXB1	forkhead box B1	GO_NEUROGENESIS	GO_CELL_DEVELOPMENT		GO_TISSUE_DEVELOPMENT		GO_NEURON_DIFFERENTIATION		GO_REGULATION_OF_TRANSCRIPTION_FROM_RNA_POLYMERASE_II_PROMOTER	GO_EMBRYO_DEVELOPMENT
170302	ARX	aristaless related homeobox	GO_NEUROGENESIS	GO_CELL_DEVELOPMENT		GO_TISSUE_DEVELOPMENT		GO_NEURON_DIFFERENTIATION		GO_REGULATION_OF_TRANSCRIPTION_FROM_RNA_POLYMERASE_II_PROMOTER		GO_POSITIVE_REGULATION_OF_GENE_EXPRESSION
1959	EGR2	early growth response 2	GO_NEUROGENESIS	GO_CELL_DEVELOPMENT		GO_TISSUE_DEVELOPMENT		GO_NEURON_DIFFERENTIATION		GO_REGULATION_OF_TRANSCRIPTION_FROM_RNA_POLYMERASE_II_PROMOTER		GO_POSITIVE_REGULATION_OF_GENE_EXPRESSION
2131	EXT1	exostosin 1	GO_NEUROGENESIS	GO_CELL_DEVELOPMENT		GO_TISSUE_DEVELOPMENT		GO_NEURON_DIFFERENTIATION			GO_EMBRYO_DEVELOPMENT
4628	MYH10	myosin, heavy chain 10, non-muscle	GO_NEUROGENESIS	GO_CELL_DEVELOPMENT		GO_TISSUE_DEVELOPMENT		GO_NEURON_DIFFERENTIATION			GO_EMBRYO_DEVELOPMENT
5588	PRKCQ	protein kinase C, theta	GO_NEUROGENESIS	GO_CELL_DEVELOPMENT		GO_TISSUE_DEVELOPMENT		GO_NEURON_DIFFERENTIATION				GO_POSITIVE_REGULATION_OF_GENE_EXPRESSION
8828	NRP2	neuropilin 2	GO_NEUROGENESIS	GO_CELL_DEVELOPMENT		GO_TISSUE_DEVELOPMENT		GO_NEURON_DIFFERENTIATION
5058	PAK1	p21 protein (Cdc42/Rac)-activated kinase 1	GO_NEUROGENESIS	GO_CELL_DEVELOPMENT		GO_TISSUE_DEVELOPMENT		GO_NEURON_DIFFERENTIATION
9048	ARTN	artemin	GO_NEUROGENESIS	GO_CELL_DEVELOPMENT		GO_TISSUE_DEVELOPMENT		GO_NEURON_DIFFERENTIATION
2596	GAP43	growth associated protein 43	GO_NEUROGENESIS	GO_CELL_DEVELOPMENT		GO_TISSUE_DEVELOPMENT		GO_NEURON_DIFFERENTIATION
5453	POU3F1	POU class 3 homeobox 1	GO_NEUROGENESIS	GO_CELL_DEVELOPMENT		GO_TISSUE_DEVELOPMENT				GO_REGULATION_OF_TRANSCRIPTION_FROM_RNA_POLYMERASE_II_PROMOTER		GO_POSITIVE_REGULATION_OF_GENE_EXPRESSION
79152	FA2H	fatty acid 2-hydroxylase	GO_NEUROGENESIS	GO_CELL_DEVELOPMENT		GO_TISSUE_DEVELOPMENT
8022	LHX3	LIM homeobox 3	GO_NEUROGENESIS	GO_CELL_DEVELOPMENT			GO_ORGAN_MORPHOGENESIS	GO_NEURON_DIFFERENTIATION		GO_REGULATION_OF_TRANSCRIPTION_FROM_RNA_POLYMERASE_II_PROMOTER		GO_POSITIVE_REGULATION_OF_GENE_EXPRESSION
57453	DSCAML1	Down syndrome cell adhesion molecule like 1	GO_NEUROGENESIS	GO_CELL_DEVELOPMENT			GO_ORGAN_MORPHOGENESIS	GO_NEURON_DIFFERENTIATION			GO_EMBRYO_DEVELOPMENT
124590	USH1G	Usher syndrome 1G (autosomal recessive)	GO_NEUROGENESIS	GO_CELL_DEVELOPMENT			GO_ORGAN_MORPHOGENESIS	GO_NEURON_DIFFERENTIATION			GO_EMBRYO_DEVELOPMENT
83552	MFRP	membrane frizzled-related protein	GO_NEUROGENESIS	GO_CELL_DEVELOPMENT			GO_ORGAN_MORPHOGENESIS	GO_NEURON_DIFFERENTIATION			GO_EMBRYO_DEVELOPMENT
89884	LHX4	LIM homeobox 4	GO_NEUROGENESIS	GO_CELL_DEVELOPMENT			GO_ORGAN_MORPHOGENESIS	GO_NEURON_DIFFERENTIATION
25987	TSKU	tsukushi small leucine rich proteoglycan homolog (Xenopus laevis)	GO_NEUROGENESIS	GO_CELL_DEVELOPMENT			GO_ORGAN_MORPHOGENESIS	GO_NEURON_DIFFERENTIATION
431707	LHX8	LIM homeobox 8	GO_NEUROGENESIS	GO_CELL_DEVELOPMENT			GO_ORGAN_MORPHOGENESIS	GO_NEURON_DIFFERENTIATION
51466	EVL	Enah/Vasp-like	GO_NEUROGENESIS	GO_CELL_DEVELOPMENT			GO_ORGAN_MORPHOGENESIS	GO_NEURON_DIFFERENTIATION
56956	LHX9	LIM homeobox 9	GO_NEUROGENESIS	GO_CELL_DEVELOPMENT			GO_ORGAN_MORPHOGENESIS	GO_NEURON_DIFFERENTIATION
7287	TULP1	tubby like protein 1	GO_NEUROGENESIS	GO_CELL_DEVELOPMENT			GO_ORGAN_MORPHOGENESIS	GO_NEURON_DIFFERENTIATION
23418	CRB1	crumbs homolog 1 (Drosophila)	GO_NEUROGENESIS	GO_CELL_DEVELOPMENT			GO_ORGAN_MORPHOGENESIS	GO_NEURON_DIFFERENTIATION
25794	FSCN2	fascin homolog 2, actin-bundling protein, retinal (Strongylocentrotus purpuratus)	GO_NEUROGENESIS	GO_CELL_DEVELOPMENT			GO_ORGAN_MORPHOGENESIS	GO_NEURON_DIFFERENTIATION
1191	CLU	clusterin	GO_NEUROGENESIS	GO_CELL_DEVELOPMENT				GO_NEURON_DIFFERENTIATION	GO_REGULATION_OF_CELL_DIFFERENTIATION			GO_POSITIVE_REGULATION_OF_GENE_EXPRESSION
91653	BOC	Boc homolog (mouse)	GO_NEUROGENESIS	GO_CELL_DEVELOPMENT				GO_NEURON_DIFFERENTIATION	GO_REGULATION_OF_CELL_DIFFERENTIATION
1028	CDKN1C	cyclin-dependent kinase inhibitor 1C (p57, Kip2)	GO_NEUROGENESIS	GO_CELL_DEVELOPMENT				GO_NEURON_DIFFERENTIATION		GO_REGULATION_OF_TRANSCRIPTION_FROM_RNA_POLYMERASE_II_PROMOTER	GO_EMBRYO_DEVELOPMENT	GO_POSITIVE_REGULATION_OF_GENE_EXPRESSION
2020	EN2	engrailed homeobox 2	GO_NEUROGENESIS	GO_CELL_DEVELOPMENT				GO_NEURON_DIFFERENTIATION		GO_REGULATION_OF_TRANSCRIPTION_FROM_RNA_POLYMERASE_II_PROMOTER	GO_EMBRYO_DEVELOPMENT	GO_POSITIVE_REGULATION_OF_GENE_EXPRESSION
4929	NR4A2	nuclear receptor subfamily 4, group A, member 2	GO_NEUROGENESIS	GO_CELL_DEVELOPMENT				GO_NEURON_DIFFERENTIATION		GO_REGULATION_OF_TRANSCRIPTION_FROM_RNA_POLYMERASE_II_PROMOTER		GO_POSITIVE_REGULATION_OF_GENE_EXPRESSION
473	RERE	arginine-glutamic acid dipeptide (RE) repeats	GO_NEUROGENESIS	GO_CELL_DEVELOPMENT				GO_NEURON_DIFFERENTIATION		GO_REGULATION_OF_TRANSCRIPTION_FROM_RNA_POLYMERASE_II_PROMOTER		GO_POSITIVE_REGULATION_OF_GENE_EXPRESSION
5090	PBX3	pre-B-cell leukemia homeobox 3	GO_NEUROGENESIS	GO_CELL_DEVELOPMENT				GO_NEURON_DIFFERENTIATION		GO_REGULATION_OF_TRANSCRIPTION_FROM_RNA_POLYMERASE_II_PROMOTER		GO_POSITIVE_REGULATION_OF_GENE_EXPRESSION
7349	UCN	urocortin	GO_NEUROGENESIS	GO_CELL_DEVELOPMENT				GO_NEURON_DIFFERENTIATION		GO_REGULATION_OF_TRANSCRIPTION_FROM_RNA_POLYMERASE_II_PROMOTER		GO_POSITIVE_REGULATION_OF_GENE_EXPRESSION
8609	KLF7	Kruppel-like factor 7 (ubiquitous)	GO_NEUROGENESIS	GO_CELL_DEVELOPMENT				GO_NEURON_DIFFERENTIATION		GO_REGULATION_OF_TRANSCRIPTION_FROM_RNA_POLYMERASE_II_PROMOTER		GO_POSITIVE_REGULATION_OF_GENE_EXPRESSION
8811	GALR2	galanin receptor 2	GO_NEUROGENESIS	GO_CELL_DEVELOPMENT				GO_NEURON_DIFFERENTIATION		GO_REGULATION_OF_TRANSCRIPTION_FROM_RNA_POLYMERASE_II_PROMOTER		GO_POSITIVE_REGULATION_OF_GENE_EXPRESSION
54738	FEV	FEV (ETS oncogene family)	GO_NEUROGENESIS	GO_CELL_DEVELOPMENT				GO_NEURON_DIFFERENTIATION		GO_REGULATION_OF_TRANSCRIPTION_FROM_RNA_POLYMERASE_II_PROMOTER		GO_POSITIVE_REGULATION_OF_GENE_EXPRESSION
3110	MNX1	motor neuron and pancreas homeobox 1	GO_NEUROGENESIS	GO_CELL_DEVELOPMENT				GO_NEURON_DIFFERENTIATION		GO_REGULATION_OF_TRANSCRIPTION_FROM_RNA_POLYMERASE_II_PROMOTER
4756	NEO1	neogenin 1	GO_NEUROGENESIS	GO_CELL_DEVELOPMENT				GO_NEURON_DIFFERENTIATION		GO_REGULATION_OF_TRANSCRIPTION_FROM_RNA_POLYMERASE_II_PROMOTER
494470	RNF165	ring finger protein 165	GO_NEUROGENESIS	GO_CELL_DEVELOPMENT				GO_NEURON_DIFFERENTIATION		GO_REGULATION_OF_TRANSCRIPTION_FROM_RNA_POLYMERASE_II_PROMOTER
140883	ZNF280B	zinc finger protein 280B	GO_NEUROGENESIS	GO_CELL_DEVELOPMENT				GO_NEURON_DIFFERENTIATION		GO_REGULATION_OF_TRANSCRIPTION_FROM_RNA_POLYMERASE_II_PROMOTER
54816	ZNF280D	zinc finger protein 280D	GO_NEUROGENESIS	GO_CELL_DEVELOPMENT				GO_NEURON_DIFFERENTIATION		GO_REGULATION_OF_TRANSCRIPTION_FROM_RNA_POLYMERASE_II_PROMOTER
2063	NR2F6	nuclear receptor subfamily 2, group F, member 6	GO_NEUROGENESIS	GO_CELL_DEVELOPMENT				GO_NEURON_DIFFERENTIATION		GO_REGULATION_OF_TRANSCRIPTION_FROM_RNA_POLYMERASE_II_PROMOTER
999	CDH1	cadherin 1, type 1, E-cadherin (epithelial)	GO_NEUROGENESIS	GO_CELL_DEVELOPMENT				GO_NEURON_DIFFERENTIATION				GO_POSITIVE_REGULATION_OF_GENE_EXPRESSION
288	ANK3	ankyrin 3, node of Ranvier (ankyrin G)	GO_NEUROGENESIS	GO_CELL_DEVELOPMENT				GO_NEURON_DIFFERENTIATION				GO_POSITIVE_REGULATION_OF_GENE_EXPRESSION
238	ALK	anaplastic lymphoma receptor tyrosine kinase	GO_NEUROGENESIS	GO_CELL_DEVELOPMENT				GO_NEURON_DIFFERENTIATION				GO_POSITIVE_REGULATION_OF_GENE_EXPRESSION
885	CCK	cholecystokinin	GO_NEUROGENESIS	GO_CELL_DEVELOPMENT				GO_NEURON_DIFFERENTIATION
3672	ITGA1	integrin, alpha 1	GO_NEUROGENESIS	GO_CELL_DEVELOPMENT				GO_NEURON_DIFFERENTIATION
3977	LIFR	leukemia inhibitory factor receptor alpha	GO_NEUROGENESIS	GO_CELL_DEVELOPMENT				GO_NEURON_DIFFERENTIATION
57731	SPTBN4	spectrin, beta, non-erythrocytic 4	GO_NEUROGENESIS	GO_CELL_DEVELOPMENT				GO_NEURON_DIFFERENTIATION
1812	DRD1	dopamine receptor D1	GO_NEUROGENESIS	GO_CELL_DEVELOPMENT				GO_NEURON_DIFFERENTIATION
6712	SPTBN2	spectrin, beta, non-erythrocytic 2	GO_NEUROGENESIS	GO_CELL_DEVELOPMENT				GO_NEURON_DIFFERENTIATION
1943	EFNA2	ephrin-A2	GO_NEUROGENESIS	GO_CELL_DEVELOPMENT				GO_NEURON_DIFFERENTIATION
9201	DCLK1	doublecortin-like kinase 1	GO_NEUROGENESIS	GO_CELL_DEVELOPMENT				GO_NEURON_DIFFERENTIATION
2636	GBX1	gastrulation brain homeobox 1	GO_NEUROGENESIS	GO_CELL_DEVELOPMENT				GO_NEURON_DIFFERENTIATION
644168	DRGX	dorsal root ganglia homeobox	GO_NEUROGENESIS	GO_CELL_DEVELOPMENT				GO_NEURON_DIFFERENTIATION
5592	PRKG1	protein kinase, cGMP-dependent, type I	GO_NEUROGENESIS	GO_CELL_DEVELOPMENT				GO_NEURON_DIFFERENTIATION
26468	LHX6	LIM homeobox 6	GO_NEUROGENESIS	GO_CELL_DEVELOPMENT				GO_NEURON_DIFFERENTIATION
4852	NPY	neuropeptide Y	GO_NEUROGENESIS	GO_CELL_DEVELOPMENT				GO_NEURON_DIFFERENTIATION
2775	GNAO1	guanine nucleotide binding protein (G protein), alpha activating activity polypeptide O	GO_NEUROGENESIS	GO_CELL_DEVELOPMENT				GO_NEURON_DIFFERENTIATION
3925	STMN1	stathmin 1	GO_NEUROGENESIS	GO_CELL_DEVELOPMENT				GO_NEURON_DIFFERENTIATION
4884	NPTX1	neuronal pentraxin I	GO_NEUROGENESIS	GO_CELL_DEVELOPMENT				GO_NEURON_DIFFERENTIATION
55118	CRTAC1	cartilage acidic protein 1	GO_NEUROGENESIS	GO_CELL_DEVELOPMENT				GO_NEURON_DIFFERENTIATION
10100	TSPAN2	tetraspanin 2	GO_NEUROGENESIS	GO_CELL_DEVELOPMENT				GO_NEURON_DIFFERENTIATION
166614	DCLK2	doublecortin-like kinase 2	GO_NEUROGENESIS	GO_CELL_DEVELOPMENT				GO_NEURON_DIFFERENTIATION
6711	SPTBN1	spectrin, beta, non-erythrocytic 1	GO_NEUROGENESIS	GO_CELL_DEVELOPMENT				GO_NEURON_DIFFERENTIATION
10417	SPON2	spondin 2, extracellular matrix protein	GO_NEUROGENESIS	GO_CELL_DEVELOPMENT				GO_NEURON_DIFFERENTIATION
219699	UNC5B	unc-5 homolog B (C. elegans)	GO_NEUROGENESIS	GO_CELL_DEVELOPMENT				GO_NEURON_DIFFERENTIATION
23114	NFASC	neurofascin	GO_NEUROGENESIS	GO_CELL_DEVELOPMENT				GO_NEURON_DIFFERENTIATION
83700	JAM3	junctional adhesion molecule 3	GO_NEUROGENESIS	GO_CELL_DEVELOPMENT				GO_NEURON_DIFFERENTIATION
5786	PTPRA	protein tyrosine phosphatase, receptor type, A	GO_NEUROGENESIS	GO_CELL_DEVELOPMENT				GO_NEURON_DIFFERENTIATION
4684	NCAM1	neural cell adhesion molecule 1	GO_NEUROGENESIS	GO_CELL_DEVELOPMENT				GO_NEURON_DIFFERENTIATION
6710	SPTB	spectrin, beta, erythrocytic	GO_NEUROGENESIS	GO_CELL_DEVELOPMENT				GO_NEURON_DIFFERENTIATION
26153	KIF26A	kinesin family member 26A	GO_NEUROGENESIS	GO_CELL_DEVELOPMENT				GO_NEURON_DIFFERENTIATION
1949	EFNB3	ephrin-B3	GO_NEUROGENESIS	GO_CELL_DEVELOPMENT				GO_NEURON_DIFFERENTIATION
1944	EFNA3	ephrin-A3	GO_NEUROGENESIS	GO_CELL_DEVELOPMENT				GO_NEURON_DIFFERENTIATION
10752	CHL1	cell adhesion molecule with homology to L1CAM (close homolog of L1)	GO_NEUROGENESIS	GO_CELL_DEVELOPMENT				GO_NEURON_DIFFERENTIATION
323	APBB2	amyloid beta (A4) precursor protein-binding, family B, member 2	GO_NEUROGENESIS	GO_CELL_DEVELOPMENT				GO_NEURON_DIFFERENTIATION
90249	UNC5A	unc-5 homolog A (C. elegans)	GO_NEUROGENESIS	GO_CELL_DEVELOPMENT				GO_NEURON_DIFFERENTIATION
10381	TUBB3	tubulin, beta 3 class III	GO_NEUROGENESIS	GO_CELL_DEVELOPMENT				GO_NEURON_DIFFERENTIATION
64221	ROBO3	roundabout, axon guidance receptor, homolog 3 (Drosophila)	GO_NEUROGENESIS	GO_CELL_DEVELOPMENT				GO_NEURON_DIFFERENTIATION
55740	ENAH	enabled homolog (Drosophila)	GO_NEUROGENESIS	GO_CELL_DEVELOPMENT				GO_NEURON_DIFFERENTIATION
56896	DPYSL5	dihydropyrimidinase-like 5	GO_NEUROGENESIS	GO_CELL_DEVELOPMENT				GO_NEURON_DIFFERENTIATION
10570	DPYSL4	dihydropyrimidinase-like 4	GO_NEUROGENESIS	GO_CELL_DEVELOPMENT				GO_NEURON_DIFFERENTIATION
2823	GPM6A	glycoprotein M6A	GO_NEUROGENESIS	GO_CELL_DEVELOPMENT				GO_NEURON_DIFFERENTIATION
23136	EPB41L3	erythrocyte membrane protein band 4.1-like 3	GO_NEUROGENESIS	GO_CELL_DEVELOPMENT				GO_NEURON_DIFFERENTIATION
57465	TBC1D24	TBC1 domain family, member 24	GO_NEUROGENESIS	GO_CELL_DEVELOPMENT				GO_NEURON_DIFFERENTIATION
23191	CYFIP1	cytoplasmic FMR1 interacting protein 1	GO_NEUROGENESIS	GO_CELL_DEVELOPMENT				GO_NEURON_DIFFERENTIATION
5205	ATP8B1	ATPase, aminophospholipid transporter, class I, type 8B, member 1	GO_NEUROGENESIS	GO_CELL_DEVELOPMENT				GO_NEURON_DIFFERENTIATION
23542	MAPK8IP2	mitogen-activated protein kinase 8 interacting protein 2	GO_NEUROGENESIS	GO_CELL_DEVELOPMENT				GO_NEURON_DIFFERENTIATION
10160	FARP1	FERM, RhoGEF (ARHGEF) and pleckstrin domain protein 1 (chondrocyte-derived)	GO_NEUROGENESIS	GO_CELL_DEVELOPMENT				GO_NEURON_DIFFERENTIATION
80243	PREX2	phosphatidylinositol-3,4,5-trisphosphate-dependent Rac exchange factor 2	GO_NEUROGENESIS	GO_CELL_DEVELOPMENT				GO_NEURON_DIFFERENTIATION
6812	STXBP1	syntaxin binding protein 1	GO_NEUROGENESIS	GO_CELL_DEVELOPMENT				GO_NEURON_DIFFERENTIATION
9024	BRSK2	BR serine/threonine kinase 2	GO_NEUROGENESIS	GO_CELL_DEVELOPMENT				GO_NEURON_DIFFERENTIATION
57497	LRFN2	leucine rich repeat and fibronectin type III domain containing 2	GO_NEUROGENESIS	GO_CELL_DEVELOPMENT				GO_NEURON_DIFFERENTIATION
57622	LRFN1	leucine rich repeat and fibronectin type III domain containing 1	GO_NEUROGENESIS	GO_CELL_DEVELOPMENT				GO_NEURON_DIFFERENTIATION
10446	LRRN2	leucine rich repeat neuronal 2	GO_NEUROGENESIS	GO_CELL_DEVELOPMENT				GO_NEURON_DIFFERENTIATION
65059	RAPH1	Ras association (RalGDS/AF-6) and pleckstrin homology domains 1	GO_NEUROGENESIS	GO_CELL_DEVELOPMENT				GO_NEURON_DIFFERENTIATION
4135	MAP6	microtubule-associated protein 6	GO_NEUROGENESIS	GO_CELL_DEVELOPMENT				GO_NEURON_DIFFERENTIATION
84570	COL25A1	collagen, type XXV, alpha 1	GO_NEUROGENESIS	GO_CELL_DEVELOPMENT				GO_NEURON_DIFFERENTIATION
51062	ATL1	atlastin GTPase 1	GO_NEUROGENESIS	GO_CELL_DEVELOPMENT				GO_NEURON_DIFFERENTIATION
645191	LINGO3	leucine rich repeat and Ig domain containing 3	GO_NEUROGENESIS	GO_CELL_DEVELOPMENT				GO_NEURON_DIFFERENTIATION
84628	NTNG2	netrin G2	GO_NEUROGENESIS	GO_CELL_DEVELOPMENT				GO_NEURON_DIFFERENTIATION
9469	CHST3	carbohydrate (chondroitin 6) sulfotransferase 3	GO_NEUROGENESIS	GO_CELL_DEVELOPMENT				GO_NEURON_DIFFERENTIATION
146760	RTN4RL1	reticulon 4 receptor-like 1	GO_NEUROGENESIS	GO_CELL_DEVELOPMENT				GO_NEURON_DIFFERENTIATION
50861	STMN3	stathmin-like 3	GO_NEUROGENESIS	GO_CELL_DEVELOPMENT				GO_NEURON_DIFFERENTIATION
57549	IGSF9	immunoglobulin superfamily, member 9	GO_NEUROGENESIS	GO_CELL_DEVELOPMENT				GO_NEURON_DIFFERENTIATION
50810	HDGFRP3	hepatoma-derived growth factor, related protein 3	GO_NEUROGENESIS	GO_CELL_DEVELOPMENT				GO_NEURON_DIFFERENTIATION
114787	GPRIN1	G protein regulated inducer of neurite outgrowth 1	GO_NEUROGENESIS	GO_CELL_DEVELOPMENT				GO_NEURON_DIFFERENTIATION
80303	EFHD1	EF-hand domain family, member D1	GO_NEUROGENESIS	GO_CELL_DEVELOPMENT				GO_NEURON_DIFFERENTIATION
64072	CDH23	cadherin-related 23	GO_NEUROGENESIS	GO_CELL_DEVELOPMENT				GO_NEURON_DIFFERENTIATION
50863	NTM	neurotrimin	GO_NEUROGENESIS	GO_CELL_DEVELOPMENT				GO_NEURON_DIFFERENTIATION
928	CD9	CD9 molecule	GO_NEUROGENESIS	GO_CELL_DEVELOPMENT
56978	PRDM8	PR domain containing 8	GO_NEUROGENESIS	GO_CELL_DEVELOPMENT
9639	ARHGEF10	Rho guanine nucleotide exchange factor (GEF) 10	GO_NEUROGENESIS	GO_CELL_DEVELOPMENT
54587	MXRA8	matrix-remodelling associated 8	GO_NEUROGENESIS	GO_CELL_DEVELOPMENT
6495	SIX1	SIX homeobox 1	GO_NEUROGENESIS		GO_REGULATION_OF_MULTICELLULAR_ORGANISMAL_DEVELOPMENT	GO_TISSUE_DEVELOPMENT	GO_ORGAN_MORPHOGENESIS	GO_NEURON_DIFFERENTIATION	GO_REGULATION_OF_CELL_DIFFERENTIATION	GO_REGULATION_OF_TRANSCRIPTION_FROM_RNA_POLYMERASE_II_PROMOTER	GO_EMBRYO_DEVELOPMENT	GO_POSITIVE_REGULATION_OF_GENE_EXPRESSION
5727	PTCH1	patched 1	GO_NEUROGENESIS		GO_REGULATION_OF_MULTICELLULAR_ORGANISMAL_DEVELOPMENT	GO_TISSUE_DEVELOPMENT	GO_ORGAN_MORPHOGENESIS	GO_NEURON_DIFFERENTIATION	GO_REGULATION_OF_CELL_DIFFERENTIATION	GO_REGULATION_OF_TRANSCRIPTION_FROM_RNA_POLYMERASE_II_PROMOTER	GO_EMBRYO_DEVELOPMENT	GO_POSITIVE_REGULATION_OF_GENE_EXPRESSION
54567	DLL4	delta-like 4 (Drosophila)	GO_NEUROGENESIS		GO_REGULATION_OF_MULTICELLULAR_ORGANISMAL_DEVELOPMENT	GO_TISSUE_DEVELOPMENT	GO_ORGAN_MORPHOGENESIS	GO_NEURON_DIFFERENTIATION	GO_REGULATION_OF_CELL_DIFFERENTIATION	GO_REGULATION_OF_TRANSCRIPTION_FROM_RNA_POLYMERASE_II_PROMOTER	GO_EMBRYO_DEVELOPMENT	GO_POSITIVE_REGULATION_OF_GENE_EXPRESSION
5396	PRRX1	paired related homeobox 1	GO_NEUROGENESIS		GO_REGULATION_OF_MULTICELLULAR_ORGANISMAL_DEVELOPMENT	GO_TISSUE_DEVELOPMENT	GO_ORGAN_MORPHOGENESIS	GO_NEURON_DIFFERENTIATION	GO_REGULATION_OF_CELL_DIFFERENTIATION	GO_REGULATION_OF_TRANSCRIPTION_FROM_RNA_POLYMERASE_II_PROMOTER	GO_EMBRYO_DEVELOPMENT	GO_POSITIVE_REGULATION_OF_GENE_EXPRESSION
8321	FZD1	frizzled family receptor 1	GO_NEUROGENESIS		GO_REGULATION_OF_MULTICELLULAR_ORGANISMAL_DEVELOPMENT	GO_TISSUE_DEVELOPMENT	GO_ORGAN_MORPHOGENESIS	GO_NEURON_DIFFERENTIATION	GO_REGULATION_OF_CELL_DIFFERENTIATION	GO_REGULATION_OF_TRANSCRIPTION_FROM_RNA_POLYMERASE_II_PROMOTER	GO_EMBRYO_DEVELOPMENT	GO_POSITIVE_REGULATION_OF_GENE_EXPRESSION
1746	DLX2	distal-less homeobox 2	GO_NEUROGENESIS		GO_REGULATION_OF_MULTICELLULAR_ORGANISMAL_DEVELOPMENT	GO_TISSUE_DEVELOPMENT	GO_ORGAN_MORPHOGENESIS	GO_NEURON_DIFFERENTIATION	GO_REGULATION_OF_CELL_DIFFERENTIATION	GO_REGULATION_OF_TRANSCRIPTION_FROM_RNA_POLYMERASE_II_PROMOTER	GO_EMBRYO_DEVELOPMENT	GO_POSITIVE_REGULATION_OF_GENE_EXPRESSION
10660	LBX1	ladybird homeobox 1	GO_NEUROGENESIS		GO_REGULATION_OF_MULTICELLULAR_ORGANISMAL_DEVELOPMENT	GO_TISSUE_DEVELOPMENT	GO_ORGAN_MORPHOGENESIS	GO_NEURON_DIFFERENTIATION	GO_REGULATION_OF_CELL_DIFFERENTIATION	GO_REGULATION_OF_TRANSCRIPTION_FROM_RNA_POLYMERASE_II_PROMOTER	GO_EMBRYO_DEVELOPMENT
7484	WNT9B	wingless-type MMTV integration site family, member 9B	GO_NEUROGENESIS		GO_REGULATION_OF_MULTICELLULAR_ORGANISMAL_DEVELOPMENT	GO_TISSUE_DEVELOPMENT	GO_ORGAN_MORPHOGENESIS	GO_NEURON_DIFFERENTIATION	GO_REGULATION_OF_CELL_DIFFERENTIATION		GO_EMBRYO_DEVELOPMENT
8842	PROM1	prominin 1	GO_NEUROGENESIS		GO_REGULATION_OF_MULTICELLULAR_ORGANISMAL_DEVELOPMENT	GO_TISSUE_DEVELOPMENT	GO_ORGAN_MORPHOGENESIS	GO_NEURON_DIFFERENTIATION	GO_REGULATION_OF_CELL_DIFFERENTIATION
57057	TBX20	T-box 20	GO_NEUROGENESIS		GO_REGULATION_OF_MULTICELLULAR_ORGANISMAL_DEVELOPMENT	GO_TISSUE_DEVELOPMENT	GO_ORGAN_MORPHOGENESIS	GO_NEURON_DIFFERENTIATION		GO_REGULATION_OF_TRANSCRIPTION_FROM_RNA_POLYMERASE_II_PROMOTER	GO_EMBRYO_DEVELOPMENT	GO_POSITIVE_REGULATION_OF_GENE_EXPRESSION
7475	WNT6	wingless-type MMTV integration site family, member 6	GO_NEUROGENESIS		GO_REGULATION_OF_MULTICELLULAR_ORGANISMAL_DEVELOPMENT	GO_TISSUE_DEVELOPMENT	GO_ORGAN_MORPHOGENESIS	GO_NEURON_DIFFERENTIATION			GO_EMBRYO_DEVELOPMENT	GO_POSITIVE_REGULATION_OF_GENE_EXPRESSION
340419	RSPO2	R-spondin 2	GO_NEUROGENESIS		GO_REGULATION_OF_MULTICELLULAR_ORGANISMAL_DEVELOPMENT	GO_TISSUE_DEVELOPMENT	GO_ORGAN_MORPHOGENESIS	GO_NEURON_DIFFERENTIATION			GO_EMBRYO_DEVELOPMENT
7482	WNT2B	wingless-type MMTV integration site family, member 2B	GO_NEUROGENESIS		GO_REGULATION_OF_MULTICELLULAR_ORGANISMAL_DEVELOPMENT	GO_TISSUE_DEVELOPMENT	GO_ORGAN_MORPHOGENESIS	GO_NEURON_DIFFERENTIATION
2255	FGF10	fibroblast growth factor 10	GO_NEUROGENESIS		GO_REGULATION_OF_MULTICELLULAR_ORGANISMAL_DEVELOPMENT	GO_TISSUE_DEVELOPMENT	GO_ORGAN_MORPHOGENESIS		GO_REGULATION_OF_CELL_DIFFERENTIATION	GO_REGULATION_OF_TRANSCRIPTION_FROM_RNA_POLYMERASE_II_PROMOTER	GO_EMBRYO_DEVELOPMENT	GO_POSITIVE_REGULATION_OF_GENE_EXPRESSION
50937	CDON	Cdon homolog (mouse)	GO_NEUROGENESIS		GO_REGULATION_OF_MULTICELLULAR_ORGANISMAL_DEVELOPMENT	GO_TISSUE_DEVELOPMENT	GO_ORGAN_MORPHOGENESIS		GO_REGULATION_OF_CELL_DIFFERENTIATION	GO_REGULATION_OF_TRANSCRIPTION_FROM_RNA_POLYMERASE_II_PROMOTER	GO_EMBRYO_DEVELOPMENT	GO_POSITIVE_REGULATION_OF_GENE_EXPRESSION
6935	ZEB1	zinc finger E-box binding homeobox 1	GO_NEUROGENESIS		GO_REGULATION_OF_MULTICELLULAR_ORGANISMAL_DEVELOPMENT	GO_TISSUE_DEVELOPMENT	GO_ORGAN_MORPHOGENESIS		GO_REGULATION_OF_CELL_DIFFERENTIATION	GO_REGULATION_OF_TRANSCRIPTION_FROM_RNA_POLYMERASE_II_PROMOTER	GO_EMBRYO_DEVELOPMENT	GO_POSITIVE_REGULATION_OF_GENE_EXPRESSION
10413	YAP1	Yes-associated protein 1	GO_NEUROGENESIS		GO_REGULATION_OF_MULTICELLULAR_ORGANISMAL_DEVELOPMENT	GO_TISSUE_DEVELOPMENT	GO_ORGAN_MORPHOGENESIS		GO_REGULATION_OF_CELL_DIFFERENTIATION	GO_REGULATION_OF_TRANSCRIPTION_FROM_RNA_POLYMERASE_II_PROMOTER	GO_EMBRYO_DEVELOPMENT	GO_POSITIVE_REGULATION_OF_GENE_EXPRESSION
4613	MYCN	v-myc myelocytomatosis viral related oncogene, neuroblastoma derived (avian)	GO_NEUROGENESIS		GO_REGULATION_OF_MULTICELLULAR_ORGANISMAL_DEVELOPMENT	GO_TISSUE_DEVELOPMENT	GO_ORGAN_MORPHOGENESIS		GO_REGULATION_OF_CELL_DIFFERENTIATION	GO_REGULATION_OF_TRANSCRIPTION_FROM_RNA_POLYMERASE_II_PROMOTER	GO_EMBRYO_DEVELOPMENT	GO_POSITIVE_REGULATION_OF_GENE_EXPRESSION
55897	MESP1	mesoderm posterior 1 homolog (mouse)	GO_NEUROGENESIS		GO_REGULATION_OF_MULTICELLULAR_ORGANISMAL_DEVELOPMENT	GO_TISSUE_DEVELOPMENT	GO_ORGAN_MORPHOGENESIS		GO_REGULATION_OF_CELL_DIFFERENTIATION	GO_REGULATION_OF_TRANSCRIPTION_FROM_RNA_POLYMERASE_II_PROMOTER	GO_EMBRYO_DEVELOPMENT	GO_POSITIVE_REGULATION_OF_GENE_EXPRESSION
3213	HOXB3	homeobox B3	GO_NEUROGENESIS		GO_REGULATION_OF_MULTICELLULAR_ORGANISMAL_DEVELOPMENT	GO_TISSUE_DEVELOPMENT	GO_ORGAN_MORPHOGENESIS		GO_REGULATION_OF_CELL_DIFFERENTIATION	GO_REGULATION_OF_TRANSCRIPTION_FROM_RNA_POLYMERASE_II_PROMOTER	GO_EMBRYO_DEVELOPMENT
857	CAV1	caveolin 1, caveolae protein, 22kDa	GO_NEUROGENESIS		GO_REGULATION_OF_MULTICELLULAR_ORGANISMAL_DEVELOPMENT	GO_TISSUE_DEVELOPMENT	GO_ORGAN_MORPHOGENESIS		GO_REGULATION_OF_CELL_DIFFERENTIATION	GO_REGULATION_OF_TRANSCRIPTION_FROM_RNA_POLYMERASE_II_PROMOTER		GO_POSITIVE_REGULATION_OF_GENE_EXPRESSION
3232	HOXD3	homeobox D3	GO_NEUROGENESIS		GO_REGULATION_OF_MULTICELLULAR_ORGANISMAL_DEVELOPMENT	GO_TISSUE_DEVELOPMENT	GO_ORGAN_MORPHOGENESIS		GO_REGULATION_OF_CELL_DIFFERENTIATION		GO_EMBRYO_DEVELOPMENT	GO_POSITIVE_REGULATION_OF_GENE_EXPRESSION
65009	NDRG4	NDRG family member 4	GO_NEUROGENESIS		GO_REGULATION_OF_MULTICELLULAR_ORGANISMAL_DEVELOPMENT	GO_TISSUE_DEVELOPMENT	GO_ORGAN_MORPHOGENESIS		GO_REGULATION_OF_CELL_DIFFERENTIATION		GO_EMBRYO_DEVELOPMENT
7424	VEGFC	vascular endothelial growth factor C	GO_NEUROGENESIS		GO_REGULATION_OF_MULTICELLULAR_ORGANISMAL_DEVELOPMENT	GO_TISSUE_DEVELOPMENT	GO_ORGAN_MORPHOGENESIS		GO_REGULATION_OF_CELL_DIFFERENTIATION		GO_EMBRYO_DEVELOPMENT
5754	PTK7	PTK7 protein tyrosine kinase 7	GO_NEUROGENESIS		GO_REGULATION_OF_MULTICELLULAR_ORGANISMAL_DEVELOPMENT	GO_TISSUE_DEVELOPMENT	GO_ORGAN_MORPHOGENESIS		GO_REGULATION_OF_CELL_DIFFERENTIATION		GO_EMBRYO_DEVELOPMENT
57534	MIB1	mindbomb homolog 1 (Drosophila)	GO_NEUROGENESIS		GO_REGULATION_OF_MULTICELLULAR_ORGANISMAL_DEVELOPMENT	GO_TISSUE_DEVELOPMENT	GO_ORGAN_MORPHOGENESIS		GO_REGULATION_OF_CELL_DIFFERENTIATION		GO_EMBRYO_DEVELOPMENT
1435	CSF1	colony stimulating factor 1 (macrophage)	GO_NEUROGENESIS		GO_REGULATION_OF_MULTICELLULAR_ORGANISMAL_DEVELOPMENT	GO_TISSUE_DEVELOPMENT	GO_ORGAN_MORPHOGENESIS		GO_REGULATION_OF_CELL_DIFFERENTIATION			GO_POSITIVE_REGULATION_OF_GENE_EXPRESSION
221935	SDK1	sidekick homolog 1, cell adhesion molecule (chicken)	GO_NEUROGENESIS		GO_REGULATION_OF_MULTICELLULAR_ORGANISMAL_DEVELOPMENT	GO_TISSUE_DEVELOPMENT	GO_ORGAN_MORPHOGENESIS		GO_REGULATION_OF_CELL_DIFFERENTIATION
9620	CELSR1	cadherin, EGF LAG seven-pass G-type receptor 1 (flamingo homolog, Drosophila)	GO_NEUROGENESIS		GO_REGULATION_OF_MULTICELLULAR_ORGANISMAL_DEVELOPMENT	GO_TISSUE_DEVELOPMENT	GO_ORGAN_MORPHOGENESIS				GO_EMBRYO_DEVELOPMENT
4916	NTRK3	neurotrophic tyrosine kinase, receptor, type 3	GO_NEUROGENESIS		GO_REGULATION_OF_MULTICELLULAR_ORGANISMAL_DEVELOPMENT	GO_TISSUE_DEVELOPMENT		GO_NEURON_DIFFERENTIATION	GO_REGULATION_OF_CELL_DIFFERENTIATION			GO_POSITIVE_REGULATION_OF_GENE_EXPRESSION
63950	DMRTA2	DMRT-like family A2	GO_NEUROGENESIS		GO_REGULATION_OF_MULTICELLULAR_ORGANISMAL_DEVELOPMENT	GO_TISSUE_DEVELOPMENT		GO_NEURON_DIFFERENTIATION	GO_REGULATION_OF_CELL_DIFFERENTIATION
9314	KLF4	Kruppel-like factor 4 (gut)	GO_NEUROGENESIS		GO_REGULATION_OF_MULTICELLULAR_ORGANISMAL_DEVELOPMENT	GO_TISSUE_DEVELOPMENT			GO_REGULATION_OF_CELL_DIFFERENTIATION	GO_REGULATION_OF_TRANSCRIPTION_FROM_RNA_POLYMERASE_II_PROMOTER	GO_EMBRYO_DEVELOPMENT	GO_POSITIVE_REGULATION_OF_GENE_EXPRESSION
390992	HES3	hairy and enhancer of split 3 (Drosophila)	GO_NEUROGENESIS		GO_REGULATION_OF_MULTICELLULAR_ORGANISMAL_DEVELOPMENT	GO_TISSUE_DEVELOPMENT			GO_REGULATION_OF_CELL_DIFFERENTIATION	GO_REGULATION_OF_TRANSCRIPTION_FROM_RNA_POLYMERASE_II_PROMOTER	GO_EMBRYO_DEVELOPMENT	GO_POSITIVE_REGULATION_OF_GENE_EXPRESSION
430	ASCL2	achaete-scute complex homolog 2 (Drosophila)	GO_NEUROGENESIS		GO_REGULATION_OF_MULTICELLULAR_ORGANISMAL_DEVELOPMENT	GO_TISSUE_DEVELOPMENT			GO_REGULATION_OF_CELL_DIFFERENTIATION	GO_REGULATION_OF_TRANSCRIPTION_FROM_RNA_POLYMERASE_II_PROMOTER	GO_EMBRYO_DEVELOPMENT
50674	NEUROG3	neurogenin 3	GO_NEUROGENESIS		GO_REGULATION_OF_MULTICELLULAR_ORGANISMAL_DEVELOPMENT	GO_TISSUE_DEVELOPMENT			GO_REGULATION_OF_CELL_DIFFERENTIATION	GO_REGULATION_OF_TRANSCRIPTION_FROM_RNA_POLYMERASE_II_PROMOTER		GO_POSITIVE_REGULATION_OF_GENE_EXPRESSION
1382	CRABP2	cellular retinoic acid binding protein 2	GO_NEUROGENESIS		GO_REGULATION_OF_MULTICELLULAR_ORGANISMAL_DEVELOPMENT	GO_TISSUE_DEVELOPMENT			GO_REGULATION_OF_CELL_DIFFERENTIATION		GO_EMBRYO_DEVELOPMENT
10683	DLL3	delta-like 3 (Drosophila)	GO_NEUROGENESIS		GO_REGULATION_OF_MULTICELLULAR_ORGANISMAL_DEVELOPMENT	GO_TISSUE_DEVELOPMENT			GO_REGULATION_OF_CELL_DIFFERENTIATION		GO_EMBRYO_DEVELOPMENT
3196	TLX2	T-cell leukemia homeobox 2	GO_NEUROGENESIS		GO_REGULATION_OF_MULTICELLULAR_ORGANISMAL_DEVELOPMENT	GO_TISSUE_DEVELOPMENT			GO_REGULATION_OF_CELL_DIFFERENTIATION		GO_EMBRYO_DEVELOPMENT
5270	SERPINE2	serpin peptidase inhibitor, clade E (nexin, plasminogen activator inhibitor type 1), member 2	GO_NEUROGENESIS		GO_REGULATION_OF_MULTICELLULAR_ORGANISMAL_DEVELOPMENT	GO_TISSUE_DEVELOPMENT			GO_REGULATION_OF_CELL_DIFFERENTIATION
4762	NEUROG1	neurogenin 1	GO_NEUROGENESIS		GO_REGULATION_OF_MULTICELLULAR_ORGANISMAL_DEVELOPMENT		GO_ORGAN_MORPHOGENESIS	GO_NEURON_DIFFERENTIATION	GO_REGULATION_OF_CELL_DIFFERENTIATION	GO_REGULATION_OF_TRANSCRIPTION_FROM_RNA_POLYMERASE_II_PROMOTER	GO_EMBRYO_DEVELOPMENT	GO_POSITIVE_REGULATION_OF_GENE_EXPRESSION
1745	DLX1	distal-less homeobox 1	GO_NEUROGENESIS		GO_REGULATION_OF_MULTICELLULAR_ORGANISMAL_DEVELOPMENT		GO_ORGAN_MORPHOGENESIS	GO_NEURON_DIFFERENTIATION	GO_REGULATION_OF_CELL_DIFFERENTIATION	GO_REGULATION_OF_TRANSCRIPTION_FROM_RNA_POLYMERASE_II_PROMOTER	GO_EMBRYO_DEVELOPMENT
6774	STAT3	signal transducer and activator of transcription 3 (acute-phase response factor)	GO_NEUROGENESIS		GO_REGULATION_OF_MULTICELLULAR_ORGANISMAL_DEVELOPMENT		GO_ORGAN_MORPHOGENESIS	GO_NEURON_DIFFERENTIATION	GO_REGULATION_OF_CELL_DIFFERENTIATION	GO_REGULATION_OF_TRANSCRIPTION_FROM_RNA_POLYMERASE_II_PROMOTER		GO_POSITIVE_REGULATION_OF_GENE_EXPRESSION
10716	TBR1	T-box, brain, 1	GO_NEUROGENESIS		GO_REGULATION_OF_MULTICELLULAR_ORGANISMAL_DEVELOPMENT		GO_ORGAN_MORPHOGENESIS	GO_NEURON_DIFFERENTIATION	GO_REGULATION_OF_CELL_DIFFERENTIATION	GO_REGULATION_OF_TRANSCRIPTION_FROM_RNA_POLYMERASE_II_PROMOTER		GO_POSITIVE_REGULATION_OF_GENE_EXPRESSION
7483	WNT9A	wingless-type MMTV integration site family, member 9A	GO_NEUROGENESIS		GO_REGULATION_OF_MULTICELLULAR_ORGANISMAL_DEVELOPMENT		GO_ORGAN_MORPHOGENESIS	GO_NEURON_DIFFERENTIATION	GO_REGULATION_OF_CELL_DIFFERENTIATION		GO_EMBRYO_DEVELOPMENT
170825	GSX2	GS homeobox 2	GO_NEUROGENESIS		GO_REGULATION_OF_MULTICELLULAR_ORGANISMAL_DEVELOPMENT		GO_ORGAN_MORPHOGENESIS	GO_NEURON_DIFFERENTIATION	GO_REGULATION_OF_CELL_DIFFERENTIATION
85407	NKD1	naked cuticle homolog 1 (Drosophila)	GO_NEUROGENESIS		GO_REGULATION_OF_MULTICELLULAR_ORGANISMAL_DEVELOPMENT		GO_ORGAN_MORPHOGENESIS	GO_NEURON_DIFFERENTIATION
6604	SMARCD3	SWI/SNF related, matrix associated, actin dependent regulator of chromatin, subfamily d, member 3	GO_NEUROGENESIS		GO_REGULATION_OF_MULTICELLULAR_ORGANISMAL_DEVELOPMENT		GO_ORGAN_MORPHOGENESIS		GO_REGULATION_OF_CELL_DIFFERENTIATION	GO_REGULATION_OF_TRANSCRIPTION_FROM_RNA_POLYMERASE_II_PROMOTER		GO_POSITIVE_REGULATION_OF_GENE_EXPRESSION
2202	EFEMP1	EGF containing fibulin-like extracellular matrix protein 1	GO_NEUROGENESIS		GO_REGULATION_OF_MULTICELLULAR_ORGANISMAL_DEVELOPMENT		GO_ORGAN_MORPHOGENESIS		GO_REGULATION_OF_CELL_DIFFERENTIATION		GO_EMBRYO_DEVELOPMENT
6532	SLC6A4	solute carrier family 6 (neurotransmitter transporter, serotonin), member 4	GO_NEUROGENESIS		GO_REGULATION_OF_MULTICELLULAR_ORGANISMAL_DEVELOPMENT		GO_ORGAN_MORPHOGENESIS		GO_REGULATION_OF_CELL_DIFFERENTIATION			GO_POSITIVE_REGULATION_OF_GENE_EXPRESSION
4854	NOTCH3	notch 3	GO_NEUROGENESIS		GO_REGULATION_OF_MULTICELLULAR_ORGANISMAL_DEVELOPMENT			GO_NEURON_DIFFERENTIATION	GO_REGULATION_OF_CELL_DIFFERENTIATION	GO_REGULATION_OF_TRANSCRIPTION_FROM_RNA_POLYMERASE_II_PROMOTER		GO_POSITIVE_REGULATION_OF_GENE_EXPRESSION
343472	BARHL2	BarH-like homeobox 2	GO_NEUROGENESIS		GO_REGULATION_OF_MULTICELLULAR_ORGANISMAL_DEVELOPMENT			GO_NEURON_DIFFERENTIATION	GO_REGULATION_OF_CELL_DIFFERENTIATION	GO_REGULATION_OF_TRANSCRIPTION_FROM_RNA_POLYMERASE_II_PROMOTER		GO_POSITIVE_REGULATION_OF_GENE_EXPRESSION
10215	OLIG2	oligodendrocyte lineage transcription factor 2	GO_NEUROGENESIS		GO_REGULATION_OF_MULTICELLULAR_ORGANISMAL_DEVELOPMENT			GO_NEURON_DIFFERENTIATION	GO_REGULATION_OF_CELL_DIFFERENTIATION	GO_REGULATION_OF_TRANSCRIPTION_FROM_RNA_POLYMERASE_II_PROMOTER
23440	OTP	orthopedia homeobox	GO_NEUROGENESIS		GO_REGULATION_OF_MULTICELLULAR_ORGANISMAL_DEVELOPMENT			GO_NEURON_DIFFERENTIATION	GO_REGULATION_OF_CELL_DIFFERENTIATION
30012	TLX3	T-cell leukemia homeobox 3	GO_NEUROGENESIS		GO_REGULATION_OF_MULTICELLULAR_ORGANISMAL_DEVELOPMENT			GO_NEURON_DIFFERENTIATION	GO_REGULATION_OF_CELL_DIFFERENTIATION
6695	SPOCK1	sparc/osteonectin, cwcv and kazal-like domains proteoglycan (testican) 1	GO_NEUROGENESIS		GO_REGULATION_OF_MULTICELLULAR_ORGANISMAL_DEVELOPMENT			GO_NEURON_DIFFERENTIATION	GO_REGULATION_OF_CELL_DIFFERENTIATION
5789	PTPRD	protein tyrosine phosphatase, receptor type, D	GO_NEUROGENESIS		GO_REGULATION_OF_MULTICELLULAR_ORGANISMAL_DEVELOPMENT			GO_NEURON_DIFFERENTIATION	GO_REGULATION_OF_CELL_DIFFERENTIATION
64211	LHX5	LIM homeobox 5	GO_NEUROGENESIS		GO_REGULATION_OF_MULTICELLULAR_ORGANISMAL_DEVELOPMENT			GO_NEURON_DIFFERENTIATION				GO_POSITIVE_REGULATION_OF_GENE_EXPRESSION
58524	DMRT3	doublesex and mab-3 related transcription factor 3	GO_NEUROGENESIS		GO_REGULATION_OF_MULTICELLULAR_ORGANISMAL_DEVELOPMENT			GO_NEURON_DIFFERENTIATION
80237	ELL3	elongation factor RNA polymerase II-like 3	GO_NEUROGENESIS		GO_REGULATION_OF_MULTICELLULAR_ORGANISMAL_DEVELOPMENT				GO_REGULATION_OF_CELL_DIFFERENTIATION	GO_REGULATION_OF_TRANSCRIPTION_FROM_RNA_POLYMERASE_II_PROMOTER		GO_POSITIVE_REGULATION_OF_GENE_EXPRESSION
7161	TP73	tumor protein p73	GO_NEUROGENESIS		GO_REGULATION_OF_MULTICELLULAR_ORGANISMAL_DEVELOPMENT				GO_REGULATION_OF_CELL_DIFFERENTIATION	GO_REGULATION_OF_TRANSCRIPTION_FROM_RNA_POLYMERASE_II_PROMOTER		GO_POSITIVE_REGULATION_OF_GENE_EXPRESSION
1814	DRD3	dopamine receptor D3	GO_NEUROGENESIS		GO_REGULATION_OF_MULTICELLULAR_ORGANISMAL_DEVELOPMENT				GO_REGULATION_OF_CELL_DIFFERENTIATION	GO_REGULATION_OF_TRANSCRIPTION_FROM_RNA_POLYMERASE_II_PROMOTER		GO_POSITIVE_REGULATION_OF_GENE_EXPRESSION
2902	GRIN1	glutamate receptor, ionotropic, N-methyl D-aspartate 1	GO_NEUROGENESIS		GO_REGULATION_OF_MULTICELLULAR_ORGANISMAL_DEVELOPMENT				GO_REGULATION_OF_CELL_DIFFERENTIATION	GO_REGULATION_OF_TRANSCRIPTION_FROM_RNA_POLYMERASE_II_PROMOTER		GO_POSITIVE_REGULATION_OF_GENE_EXPRESSION
6938	TCF12	transcription factor 12	GO_NEUROGENESIS		GO_REGULATION_OF_MULTICELLULAR_ORGANISMAL_DEVELOPMENT				GO_REGULATION_OF_CELL_DIFFERENTIATION	GO_REGULATION_OF_TRANSCRIPTION_FROM_RNA_POLYMERASE_II_PROMOTER		GO_POSITIVE_REGULATION_OF_GENE_EXPRESSION
6925	TCF4	transcription factor 4	GO_NEUROGENESIS		GO_REGULATION_OF_MULTICELLULAR_ORGANISMAL_DEVELOPMENT				GO_REGULATION_OF_CELL_DIFFERENTIATION	GO_REGULATION_OF_TRANSCRIPTION_FROM_RNA_POLYMERASE_II_PROMOTER		GO_POSITIVE_REGULATION_OF_GENE_EXPRESSION
23316	CUX2	cut-like homeobox 2	GO_NEUROGENESIS		GO_REGULATION_OF_MULTICELLULAR_ORGANISMAL_DEVELOPMENT				GO_REGULATION_OF_CELL_DIFFERENTIATION	GO_REGULATION_OF_TRANSCRIPTION_FROM_RNA_POLYMERASE_II_PROMOTER		GO_POSITIVE_REGULATION_OF_GENE_EXPRESSION
1789	DNMT3B	DNA (cytosine-5-)-methyltransferase 3 beta	GO_NEUROGENESIS		GO_REGULATION_OF_MULTICELLULAR_ORGANISMAL_DEVELOPMENT				GO_REGULATION_OF_CELL_DIFFERENTIATION	GO_REGULATION_OF_TRANSCRIPTION_FROM_RNA_POLYMERASE_II_PROMOTER		GO_POSITIVE_REGULATION_OF_GENE_EXPRESSION
63976	PRDM16	PR domain containing 16	GO_NEUROGENESIS		GO_REGULATION_OF_MULTICELLULAR_ORGANISMAL_DEVELOPMENT				GO_REGULATION_OF_CELL_DIFFERENTIATION	GO_REGULATION_OF_TRANSCRIPTION_FROM_RNA_POLYMERASE_II_PROMOTER		GO_POSITIVE_REGULATION_OF_GENE_EXPRESSION
23327	NEDD4L	neural precursor cell expressed, developmentally down-regulated 4-like	GO_NEUROGENESIS		GO_REGULATION_OF_MULTICELLULAR_ORGANISMAL_DEVELOPMENT				GO_REGULATION_OF_CELL_DIFFERENTIATION	GO_REGULATION_OF_TRANSCRIPTION_FROM_RNA_POLYMERASE_II_PROMOTER
1523	CUX1	cut-like homeobox 1	GO_NEUROGENESIS		GO_REGULATION_OF_MULTICELLULAR_ORGANISMAL_DEVELOPMENT				GO_REGULATION_OF_CELL_DIFFERENTIATION	GO_REGULATION_OF_TRANSCRIPTION_FROM_RNA_POLYMERASE_II_PROMOTER
375567	VWC2	von Willebrand factor C domain containing 2	GO_NEUROGENESIS		GO_REGULATION_OF_MULTICELLULAR_ORGANISMAL_DEVELOPMENT				GO_REGULATION_OF_CELL_DIFFERENTIATION	GO_REGULATION_OF_TRANSCRIPTION_FROM_RNA_POLYMERASE_II_PROMOTER
2672	GFI1	growth factor independent 1 transcription repressor	GO_NEUROGENESIS		GO_REGULATION_OF_MULTICELLULAR_ORGANISMAL_DEVELOPMENT				GO_REGULATION_OF_CELL_DIFFERENTIATION	GO_REGULATION_OF_TRANSCRIPTION_FROM_RNA_POLYMERASE_II_PROMOTER
83482	SCRT1	scratch homolog 1, zinc finger protein (Drosophila)	GO_NEUROGENESIS		GO_REGULATION_OF_MULTICELLULAR_ORGANISMAL_DEVELOPMENT				GO_REGULATION_OF_CELL_DIFFERENTIATION	GO_REGULATION_OF_TRANSCRIPTION_FROM_RNA_POLYMERASE_II_PROMOTER
5029	P2RY2	purinergic receptor P2Y, G-protein coupled, 2	GO_NEUROGENESIS		GO_REGULATION_OF_MULTICELLULAR_ORGANISMAL_DEVELOPMENT				GO_REGULATION_OF_CELL_DIFFERENTIATION		GO_EMBRYO_DEVELOPMENT
8877	SPHK1	sphingosine kinase 1	GO_NEUROGENESIS		GO_REGULATION_OF_MULTICELLULAR_ORGANISMAL_DEVELOPMENT				GO_REGULATION_OF_CELL_DIFFERENTIATION			GO_POSITIVE_REGULATION_OF_GENE_EXPRESSION
2621	GAS6	growth arrest-specific 6	GO_NEUROGENESIS		GO_REGULATION_OF_MULTICELLULAR_ORGANISMAL_DEVELOPMENT				GO_REGULATION_OF_CELL_DIFFERENTIATION			GO_POSITIVE_REGULATION_OF_GENE_EXPRESSION
5583	PRKCH	protein kinase C, eta	GO_NEUROGENESIS		GO_REGULATION_OF_MULTICELLULAR_ORGANISMAL_DEVELOPMENT				GO_REGULATION_OF_CELL_DIFFERENTIATION			GO_POSITIVE_REGULATION_OF_GENE_EXPRESSION
9699	RIMS2	regulating synaptic membrane exocytosis 2	GO_NEUROGENESIS		GO_REGULATION_OF_MULTICELLULAR_ORGANISMAL_DEVELOPMENT				GO_REGULATION_OF_CELL_DIFFERENTIATION			GO_POSITIVE_REGULATION_OF_GENE_EXPRESSION
22999	RIMS1	regulating synaptic membrane exocytosis 1	GO_NEUROGENESIS		GO_REGULATION_OF_MULTICELLULAR_ORGANISMAL_DEVELOPMENT				GO_REGULATION_OF_CELL_DIFFERENTIATION			GO_POSITIVE_REGULATION_OF_GENE_EXPRESSION
7077	TIMP2	TIMP metallopeptidase inhibitor 2	GO_NEUROGENESIS		GO_REGULATION_OF_MULTICELLULAR_ORGANISMAL_DEVELOPMENT				GO_REGULATION_OF_CELL_DIFFERENTIATION
4988	OPRM1	opioid receptor, mu 1	GO_NEUROGENESIS		GO_REGULATION_OF_MULTICELLULAR_ORGANISMAL_DEVELOPMENT				GO_REGULATION_OF_CELL_DIFFERENTIATION
27	ABL2	v-abl Abelson murine leukemia viral oncogene homolog 2	GO_NEUROGENESIS		GO_REGULATION_OF_MULTICELLULAR_ORGANISMAL_DEVELOPMENT				GO_REGULATION_OF_CELL_DIFFERENTIATION
23529	CLCF1	cardiotrophin-like cytokine factor 1	GO_NEUROGENESIS		GO_REGULATION_OF_MULTICELLULAR_ORGANISMAL_DEVELOPMENT				GO_REGULATION_OF_CELL_DIFFERENTIATION
5909	RAP1GAP	RAP1 GTPase activating protein	GO_NEUROGENESIS		GO_REGULATION_OF_MULTICELLULAR_ORGANISMAL_DEVELOPMENT				GO_REGULATION_OF_CELL_DIFFERENTIATION
27242	TNFRSF21	tumor necrosis factor receptor superfamily, member 21	GO_NEUROGENESIS		GO_REGULATION_OF_MULTICELLULAR_ORGANISMAL_DEVELOPMENT				GO_REGULATION_OF_CELL_DIFFERENTIATION
5376	PMP22	peripheral myelin protein 22	GO_NEUROGENESIS		GO_REGULATION_OF_MULTICELLULAR_ORGANISMAL_DEVELOPMENT				GO_REGULATION_OF_CELL_DIFFERENTIATION
411	ARSB	arylsulfatase B	GO_NEUROGENESIS		GO_REGULATION_OF_MULTICELLULAR_ORGANISMAL_DEVELOPMENT				GO_REGULATION_OF_CELL_DIFFERENTIATION
9001	HAP1	huntingtin-associated protein 1	GO_NEUROGENESIS		GO_REGULATION_OF_MULTICELLULAR_ORGANISMAL_DEVELOPMENT				GO_REGULATION_OF_CELL_DIFFERENTIATION
124925	SEZ6	seizure related 6 homolog (mouse)	GO_NEUROGENESIS		GO_REGULATION_OF_MULTICELLULAR_ORGANISMAL_DEVELOPMENT				GO_REGULATION_OF_CELL_DIFFERENTIATION
85458	DIXDC1	DIX domain containing 1	GO_NEUROGENESIS		GO_REGULATION_OF_MULTICELLULAR_ORGANISMAL_DEVELOPMENT				GO_REGULATION_OF_CELL_DIFFERENTIATION
4155	MBP	myelin basic protein	GO_NEUROGENESIS		GO_REGULATION_OF_MULTICELLULAR_ORGANISMAL_DEVELOPMENT				GO_REGULATION_OF_CELL_DIFFERENTIATION
816	CAMK2B	calcium/calmodulin-dependent protein kinase II beta	GO_NEUROGENESIS		GO_REGULATION_OF_MULTICELLULAR_ORGANISMAL_DEVELOPMENT				GO_REGULATION_OF_CELL_DIFFERENTIATION
23025	UNC13A	unc-13 homolog A (C. elegans)	GO_NEUROGENESIS		GO_REGULATION_OF_MULTICELLULAR_ORGANISMAL_DEVELOPMENT				GO_REGULATION_OF_CELL_DIFFERENTIATION
127833	SYT2	synaptotagmin II	GO_NEUROGENESIS		GO_REGULATION_OF_MULTICELLULAR_ORGANISMAL_DEVELOPMENT				GO_REGULATION_OF_CELL_DIFFERENTIATION
3706	ITPKA	inositol-trisphosphate 3-kinase A	GO_NEUROGENESIS		GO_REGULATION_OF_MULTICELLULAR_ORGANISMAL_DEVELOPMENT				GO_REGULATION_OF_CELL_DIFFERENTIATION
23499	MACF1	microtubule-actin crosslinking factor 1	GO_NEUROGENESIS		GO_REGULATION_OF_MULTICELLULAR_ORGANISMAL_DEVELOPMENT				GO_REGULATION_OF_CELL_DIFFERENTIATION
57611	ISLR2	immunoglobulin superfamily containing leucine-rich repeat 2	GO_NEUROGENESIS		GO_REGULATION_OF_MULTICELLULAR_ORGANISMAL_DEVELOPMENT				GO_REGULATION_OF_CELL_DIFFERENTIATION
57699	CPNE5	copine V	GO_NEUROGENESIS		GO_REGULATION_OF_MULTICELLULAR_ORGANISMAL_DEVELOPMENT				GO_REGULATION_OF_CELL_DIFFERENTIATION
79006	METRN	meteorin, glial cell differentiation regulator	GO_NEUROGENESIS		GO_REGULATION_OF_MULTICELLULAR_ORGANISMAL_DEVELOPMENT				GO_REGULATION_OF_CELL_DIFFERENTIATION
375	ARF1	ADP-ribosylation factor 1	GO_NEUROGENESIS		GO_REGULATION_OF_MULTICELLULAR_ORGANISMAL_DEVELOPMENT				GO_REGULATION_OF_CELL_DIFFERENTIATION
151	ADRA2B	adrenergic, alpha-2B-, receptor	GO_NEUROGENESIS		GO_REGULATION_OF_MULTICELLULAR_ORGANISMAL_DEVELOPMENT				GO_REGULATION_OF_CELL_DIFFERENTIATION
51704	GPRC5B	G protein-coupled receptor, family C, group 5, member B	GO_NEUROGENESIS		GO_REGULATION_OF_MULTICELLULAR_ORGANISMAL_DEVELOPMENT				GO_REGULATION_OF_CELL_DIFFERENTIATION
84867	PTPN5	protein tyrosine phosphatase, non-receptor type 5 (striatum-enriched)	GO_NEUROGENESIS		GO_REGULATION_OF_MULTICELLULAR_ORGANISMAL_DEVELOPMENT				GO_REGULATION_OF_CELL_DIFFERENTIATION
2281	FKBP1B	FK506 binding protein 1B, 12.6 kDa	GO_NEUROGENESIS		GO_REGULATION_OF_MULTICELLULAR_ORGANISMAL_DEVELOPMENT				GO_REGULATION_OF_CELL_DIFFERENTIATION
274	BIN1	bridging integrator 1	GO_NEUROGENESIS		GO_REGULATION_OF_MULTICELLULAR_ORGANISMAL_DEVELOPMENT				GO_REGULATION_OF_CELL_DIFFERENTIATION
11075	STMN2	stathmin-like 2	GO_NEUROGENESIS		GO_REGULATION_OF_MULTICELLULAR_ORGANISMAL_DEVELOPMENT				GO_REGULATION_OF_CELL_DIFFERENTIATION
2896	GRN	granulin	GO_NEUROGENESIS		GO_REGULATION_OF_MULTICELLULAR_ORGANISMAL_DEVELOPMENT				GO_REGULATION_OF_CELL_DIFFERENTIATION
440730	TRIM67	tripartite motif containing 67	GO_NEUROGENESIS		GO_REGULATION_OF_MULTICELLULAR_ORGANISMAL_DEVELOPMENT				GO_REGULATION_OF_CELL_DIFFERENTIATION
4058	LTK	leukocyte receptor tyrosine kinase	GO_NEUROGENESIS		GO_REGULATION_OF_MULTICELLULAR_ORGANISMAL_DEVELOPMENT				GO_REGULATION_OF_CELL_DIFFERENTIATION
112	ADCY6	adenylate cyclase 6	GO_NEUROGENESIS		GO_REGULATION_OF_MULTICELLULAR_ORGANISMAL_DEVELOPMENT				GO_REGULATION_OF_CELL_DIFFERENTIATION
23043	TNIK	TRAF2 and NCK interacting kinase	GO_NEUROGENESIS		GO_REGULATION_OF_MULTICELLULAR_ORGANISMAL_DEVELOPMENT				GO_REGULATION_OF_CELL_DIFFERENTIATION
25791	NGEF	neuronal guanine nucleotide exchange factor	GO_NEUROGENESIS		GO_REGULATION_OF_MULTICELLULAR_ORGANISMAL_DEVELOPMENT				GO_REGULATION_OF_CELL_DIFFERENTIATION
9138	ARHGEF1	Rho guanine nucleotide exchange factor (GEF) 1	GO_NEUROGENESIS		GO_REGULATION_OF_MULTICELLULAR_ORGANISMAL_DEVELOPMENT				GO_REGULATION_OF_CELL_DIFFERENTIATION
23189	KANK1	KN motif and ankyrin repeat domains 1	GO_NEUROGENESIS		GO_REGULATION_OF_MULTICELLULAR_ORGANISMAL_DEVELOPMENT				GO_REGULATION_OF_CELL_DIFFERENTIATION
23105	FSTL4	follistatin-like 4	GO_NEUROGENESIS		GO_REGULATION_OF_MULTICELLULAR_ORGANISMAL_DEVELOPMENT				GO_REGULATION_OF_CELL_DIFFERENTIATION
57689	LRRC4C	leucine rich repeat containing 4C	GO_NEUROGENESIS		GO_REGULATION_OF_MULTICELLULAR_ORGANISMAL_DEVELOPMENT				GO_REGULATION_OF_CELL_DIFFERENTIATION
10090	UST	uronyl-2-sulfotransferase	GO_NEUROGENESIS		GO_REGULATION_OF_MULTICELLULAR_ORGANISMAL_DEVELOPMENT				GO_REGULATION_OF_CELL_DIFFERENTIATION
50807	ASAP1	ArfGAP with SH3 domain, ankyrin repeat and PH domain 1	GO_NEUROGENESIS		GO_REGULATION_OF_MULTICELLULAR_ORGANISMAL_DEVELOPMENT				GO_REGULATION_OF_CELL_DIFFERENTIATION
6653	SORL1	sortilin-related receptor, L(DLR class) A repeats containing	GO_NEUROGENESIS		GO_REGULATION_OF_MULTICELLULAR_ORGANISMAL_DEVELOPMENT				GO_REGULATION_OF_CELL_DIFFERENTIATION
23108	RAP1GAP2	RAP1 GTPase activating protein 2	GO_NEUROGENESIS		GO_REGULATION_OF_MULTICELLULAR_ORGANISMAL_DEVELOPMENT				GO_REGULATION_OF_CELL_DIFFERENTIATION
1840	DTX1	deltex homolog 1 (Drosophila)	GO_NEUROGENESIS		GO_REGULATION_OF_MULTICELLULAR_ORGANISMAL_DEVELOPMENT				GO_REGULATION_OF_CELL_DIFFERENTIATION
54986	ULK4	unc-51-like kinase 4 (C. elegans)	GO_NEUROGENESIS		GO_REGULATION_OF_MULTICELLULAR_ORGANISMAL_DEVELOPMENT				GO_REGULATION_OF_CELL_DIFFERENTIATION
8428	STK24	serine/threonine kinase 24	GO_NEUROGENESIS		GO_REGULATION_OF_MULTICELLULAR_ORGANISMAL_DEVELOPMENT				GO_REGULATION_OF_CELL_DIFFERENTIATION
1627	DBN1	drebrin 1	GO_NEUROGENESIS		GO_REGULATION_OF_MULTICELLULAR_ORGANISMAL_DEVELOPMENT				GO_REGULATION_OF_CELL_DIFFERENTIATION
53637	S1PR5	sphingosine-1-phosphate receptor 5	GO_NEUROGENESIS		GO_REGULATION_OF_MULTICELLULAR_ORGANISMAL_DEVELOPMENT				GO_REGULATION_OF_CELL_DIFFERENTIATION
5081	PAX7	paired box 7	GO_NEUROGENESIS			GO_TISSUE_DEVELOPMENT	GO_ORGAN_MORPHOGENESIS	GO_NEURON_DIFFERENTIATION	GO_REGULATION_OF_CELL_DIFFERENTIATION	GO_REGULATION_OF_TRANSCRIPTION_FROM_RNA_POLYMERASE_II_PROMOTER	GO_EMBRYO_DEVELOPMENT	GO_POSITIVE_REGULATION_OF_GENE_EXPRESSION
3399	ID3	inhibitor of DNA binding 3, dominant negative helix-loop-helix protein	GO_NEUROGENESIS			GO_TISSUE_DEVELOPMENT	GO_ORGAN_MORPHOGENESIS	GO_NEURON_DIFFERENTIATION	GO_REGULATION_OF_CELL_DIFFERENTIATION	GO_REGULATION_OF_TRANSCRIPTION_FROM_RNA_POLYMERASE_II_PROMOTER	GO_EMBRYO_DEVELOPMENT
121643	FOXN4	forkhead box N4	GO_NEUROGENESIS			GO_TISSUE_DEVELOPMENT	GO_ORGAN_MORPHOGENESIS	GO_NEURON_DIFFERENTIATION			GO_EMBRYO_DEVELOPMENT	GO_POSITIVE_REGULATION_OF_GENE_EXPRESSION
54549	SDK2	sidekick homolog 2 (chicken)	GO_NEUROGENESIS			GO_TISSUE_DEVELOPMENT	GO_ORGAN_MORPHOGENESIS	GO_NEURON_DIFFERENTIATION
64399	HHIP	hedgehog interacting protein	GO_NEUROGENESIS			GO_TISSUE_DEVELOPMENT	GO_ORGAN_MORPHOGENESIS
221496	LEMD2	LEM domain containing 2	GO_NEUROGENESIS			GO_TISSUE_DEVELOPMENT	GO_ORGAN_MORPHOGENESIS
55283	MCOLN3	mucolipin 3	GO_NEUROGENESIS			GO_TISSUE_DEVELOPMENT		GO_NEURON_DIFFERENTIATION
28999	KLF15	Kruppel-like factor 15	GO_NEUROGENESIS			GO_TISSUE_DEVELOPMENT				GO_REGULATION_OF_TRANSCRIPTION_FROM_RNA_POLYMERASE_II_PROMOTER		GO_POSITIVE_REGULATION_OF_GENE_EXPRESSION
2065	ERBB3	v-erb-b2 erythroblastic leukemia viral oncogene homolog 3 (avian)	GO_NEUROGENESIS			GO_TISSUE_DEVELOPMENT
147495	APCDD1	adenomatosis polyposis coli down-regulated 1	GO_NEUROGENESIS			GO_TISSUE_DEVELOPMENT
3224	HOXC8	homeobox C8	GO_NEUROGENESIS				GO_ORGAN_MORPHOGENESIS	GO_NEURON_DIFFERENTIATION		GO_REGULATION_OF_TRANSCRIPTION_FROM_RNA_POLYMERASE_II_PROMOTER
5191	PEX7	peroxisomal biogenesis factor 7	GO_NEUROGENESIS				GO_ORGAN_MORPHOGENESIS
6095	RORA	RAR-related orphan receptor A	GO_NEUROGENESIS					GO_NEURON_DIFFERENTIATION	GO_REGULATION_OF_CELL_DIFFERENTIATION	GO_REGULATION_OF_TRANSCRIPTION_FROM_RNA_POLYMERASE_II_PROMOTER		GO_POSITIVE_REGULATION_OF_GENE_EXPRESSION
2128	EVX1	even-skipped homeobox 1	GO_NEUROGENESIS					GO_NEURON_DIFFERENTIATION		GO_REGULATION_OF_TRANSCRIPTION_FROM_RNA_POLYMERASE_II_PROMOTER	GO_EMBRYO_DEVELOPMENT	GO_POSITIVE_REGULATION_OF_GENE_EXPRESSION
4010	LMX1B	LIM homeobox transcription factor 1, beta	GO_NEUROGENESIS					GO_NEURON_DIFFERENTIATION		GO_REGULATION_OF_TRANSCRIPTION_FROM_RNA_POLYMERASE_II_PROMOTER	GO_EMBRYO_DEVELOPMENT	GO_POSITIVE_REGULATION_OF_GENE_EXPRESSION
1788	DNMT3A	DNA (cytosine-5-)-methyltransferase 3 alpha	GO_NEUROGENESIS					GO_NEURON_DIFFERENTIATION		GO_REGULATION_OF_TRANSCRIPTION_FROM_RNA_POLYMERASE_II_PROMOTER	GO_EMBRYO_DEVELOPMENT
401	PHOX2A	paired-like homeobox 2a	GO_NEUROGENESIS					GO_NEURON_DIFFERENTIATION		GO_REGULATION_OF_TRANSCRIPTION_FROM_RNA_POLYMERASE_II_PROMOTER		GO_POSITIVE_REGULATION_OF_GENE_EXPRESSION
219409	GSX1	GS homeobox 1	GO_NEUROGENESIS					GO_NEURON_DIFFERENTIATION		GO_REGULATION_OF_TRANSCRIPTION_FROM_RNA_POLYMERASE_II_PROMOTER		GO_POSITIVE_REGULATION_OF_GENE_EXPRESSION
8325	FZD8	frizzled family receptor 8	GO_NEUROGENESIS					GO_NEURON_DIFFERENTIATION		GO_REGULATION_OF_TRANSCRIPTION_FROM_RNA_POLYMERASE_II_PROMOTER		GO_POSITIVE_REGULATION_OF_GENE_EXPRESSION
167826	OLIG3	oligodendrocyte transcription factor 3	GO_NEUROGENESIS					GO_NEURON_DIFFERENTIATION		GO_REGULATION_OF_TRANSCRIPTION_FROM_RNA_POLYMERASE_II_PROMOTER
120237	DBX1	developing brain homeobox 1	GO_NEUROGENESIS					GO_NEURON_DIFFERENTIATION		GO_REGULATION_OF_TRANSCRIPTION_FROM_RNA_POLYMERASE_II_PROMOTER
3226	HOXC10	homeobox C10	GO_NEUROGENESIS					GO_NEURON_DIFFERENTIATION			GO_EMBRYO_DEVELOPMENT
7479	WNT8B	wingless-type MMTV integration site family, member 8B	GO_NEUROGENESIS					GO_NEURON_DIFFERENTIATION			GO_EMBRYO_DEVELOPMENT
3231	HOXD1	homeobox D1	GO_NEUROGENESIS					GO_NEURON_DIFFERENTIATION			GO_EMBRYO_DEVELOPMENT
5801	PTPRR	protein tyrosine phosphatase, receptor type, R	GO_NEUROGENESIS					GO_NEURON_DIFFERENTIATION			GO_EMBRYO_DEVELOPMENT
63973	NEUROG2	neurogenin 2	GO_NEUROGENESIS					GO_NEURON_DIFFERENTIATION				GO_POSITIVE_REGULATION_OF_GENE_EXPRESSION
1687	DFNA5	deafness, autosomal dominant 5	GO_NEUROGENESIS					GO_NEURON_DIFFERENTIATION
266727	MDGA1	MAM domain containing glycosylphosphatidylinositol anchor 1	GO_NEUROGENESIS					GO_NEURON_DIFFERENTIATION
22822	PHLDA1	pleckstrin homology-like domain, family A, member 1	GO_NEUROGENESIS					GO_NEURON_DIFFERENTIATION
116448	OLIG1	oligodendrocyte transcription factor 1	GO_NEUROGENESIS					GO_NEURON_DIFFERENTIATION
1454	CSNK1E	casein kinase 1, epsilon	GO_NEUROGENESIS					GO_NEURON_DIFFERENTIATION
5662	PSD	pleckstrin and Sec7 domain containing	GO_NEUROGENESIS					GO_NEURON_DIFFERENTIATION
100170841	C17orf96	chromosome 17 open reading frame 96	GO_NEUROGENESIS					GO_NEURON_DIFFERENTIATION
25925	ZNF521	zinc finger protein 521	GO_NEUROGENESIS					GO_NEURON_DIFFERENTIATION
6252	RTN1	reticulon 1	GO_NEUROGENESIS					GO_NEURON_DIFFERENTIATION
93166	PRDM6	PR domain containing 6	GO_NEUROGENESIS						GO_REGULATION_OF_CELL_DIFFERENTIATION
56751	BARHL1	BarH-like homeobox 1	GO_NEUROGENESIS							GO_REGULATION_OF_TRANSCRIPTION_FROM_RNA_POLYMERASE_II_PROMOTER		GO_POSITIVE_REGULATION_OF_GENE_EXPRESSION
59336	PRDM13	PR domain containing 13	GO_NEUROGENESIS							GO_REGULATION_OF_TRANSCRIPTION_FROM_RNA_POLYMERASE_II_PROMOTER
27319	BHLHE22	basic helix-loop-helix family, member e22	GO_NEUROGENESIS							GO_REGULATION_OF_TRANSCRIPTION_FROM_RNA_POLYMERASE_II_PROMOTER
2250	FGF5	fibroblast growth factor 5	GO_NEUROGENESIS
8941	CDK5R2	cyclin-dependent kinase 5, regulatory subunit 2 (p39)	GO_NEUROGENESIS
30837	SOCS7	suppressor of cytokine signaling 7	GO_NEUROGENESIS
666	BOK	BCL2-related ovarian killer	GO_NEUROGENESIS
3736	KCNA1	potassium voltage-gated channel, shaker-related subfamily, member 1 (episodic ataxia with myokymia)	GO_NEUROGENESIS
6547	SLC8A3	solute carrier family 8 (sodium/calcium exchanger), member 3	GO_NEUROGENESIS
2009	EML1	echinoderm microtubule associated protein like 1	GO_NEUROGENESIS
4139	MARK1	MAP/microtubule affinity-regulating kinase 1	GO_NEUROGENESIS
347733	TUBB2B	tubulin, beta 2B class IIb	GO_NEUROGENESIS
2903	GRIN2A	glutamate receptor, ionotropic, N-methyl D-aspartate 2A	GO_NEUROGENESIS
10893	MMP24	matrix metallopeptidase 24 (membrane-inserted)	GO_NEUROGENESIS
59335	PRDM12	PR domain containing 12	GO_NEUROGENESIS
6899	TBX1	T-box 1		GO_CELL_DEVELOPMENT	GO_REGULATION_OF_MULTICELLULAR_ORGANISMAL_DEVELOPMENT	GO_TISSUE_DEVELOPMENT	GO_ORGAN_MORPHOGENESIS		GO_REGULATION_OF_CELL_DIFFERENTIATION	GO_REGULATION_OF_TRANSCRIPTION_FROM_RNA_POLYMERASE_II_PROMOTER	GO_EMBRYO_DEVELOPMENT	GO_POSITIVE_REGULATION_OF_GENE_EXPRESSION
26585	GREM1	gremlin 1		GO_CELL_DEVELOPMENT	GO_REGULATION_OF_MULTICELLULAR_ORGANISMAL_DEVELOPMENT	GO_TISSUE_DEVELOPMENT	GO_ORGAN_MORPHOGENESIS		GO_REGULATION_OF_CELL_DIFFERENTIATION	GO_REGULATION_OF_TRANSCRIPTION_FROM_RNA_POLYMERASE_II_PROMOTER	GO_EMBRYO_DEVELOPMENT	GO_POSITIVE_REGULATION_OF_GENE_EXPRESSION
1906	EDN1	endothelin 1		GO_CELL_DEVELOPMENT	GO_REGULATION_OF_MULTICELLULAR_ORGANISMAL_DEVELOPMENT	GO_TISSUE_DEVELOPMENT	GO_ORGAN_MORPHOGENESIS		GO_REGULATION_OF_CELL_DIFFERENTIATION	GO_REGULATION_OF_TRANSCRIPTION_FROM_RNA_POLYMERASE_II_PROMOTER	GO_EMBRYO_DEVELOPMENT	GO_POSITIVE_REGULATION_OF_GENE_EXPRESSION
58495	OVOL2	ovo-like 2 (Drosophila)		GO_CELL_DEVELOPMENT	GO_REGULATION_OF_MULTICELLULAR_ORGANISMAL_DEVELOPMENT	GO_TISSUE_DEVELOPMENT	GO_ORGAN_MORPHOGENESIS		GO_REGULATION_OF_CELL_DIFFERENTIATION	GO_REGULATION_OF_TRANSCRIPTION_FROM_RNA_POLYMERASE_II_PROMOTER	GO_EMBRYO_DEVELOPMENT	GO_POSITIVE_REGULATION_OF_GENE_EXPRESSION
3491	CYR61	cysteine-rich, angiogenic inducer, 61		GO_CELL_DEVELOPMENT	GO_REGULATION_OF_MULTICELLULAR_ORGANISMAL_DEVELOPMENT	GO_TISSUE_DEVELOPMENT	GO_ORGAN_MORPHOGENESIS		GO_REGULATION_OF_CELL_DIFFERENTIATION	GO_REGULATION_OF_TRANSCRIPTION_FROM_RNA_POLYMERASE_II_PROMOTER	GO_EMBRYO_DEVELOPMENT	GO_POSITIVE_REGULATION_OF_GENE_EXPRESSION
4088	SMAD3	SMAD family member 3		GO_CELL_DEVELOPMENT	GO_REGULATION_OF_MULTICELLULAR_ORGANISMAL_DEVELOPMENT	GO_TISSUE_DEVELOPMENT	GO_ORGAN_MORPHOGENESIS		GO_REGULATION_OF_CELL_DIFFERENTIATION	GO_REGULATION_OF_TRANSCRIPTION_FROM_RNA_POLYMERASE_II_PROMOTER	GO_EMBRYO_DEVELOPMENT	GO_POSITIVE_REGULATION_OF_GENE_EXPRESSION
130497	OSR1	odd-skipped related 1 (Drosophila)		GO_CELL_DEVELOPMENT	GO_REGULATION_OF_MULTICELLULAR_ORGANISMAL_DEVELOPMENT	GO_TISSUE_DEVELOPMENT	GO_ORGAN_MORPHOGENESIS		GO_REGULATION_OF_CELL_DIFFERENTIATION	GO_REGULATION_OF_TRANSCRIPTION_FROM_RNA_POLYMERASE_II_PROMOTER	GO_EMBRYO_DEVELOPMENT	GO_POSITIVE_REGULATION_OF_GENE_EXPRESSION
2627	GATA6	GATA binding protein 6		GO_CELL_DEVELOPMENT	GO_REGULATION_OF_MULTICELLULAR_ORGANISMAL_DEVELOPMENT	GO_TISSUE_DEVELOPMENT	GO_ORGAN_MORPHOGENESIS		GO_REGULATION_OF_CELL_DIFFERENTIATION	GO_REGULATION_OF_TRANSCRIPTION_FROM_RNA_POLYMERASE_II_PROMOTER	GO_EMBRYO_DEVELOPMENT	GO_POSITIVE_REGULATION_OF_GENE_EXPRESSION
10736	SIX2	SIX homeobox 2		GO_CELL_DEVELOPMENT	GO_REGULATION_OF_MULTICELLULAR_ORGANISMAL_DEVELOPMENT	GO_TISSUE_DEVELOPMENT	GO_ORGAN_MORPHOGENESIS		GO_REGULATION_OF_CELL_DIFFERENTIATION	GO_REGULATION_OF_TRANSCRIPTION_FROM_RNA_POLYMERASE_II_PROMOTER	GO_EMBRYO_DEVELOPMENT	GO_POSITIVE_REGULATION_OF_GENE_EXPRESSION
5916	RARG	retinoic acid receptor, gamma		GO_CELL_DEVELOPMENT	GO_REGULATION_OF_MULTICELLULAR_ORGANISMAL_DEVELOPMENT	GO_TISSUE_DEVELOPMENT	GO_ORGAN_MORPHOGENESIS		GO_REGULATION_OF_CELL_DIFFERENTIATION	GO_REGULATION_OF_TRANSCRIPTION_FROM_RNA_POLYMERASE_II_PROMOTER	GO_EMBRYO_DEVELOPMENT	GO_POSITIVE_REGULATION_OF_GENE_EXPRESSION
4435	CITED1	Cbp/p300-interacting transactivator, with Glu/Asp-rich carboxy-terminal domain, 1		GO_CELL_DEVELOPMENT	GO_REGULATION_OF_MULTICELLULAR_ORGANISMAL_DEVELOPMENT	GO_TISSUE_DEVELOPMENT	GO_ORGAN_MORPHOGENESIS		GO_REGULATION_OF_CELL_DIFFERENTIATION	GO_REGULATION_OF_TRANSCRIPTION_FROM_RNA_POLYMERASE_II_PROMOTER	GO_EMBRYO_DEVELOPMENT	GO_POSITIVE_REGULATION_OF_GENE_EXPRESSION
2303	FOXC2	forkhead box C2 (MFH-1, mesenchyme forkhead 1)		GO_CELL_DEVELOPMENT	GO_REGULATION_OF_MULTICELLULAR_ORGANISMAL_DEVELOPMENT	GO_TISSUE_DEVELOPMENT	GO_ORGAN_MORPHOGENESIS		GO_REGULATION_OF_CELL_DIFFERENTIATION	GO_REGULATION_OF_TRANSCRIPTION_FROM_RNA_POLYMERASE_II_PROMOTER	GO_EMBRYO_DEVELOPMENT	GO_POSITIVE_REGULATION_OF_GENE_EXPRESSION
8092	ALX1	ALX homeobox 1		GO_CELL_DEVELOPMENT	GO_REGULATION_OF_MULTICELLULAR_ORGANISMAL_DEVELOPMENT	GO_TISSUE_DEVELOPMENT	GO_ORGAN_MORPHOGENESIS		GO_REGULATION_OF_CELL_DIFFERENTIATION	GO_REGULATION_OF_TRANSCRIPTION_FROM_RNA_POLYMERASE_II_PROMOTER	GO_EMBRYO_DEVELOPMENT	GO_POSITIVE_REGULATION_OF_GENE_EXPRESSION
2626	GATA4	GATA binding protein 4		GO_CELL_DEVELOPMENT	GO_REGULATION_OF_MULTICELLULAR_ORGANISMAL_DEVELOPMENT	GO_TISSUE_DEVELOPMENT	GO_ORGAN_MORPHOGENESIS		GO_REGULATION_OF_CELL_DIFFERENTIATION	GO_REGULATION_OF_TRANSCRIPTION_FROM_RNA_POLYMERASE_II_PROMOTER	GO_EMBRYO_DEVELOPMENT	GO_POSITIVE_REGULATION_OF_GENE_EXPRESSION
23462	HEY1	hairy/enhancer-of-split related with YRPW motif 1		GO_CELL_DEVELOPMENT	GO_REGULATION_OF_MULTICELLULAR_ORGANISMAL_DEVELOPMENT	GO_TISSUE_DEVELOPMENT	GO_ORGAN_MORPHOGENESIS		GO_REGULATION_OF_CELL_DIFFERENTIATION	GO_REGULATION_OF_TRANSCRIPTION_FROM_RNA_POLYMERASE_II_PROMOTER	GO_EMBRYO_DEVELOPMENT	GO_POSITIVE_REGULATION_OF_GENE_EXPRESSION
579	NKX3-2	NK3 homeobox 2		GO_CELL_DEVELOPMENT	GO_REGULATION_OF_MULTICELLULAR_ORGANISMAL_DEVELOPMENT	GO_TISSUE_DEVELOPMENT	GO_ORGAN_MORPHOGENESIS		GO_REGULATION_OF_CELL_DIFFERENTIATION	GO_REGULATION_OF_TRANSCRIPTION_FROM_RNA_POLYMERASE_II_PROMOTER	GO_EMBRYO_DEVELOPMENT
2302	FOXJ1	forkhead box J1		GO_CELL_DEVELOPMENT	GO_REGULATION_OF_MULTICELLULAR_ORGANISMAL_DEVELOPMENT	GO_TISSUE_DEVELOPMENT	GO_ORGAN_MORPHOGENESIS		GO_REGULATION_OF_CELL_DIFFERENTIATION	GO_REGULATION_OF_TRANSCRIPTION_FROM_RNA_POLYMERASE_II_PROMOTER		GO_POSITIVE_REGULATION_OF_GENE_EXPRESSION
7227	TRPS1	trichorhinophalangeal syndrome I		GO_CELL_DEVELOPMENT	GO_REGULATION_OF_MULTICELLULAR_ORGANISMAL_DEVELOPMENT	GO_TISSUE_DEVELOPMENT	GO_ORGAN_MORPHOGENESIS		GO_REGULATION_OF_CELL_DIFFERENTIATION	GO_REGULATION_OF_TRANSCRIPTION_FROM_RNA_POLYMERASE_II_PROMOTER		GO_POSITIVE_REGULATION_OF_GENE_EXPRESSION
2301	FOXE3	forkhead box E3		GO_CELL_DEVELOPMENT	GO_REGULATION_OF_MULTICELLULAR_ORGANISMAL_DEVELOPMENT	GO_TISSUE_DEVELOPMENT	GO_ORGAN_MORPHOGENESIS		GO_REGULATION_OF_CELL_DIFFERENTIATION	GO_REGULATION_OF_TRANSCRIPTION_FROM_RNA_POLYMERASE_II_PROMOTER
6591	SNAI2	snail homolog 2 (Drosophila)		GO_CELL_DEVELOPMENT	GO_REGULATION_OF_MULTICELLULAR_ORGANISMAL_DEVELOPMENT	GO_TISSUE_DEVELOPMENT	GO_ORGAN_MORPHOGENESIS		GO_REGULATION_OF_CELL_DIFFERENTIATION	GO_REGULATION_OF_TRANSCRIPTION_FROM_RNA_POLYMERASE_II_PROMOTER
8817	FGF18	fibroblast growth factor 18		GO_CELL_DEVELOPMENT	GO_REGULATION_OF_MULTICELLULAR_ORGANISMAL_DEVELOPMENT	GO_TISSUE_DEVELOPMENT	GO_ORGAN_MORPHOGENESIS		GO_REGULATION_OF_CELL_DIFFERENTIATION
7490	WT1	Wilms tumor 1		GO_CELL_DEVELOPMENT	GO_REGULATION_OF_MULTICELLULAR_ORGANISMAL_DEVELOPMENT	GO_TISSUE_DEVELOPMENT	GO_ORGAN_MORPHOGENESIS			GO_REGULATION_OF_TRANSCRIPTION_FROM_RNA_POLYMERASE_II_PROMOTER	GO_EMBRYO_DEVELOPMENT	GO_POSITIVE_REGULATION_OF_GENE_EXPRESSION
2099	ESR1	estrogen receptor 1		GO_CELL_DEVELOPMENT	GO_REGULATION_OF_MULTICELLULAR_ORGANISMAL_DEVELOPMENT	GO_TISSUE_DEVELOPMENT	GO_ORGAN_MORPHOGENESIS			GO_REGULATION_OF_TRANSCRIPTION_FROM_RNA_POLYMERASE_II_PROMOTER		GO_POSITIVE_REGULATION_OF_GENE_EXPRESSION
649	BMP1	bone morphogenetic protein 1		GO_CELL_DEVELOPMENT	GO_REGULATION_OF_MULTICELLULAR_ORGANISMAL_DEVELOPMENT	GO_TISSUE_DEVELOPMENT	GO_ORGAN_MORPHOGENESIS			GO_REGULATION_OF_TRANSCRIPTION_FROM_RNA_POLYMERASE_II_PROMOTER
3911	LAMA5	laminin, alpha 5		GO_CELL_DEVELOPMENT	GO_REGULATION_OF_MULTICELLULAR_ORGANISMAL_DEVELOPMENT	GO_TISSUE_DEVELOPMENT	GO_ORGAN_MORPHOGENESIS				GO_EMBRYO_DEVELOPMENT
7704	ZBTB16	zinc finger and BTB domain containing 16		GO_CELL_DEVELOPMENT	GO_REGULATION_OF_MULTICELLULAR_ORGANISMAL_DEVELOPMENT	GO_TISSUE_DEVELOPMENT			GO_REGULATION_OF_CELL_DIFFERENTIATION	GO_REGULATION_OF_TRANSCRIPTION_FROM_RNA_POLYMERASE_II_PROMOTER	GO_EMBRYO_DEVELOPMENT	GO_POSITIVE_REGULATION_OF_GENE_EXPRESSION
3479	IGF1	insulin-like growth factor 1 (somatomedin C)		GO_CELL_DEVELOPMENT	GO_REGULATION_OF_MULTICELLULAR_ORGANISMAL_DEVELOPMENT	GO_TISSUE_DEVELOPMENT			GO_REGULATION_OF_CELL_DIFFERENTIATION	GO_REGULATION_OF_TRANSCRIPTION_FROM_RNA_POLYMERASE_II_PROMOTER		GO_POSITIVE_REGULATION_OF_GENE_EXPRESSION
4654	MYOD1	myogenic differentiation 1		GO_CELL_DEVELOPMENT	GO_REGULATION_OF_MULTICELLULAR_ORGANISMAL_DEVELOPMENT	GO_TISSUE_DEVELOPMENT			GO_REGULATION_OF_CELL_DIFFERENTIATION	GO_REGULATION_OF_TRANSCRIPTION_FROM_RNA_POLYMERASE_II_PROMOTER		GO_POSITIVE_REGULATION_OF_GENE_EXPRESSION
4656	MYOG	myogenin (myogenic factor 4)		GO_CELL_DEVELOPMENT	GO_REGULATION_OF_MULTICELLULAR_ORGANISMAL_DEVELOPMENT	GO_TISSUE_DEVELOPMENT			GO_REGULATION_OF_CELL_DIFFERENTIATION	GO_REGULATION_OF_TRANSCRIPTION_FROM_RNA_POLYMERASE_II_PROMOTER		GO_POSITIVE_REGULATION_OF_GENE_EXPRESSION
4000	LMNA	lamin A/C		GO_CELL_DEVELOPMENT	GO_REGULATION_OF_MULTICELLULAR_ORGANISMAL_DEVELOPMENT	GO_TISSUE_DEVELOPMENT			GO_REGULATION_OF_CELL_DIFFERENTIATION	GO_REGULATION_OF_TRANSCRIPTION_FROM_RNA_POLYMERASE_II_PROMOTER		GO_POSITIVE_REGULATION_OF_GENE_EXPRESSION
4094	MAF	v-maf musculoaponeurotic fibrosarcoma oncogene homolog (avian)		GO_CELL_DEVELOPMENT	GO_REGULATION_OF_MULTICELLULAR_ORGANISMAL_DEVELOPMENT	GO_TISSUE_DEVELOPMENT			GO_REGULATION_OF_CELL_DIFFERENTIATION	GO_REGULATION_OF_TRANSCRIPTION_FROM_RNA_POLYMERASE_II_PROMOTER		GO_POSITIVE_REGULATION_OF_GENE_EXPRESSION
2683	B4GALT1	UDP-Gal:betaGlcNAc beta 1,4- galactosyltransferase, polypeptide 1		GO_CELL_DEVELOPMENT	GO_REGULATION_OF_MULTICELLULAR_ORGANISMAL_DEVELOPMENT	GO_TISSUE_DEVELOPMENT			GO_REGULATION_OF_CELL_DIFFERENTIATION
5744	PTHLH	parathyroid hormone-like hormone		GO_CELL_DEVELOPMENT	GO_REGULATION_OF_MULTICELLULAR_ORGANISMAL_DEVELOPMENT	GO_TISSUE_DEVELOPMENT			GO_REGULATION_OF_CELL_DIFFERENTIATION
4017	LOXL2	lysyl oxidase-like 2		GO_CELL_DEVELOPMENT	GO_REGULATION_OF_MULTICELLULAR_ORGANISMAL_DEVELOPMENT	GO_TISSUE_DEVELOPMENT			GO_REGULATION_OF_CELL_DIFFERENTIATION
1909	EDNRA	endothelin receptor type A		GO_CELL_DEVELOPMENT	GO_REGULATION_OF_MULTICELLULAR_ORGANISMAL_DEVELOPMENT	GO_TISSUE_DEVELOPMENT					GO_EMBRYO_DEVELOPMENT
55959	SULF2	sulfatase 2		GO_CELL_DEVELOPMENT	GO_REGULATION_OF_MULTICELLULAR_ORGANISMAL_DEVELOPMENT	GO_TISSUE_DEVELOPMENT					GO_EMBRYO_DEVELOPMENT
2828	GPR4	G protein-coupled receptor 4		GO_CELL_DEVELOPMENT	GO_REGULATION_OF_MULTICELLULAR_ORGANISMAL_DEVELOPMENT	GO_TISSUE_DEVELOPMENT
2309	FOXO3	forkhead box O3		GO_CELL_DEVELOPMENT	GO_REGULATION_OF_MULTICELLULAR_ORGANISMAL_DEVELOPMENT				GO_REGULATION_OF_CELL_DIFFERENTIATION	GO_REGULATION_OF_TRANSCRIPTION_FROM_RNA_POLYMERASE_II_PROMOTER		GO_POSITIVE_REGULATION_OF_GENE_EXPRESSION
9759	HDAC4	histone deacetylase 4		GO_CELL_DEVELOPMENT	GO_REGULATION_OF_MULTICELLULAR_ORGANISMAL_DEVELOPMENT				GO_REGULATION_OF_CELL_DIFFERENTIATION	GO_REGULATION_OF_TRANSCRIPTION_FROM_RNA_POLYMERASE_II_PROMOTER		GO_POSITIVE_REGULATION_OF_GENE_EXPRESSION
27086	FOXP1	forkhead box P1		GO_CELL_DEVELOPMENT	GO_REGULATION_OF_MULTICELLULAR_ORGANISMAL_DEVELOPMENT				GO_REGULATION_OF_CELL_DIFFERENTIATION	GO_REGULATION_OF_TRANSCRIPTION_FROM_RNA_POLYMERASE_II_PROMOTER
825	CAPN3	calpain 3, (p94)		GO_CELL_DEVELOPMENT	GO_REGULATION_OF_MULTICELLULAR_ORGANISMAL_DEVELOPMENT				GO_REGULATION_OF_CELL_DIFFERENTIATION			GO_POSITIVE_REGULATION_OF_GENE_EXPRESSION
5156	PDGFRA	platelet-derived growth factor receptor, alpha polypeptide		GO_CELL_DEVELOPMENT		GO_TISSUE_DEVELOPMENT	GO_ORGAN_MORPHOGENESIS		GO_REGULATION_OF_CELL_DIFFERENTIATION		GO_EMBRYO_DEVELOPMENT
54345	SOX18	SRY (sex determining region Y)-box 18		GO_CELL_DEVELOPMENT		GO_TISSUE_DEVELOPMENT	GO_ORGAN_MORPHOGENESIS			GO_REGULATION_OF_TRANSCRIPTION_FROM_RNA_POLYMERASE_II_PROMOTER	GO_EMBRYO_DEVELOPMENT	GO_POSITIVE_REGULATION_OF_GENE_EXPRESSION
668	FOXL2	forkhead box L2		GO_CELL_DEVELOPMENT		GO_TISSUE_DEVELOPMENT	GO_ORGAN_MORPHOGENESIS			GO_REGULATION_OF_TRANSCRIPTION_FROM_RNA_POLYMERASE_II_PROMOTER	GO_EMBRYO_DEVELOPMENT	GO_POSITIVE_REGULATION_OF_GENE_EXPRESSION
2295	FOXF2	forkhead box F2		GO_CELL_DEVELOPMENT		GO_TISSUE_DEVELOPMENT	GO_ORGAN_MORPHOGENESIS			GO_REGULATION_OF_TRANSCRIPTION_FROM_RNA_POLYMERASE_II_PROMOTER	GO_EMBRYO_DEVELOPMENT	GO_POSITIVE_REGULATION_OF_GENE_EXPRESSION
5077	PAX3	paired box 3		GO_CELL_DEVELOPMENT		GO_TISSUE_DEVELOPMENT	GO_ORGAN_MORPHOGENESIS			GO_REGULATION_OF_TRANSCRIPTION_FROM_RNA_POLYMERASE_II_PROMOTER	GO_EMBRYO_DEVELOPMENT	GO_POSITIVE_REGULATION_OF_GENE_EXPRESSION
145258	GSC	goosecoid homeobox		GO_CELL_DEVELOPMENT		GO_TISSUE_DEVELOPMENT	GO_ORGAN_MORPHOGENESIS			GO_REGULATION_OF_TRANSCRIPTION_FROM_RNA_POLYMERASE_II_PROMOTER	GO_EMBRYO_DEVELOPMENT
140628	GATA5	GATA binding protein 5		GO_CELL_DEVELOPMENT		GO_TISSUE_DEVELOPMENT	GO_ORGAN_MORPHOGENESIS			GO_REGULATION_OF_TRANSCRIPTION_FROM_RNA_POLYMERASE_II_PROMOTER		GO_POSITIVE_REGULATION_OF_GENE_EXPRESSION
7049	TGFBR3	transforming growth factor, beta receptor III		GO_CELL_DEVELOPMENT		GO_TISSUE_DEVELOPMENT	GO_ORGAN_MORPHOGENESIS			GO_REGULATION_OF_TRANSCRIPTION_FROM_RNA_POLYMERASE_II_PROMOTER
57493	HEG1	HEG homolog 1 (zebrafish)		GO_CELL_DEVELOPMENT		GO_TISSUE_DEVELOPMENT	GO_ORGAN_MORPHOGENESIS				GO_EMBRYO_DEVELOPMENT
1301	COL11A1	collagen, type XI, alpha 1		GO_CELL_DEVELOPMENT		GO_TISSUE_DEVELOPMENT	GO_ORGAN_MORPHOGENESIS				GO_EMBRYO_DEVELOPMENT
58	ACTA1	actin, alpha 1, skeletal muscle		GO_CELL_DEVELOPMENT		GO_TISSUE_DEVELOPMENT	GO_ORGAN_MORPHOGENESIS					GO_POSITIVE_REGULATION_OF_GENE_EXPRESSION
80781	COL18A1	collagen, type XVIII, alpha 1		GO_CELL_DEVELOPMENT		GO_TISSUE_DEVELOPMENT	GO_ORGAN_MORPHOGENESIS
6382	SDC1	syndecan 1		GO_CELL_DEVELOPMENT		GO_TISSUE_DEVELOPMENT	GO_ORGAN_MORPHOGENESIS
10481	HOXB13	homeobox B13		GO_CELL_DEVELOPMENT		GO_TISSUE_DEVELOPMENT	GO_ORGAN_MORPHOGENESIS
10116	FEM1B	fem-1 homolog b (C. elegans)		GO_CELL_DEVELOPMENT		GO_TISSUE_DEVELOPMENT	GO_ORGAN_MORPHOGENESIS
85301	COL27A1	collagen, type XXVII, alpha 1		GO_CELL_DEVELOPMENT		GO_TISSUE_DEVELOPMENT	GO_ORGAN_MORPHOGENESIS
8091	HMGA2	high mobility group AT-hook 2		GO_CELL_DEVELOPMENT		GO_TISSUE_DEVELOPMENT			GO_REGULATION_OF_CELL_DIFFERENTIATION	GO_REGULATION_OF_TRANSCRIPTION_FROM_RNA_POLYMERASE_II_PROMOTER	GO_EMBRYO_DEVELOPMENT	GO_POSITIVE_REGULATION_OF_GENE_EXPRESSION
10365	KLF2	Kruppel-like factor 2 (lung)		GO_CELL_DEVELOPMENT		GO_TISSUE_DEVELOPMENT				GO_REGULATION_OF_TRANSCRIPTION_FROM_RNA_POLYMERASE_II_PROMOTER	GO_EMBRYO_DEVELOPMENT	GO_POSITIVE_REGULATION_OF_GENE_EXPRESSION
2150	F2RL1	coagulation factor II (thrombin) receptor-like 1		GO_CELL_DEVELOPMENT		GO_TISSUE_DEVELOPMENT				GO_REGULATION_OF_TRANSCRIPTION_FROM_RNA_POLYMERASE_II_PROMOTER		GO_POSITIVE_REGULATION_OF_GENE_EXPRESSION
4233	MET	met proto-oncogene (hepatocyte growth factor receptor)		GO_CELL_DEVELOPMENT		GO_TISSUE_DEVELOPMENT				GO_REGULATION_OF_TRANSCRIPTION_FROM_RNA_POLYMERASE_II_PROMOTER		GO_POSITIVE_REGULATION_OF_GENE_EXPRESSION
3175	ONECUT1	one cut homeobox 1		GO_CELL_DEVELOPMENT		GO_TISSUE_DEVELOPMENT				GO_REGULATION_OF_TRANSCRIPTION_FROM_RNA_POLYMERASE_II_PROMOTER		GO_POSITIVE_REGULATION_OF_GENE_EXPRESSION
5138	PDE2A	phosphodiesterase 2A, cGMP-stimulated		GO_CELL_DEVELOPMENT		GO_TISSUE_DEVELOPMENT				GO_REGULATION_OF_TRANSCRIPTION_FROM_RNA_POLYMERASE_II_PROMOTER
651	BMP3	bone morphogenetic protein 3		GO_CELL_DEVELOPMENT		GO_TISSUE_DEVELOPMENT				GO_REGULATION_OF_TRANSCRIPTION_FROM_RNA_POLYMERASE_II_PROMOTER
656	BMP8B	bone morphogenetic protein 8b		GO_CELL_DEVELOPMENT		GO_TISSUE_DEVELOPMENT				GO_REGULATION_OF_TRANSCRIPTION_FROM_RNA_POLYMERASE_II_PROMOTER
137814	NKX2-6	NK2 homeobox 6		GO_CELL_DEVELOPMENT		GO_TISSUE_DEVELOPMENT					GO_EMBRYO_DEVELOPMENT
6768	ST14	suppression of tumorigenicity 14 (colon carcinoma)		GO_CELL_DEVELOPMENT		GO_TISSUE_DEVELOPMENT					GO_EMBRYO_DEVELOPMENT
26524	LATS2	LATS, large tumor suppressor, homolog 2 (Drosophila)		GO_CELL_DEVELOPMENT		GO_TISSUE_DEVELOPMENT					GO_EMBRYO_DEVELOPMENT
9965	FGF19	fibroblast growth factor 19		GO_CELL_DEVELOPMENT		GO_TISSUE_DEVELOPMENT
5745	PTH1R	parathyroid hormone 1 receptor		GO_CELL_DEVELOPMENT		GO_TISSUE_DEVELOPMENT
858	CAV2	caveolin 2		GO_CELL_DEVELOPMENT		GO_TISSUE_DEVELOPMENT
54768	HYDIN	hydrocephalus inducing homolog (mouse)		GO_CELL_DEVELOPMENT		GO_TISSUE_DEVELOPMENT
60484	HAPLN2	hyaluronan and proteoglycan link protein 2		GO_CELL_DEVELOPMENT		GO_TISSUE_DEVELOPMENT
340665	CYP26C1	cytochrome P450, family 26, subfamily C, polypeptide 1		GO_CELL_DEVELOPMENT		GO_TISSUE_DEVELOPMENT
5144	PDE4D	phosphodiesterase 4D, cAMP-specific		GO_CELL_DEVELOPMENT		GO_TISSUE_DEVELOPMENT
5420	PODXL	podocalyxin-like		GO_CELL_DEVELOPMENT		GO_TISSUE_DEVELOPMENT
7111	TMOD1	tropomodulin 1		GO_CELL_DEVELOPMENT		GO_TISSUE_DEVELOPMENT
26084	ARHGEF26	Rho guanine nucleotide exchange factor (GEF) 26		GO_CELL_DEVELOPMENT		GO_TISSUE_DEVELOPMENT
51735	RAPGEF6	Rap guanine nucleotide exchange factor (GEF) 6		GO_CELL_DEVELOPMENT		GO_TISSUE_DEVELOPMENT
353116	RILPL1	Rab interacting lysosomal protein-like 1		GO_CELL_DEVELOPMENT		GO_TISSUE_DEVELOPMENT
2317	FLNB	filamin B, beta		GO_CELL_DEVELOPMENT		GO_TISSUE_DEVELOPMENT
23086	EXPH5	exophilin 5		GO_CELL_DEVELOPMENT		GO_TISSUE_DEVELOPMENT
2947	GSTM3	glutathione S-transferase mu 3 (brain)		GO_CELL_DEVELOPMENT		GO_TISSUE_DEVELOPMENT
631	BFSP1	beaded filament structural protein 1, filensin		GO_CELL_DEVELOPMENT		GO_TISSUE_DEVELOPMENT
4948	OCA2	oculocutaneous albinism II		GO_CELL_DEVELOPMENT		GO_TISSUE_DEVELOPMENT
11149	BVES	blood vessel epicardial substance		GO_CELL_DEVELOPMENT		GO_TISSUE_DEVELOPMENT
1525	CXADR	coxsackie virus and adenovirus receptor		GO_CELL_DEVELOPMENT		GO_TISSUE_DEVELOPMENT
8470	SORBS2	sorbin and SH3 domain containing 2		GO_CELL_DEVELOPMENT		GO_TISSUE_DEVELOPMENT
10052	GJC1	gap junction protein, gamma 1, 45kDa		GO_CELL_DEVELOPMENT		GO_TISSUE_DEVELOPMENT
4629	MYH11	myosin, heavy chain 11, smooth muscle		GO_CELL_DEVELOPMENT		GO_TISSUE_DEVELOPMENT
10529	NEBL	nebulette		GO_CELL_DEVELOPMENT		GO_TISSUE_DEVELOPMENT
9456	HOMER1	homer homolog 1 (Drosophila)		GO_CELL_DEVELOPMENT		GO_TISSUE_DEVELOPMENT
785	CACNB4	calcium channel, voltage-dependent, beta 4 subunit		GO_CELL_DEVELOPMENT		GO_TISSUE_DEVELOPMENT
91624	NEXN	nexilin (F actin binding protein)		GO_CELL_DEVELOPMENT		GO_TISSUE_DEVELOPMENT
6444	SGCD	sarcoglycan, delta (35kDa dystrophin-associated glycoprotein)		GO_CELL_DEVELOPMENT		GO_TISSUE_DEVELOPMENT
2313	FLI1	Friend leukemia virus integration 1		GO_CELL_DEVELOPMENT			GO_ORGAN_MORPHOGENESIS			GO_REGULATION_OF_TRANSCRIPTION_FROM_RNA_POLYMERASE_II_PROMOTER		GO_POSITIVE_REGULATION_OF_GENE_EXPRESSION
53834	FGFRL1	fibroblast growth factor receptor-like 1		GO_CELL_DEVELOPMENT			GO_ORGAN_MORPHOGENESIS
1050	CEBPA	CCAAT/enhancer binding protein (C/EBP), alpha		GO_CELL_DEVELOPMENT					GO_REGULATION_OF_CELL_DIFFERENTIATION	GO_REGULATION_OF_TRANSCRIPTION_FROM_RNA_POLYMERASE_II_PROMOTER	GO_EMBRYO_DEVELOPMENT	GO_POSITIVE_REGULATION_OF_GENE_EXPRESSION
4773	NFATC2	nuclear factor of activated T-cells, cytoplasmic, calcineurin-dependent 2		GO_CELL_DEVELOPMENT					GO_REGULATION_OF_CELL_DIFFERENTIATION	GO_REGULATION_OF_TRANSCRIPTION_FROM_RNA_POLYMERASE_II_PROMOTER		GO_POSITIVE_REGULATION_OF_GENE_EXPRESSION
3299	HSF4	heat shock transcription factor 4		GO_CELL_DEVELOPMENT					GO_REGULATION_OF_CELL_DIFFERENTIATION	GO_REGULATION_OF_TRANSCRIPTION_FROM_RNA_POLYMERASE_II_PROMOTER		GO_POSITIVE_REGULATION_OF_GENE_EXPRESSION
5139	PDE3A	phosphodiesterase 3A, cGMP-inhibited		GO_CELL_DEVELOPMENT					GO_REGULATION_OF_CELL_DIFFERENTIATION
25946	ZNF385A	zinc finger protein 385A		GO_CELL_DEVELOPMENT					GO_REGULATION_OF_CELL_DIFFERENTIATION
2034	EPAS1	endothelial PAS domain protein 1		GO_CELL_DEVELOPMENT						GO_REGULATION_OF_TRANSCRIPTION_FROM_RNA_POLYMERASE_II_PROMOTER	GO_EMBRYO_DEVELOPMENT	GO_POSITIVE_REGULATION_OF_GENE_EXPRESSION
63978	PRDM14	PR domain containing 14		GO_CELL_DEVELOPMENT						GO_REGULATION_OF_TRANSCRIPTION_FROM_RNA_POLYMERASE_II_PROMOTER	GO_EMBRYO_DEVELOPMENT
147912	SIX5	SIX homeobox 5		GO_CELL_DEVELOPMENT						GO_REGULATION_OF_TRANSCRIPTION_FROM_RNA_POLYMERASE_II_PROMOTER		GO_POSITIVE_REGULATION_OF_GENE_EXPRESSION
26108	PYGO1	pygopus homolog 1 (Drosophila)		GO_CELL_DEVELOPMENT						GO_REGULATION_OF_TRANSCRIPTION_FROM_RNA_POLYMERASE_II_PROMOTER		GO_POSITIVE_REGULATION_OF_GENE_EXPRESSION
344018	FIGLA	folliculogenesis specific basic helix-loop-helix		GO_CELL_DEVELOPMENT						GO_REGULATION_OF_TRANSCRIPTION_FROM_RNA_POLYMERASE_II_PROMOTER		GO_POSITIVE_REGULATION_OF_GENE_EXPRESSION
56853	CELF4	CUGBP, Elav-like family member 4		GO_CELL_DEVELOPMENT							GO_EMBRYO_DEVELOPMENT	GO_POSITIVE_REGULATION_OF_GENE_EXPRESSION
2067	ERCC1	excision repair cross-complementing rodent repair deficiency, complementation group 1 (includes overlapping antisense sequence)		GO_CELL_DEVELOPMENT							GO_EMBRYO_DEVELOPMENT
6196	RPS6KA2	ribosomal protein S6 kinase, 90kDa, polypeptide 2		GO_CELL_DEVELOPMENT								GO_POSITIVE_REGULATION_OF_GENE_EXPRESSION
287	ANK2	ankyrin 2, neuronal		GO_CELL_DEVELOPMENT								GO_POSITIVE_REGULATION_OF_GENE_EXPRESSION
55124	PIWIL2	piwi-like 2 (Drosophila)		GO_CELL_DEVELOPMENT								GO_POSITIVE_REGULATION_OF_GENE_EXPRESSION
9444	QKI	QKI, KH domain containing, RNA binding		GO_CELL_DEVELOPMENT								GO_POSITIVE_REGULATION_OF_GENE_EXPRESSION
7301	TYRO3	TYRO3 protein tyrosine kinase		GO_CELL_DEVELOPMENT
5414	2004-09-01	septin 4		GO_CELL_DEVELOPMENT
9254	CACNA2D2	calcium channel, voltage-dependent, alpha 2/delta subunit 2		GO_CELL_DEVELOPMENT
3625	INHBB	inhibin, beta B		GO_CELL_DEVELOPMENT
79582	SPAG16	sperm associated antigen 16		GO_CELL_DEVELOPMENT
10461	MERTK	c-mer proto-oncogene tyrosine kinase		GO_CELL_DEVELOPMENT
10979	FERMT2	fermitin family member 2		GO_CELL_DEVELOPMENT
84033	OBSCN	obscurin, cytoskeletal calmodulin and titin-interacting RhoGEF		GO_CELL_DEVELOPMENT
87	ACTN1	actinin, alpha 1		GO_CELL_DEVELOPMENT
1080	CFTR	cystic fibrosis transmembrane conductance regulator (ATP-binding cassette sub-family C, member 7)		GO_CELL_DEVELOPMENT
84168	ANTXR1	anthrax toxin receptor 1		GO_CELL_DEVELOPMENT
43	ACHE	acetylcholinesterase		GO_CELL_DEVELOPMENT
79705	LRRK1	leucine-rich repeat kinase 1		GO_CELL_DEVELOPMENT
54852	PAQR5	progestin and adipoQ receptor family member V		GO_CELL_DEVELOPMENT
50846	DHH	desert hedgehog		GO_CELL_DEVELOPMENT
1140	CHRNB1	cholinergic receptor, nicotinic, beta 1 (muscle)		GO_CELL_DEVELOPMENT
79820	CATSPERB	cation channel, sperm-associated, beta		GO_CELL_DEVELOPMENT
135138	PACRG	PARK2 co-regulated		GO_CELL_DEVELOPMENT
373861	HILS1	histone linker H1 domain, spermatid-specific 1		GO_CELL_DEVELOPMENT
6732	SRPK1	SRSF protein kinase 1		GO_CELL_DEVELOPMENT
2318	FLNC	filamin C, gamma		GO_CELL_DEVELOPMENT
51087	YBX2	Y box binding protein 2		GO_CELL_DEVELOPMENT
283417	DPY19L2	dpy-19-like 2 (C. elegans)		GO_CELL_DEVELOPMENT
128408	BHLHE23	basic helix-loop-helix family, member e23		GO_CELL_DEVELOPMENT
2735	GLI1	GLI family zinc finger 1			GO_REGULATION_OF_MULTICELLULAR_ORGANISMAL_DEVELOPMENT	GO_TISSUE_DEVELOPMENT	GO_ORGAN_MORPHOGENESIS		GO_REGULATION_OF_CELL_DIFFERENTIATION	GO_REGULATION_OF_TRANSCRIPTION_FROM_RNA_POLYMERASE_II_PROMOTER	GO_EMBRYO_DEVELOPMENT	GO_POSITIVE_REGULATION_OF_GENE_EXPRESSION
2254	FGF9	fibroblast growth factor 9 (glia-activating factor)			GO_REGULATION_OF_MULTICELLULAR_ORGANISMAL_DEVELOPMENT	GO_TISSUE_DEVELOPMENT	GO_ORGAN_MORPHOGENESIS		GO_REGULATION_OF_CELL_DIFFERENTIATION	GO_REGULATION_OF_TRANSCRIPTION_FROM_RNA_POLYMERASE_II_PROMOTER	GO_EMBRYO_DEVELOPMENT	GO_POSITIVE_REGULATION_OF_GENE_EXPRESSION
2247	FGF2	fibroblast growth factor 2 (basic)			GO_REGULATION_OF_MULTICELLULAR_ORGANISMAL_DEVELOPMENT	GO_TISSUE_DEVELOPMENT	GO_ORGAN_MORPHOGENESIS		GO_REGULATION_OF_CELL_DIFFERENTIATION	GO_REGULATION_OF_TRANSCRIPTION_FROM_RNA_POLYMERASE_II_PROMOTER	GO_EMBRYO_DEVELOPMENT	GO_POSITIVE_REGULATION_OF_GENE_EXPRESSION
1045	CDX2	caudal type homeobox 2			GO_REGULATION_OF_MULTICELLULAR_ORGANISMAL_DEVELOPMENT	GO_TISSUE_DEVELOPMENT	GO_ORGAN_MORPHOGENESIS		GO_REGULATION_OF_CELL_DIFFERENTIATION	GO_REGULATION_OF_TRANSCRIPTION_FROM_RNA_POLYMERASE_II_PROMOTER	GO_EMBRYO_DEVELOPMENT	GO_POSITIVE_REGULATION_OF_GENE_EXPRESSION
6928	HNF1B	HNF1 homeobox B			GO_REGULATION_OF_MULTICELLULAR_ORGANISMAL_DEVELOPMENT	GO_TISSUE_DEVELOPMENT	GO_ORGAN_MORPHOGENESIS		GO_REGULATION_OF_CELL_DIFFERENTIATION	GO_REGULATION_OF_TRANSCRIPTION_FROM_RNA_POLYMERASE_II_PROMOTER	GO_EMBRYO_DEVELOPMENT	GO_POSITIVE_REGULATION_OF_GENE_EXPRESSION
3207	HOXA11	homeobox A11			GO_REGULATION_OF_MULTICELLULAR_ORGANISMAL_DEVELOPMENT	GO_TISSUE_DEVELOPMENT	GO_ORGAN_MORPHOGENESIS		GO_REGULATION_OF_CELL_DIFFERENTIATION		GO_EMBRYO_DEVELOPMENT	GO_POSITIVE_REGULATION_OF_GENE_EXPRESSION
1277	COL1A1	collagen, type I, alpha 1			GO_REGULATION_OF_MULTICELLULAR_ORGANISMAL_DEVELOPMENT	GO_TISSUE_DEVELOPMENT	GO_ORGAN_MORPHOGENESIS		GO_REGULATION_OF_CELL_DIFFERENTIATION		GO_EMBRYO_DEVELOPMENT	GO_POSITIVE_REGULATION_OF_GENE_EXPRESSION
8313	AXIN2	axin 2			GO_REGULATION_OF_MULTICELLULAR_ORGANISMAL_DEVELOPMENT	GO_TISSUE_DEVELOPMENT	GO_ORGAN_MORPHOGENESIS		GO_REGULATION_OF_CELL_DIFFERENTIATION		GO_EMBRYO_DEVELOPMENT
2487	FRZB	frizzled-related protein			GO_REGULATION_OF_MULTICELLULAR_ORGANISMAL_DEVELOPMENT	GO_TISSUE_DEVELOPMENT	GO_ORGAN_MORPHOGENESIS		GO_REGULATION_OF_CELL_DIFFERENTIATION		GO_EMBRYO_DEVELOPMENT
27031	NPHP3	nephronophthisis 3 (adolescent)			GO_REGULATION_OF_MULTICELLULAR_ORGANISMAL_DEVELOPMENT	GO_TISSUE_DEVELOPMENT	GO_ORGAN_MORPHOGENESIS		GO_REGULATION_OF_CELL_DIFFERENTIATION		GO_EMBRYO_DEVELOPMENT
1490	CTGF	connective tissue growth factor			GO_REGULATION_OF_MULTICELLULAR_ORGANISMAL_DEVELOPMENT	GO_TISSUE_DEVELOPMENT	GO_ORGAN_MORPHOGENESIS		GO_REGULATION_OF_CELL_DIFFERENTIATION			GO_POSITIVE_REGULATION_OF_GENE_EXPRESSION
54206	ERRFI1	ERBB receptor feedback inhibitor 1			GO_REGULATION_OF_MULTICELLULAR_ORGANISMAL_DEVELOPMENT	GO_TISSUE_DEVELOPMENT	GO_ORGAN_MORPHOGENESIS		GO_REGULATION_OF_CELL_DIFFERENTIATION
116039	OSR2	odd-skipped related 2 (Drosophila)			GO_REGULATION_OF_MULTICELLULAR_ORGANISMAL_DEVELOPMENT	GO_TISSUE_DEVELOPMENT	GO_ORGAN_MORPHOGENESIS			GO_REGULATION_OF_TRANSCRIPTION_FROM_RNA_POLYMERASE_II_PROMOTER	GO_EMBRYO_DEVELOPMENT	GO_POSITIVE_REGULATION_OF_GENE_EXPRESSION
4920	ROR2	receptor tyrosine kinase-like orphan receptor 2			GO_REGULATION_OF_MULTICELLULAR_ORGANISMAL_DEVELOPMENT	GO_TISSUE_DEVELOPMENT	GO_ORGAN_MORPHOGENESIS			GO_REGULATION_OF_TRANSCRIPTION_FROM_RNA_POLYMERASE_II_PROMOTER	GO_EMBRYO_DEVELOPMENT	GO_POSITIVE_REGULATION_OF_GENE_EXPRESSION
3239	HOXD13	homeobox D13			GO_REGULATION_OF_MULTICELLULAR_ORGANISMAL_DEVELOPMENT	GO_TISSUE_DEVELOPMENT	GO_ORGAN_MORPHOGENESIS			GO_REGULATION_OF_TRANSCRIPTION_FROM_RNA_POLYMERASE_II_PROMOTER	GO_EMBRYO_DEVELOPMENT	GO_POSITIVE_REGULATION_OF_GENE_EXPRESSION
57822	GRHL3	grainyhead-like 3 (Drosophila)			GO_REGULATION_OF_MULTICELLULAR_ORGANISMAL_DEVELOPMENT	GO_TISSUE_DEVELOPMENT	GO_ORGAN_MORPHOGENESIS			GO_REGULATION_OF_TRANSCRIPTION_FROM_RNA_POLYMERASE_II_PROMOTER	GO_EMBRYO_DEVELOPMENT	GO_POSITIVE_REGULATION_OF_GENE_EXPRESSION
6909	TBX2	T-box 2			GO_REGULATION_OF_MULTICELLULAR_ORGANISMAL_DEVELOPMENT	GO_TISSUE_DEVELOPMENT	GO_ORGAN_MORPHOGENESIS			GO_REGULATION_OF_TRANSCRIPTION_FROM_RNA_POLYMERASE_II_PROMOTER	GO_EMBRYO_DEVELOPMENT
5154	PDGFA	platelet-derived growth factor alpha polypeptide			GO_REGULATION_OF_MULTICELLULAR_ORGANISMAL_DEVELOPMENT	GO_TISSUE_DEVELOPMENT	GO_ORGAN_MORPHOGENESIS				GO_EMBRYO_DEVELOPMENT
8323	FZD6	frizzled family receptor 6			GO_REGULATION_OF_MULTICELLULAR_ORGANISMAL_DEVELOPMENT	GO_TISSUE_DEVELOPMENT	GO_ORGAN_MORPHOGENESIS				GO_EMBRYO_DEVELOPMENT
3955	LFNG	LFNG O-fucosylpeptide 3-beta-N-acetylglucosaminyltransferase			GO_REGULATION_OF_MULTICELLULAR_ORGANISMAL_DEVELOPMENT	GO_TISSUE_DEVELOPMENT	GO_ORGAN_MORPHOGENESIS				GO_EMBRYO_DEVELOPMENT
2252	FGF7	fibroblast growth factor 7			GO_REGULATION_OF_MULTICELLULAR_ORGANISMAL_DEVELOPMENT	GO_TISSUE_DEVELOPMENT	GO_ORGAN_MORPHOGENESIS					GO_POSITIVE_REGULATION_OF_GENE_EXPRESSION
3643	INSR	insulin receptor			GO_REGULATION_OF_MULTICELLULAR_ORGANISMAL_DEVELOPMENT	GO_TISSUE_DEVELOPMENT	GO_ORGAN_MORPHOGENESIS					GO_POSITIVE_REGULATION_OF_GENE_EXPRESSION
5228	PGF	placental growth factor			GO_REGULATION_OF_MULTICELLULAR_ORGANISMAL_DEVELOPMENT	GO_TISSUE_DEVELOPMENT	GO_ORGAN_MORPHOGENESIS
10252	SPRY1	sprouty homolog 1, antagonist of FGF signaling (Drosophila)			GO_REGULATION_OF_MULTICELLULAR_ORGANISMAL_DEVELOPMENT	GO_TISSUE_DEVELOPMENT	GO_ORGAN_MORPHOGENESIS
23554	TSPAN12	tetraspanin 12			GO_REGULATION_OF_MULTICELLULAR_ORGANISMAL_DEVELOPMENT	GO_TISSUE_DEVELOPMENT	GO_ORGAN_MORPHOGENESIS
162466	PHOSPHO1	phosphatase, orphan 1			GO_REGULATION_OF_MULTICELLULAR_ORGANISMAL_DEVELOPMENT	GO_TISSUE_DEVELOPMENT	GO_ORGAN_MORPHOGENESIS
4086	SMAD1	SMAD family member 1			GO_REGULATION_OF_MULTICELLULAR_ORGANISMAL_DEVELOPMENT	GO_TISSUE_DEVELOPMENT			GO_REGULATION_OF_CELL_DIFFERENTIATION	GO_REGULATION_OF_TRANSCRIPTION_FROM_RNA_POLYMERASE_II_PROMOTER	GO_EMBRYO_DEVELOPMENT	GO_POSITIVE_REGULATION_OF_GENE_EXPRESSION
91	ACVR1B	activin A receptor, type IB			GO_REGULATION_OF_MULTICELLULAR_ORGANISMAL_DEVELOPMENT	GO_TISSUE_DEVELOPMENT			GO_REGULATION_OF_CELL_DIFFERENTIATION	GO_REGULATION_OF_TRANSCRIPTION_FROM_RNA_POLYMERASE_II_PROMOTER	GO_EMBRYO_DEVELOPMENT	GO_POSITIVE_REGULATION_OF_GENE_EXPRESSION
92	ACVR2A	activin A receptor, type IIA			GO_REGULATION_OF_MULTICELLULAR_ORGANISMAL_DEVELOPMENT	GO_TISSUE_DEVELOPMENT			GO_REGULATION_OF_CELL_DIFFERENTIATION	GO_REGULATION_OF_TRANSCRIPTION_FROM_RNA_POLYMERASE_II_PROMOTER	GO_EMBRYO_DEVELOPMENT	GO_POSITIVE_REGULATION_OF_GENE_EXPRESSION
8646	CHRD	chordin			GO_REGULATION_OF_MULTICELLULAR_ORGANISMAL_DEVELOPMENT	GO_TISSUE_DEVELOPMENT			GO_REGULATION_OF_CELL_DIFFERENTIATION	GO_REGULATION_OF_TRANSCRIPTION_FROM_RNA_POLYMERASE_II_PROMOTER	GO_EMBRYO_DEVELOPMENT
441478	NRARP	NOTCH-regulated ankyrin repeat protein			GO_REGULATION_OF_MULTICELLULAR_ORGANISMAL_DEVELOPMENT	GO_TISSUE_DEVELOPMENT			GO_REGULATION_OF_CELL_DIFFERENTIATION	GO_REGULATION_OF_TRANSCRIPTION_FROM_RNA_POLYMERASE_II_PROMOTER	GO_EMBRYO_DEVELOPMENT
5467	PPARD	peroxisome proliferator-activated receptor delta			GO_REGULATION_OF_MULTICELLULAR_ORGANISMAL_DEVELOPMENT	GO_TISSUE_DEVELOPMENT			GO_REGULATION_OF_CELL_DIFFERENTIATION	GO_REGULATION_OF_TRANSCRIPTION_FROM_RNA_POLYMERASE_II_PROMOTER		GO_POSITIVE_REGULATION_OF_GENE_EXPRESSION
2353	FOS	FBJ murine osteosarcoma viral oncogene homolog			GO_REGULATION_OF_MULTICELLULAR_ORGANISMAL_DEVELOPMENT	GO_TISSUE_DEVELOPMENT			GO_REGULATION_OF_CELL_DIFFERENTIATION	GO_REGULATION_OF_TRANSCRIPTION_FROM_RNA_POLYMERASE_II_PROMOTER		GO_POSITIVE_REGULATION_OF_GENE_EXPRESSION
4286	MITF	microphthalmia-associated transcription factor			GO_REGULATION_OF_MULTICELLULAR_ORGANISMAL_DEVELOPMENT	GO_TISSUE_DEVELOPMENT			GO_REGULATION_OF_CELL_DIFFERENTIATION	GO_REGULATION_OF_TRANSCRIPTION_FROM_RNA_POLYMERASE_II_PROMOTER		GO_POSITIVE_REGULATION_OF_GENE_EXPRESSION
595	CCND1	cyclin D1			GO_REGULATION_OF_MULTICELLULAR_ORGANISMAL_DEVELOPMENT	GO_TISSUE_DEVELOPMENT			GO_REGULATION_OF_CELL_DIFFERENTIATION	GO_REGULATION_OF_TRANSCRIPTION_FROM_RNA_POLYMERASE_II_PROMOTER
6788	STK3	serine/threonine kinase 3			GO_REGULATION_OF_MULTICELLULAR_ORGANISMAL_DEVELOPMENT	GO_TISSUE_DEVELOPMENT			GO_REGULATION_OF_CELL_DIFFERENTIATION		GO_EMBRYO_DEVELOPMENT	GO_POSITIVE_REGULATION_OF_GENE_EXPRESSION
7041	TGFB1I1	transforming growth factor beta 1 induced transcript 1			GO_REGULATION_OF_MULTICELLULAR_ORGANISMAL_DEVELOPMENT	GO_TISSUE_DEVELOPMENT			GO_REGULATION_OF_CELL_DIFFERENTIATION		GO_EMBRYO_DEVELOPMENT	GO_POSITIVE_REGULATION_OF_GENE_EXPRESSION
91461	PKDCC	protein kinase domain containing, cytoplasmic homolog (mouse)			GO_REGULATION_OF_MULTICELLULAR_ORGANISMAL_DEVELOPMENT	GO_TISSUE_DEVELOPMENT			GO_REGULATION_OF_CELL_DIFFERENTIATION		GO_EMBRYO_DEVELOPMENT
144165	PRICKLE1	prickle homolog 1 (Drosophila)			GO_REGULATION_OF_MULTICELLULAR_ORGANISMAL_DEVELOPMENT	GO_TISSUE_DEVELOPMENT			GO_REGULATION_OF_CELL_DIFFERENTIATION		GO_EMBRYO_DEVELOPMENT
1601	DAB2	disabled homolog 2, mitogen-responsive phosphoprotein (Drosophila)			GO_REGULATION_OF_MULTICELLULAR_ORGANISMAL_DEVELOPMENT	GO_TISSUE_DEVELOPMENT			GO_REGULATION_OF_CELL_DIFFERENTIATION			GO_POSITIVE_REGULATION_OF_GENE_EXPRESSION
100133941	CD24	CD24 molecule			GO_REGULATION_OF_MULTICELLULAR_ORGANISMAL_DEVELOPMENT	GO_TISSUE_DEVELOPMENT			GO_REGULATION_OF_CELL_DIFFERENTIATION
80139	ZNF703	zinc finger protein 703			GO_REGULATION_OF_MULTICELLULAR_ORGANISMAL_DEVELOPMENT	GO_TISSUE_DEVELOPMENT			GO_REGULATION_OF_CELL_DIFFERENTIATION
1594	CYP27B1	cytochrome P450, family 27, subfamily B, polypeptide 1			GO_REGULATION_OF_MULTICELLULAR_ORGANISMAL_DEVELOPMENT	GO_TISSUE_DEVELOPMENT			GO_REGULATION_OF_CELL_DIFFERENTIATION
8643	PTCH2	patched 2			GO_REGULATION_OF_MULTICELLULAR_ORGANISMAL_DEVELOPMENT	GO_TISSUE_DEVELOPMENT			GO_REGULATION_OF_CELL_DIFFERENTIATION
157848	NKX6-3	NK6 homeobox 3			GO_REGULATION_OF_MULTICELLULAR_ORGANISMAL_DEVELOPMENT	GO_TISSUE_DEVELOPMENT			GO_REGULATION_OF_CELL_DIFFERENTIATION
51339	DACT1	dapper, antagonist of beta-catenin, homolog 1 (Xenopus laevis)			GO_REGULATION_OF_MULTICELLULAR_ORGANISMAL_DEVELOPMENT	GO_TISSUE_DEVELOPMENT				GO_REGULATION_OF_TRANSCRIPTION_FROM_RNA_POLYMERASE_II_PROMOTER	GO_EMBRYO_DEVELOPMENT
84667	HES7	hairy and enhancer of split 7 (Drosophila)			GO_REGULATION_OF_MULTICELLULAR_ORGANISMAL_DEVELOPMENT	GO_TISSUE_DEVELOPMENT				GO_REGULATION_OF_TRANSCRIPTION_FROM_RNA_POLYMERASE_II_PROMOTER	GO_EMBRYO_DEVELOPMENT
2516	NR5A1	nuclear receptor subfamily 5, group A, member 1			GO_REGULATION_OF_MULTICELLULAR_ORGANISMAL_DEVELOPMENT	GO_TISSUE_DEVELOPMENT				GO_REGULATION_OF_TRANSCRIPTION_FROM_RNA_POLYMERASE_II_PROMOTER		GO_POSITIVE_REGULATION_OF_GENE_EXPRESSION
93986	FOXP2	forkhead box P2			GO_REGULATION_OF_MULTICELLULAR_ORGANISMAL_DEVELOPMENT	GO_TISSUE_DEVELOPMENT				GO_REGULATION_OF_TRANSCRIPTION_FROM_RNA_POLYMERASE_II_PROMOTER
3678	ITGA5	integrin, alpha 5 (fibronectin receptor, alpha polypeptide)			GO_REGULATION_OF_MULTICELLULAR_ORGANISMAL_DEVELOPMENT	GO_TISSUE_DEVELOPMENT					GO_EMBRYO_DEVELOPMENT
26146	TRAF3IP1	TNF receptor-associated factor 3 interacting protein 1			GO_REGULATION_OF_MULTICELLULAR_ORGANISMAL_DEVELOPMENT	GO_TISSUE_DEVELOPMENT					GO_EMBRYO_DEVELOPMENT
84870	RSPO3	R-spondin 3			GO_REGULATION_OF_MULTICELLULAR_ORGANISMAL_DEVELOPMENT	GO_TISSUE_DEVELOPMENT					GO_EMBRYO_DEVELOPMENT
3909	LAMA3	laminin, alpha 3			GO_REGULATION_OF_MULTICELLULAR_ORGANISMAL_DEVELOPMENT	GO_TISSUE_DEVELOPMENT					GO_EMBRYO_DEVELOPMENT
1950	EGF	epidermal growth factor			GO_REGULATION_OF_MULTICELLULAR_ORGANISMAL_DEVELOPMENT	GO_TISSUE_DEVELOPMENT						GO_POSITIVE_REGULATION_OF_GENE_EXPRESSION
1545	CYP1B1	cytochrome P450, family 1, subfamily B, polypeptide 1			GO_REGULATION_OF_MULTICELLULAR_ORGANISMAL_DEVELOPMENT	GO_TISSUE_DEVELOPMENT
5328	PLAU	plasminogen activator, urokinase			GO_REGULATION_OF_MULTICELLULAR_ORGANISMAL_DEVELOPMENT	GO_TISSUE_DEVELOPMENT
388	RHOB	ras homolog gene family, member B			GO_REGULATION_OF_MULTICELLULAR_ORGANISMAL_DEVELOPMENT	GO_TISSUE_DEVELOPMENT
196527	ANO6	anoctamin 6			GO_REGULATION_OF_MULTICELLULAR_ORGANISMAL_DEVELOPMENT	GO_TISSUE_DEVELOPMENT
89766	UMODL1	uromodulin-like 1			GO_REGULATION_OF_MULTICELLULAR_ORGANISMAL_DEVELOPMENT	GO_TISSUE_DEVELOPMENT
9935	MAFB	v-maf musculoaponeurotic fibrosarcoma oncogene homolog B (avian)			GO_REGULATION_OF_MULTICELLULAR_ORGANISMAL_DEVELOPMENT		GO_ORGAN_MORPHOGENESIS		GO_REGULATION_OF_CELL_DIFFERENTIATION	GO_REGULATION_OF_TRANSCRIPTION_FROM_RNA_POLYMERASE_II_PROMOTER	GO_EMBRYO_DEVELOPMENT	GO_POSITIVE_REGULATION_OF_GENE_EXPRESSION
3204	HOXA7	homeobox A7			GO_REGULATION_OF_MULTICELLULAR_ORGANISMAL_DEVELOPMENT		GO_ORGAN_MORPHOGENESIS		GO_REGULATION_OF_CELL_DIFFERENTIATION	GO_REGULATION_OF_TRANSCRIPTION_FROM_RNA_POLYMERASE_II_PROMOTER	GO_EMBRYO_DEVELOPMENT	GO_POSITIVE_REGULATION_OF_GENE_EXPRESSION
3218	HOXB8	homeobox B8			GO_REGULATION_OF_MULTICELLULAR_ORGANISMAL_DEVELOPMENT		GO_ORGAN_MORPHOGENESIS		GO_REGULATION_OF_CELL_DIFFERENTIATION		GO_EMBRYO_DEVELOPMENT
2201	FBN2	fibrillin 2			GO_REGULATION_OF_MULTICELLULAR_ORGANISMAL_DEVELOPMENT		GO_ORGAN_MORPHOGENESIS		GO_REGULATION_OF_CELL_DIFFERENTIATION		GO_EMBRYO_DEVELOPMENT
3217	HOXB7	homeobox B7			GO_REGULATION_OF_MULTICELLULAR_ORGANISMAL_DEVELOPMENT		GO_ORGAN_MORPHOGENESIS				GO_EMBRYO_DEVELOPMENT
7262	PHLDA2	pleckstrin homology-like domain, family A, member 2			GO_REGULATION_OF_MULTICELLULAR_ORGANISMAL_DEVELOPMENT		GO_ORGAN_MORPHOGENESIS
84525	HOPX	HOP homeobox			GO_REGULATION_OF_MULTICELLULAR_ORGANISMAL_DEVELOPMENT				GO_REGULATION_OF_CELL_DIFFERENTIATION	GO_REGULATION_OF_TRANSCRIPTION_FROM_RNA_POLYMERASE_II_PROMOTER	GO_EMBRYO_DEVELOPMENT
6934	TCF7L2	transcription factor 7-like 2 (T-cell specific, HMG-box)			GO_REGULATION_OF_MULTICELLULAR_ORGANISMAL_DEVELOPMENT				GO_REGULATION_OF_CELL_DIFFERENTIATION	GO_REGULATION_OF_TRANSCRIPTION_FROM_RNA_POLYMERASE_II_PROMOTER		GO_POSITIVE_REGULATION_OF_GENE_EXPRESSION
1029	CDKN2A	cyclin-dependent kinase inhibitor 2A (melanoma, p16, inhibits CDK4)			GO_REGULATION_OF_MULTICELLULAR_ORGANISMAL_DEVELOPMENT				GO_REGULATION_OF_CELL_DIFFERENTIATION	GO_REGULATION_OF_TRANSCRIPTION_FROM_RNA_POLYMERASE_II_PROMOTER		GO_POSITIVE_REGULATION_OF_GENE_EXPRESSION
51621	KLF13	Kruppel-like factor 13			GO_REGULATION_OF_MULTICELLULAR_ORGANISMAL_DEVELOPMENT				GO_REGULATION_OF_CELL_DIFFERENTIATION	GO_REGULATION_OF_TRANSCRIPTION_FROM_RNA_POLYMERASE_II_PROMOTER		GO_POSITIVE_REGULATION_OF_GENE_EXPRESSION
8737	RIPK1	receptor (TNFRSF)-interacting serine-threonine kinase 1			GO_REGULATION_OF_MULTICELLULAR_ORGANISMAL_DEVELOPMENT				GO_REGULATION_OF_CELL_DIFFERENTIATION	GO_REGULATION_OF_TRANSCRIPTION_FROM_RNA_POLYMERASE_II_PROMOTER		GO_POSITIVE_REGULATION_OF_GENE_EXPRESSION
9575	CLOCK	clock homolog (mouse)			GO_REGULATION_OF_MULTICELLULAR_ORGANISMAL_DEVELOPMENT				GO_REGULATION_OF_CELL_DIFFERENTIATION	GO_REGULATION_OF_TRANSCRIPTION_FROM_RNA_POLYMERASE_II_PROMOTER		GO_POSITIVE_REGULATION_OF_GENE_EXPRESSION
10272	FSTL3	follistatin-like 3 (secreted glycoprotein)			GO_REGULATION_OF_MULTICELLULAR_ORGANISMAL_DEVELOPMENT				GO_REGULATION_OF_CELL_DIFFERENTIATION	GO_REGULATION_OF_TRANSCRIPTION_FROM_RNA_POLYMERASE_II_PROMOTER		GO_POSITIVE_REGULATION_OF_GENE_EXPRESSION
4212	MEIS2	Meis homeobox 2			GO_REGULATION_OF_MULTICELLULAR_ORGANISMAL_DEVELOPMENT				GO_REGULATION_OF_CELL_DIFFERENTIATION	GO_REGULATION_OF_TRANSCRIPTION_FROM_RNA_POLYMERASE_II_PROMOTER		GO_POSITIVE_REGULATION_OF_GENE_EXPRESSION
55506	H2AFY2	H2A histone family, member Y2			GO_REGULATION_OF_MULTICELLULAR_ORGANISMAL_DEVELOPMENT				GO_REGULATION_OF_CELL_DIFFERENTIATION	GO_REGULATION_OF_TRANSCRIPTION_FROM_RNA_POLYMERASE_II_PROMOTER
84913	ATOH8	atonal homolog 8 (Drosophila)			GO_REGULATION_OF_MULTICELLULAR_ORGANISMAL_DEVELOPMENT				GO_REGULATION_OF_CELL_DIFFERENTIATION		GO_EMBRYO_DEVELOPMENT	GO_POSITIVE_REGULATION_OF_GENE_EXPRESSION
841	CASP8	caspase 8, apoptosis-related cysteine peptidase			GO_REGULATION_OF_MULTICELLULAR_ORGANISMAL_DEVELOPMENT				GO_REGULATION_OF_CELL_DIFFERENTIATION		GO_EMBRYO_DEVELOPMENT
3205	HOXA9	homeobox A9			GO_REGULATION_OF_MULTICELLULAR_ORGANISMAL_DEVELOPMENT				GO_REGULATION_OF_CELL_DIFFERENTIATION		GO_EMBRYO_DEVELOPMENT
25805	BAMBI	BMP and activin membrane-bound inhibitor homolog (Xenopus laevis)			GO_REGULATION_OF_MULTICELLULAR_ORGANISMAL_DEVELOPMENT				GO_REGULATION_OF_CELL_DIFFERENTIATION			GO_POSITIVE_REGULATION_OF_GENE_EXPRESSION
5600	MAPK11	mitogen-activated protein kinase 11			GO_REGULATION_OF_MULTICELLULAR_ORGANISMAL_DEVELOPMENT				GO_REGULATION_OF_CELL_DIFFERENTIATION			GO_POSITIVE_REGULATION_OF_GENE_EXPRESSION
6424	SFRP4	secreted frizzled-related protein 4			GO_REGULATION_OF_MULTICELLULAR_ORGANISMAL_DEVELOPMENT				GO_REGULATION_OF_CELL_DIFFERENTIATION			GO_POSITIVE_REGULATION_OF_GENE_EXPRESSION
150372	NFAM1	NFAT activating protein with ITAM motif 1			GO_REGULATION_OF_MULTICELLULAR_ORGANISMAL_DEVELOPMENT				GO_REGULATION_OF_CELL_DIFFERENTIATION			GO_POSITIVE_REGULATION_OF_GENE_EXPRESSION
814	CAMK4	calcium/calmodulin-dependent protein kinase IV			GO_REGULATION_OF_MULTICELLULAR_ORGANISMAL_DEVELOPMENT				GO_REGULATION_OF_CELL_DIFFERENTIATION			GO_POSITIVE_REGULATION_OF_GENE_EXPRESSION
1960	EGR3	early growth response 3			GO_REGULATION_OF_MULTICELLULAR_ORGANISMAL_DEVELOPMENT				GO_REGULATION_OF_CELL_DIFFERENTIATION
80381	CD276	CD276 molecule			GO_REGULATION_OF_MULTICELLULAR_ORGANISMAL_DEVELOPMENT				GO_REGULATION_OF_CELL_DIFFERENTIATION
4745	NELL1	NEL-like 1 (chicken)			GO_REGULATION_OF_MULTICELLULAR_ORGANISMAL_DEVELOPMENT				GO_REGULATION_OF_CELL_DIFFERENTIATION
7066	THPO	thrombopoietin			GO_REGULATION_OF_MULTICELLULAR_ORGANISMAL_DEVELOPMENT				GO_REGULATION_OF_CELL_DIFFERENTIATION
3135	HLA-G	major histocompatibility complex, class I, G			GO_REGULATION_OF_MULTICELLULAR_ORGANISMAL_DEVELOPMENT				GO_REGULATION_OF_CELL_DIFFERENTIATION
146433	IL34	interleukin 34			GO_REGULATION_OF_MULTICELLULAR_ORGANISMAL_DEVELOPMENT				GO_REGULATION_OF_CELL_DIFFERENTIATION
152007	GLIPR2	GLI pathogenesis-related 2			GO_REGULATION_OF_MULTICELLULAR_ORGANISMAL_DEVELOPMENT				GO_REGULATION_OF_CELL_DIFFERENTIATION
90102	PHLDB2	pleckstrin homology-like domain, family B, member 2			GO_REGULATION_OF_MULTICELLULAR_ORGANISMAL_DEVELOPMENT				GO_REGULATION_OF_CELL_DIFFERENTIATION
23187	PHLDB1	pleckstrin homology-like domain, family B, member 1			GO_REGULATION_OF_MULTICELLULAR_ORGANISMAL_DEVELOPMENT				GO_REGULATION_OF_CELL_DIFFERENTIATION
140685	ZBTB46	zinc finger and BTB domain containing 46			GO_REGULATION_OF_MULTICELLULAR_ORGANISMAL_DEVELOPMENT				GO_REGULATION_OF_CELL_DIFFERENTIATION
5896	RAG1	recombination activating gene 1			GO_REGULATION_OF_MULTICELLULAR_ORGANISMAL_DEVELOPMENT				GO_REGULATION_OF_CELL_DIFFERENTIATION
81792	ADAMTS12	ADAM metallopeptidase with thrombospondin type 1 motif, 12			GO_REGULATION_OF_MULTICELLULAR_ORGANISMAL_DEVELOPMENT				GO_REGULATION_OF_CELL_DIFFERENTIATION
147906	DACT3	dapper, antagonist of beta-catenin, homolog 3 (Xenopus laevis)			GO_REGULATION_OF_MULTICELLULAR_ORGANISMAL_DEVELOPMENT				GO_REGULATION_OF_CELL_DIFFERENTIATION
2767	GNA11	guanine nucleotide binding protein (G protein), alpha 11 (Gq class)			GO_REGULATION_OF_MULTICELLULAR_ORGANISMAL_DEVELOPMENT				GO_REGULATION_OF_CELL_DIFFERENTIATION
10634	GAS2L1	growth arrest-specific 2 like 1			GO_REGULATION_OF_MULTICELLULAR_ORGANISMAL_DEVELOPMENT				GO_REGULATION_OF_CELL_DIFFERENTIATION
11173	ADAMTS7	ADAM metallopeptidase with thrombospondin type 1 motif, 7			GO_REGULATION_OF_MULTICELLULAR_ORGANISMAL_DEVELOPMENT				GO_REGULATION_OF_CELL_DIFFERENTIATION
9580	SOX13	SRY (sex determining region Y)-box 13			GO_REGULATION_OF_MULTICELLULAR_ORGANISMAL_DEVELOPMENT				GO_REGULATION_OF_CELL_DIFFERENTIATION
5992	RFX4	regulatory factor X, 4 (influences HLA class II expression)			GO_REGULATION_OF_MULTICELLULAR_ORGANISMAL_DEVELOPMENT					GO_REGULATION_OF_TRANSCRIPTION_FROM_RNA_POLYMERASE_II_PROMOTER		GO_POSITIVE_REGULATION_OF_GENE_EXPRESSION
9099	USP2	ubiquitin specific peptidase 2			GO_REGULATION_OF_MULTICELLULAR_ORGANISMAL_DEVELOPMENT					GO_REGULATION_OF_TRANSCRIPTION_FROM_RNA_POLYMERASE_II_PROMOTER
10468	FST	follistatin			GO_REGULATION_OF_MULTICELLULAR_ORGANISMAL_DEVELOPMENT					GO_REGULATION_OF_TRANSCRIPTION_FROM_RNA_POLYMERASE_II_PROMOTER
2321	FLT1	fms-related tyrosine kinase 1 (vascular endothelial growth factor/vascular permeability factor receptor)			GO_REGULATION_OF_MULTICELLULAR_ORGANISMAL_DEVELOPMENT						GO_EMBRYO_DEVELOPMENT
5335	PLCG1	phospholipase C, gamma 1			GO_REGULATION_OF_MULTICELLULAR_ORGANISMAL_DEVELOPMENT						GO_EMBRYO_DEVELOPMENT
7057	THBS1	thrombospondin 1			GO_REGULATION_OF_MULTICELLULAR_ORGANISMAL_DEVELOPMENT							GO_POSITIVE_REGULATION_OF_GENE_EXPRESSION
30009	TBX21	T-box 21			GO_REGULATION_OF_MULTICELLULAR_ORGANISMAL_DEVELOPMENT							GO_POSITIVE_REGULATION_OF_GENE_EXPRESSION
11213	IRAK3	interleukin-1 receptor-associated kinase 3			GO_REGULATION_OF_MULTICELLULAR_ORGANISMAL_DEVELOPMENT							GO_POSITIVE_REGULATION_OF_GENE_EXPRESSION
147372	CCBE1	collagen and calcium binding EGF domains 1			GO_REGULATION_OF_MULTICELLULAR_ORGANISMAL_DEVELOPMENT							GO_POSITIVE_REGULATION_OF_GENE_EXPRESSION
388591	RNF207	ring finger protein 207			GO_REGULATION_OF_MULTICELLULAR_ORGANISMAL_DEVELOPMENT							GO_POSITIVE_REGULATION_OF_GENE_EXPRESSION
3716	JAK1	Janus kinase 1			GO_REGULATION_OF_MULTICELLULAR_ORGANISMAL_DEVELOPMENT
8710	SERPINB7	serpin peptidase inhibitor, clade B (ovalbumin), member 7			GO_REGULATION_OF_MULTICELLULAR_ORGANISMAL_DEVELOPMENT
4881	NPR1	natriuretic peptide receptor A/guanylate cyclase A (atrionatriuretic peptide receptor A)			GO_REGULATION_OF_MULTICELLULAR_ORGANISMAL_DEVELOPMENT
2837	UTS2R	urotensin 2 receptor			GO_REGULATION_OF_MULTICELLULAR_ORGANISMAL_DEVELOPMENT
60675	PROK2	prokineticin 2			GO_REGULATION_OF_MULTICELLULAR_ORGANISMAL_DEVELOPMENT
22846	VASH1	vasohibin 1			GO_REGULATION_OF_MULTICELLULAR_ORGANISMAL_DEVELOPMENT
6425	SFRP5	secreted frizzled-related protein 5			GO_REGULATION_OF_MULTICELLULAR_ORGANISMAL_DEVELOPMENT
55679	LIMS2	LIM and senescent cell antigen-like domains 2			GO_REGULATION_OF_MULTICELLULAR_ORGANISMAL_DEVELOPMENT
80320	SP6	Sp6 transcription factor			GO_REGULATION_OF_MULTICELLULAR_ORGANISMAL_DEVELOPMENT
130399	ACVR1C	activin A receptor, type IC			GO_REGULATION_OF_MULTICELLULAR_ORGANISMAL_DEVELOPMENT
1636	ACE	angiotensin I converting enzyme (peptidyl-dipeptidase A) 1			GO_REGULATION_OF_MULTICELLULAR_ORGANISMAL_DEVELOPMENT
3315	HSPB1	heat shock 27kDa protein 1			GO_REGULATION_OF_MULTICELLULAR_ORGANISMAL_DEVELOPMENT
23576	DDAH1	dimethylarginine dimethylaminohydrolase 1			GO_REGULATION_OF_MULTICELLULAR_ORGANISMAL_DEVELOPMENT
5020	OXT	oxytocin, prepropeptide			GO_REGULATION_OF_MULTICELLULAR_ORGANISMAL_DEVELOPMENT
7162	TPBG	trophoblast glycoprotein			GO_REGULATION_OF_MULTICELLULAR_ORGANISMAL_DEVELOPMENT
23328	SASH1	SAM and SH3 domain containing 1			GO_REGULATION_OF_MULTICELLULAR_ORGANISMAL_DEVELOPMENT
9365	KL	klotho			GO_REGULATION_OF_MULTICELLULAR_ORGANISMAL_DEVELOPMENT
32	ACACB	acetyl-CoA carboxylase beta			GO_REGULATION_OF_MULTICELLULAR_ORGANISMAL_DEVELOPMENT
9904	RBM19	RNA binding motif protein 19			GO_REGULATION_OF_MULTICELLULAR_ORGANISMAL_DEVELOPMENT
9466	IL27RA	interleukin 27 receptor, alpha			GO_REGULATION_OF_MULTICELLULAR_ORGANISMAL_DEVELOPMENT
10082	GPC6	glypican 6			GO_REGULATION_OF_MULTICELLULAR_ORGANISMAL_DEVELOPMENT
23432	GPR161	G protein-coupled receptor 161			GO_REGULATION_OF_MULTICELLULAR_ORGANISMAL_DEVELOPMENT
8292	COLQ	collagen-like tail subunit (single strand of homotrimer) of asymmetric acetylcholinesterase			GO_REGULATION_OF_MULTICELLULAR_ORGANISMAL_DEVELOPMENT
5140	PDE3B	phosphodiesterase 3B, cGMP-inhibited			GO_REGULATION_OF_MULTICELLULAR_ORGANISMAL_DEVELOPMENT
4300	MLLT3	myeloid/lymphoid or mixed-lineage leukemia (trithorax homolog, Drosophila); translocated to, 3			GO_REGULATION_OF_MULTICELLULAR_ORGANISMAL_DEVELOPMENT
3848	KRT1	keratin 1			GO_REGULATION_OF_MULTICELLULAR_ORGANISMAL_DEVELOPMENT
84133	ZNRF3	zinc and ring finger 3			GO_REGULATION_OF_MULTICELLULAR_ORGANISMAL_DEVELOPMENT
4919	ROR1	receptor tyrosine kinase-like orphan receptor 1			GO_REGULATION_OF_MULTICELLULAR_ORGANISMAL_DEVELOPMENT
81839	VANGL1	vang-like 1 (van gogh, Drosophila)			GO_REGULATION_OF_MULTICELLULAR_ORGANISMAL_DEVELOPMENT
197	AHSG	alpha-2-HS-glycoprotein			GO_REGULATION_OF_MULTICELLULAR_ORGANISMAL_DEVELOPMENT
7093	TLL2	tolloid-like 2			GO_REGULATION_OF_MULTICELLULAR_ORGANISMAL_DEVELOPMENT
2294	FOXF1	forkhead box F1				GO_TISSUE_DEVELOPMENT	GO_ORGAN_MORPHOGENESIS		GO_REGULATION_OF_CELL_DIFFERENTIATION	GO_REGULATION_OF_TRANSCRIPTION_FROM_RNA_POLYMERASE_II_PROMOTER	GO_EMBRYO_DEVELOPMENT	GO_POSITIVE_REGULATION_OF_GENE_EXPRESSION
3214	HOXB4	homeobox B4				GO_TISSUE_DEVELOPMENT	GO_ORGAN_MORPHOGENESIS		GO_REGULATION_OF_CELL_DIFFERENTIATION	GO_REGULATION_OF_TRANSCRIPTION_FROM_RNA_POLYMERASE_II_PROMOTER	GO_EMBRYO_DEVELOPMENT	GO_POSITIVE_REGULATION_OF_GENE_EXPRESSION
10848	PPP1R13L	protein phosphatase 1, regulatory subunit 13 like				GO_TISSUE_DEVELOPMENT	GO_ORGAN_MORPHOGENESIS		GO_REGULATION_OF_CELL_DIFFERENTIATION	GO_REGULATION_OF_TRANSCRIPTION_FROM_RNA_POLYMERASE_II_PROMOTER	GO_EMBRYO_DEVELOPMENT
255743	NPNT	nephronectin				GO_TISSUE_DEVELOPMENT	GO_ORGAN_MORPHOGENESIS		GO_REGULATION_OF_CELL_DIFFERENTIATION	GO_REGULATION_OF_TRANSCRIPTION_FROM_RNA_POLYMERASE_II_PROMOTER		GO_POSITIVE_REGULATION_OF_GENE_EXPRESSION
10253	SPRY2	sprouty homolog 2 (Drosophila)				GO_TISSUE_DEVELOPMENT	GO_ORGAN_MORPHOGENESIS		GO_REGULATION_OF_CELL_DIFFERENTIATION		GO_EMBRYO_DEVELOPMENT	GO_POSITIVE_REGULATION_OF_GENE_EXPRESSION
4880	NPPC	natriuretic peptide C				GO_TISSUE_DEVELOPMENT	GO_ORGAN_MORPHOGENESIS		GO_REGULATION_OF_CELL_DIFFERENTIATION
3488	IGFBP5	insulin-like growth factor binding protein 5				GO_TISSUE_DEVELOPMENT	GO_ORGAN_MORPHOGENESIS		GO_REGULATION_OF_CELL_DIFFERENTIATION
5318	PKP2	plakophilin 2				GO_TISSUE_DEVELOPMENT	GO_ORGAN_MORPHOGENESIS		GO_REGULATION_OF_CELL_DIFFERENTIATION
6862	T	T, brachyury homolog (mouse)				GO_TISSUE_DEVELOPMENT	GO_ORGAN_MORPHOGENESIS			GO_REGULATION_OF_TRANSCRIPTION_FROM_RNA_POLYMERASE_II_PROMOTER	GO_EMBRYO_DEVELOPMENT	GO_POSITIVE_REGULATION_OF_GENE_EXPRESSION
2494	NR5A2	nuclear receptor subfamily 5, group A, member 2				GO_TISSUE_DEVELOPMENT	GO_ORGAN_MORPHOGENESIS			GO_REGULATION_OF_TRANSCRIPTION_FROM_RNA_POLYMERASE_II_PROMOTER	GO_EMBRYO_DEVELOPMENT	GO_POSITIVE_REGULATION_OF_GENE_EXPRESSION
2304	FOXE1	forkhead box E1 (thyroid transcription factor 2)				GO_TISSUE_DEVELOPMENT	GO_ORGAN_MORPHOGENESIS			GO_REGULATION_OF_TRANSCRIPTION_FROM_RNA_POLYMERASE_II_PROMOTER	GO_EMBRYO_DEVELOPMENT	GO_POSITIVE_REGULATION_OF_GENE_EXPRESSION
8928	FOXH1	forkhead box H1				GO_TISSUE_DEVELOPMENT	GO_ORGAN_MORPHOGENESIS			GO_REGULATION_OF_TRANSCRIPTION_FROM_RNA_POLYMERASE_II_PROMOTER	GO_EMBRYO_DEVELOPMENT	GO_POSITIVE_REGULATION_OF_GENE_EXPRESSION
9421	HAND1	heart and neural crest derivatives expressed 1				GO_TISSUE_DEVELOPMENT	GO_ORGAN_MORPHOGENESIS			GO_REGULATION_OF_TRANSCRIPTION_FROM_RNA_POLYMERASE_II_PROMOTER	GO_EMBRYO_DEVELOPMENT	GO_POSITIVE_REGULATION_OF_GENE_EXPRESSION
6943	TCF21	transcription factor 21				GO_TISSUE_DEVELOPMENT	GO_ORGAN_MORPHOGENESIS			GO_REGULATION_OF_TRANSCRIPTION_FROM_RNA_POLYMERASE_II_PROMOTER	GO_EMBRYO_DEVELOPMENT	GO_POSITIVE_REGULATION_OF_GENE_EXPRESSION
9645	MICAL2	microtubule associated monoxygenase, calponin and LIM domain containing 2				GO_TISSUE_DEVELOPMENT	GO_ORGAN_MORPHOGENESIS			GO_REGULATION_OF_TRANSCRIPTION_FROM_RNA_POLYMERASE_II_PROMOTER	GO_EMBRYO_DEVELOPMENT	GO_POSITIVE_REGULATION_OF_GENE_EXPRESSION
60529	ALX4	ALX homeobox 4				GO_TISSUE_DEVELOPMENT	GO_ORGAN_MORPHOGENESIS			GO_REGULATION_OF_TRANSCRIPTION_FROM_RNA_POLYMERASE_II_PROMOTER	GO_EMBRYO_DEVELOPMENT	GO_POSITIVE_REGULATION_OF_GENE_EXPRESSION
3215	HOXB5	homeobox B5				GO_TISSUE_DEVELOPMENT	GO_ORGAN_MORPHOGENESIS			GO_REGULATION_OF_TRANSCRIPTION_FROM_RNA_POLYMERASE_II_PROMOTER	GO_EMBRYO_DEVELOPMENT	GO_POSITIVE_REGULATION_OF_GENE_EXPRESSION
5075	PAX1	paired box 1				GO_TISSUE_DEVELOPMENT	GO_ORGAN_MORPHOGENESIS			GO_REGULATION_OF_TRANSCRIPTION_FROM_RNA_POLYMERASE_II_PROMOTER	GO_EMBRYO_DEVELOPMENT	GO_POSITIVE_REGULATION_OF_GENE_EXPRESSION
6932	TCF7	transcription factor 7 (T-cell specific, HMG-box)				GO_TISSUE_DEVELOPMENT	GO_ORGAN_MORPHOGENESIS			GO_REGULATION_OF_TRANSCRIPTION_FROM_RNA_POLYMERASE_II_PROMOTER	GO_EMBRYO_DEVELOPMENT
159296	NKX2-3	NK2 homeobox 3				GO_TISSUE_DEVELOPMENT	GO_ORGAN_MORPHOGENESIS			GO_REGULATION_OF_TRANSCRIPTION_FROM_RNA_POLYMERASE_II_PROMOTER		GO_POSITIVE_REGULATION_OF_GENE_EXPRESSION
3229	HOXC13	homeobox C13				GO_TISSUE_DEVELOPMENT	GO_ORGAN_MORPHOGENESIS			GO_REGULATION_OF_TRANSCRIPTION_FROM_RNA_POLYMERASE_II_PROMOTER		GO_POSITIVE_REGULATION_OF_GENE_EXPRESSION
1747	DLX3	distal-less homeobox 3				GO_TISSUE_DEVELOPMENT	GO_ORGAN_MORPHOGENESIS			GO_REGULATION_OF_TRANSCRIPTION_FROM_RNA_POLYMERASE_II_PROMOTER		GO_POSITIVE_REGULATION_OF_GENE_EXPRESSION
3655	ITGA6	integrin, alpha 6				GO_TISSUE_DEVELOPMENT	GO_ORGAN_MORPHOGENESIS			GO_REGULATION_OF_TRANSCRIPTION_FROM_RNA_POLYMERASE_II_PROMOTER		GO_POSITIVE_REGULATION_OF_GENE_EXPRESSION
8538	BARX2	BARX homeobox 2				GO_TISSUE_DEVELOPMENT	GO_ORGAN_MORPHOGENESIS			GO_REGULATION_OF_TRANSCRIPTION_FROM_RNA_POLYMERASE_II_PROMOTER		GO_POSITIVE_REGULATION_OF_GENE_EXPRESSION
10395	DLC1	deleted in liver cancer 1				GO_TISSUE_DEVELOPMENT	GO_ORGAN_MORPHOGENESIS				GO_EMBRYO_DEVELOPMENT
1750	DLX6	distal-less homeobox 6				GO_TISSUE_DEVELOPMENT	GO_ORGAN_MORPHOGENESIS				GO_EMBRYO_DEVELOPMENT
220	ALDH1A3	aldehyde dehydrogenase 1 family, member A3				GO_TISSUE_DEVELOPMENT	GO_ORGAN_MORPHOGENESIS				GO_EMBRYO_DEVELOPMENT
1280	COL2A1	collagen, type II, alpha 1				GO_TISSUE_DEVELOPMENT	GO_ORGAN_MORPHOGENESIS				GO_EMBRYO_DEVELOPMENT
3212	HOXB2	homeobox B2				GO_TISSUE_DEVELOPMENT	GO_ORGAN_MORPHOGENESIS				GO_EMBRYO_DEVELOPMENT
339829	CCDC39	coiled-coil domain containing 39				GO_TISSUE_DEVELOPMENT	GO_ORGAN_MORPHOGENESIS				GO_EMBRYO_DEVELOPMENT
55036	CCDC40	coiled-coil domain containing 40				GO_TISSUE_DEVELOPMENT	GO_ORGAN_MORPHOGENESIS				GO_EMBRYO_DEVELOPMENT
344022	NOTO	notochord homeobox				GO_TISSUE_DEVELOPMENT	GO_ORGAN_MORPHOGENESIS				GO_EMBRYO_DEVELOPMENT
9496	TBX4	T-box 4				GO_TISSUE_DEVELOPMENT	GO_ORGAN_MORPHOGENESIS				GO_EMBRYO_DEVELOPMENT
80144	FRAS1	Fraser syndrome 1				GO_TISSUE_DEVELOPMENT	GO_ORGAN_MORPHOGENESIS				GO_EMBRYO_DEVELOPMENT
3691	ITGB4	integrin, beta 4				GO_TISSUE_DEVELOPMENT	GO_ORGAN_MORPHOGENESIS				GO_EMBRYO_DEVELOPMENT
3221	HOXC4	homeobox C4				GO_TISSUE_DEVELOPMENT	GO_ORGAN_MORPHOGENESIS				GO_EMBRYO_DEVELOPMENT
9231	DLG5	discs, large homolog 5 (Drosophila)				GO_TISSUE_DEVELOPMENT	GO_ORGAN_MORPHOGENESIS
2261	FGFR3	fibroblast growth factor receptor 3				GO_TISSUE_DEVELOPMENT	GO_ORGAN_MORPHOGENESIS
4853	NOTCH2	notch 2				GO_TISSUE_DEVELOPMENT	GO_ORGAN_MORPHOGENESIS
50506	DUOX2	dual oxidase 2				GO_TISSUE_DEVELOPMENT	GO_ORGAN_MORPHOGENESIS
3237	HOXD11	homeobox D11				GO_TISSUE_DEVELOPMENT	GO_ORGAN_MORPHOGENESIS
65266	WNK4	WNK lysine deficient protein kinase 4				GO_TISSUE_DEVELOPMENT	GO_ORGAN_MORPHOGENESIS
1832	DSP	desmoplakin				GO_TISSUE_DEVELOPMENT	GO_ORGAN_MORPHOGENESIS
2650	GCNT1	glucosaminyl (N-acetyl) transferase 1, core 2				GO_TISSUE_DEVELOPMENT	GO_ORGAN_MORPHOGENESIS
54757	FAM20A	family with sequence similarity 20, member A				GO_TISSUE_DEVELOPMENT	GO_ORGAN_MORPHOGENESIS
24147	FJX1	four jointed box 1 (Drosophila)				GO_TISSUE_DEVELOPMENT	GO_ORGAN_MORPHOGENESIS
84465	MEGF11	multiple EGF-like-domains 11				GO_TISSUE_DEVELOPMENT	GO_ORGAN_MORPHOGENESIS
4638	MYLK	myosin light chain kinase				GO_TISSUE_DEVELOPMENT	GO_ORGAN_MORPHOGENESIS
129446	XIRP2	xin actin-binding repeat containing 2				GO_TISSUE_DEVELOPMENT	GO_ORGAN_MORPHOGENESIS
249	ALPL	alkaline phosphatase, liver/bone/kidney				GO_TISSUE_DEVELOPMENT	GO_ORGAN_MORPHOGENESIS
1311	COMP	cartilage oligomeric matrix protein				GO_TISSUE_DEVELOPMENT	GO_ORGAN_MORPHOGENESIS
55790	CSGALNACT1	chondroitin sulfate N-acetylgalactosaminyltransferase 1				GO_TISSUE_DEVELOPMENT	GO_ORGAN_MORPHOGENESIS
9021	SOCS3	suppressor of cytokine signaling 3				GO_TISSUE_DEVELOPMENT			GO_REGULATION_OF_CELL_DIFFERENTIATION		GO_EMBRYO_DEVELOPMENT
285590	SH3PXD2B	SH3 and PX domains 2B				GO_TISSUE_DEVELOPMENT			GO_REGULATION_OF_CELL_DIFFERENTIATION
5307	PITX1	paired-like homeodomain 1				GO_TISSUE_DEVELOPMENT				GO_REGULATION_OF_TRANSCRIPTION_FROM_RNA_POLYMERASE_II_PROMOTER	GO_EMBRYO_DEVELOPMENT	GO_POSITIVE_REGULATION_OF_GENE_EXPRESSION
2186	BPTF	bromodomain PHD finger transcription factor				GO_TISSUE_DEVELOPMENT				GO_REGULATION_OF_TRANSCRIPTION_FROM_RNA_POLYMERASE_II_PROMOTER	GO_EMBRYO_DEVELOPMENT	GO_POSITIVE_REGULATION_OF_GENE_EXPRESSION
4091	SMAD6	SMAD family member 6				GO_TISSUE_DEVELOPMENT				GO_REGULATION_OF_TRANSCRIPTION_FROM_RNA_POLYMERASE_II_PROMOTER	GO_EMBRYO_DEVELOPMENT
10891	PPARGC1A	peroxisome proliferator-activated receptor gamma, coactivator 1 alpha				GO_TISSUE_DEVELOPMENT				GO_REGULATION_OF_TRANSCRIPTION_FROM_RNA_POLYMERASE_II_PROMOTER		GO_POSITIVE_REGULATION_OF_GENE_EXPRESSION
4093	SMAD9	SMAD family member 9				GO_TISSUE_DEVELOPMENT				GO_REGULATION_OF_TRANSCRIPTION_FROM_RNA_POLYMERASE_II_PROMOTER		GO_POSITIVE_REGULATION_OF_GENE_EXPRESSION
56033	BARX1	BARX homeobox 1				GO_TISSUE_DEVELOPMENT				GO_REGULATION_OF_TRANSCRIPTION_FROM_RNA_POLYMERASE_II_PROMOTER		GO_POSITIVE_REGULATION_OF_GENE_EXPRESSION
29841	GRHL1	grainyhead-like 1 (Drosophila)				GO_TISSUE_DEVELOPMENT				GO_REGULATION_OF_TRANSCRIPTION_FROM_RNA_POLYMERASE_II_PROMOTER		GO_POSITIVE_REGULATION_OF_GENE_EXPRESSION
245806	VGLL2	vestigial like 2 (Drosophila)				GO_TISSUE_DEVELOPMENT				GO_REGULATION_OF_TRANSCRIPTION_FROM_RNA_POLYMERASE_II_PROMOTER		GO_POSITIVE_REGULATION_OF_GENE_EXPRESSION
168667	BMPER	BMP binding endothelial regulator				GO_TISSUE_DEVELOPMENT				GO_REGULATION_OF_TRANSCRIPTION_FROM_RNA_POLYMERASE_II_PROMOTER
6492	SIM1	single-minded homolog 1 (Drosophila)				GO_TISSUE_DEVELOPMENT				GO_REGULATION_OF_TRANSCRIPTION_FROM_RNA_POLYMERASE_II_PROMOTER
6304	SATB1	SATB homeobox 1				GO_TISSUE_DEVELOPMENT				GO_REGULATION_OF_TRANSCRIPTION_FROM_RNA_POLYMERASE_II_PROMOTER
11166	SOX21	SRY (sex determining region Y)-box 21				GO_TISSUE_DEVELOPMENT				GO_REGULATION_OF_TRANSCRIPTION_FROM_RNA_POLYMERASE_II_PROMOTER
89870	TRIM15	tripartite motif containing 15				GO_TISSUE_DEVELOPMENT					GO_EMBRYO_DEVELOPMENT	GO_POSITIVE_REGULATION_OF_GENE_EXPRESSION
83595	SOX7	SRY (sex determining region Y)-box 7				GO_TISSUE_DEVELOPMENT					GO_EMBRYO_DEVELOPMENT
79971	WLS	wntless homolog (Drosophila)				GO_TISSUE_DEVELOPMENT					GO_EMBRYO_DEVELOPMENT
4318	MMP9	matrix metallopeptidase 9 (gelatinase B, 92kDa gelatinase, 92kDa type IV collagenase)				GO_TISSUE_DEVELOPMENT					GO_EMBRYO_DEVELOPMENT
5100	PCDH8	protocadherin 8				GO_TISSUE_DEVELOPMENT					GO_EMBRYO_DEVELOPMENT
7798	LUZP1	leucine zipper protein 1				GO_TISSUE_DEVELOPMENT					GO_EMBRYO_DEVELOPMENT
677	ZFP36L1	zinc finger protein 36, C3H type-like 1				GO_TISSUE_DEVELOPMENT					GO_EMBRYO_DEVELOPMENT
8601	RGS20	regulator of G-protein signaling 20				GO_TISSUE_DEVELOPMENT					GO_EMBRYO_DEVELOPMENT
27443	CECR2	cat eye syndrome chromosome region, candidate 2				GO_TISSUE_DEVELOPMENT					GO_EMBRYO_DEVELOPMENT
3693	ITGB5	integrin, beta 5				GO_TISSUE_DEVELOPMENT					GO_EMBRYO_DEVELOPMENT
3679	ITGA7	integrin, alpha 7				GO_TISSUE_DEVELOPMENT					GO_EMBRYO_DEVELOPMENT
4324	MMP15	matrix metallopeptidase 15 (membrane-inserted)				GO_TISSUE_DEVELOPMENT					GO_EMBRYO_DEVELOPMENT
7296	TXNRD1	thioredoxin reductase 1				GO_TISSUE_DEVELOPMENT					GO_EMBRYO_DEVELOPMENT
1846	DUSP4	dual specificity phosphatase 4				GO_TISSUE_DEVELOPMENT					GO_EMBRYO_DEVELOPMENT
54101	RIPK4	receptor-interacting serine-threonine kinase 4				GO_TISSUE_DEVELOPMENT						GO_POSITIVE_REGULATION_OF_GENE_EXPRESSION
59269	HIVEP3	human immunodeficiency virus type I enhancer binding protein 3				GO_TISSUE_DEVELOPMENT						GO_POSITIVE_REGULATION_OF_GENE_EXPRESSION
9658	ZNF516	zinc finger protein 516				GO_TISSUE_DEVELOPMENT						GO_POSITIVE_REGULATION_OF_GENE_EXPRESSION
9788	MTSS1	metastasis suppressor 1				GO_TISSUE_DEVELOPMENT
9244	CRLF1	cytokine receptor-like factor 1				GO_TISSUE_DEVELOPMENT
1741	DLG3	discs, large homolog 3 (Drosophila)				GO_TISSUE_DEVELOPMENT
646	BNC1	basonuclin 1				GO_TISSUE_DEVELOPMENT
7881	KCNAB1	potassium voltage-gated channel, shaker-related subfamily, beta member 1				GO_TISSUE_DEVELOPMENT
622	BDH1	3-hydroxybutyrate dehydrogenase, type 1				GO_TISSUE_DEVELOPMENT
7078	TIMP3	TIMP metallopeptidase inhibitor 3				GO_TISSUE_DEVELOPMENT
6338	SCNN1B	sodium channel, nonvoltage-gated 1, beta				GO_TISSUE_DEVELOPMENT
23671	TMEFF2	transmembrane protein with EGF-like and two follistatin-like domains 2				GO_TISSUE_DEVELOPMENT
10309	CCNO	cyclin O				GO_TISSUE_DEVELOPMENT
80274	SCUBE1	signal peptide, CUB domain, EGF-like 1				GO_TISSUE_DEVELOPMENT
55504	TNFRSF19	tumor necrosis factor receptor superfamily, member 19				GO_TISSUE_DEVELOPMENT
54825	CDHR2	cadherin-related family member 2				GO_TISSUE_DEVELOPMENT
1266	CNN3	calponin 3, acidic				GO_TISSUE_DEVELOPMENT
1474	CST6	cystatin E/M				GO_TISSUE_DEVELOPMENT
4014	LOR	loricrin				GO_TISSUE_DEVELOPMENT
23254	KAZN	kazrin, periplakin interacting protein				GO_TISSUE_DEVELOPMENT
5493	PPL	periplakin				GO_TISSUE_DEVELOPMENT
246	ALOX15	arachidonate 15-lipoxygenase				GO_TISSUE_DEVELOPMENT
25884	CHRDL2	chordin-like 2				GO_TISSUE_DEVELOPMENT
2706	GJB2	gap junction protein, beta 2, 26kDa				GO_TISSUE_DEVELOPMENT
1144	CHRND	cholinergic receptor, nicotinic, delta				GO_TISSUE_DEVELOPMENT
6398	SECTM1	secreted and transmembrane 1				GO_TISSUE_DEVELOPMENT
3131	HLF	hepatic leukemia factor				GO_TISSUE_DEVELOPMENT
7104	TM4SF4	transmembrane 4 L six family member 4				GO_TISSUE_DEVELOPMENT
4232	MEST	mesoderm specific transcript homolog (mouse)				GO_TISSUE_DEVELOPMENT
57178	ZMIZ1	zinc finger, MIZ-type containing 1					GO_ORGAN_MORPHOGENESIS			GO_REGULATION_OF_TRANSCRIPTION_FROM_RNA_POLYMERASE_II_PROMOTER	GO_EMBRYO_DEVELOPMENT	GO_POSITIVE_REGULATION_OF_GENE_EXPRESSION
3211	HOXB1	homeobox B1					GO_ORGAN_MORPHOGENESIS			GO_REGULATION_OF_TRANSCRIPTION_FROM_RNA_POLYMERASE_II_PROMOTER	GO_EMBRYO_DEVELOPMENT	GO_POSITIVE_REGULATION_OF_GENE_EXPRESSION
5013	OTX1	orthodenticle homeobox 1					GO_ORGAN_MORPHOGENESIS			GO_REGULATION_OF_TRANSCRIPTION_FROM_RNA_POLYMERASE_II_PROMOTER	GO_EMBRYO_DEVELOPMENT	GO_POSITIVE_REGULATION_OF_GENE_EXPRESSION
3234	HOXD8	homeobox D8					GO_ORGAN_MORPHOGENESIS			GO_REGULATION_OF_TRANSCRIPTION_FROM_RNA_POLYMERASE_II_PROMOTER	GO_EMBRYO_DEVELOPMENT	GO_POSITIVE_REGULATION_OF_GENE_EXPRESSION
4188	MDFI	MyoD family inhibitor					GO_ORGAN_MORPHOGENESIS			GO_REGULATION_OF_TRANSCRIPTION_FROM_RNA_POLYMERASE_II_PROMOTER	GO_EMBRYO_DEVELOPMENT
7703	PCGF2	polycomb group ring finger 2					GO_ORGAN_MORPHOGENESIS			GO_REGULATION_OF_TRANSCRIPTION_FROM_RNA_POLYMERASE_II_PROMOTER	GO_EMBRYO_DEVELOPMENT
2200	FBN1	fibrillin 1					GO_ORGAN_MORPHOGENESIS			GO_REGULATION_OF_TRANSCRIPTION_FROM_RNA_POLYMERASE_II_PROMOTER	GO_EMBRYO_DEVELOPMENT
51741	WWOX	WW domain containing oxidoreductase					GO_ORGAN_MORPHOGENESIS			GO_REGULATION_OF_TRANSCRIPTION_FROM_RNA_POLYMERASE_II_PROMOTER		GO_POSITIVE_REGULATION_OF_GENE_EXPRESSION
4782	NFIC	nuclear factor I/C (CCAAT-binding transcription factor)					GO_ORGAN_MORPHOGENESIS			GO_REGULATION_OF_TRANSCRIPTION_FROM_RNA_POLYMERASE_II_PROMOTER		GO_POSITIVE_REGULATION_OF_GENE_EXPRESSION
390259	BSX	brain-specific homeobox					GO_ORGAN_MORPHOGENESIS			GO_REGULATION_OF_TRANSCRIPTION_FROM_RNA_POLYMERASE_II_PROMOTER		GO_POSITIVE_REGULATION_OF_GENE_EXPRESSION
7088	TLE1	transducin-like enhancer of split 1 (E(sp1) homolog, Drosophila)					GO_ORGAN_MORPHOGENESIS			GO_REGULATION_OF_TRANSCRIPTION_FROM_RNA_POLYMERASE_II_PROMOTER		GO_POSITIVE_REGULATION_OF_GENE_EXPRESSION
5066	PAM	peptidylglycine alpha-amidating monooxygenase					GO_ORGAN_MORPHOGENESIS			GO_REGULATION_OF_TRANSCRIPTION_FROM_RNA_POLYMERASE_II_PROMOTER
51513	ETV7	ets variant 7					GO_ORGAN_MORPHOGENESIS			GO_REGULATION_OF_TRANSCRIPTION_FROM_RNA_POLYMERASE_II_PROMOTER
3167	HMX2	H6 family homeobox 2					GO_ORGAN_MORPHOGENESIS				GO_EMBRYO_DEVELOPMENT	GO_POSITIVE_REGULATION_OF_GENE_EXPRESSION
10804	GJB6	gap junction protein, beta 6, 30kDa					GO_ORGAN_MORPHOGENESIS				GO_EMBRYO_DEVELOPMENT
79925	SPEF2	sperm flagellar 2					GO_ORGAN_MORPHOGENESIS				GO_EMBRYO_DEVELOPMENT
340784	HMX3	H6 family homeobox 3					GO_ORGAN_MORPHOGENESIS				GO_EMBRYO_DEVELOPMENT
3216	HOXB6	homeobox B6					GO_ORGAN_MORPHOGENESIS				GO_EMBRYO_DEVELOPMENT
3225	HOXC9	homeobox C9					GO_ORGAN_MORPHOGENESIS				GO_EMBRYO_DEVELOPMENT
257	ALX3	ALX homeobox 3					GO_ORGAN_MORPHOGENESIS				GO_EMBRYO_DEVELOPMENT
9132	KCNQ4	potassium voltage-gated channel, KQT-like subfamily, member 4					GO_ORGAN_MORPHOGENESIS				GO_EMBRYO_DEVELOPMENT
4237	MFAP2	microfibrillar-associated protein 2					GO_ORGAN_MORPHOGENESIS				GO_EMBRYO_DEVELOPMENT
2593	GAMT	guanidinoacetate N-methyltransferase					GO_ORGAN_MORPHOGENESIS				GO_EMBRYO_DEVELOPMENT
6331	SCN5A	sodium channel, voltage-gated, type V, alpha subunit					GO_ORGAN_MORPHOGENESIS
4886	NPY1R	neuropeptide Y receptor Y1					GO_ORGAN_MORPHOGENESIS
2050	EPHB4	EPH receptor B4					GO_ORGAN_MORPHOGENESIS
64065	PERP	PERP, TP53 apoptosis effector					GO_ORGAN_MORPHOGENESIS
3983	ABLIM1	actin binding LIM protein 1					GO_ORGAN_MORPHOGENESIS
59338	PLEKHA1	pleckstrin homology domain containing, family A (phosphoinositide binding specific) member 1					GO_ORGAN_MORPHOGENESIS
1363	CPE	carboxypeptidase E					GO_ORGAN_MORPHOGENESIS
389058	SP5	Sp5 transcription factor					GO_ORGAN_MORPHOGENESIS
60676	PAPPA2	pappalysin 2					GO_ORGAN_MORPHOGENESIS
333	APLP1	amyloid beta (A4) precursor-like protein 1					GO_ORGAN_MORPHOGENESIS
7089	TLE2	transducin-like enhancer of split 2 (E(sp1) homolog, Drosophila)					GO_ORGAN_MORPHOGENESIS
362	AQP5	aquaporin 5					GO_ORGAN_MORPHOGENESIS
8214	DGCR6	DiGeorge syndrome critical region gene 6					GO_ORGAN_MORPHOGENESIS
4288	MKI67	antigen identified by monoclonal antibody Ki-67					GO_ORGAN_MORPHOGENESIS
201501	ZBTB7C	zinc finger and BTB domain containing 7C							GO_REGULATION_OF_CELL_DIFFERENTIATION	GO_REGULATION_OF_TRANSCRIPTION_FROM_RNA_POLYMERASE_II_PROMOTER		GO_POSITIVE_REGULATION_OF_GENE_EXPRESSION
9063	PIAS2	protein inhibitor of activated STAT, 2							GO_REGULATION_OF_CELL_DIFFERENTIATION	GO_REGULATION_OF_TRANSCRIPTION_FROM_RNA_POLYMERASE_II_PROMOTER		GO_POSITIVE_REGULATION_OF_GENE_EXPRESSION
3356	HTR2A	5-hydroxytryptamine (serotonin) receptor 2A							GO_REGULATION_OF_CELL_DIFFERENTIATION
8654	PDE5A	phosphodiesterase 5A, cGMP-specific							GO_REGULATION_OF_CELL_DIFFERENTIATION
55544	RBM38	RNA binding motif protein 38							GO_REGULATION_OF_CELL_DIFFERENTIATION
10732	TCFL5	transcription factor-like 5 (basic helix-loop-helix)							GO_REGULATION_OF_CELL_DIFFERENTIATION
284207	METRNL	meteorin, glial cell differentiation regulator-like							GO_REGULATION_OF_CELL_DIFFERENTIATION
10297	APC2	adenomatosis polyposis coli 2							GO_REGULATION_OF_CELL_DIFFERENTIATION
19	ABCA1	ATP-binding cassette, sub-family A (ABC1), member 1							GO_REGULATION_OF_CELL_DIFFERENTIATION
8874	ARHGEF7	Rho guanine nucleotide exchange factor (GEF) 7							GO_REGULATION_OF_CELL_DIFFERENTIATION
8740	TNFSF14	tumor necrosis factor (ligand) superfamily, member 14							GO_REGULATION_OF_CELL_DIFFERENTIATION
341676	NEK5	NIMA (never in mitosis gene a)-related kinase 5							GO_REGULATION_OF_CELL_DIFFERENTIATION
1013	CDH15	cadherin 15, type 1, M-cadherin (myotubule)							GO_REGULATION_OF_CELL_DIFFERENTIATION
93145	OLFM2	olfactomedin 2							GO_REGULATION_OF_CELL_DIFFERENTIATION
493829	TRIM72	tripartite motif containing 72							GO_REGULATION_OF_CELL_DIFFERENTIATION
65989	DLK2	delta-like 2 homolog (Drosophila)							GO_REGULATION_OF_CELL_DIFFERENTIATION
28951	TRIB2	tribbles homolog 2 (Drosophila)							GO_REGULATION_OF_CELL_DIFFERENTIATION
8425	LTBP4	latent transforming growth factor beta binding protein 4							GO_REGULATION_OF_CELL_DIFFERENTIATION
9806	SPOCK2	sparc/osteonectin, cwcv and kazal-like domains proteoglycan (testican) 2							GO_REGULATION_OF_CELL_DIFFERENTIATION
9915	ARNT2	aryl-hydrocarbon receptor nuclear translocator 2								GO_REGULATION_OF_TRANSCRIPTION_FROM_RNA_POLYMERASE_II_PROMOTER	GO_EMBRYO_DEVELOPMENT	GO_POSITIVE_REGULATION_OF_GENE_EXPRESSION
8061	FOSL1	FOS-like antigen 1								GO_REGULATION_OF_TRANSCRIPTION_FROM_RNA_POLYMERASE_II_PROMOTER	GO_EMBRYO_DEVELOPMENT	GO_POSITIVE_REGULATION_OF_GENE_EXPRESSION
80312	TET1	tet methylcytosine dioxygenase 1								GO_REGULATION_OF_TRANSCRIPTION_FROM_RNA_POLYMERASE_II_PROMOTER	GO_EMBRYO_DEVELOPMENT	GO_POSITIVE_REGULATION_OF_GENE_EXPRESSION
1387	CREBBP	CREB binding protein								GO_REGULATION_OF_TRANSCRIPTION_FROM_RNA_POLYMERASE_II_PROMOTER	GO_EMBRYO_DEVELOPMENT	GO_POSITIVE_REGULATION_OF_GENE_EXPRESSION
3219	HOXB9	homeobox B9								GO_REGULATION_OF_TRANSCRIPTION_FROM_RNA_POLYMERASE_II_PROMOTER	GO_EMBRYO_DEVELOPMENT	GO_POSITIVE_REGULATION_OF_GENE_EXPRESSION
3206	HOXA10	homeobox A10								GO_REGULATION_OF_TRANSCRIPTION_FROM_RNA_POLYMERASE_II_PROMOTER	GO_EMBRYO_DEVELOPMENT	GO_POSITIVE_REGULATION_OF_GENE_EXPRESSION
27022	FOXD3	forkhead box D3								GO_REGULATION_OF_TRANSCRIPTION_FROM_RNA_POLYMERASE_II_PROMOTER	GO_EMBRYO_DEVELOPMENT	GO_POSITIVE_REGULATION_OF_GENE_EXPRESSION
6493	SIM2	single-minded homolog 2 (Drosophila)								GO_REGULATION_OF_TRANSCRIPTION_FROM_RNA_POLYMERASE_II_PROMOTER	GO_EMBRYO_DEVELOPMENT
3223	HOXC6	homeobox C6								GO_REGULATION_OF_TRANSCRIPTION_FROM_RNA_POLYMERASE_II_PROMOTER	GO_EMBRYO_DEVELOPMENT
5046	PCSK6	proprotein convertase subtilisin/kexin type 6								GO_REGULATION_OF_TRANSCRIPTION_FROM_RNA_POLYMERASE_II_PROMOTER	GO_EMBRYO_DEVELOPMENT
5724	PTAFR	platelet-activating factor receptor								GO_REGULATION_OF_TRANSCRIPTION_FROM_RNA_POLYMERASE_II_PROMOTER		GO_POSITIVE_REGULATION_OF_GENE_EXPRESSION
7015	TERT	telomerase reverse transcriptase								GO_REGULATION_OF_TRANSCRIPTION_FROM_RNA_POLYMERASE_II_PROMOTER		GO_POSITIVE_REGULATION_OF_GENE_EXPRESSION
1012	CDH13	cadherin 13, H-cadherin (heart)								GO_REGULATION_OF_TRANSCRIPTION_FROM_RNA_POLYMERASE_II_PROMOTER		GO_POSITIVE_REGULATION_OF_GENE_EXPRESSION
3164	NR4A1	nuclear receptor subfamily 4, group A, member 1								GO_REGULATION_OF_TRANSCRIPTION_FROM_RNA_POLYMERASE_II_PROMOTER		GO_POSITIVE_REGULATION_OF_GENE_EXPRESSION
55022	PID1	phosphotyrosine interaction domain containing 1								GO_REGULATION_OF_TRANSCRIPTION_FROM_RNA_POLYMERASE_II_PROMOTER		GO_POSITIVE_REGULATION_OF_GENE_EXPRESSION
1488	CTBP2	C-terminal binding protein 2								GO_REGULATION_OF_TRANSCRIPTION_FROM_RNA_POLYMERASE_II_PROMOTER		GO_POSITIVE_REGULATION_OF_GENE_EXPRESSION
3589	IL11	interleukin 11								GO_REGULATION_OF_TRANSCRIPTION_FROM_RNA_POLYMERASE_II_PROMOTER		GO_POSITIVE_REGULATION_OF_GENE_EXPRESSION
7022	TFAP2C	transcription factor AP-2 gamma (activating enhancer binding protein 2 gamma)								GO_REGULATION_OF_TRANSCRIPTION_FROM_RNA_POLYMERASE_II_PROMOTER		GO_POSITIVE_REGULATION_OF_GENE_EXPRESSION
4004	LMO1	LIM domain only 1 (rhombotin 1)								GO_REGULATION_OF_TRANSCRIPTION_FROM_RNA_POLYMERASE_II_PROMOTER		GO_POSITIVE_REGULATION_OF_GENE_EXPRESSION
339488	TFAP2E	transcription factor AP-2 epsilon (activating enhancer binding protein 2 epsilon)								GO_REGULATION_OF_TRANSCRIPTION_FROM_RNA_POLYMERASE_II_PROMOTER		GO_POSITIVE_REGULATION_OF_GENE_EXPRESSION
30062	RAX	retina and anterior neural fold homeobox								GO_REGULATION_OF_TRANSCRIPTION_FROM_RNA_POLYMERASE_II_PROMOTER		GO_POSITIVE_REGULATION_OF_GENE_EXPRESSION
4808	NHLH2	nescient helix loop helix 2								GO_REGULATION_OF_TRANSCRIPTION_FROM_RNA_POLYMERASE_II_PROMOTER		GO_POSITIVE_REGULATION_OF_GENE_EXPRESSION
10991	SLC38A3	solute carrier family 38, member 3								GO_REGULATION_OF_TRANSCRIPTION_FROM_RNA_POLYMERASE_II_PROMOTER		GO_POSITIVE_REGULATION_OF_GENE_EXPRESSION
4862	NPAS2	neuronal PAS domain protein 2								GO_REGULATION_OF_TRANSCRIPTION_FROM_RNA_POLYMERASE_II_PROMOTER		GO_POSITIVE_REGULATION_OF_GENE_EXPRESSION
54828	BCAS3	breast carcinoma amplified sequence 3								GO_REGULATION_OF_TRANSCRIPTION_FROM_RNA_POLYMERASE_II_PROMOTER		GO_POSITIVE_REGULATION_OF_GENE_EXPRESSION
7097	TLR2	toll-like receptor 2								GO_REGULATION_OF_TRANSCRIPTION_FROM_RNA_POLYMERASE_II_PROMOTER		GO_POSITIVE_REGULATION_OF_GENE_EXPRESSION
3394	IRF8	interferon regulatory factor 8								GO_REGULATION_OF_TRANSCRIPTION_FROM_RNA_POLYMERASE_II_PROMOTER		GO_POSITIVE_REGULATION_OF_GENE_EXPRESSION
4646	MYO6	myosin VI								GO_REGULATION_OF_TRANSCRIPTION_FROM_RNA_POLYMERASE_II_PROMOTER		GO_POSITIVE_REGULATION_OF_GENE_EXPRESSION
408	ARRB1	arrestin, beta 1								GO_REGULATION_OF_TRANSCRIPTION_FROM_RNA_POLYMERASE_II_PROMOTER		GO_POSITIVE_REGULATION_OF_GENE_EXPRESSION
4591	TRIM37	tripartite motif containing 37								GO_REGULATION_OF_TRANSCRIPTION_FROM_RNA_POLYMERASE_II_PROMOTER		GO_POSITIVE_REGULATION_OF_GENE_EXPRESSION
5443	POMC	proopiomelanocortin								GO_REGULATION_OF_TRANSCRIPTION_FROM_RNA_POLYMERASE_II_PROMOTER		GO_POSITIVE_REGULATION_OF_GENE_EXPRESSION
10743	RAI1	retinoic acid induced 1								GO_REGULATION_OF_TRANSCRIPTION_FROM_RNA_POLYMERASE_II_PROMOTER		GO_POSITIVE_REGULATION_OF_GENE_EXPRESSION
2354	FOSB	FBJ murine osteosarcoma viral oncogene homolog B								GO_REGULATION_OF_TRANSCRIPTION_FROM_RNA_POLYMERASE_II_PROMOTER		GO_POSITIVE_REGULATION_OF_GENE_EXPRESSION
148738	HFE2	hemochromatosis type 2 (juvenile)								GO_REGULATION_OF_TRANSCRIPTION_FROM_RNA_POLYMERASE_II_PROMOTER		GO_POSITIVE_REGULATION_OF_GENE_EXPRESSION
8204	NRIP1	nuclear receptor interacting protein 1								GO_REGULATION_OF_TRANSCRIPTION_FROM_RNA_POLYMERASE_II_PROMOTER		GO_POSITIVE_REGULATION_OF_GENE_EXPRESSION
2649	NR6A1	nuclear receptor subfamily 6, group A, member 1								GO_REGULATION_OF_TRANSCRIPTION_FROM_RNA_POLYMERASE_II_PROMOTER		GO_POSITIVE_REGULATION_OF_GENE_EXPRESSION
266743	NPAS4	neuronal PAS domain protein 4								GO_REGULATION_OF_TRANSCRIPTION_FROM_RNA_POLYMERASE_II_PROMOTER		GO_POSITIVE_REGULATION_OF_GENE_EXPRESSION
56963	RGMA	RGM domain family, member A								GO_REGULATION_OF_TRANSCRIPTION_FROM_RNA_POLYMERASE_II_PROMOTER		GO_POSITIVE_REGULATION_OF_GENE_EXPRESSION
6047	RNF4	ring finger protein 4								GO_REGULATION_OF_TRANSCRIPTION_FROM_RNA_POLYMERASE_II_PROMOTER		GO_POSITIVE_REGULATION_OF_GENE_EXPRESSION
2908	NR3C1	nuclear receptor subfamily 3, group C, member 1 (glucocorticoid receptor)								GO_REGULATION_OF_TRANSCRIPTION_FROM_RNA_POLYMERASE_II_PROMOTER		GO_POSITIVE_REGULATION_OF_GENE_EXPRESSION
163732	CITED4	Cbp/p300-interacting transactivator, with Glu/Asp-rich carboxy-terminal domain, 4								GO_REGULATION_OF_TRANSCRIPTION_FROM_RNA_POLYMERASE_II_PROMOTER		GO_POSITIVE_REGULATION_OF_GENE_EXPRESSION
84969	TOX2	TOX high mobility group box family member 2								GO_REGULATION_OF_TRANSCRIPTION_FROM_RNA_POLYMERASE_II_PROMOTER		GO_POSITIVE_REGULATION_OF_GENE_EXPRESSION
26053	AUTS2	autism susceptibility candidate 2								GO_REGULATION_OF_TRANSCRIPTION_FROM_RNA_POLYMERASE_II_PROMOTER		GO_POSITIVE_REGULATION_OF_GENE_EXPRESSION
3171	FOXA3	forkhead box A3								GO_REGULATION_OF_TRANSCRIPTION_FROM_RNA_POLYMERASE_II_PROMOTER		GO_POSITIVE_REGULATION_OF_GENE_EXPRESSION
56917	MEIS3	Meis homeobox 3								GO_REGULATION_OF_TRANSCRIPTION_FROM_RNA_POLYMERASE_II_PROMOTER		GO_POSITIVE_REGULATION_OF_GENE_EXPRESSION
90993	CREB3L1	cAMP responsive element binding protein 3-like 1								GO_REGULATION_OF_TRANSCRIPTION_FROM_RNA_POLYMERASE_II_PROMOTER		GO_POSITIVE_REGULATION_OF_GENE_EXPRESSION
4772	NFATC1	nuclear factor of activated T-cells, cytoplasmic, calcineurin-dependent 1								GO_REGULATION_OF_TRANSCRIPTION_FROM_RNA_POLYMERASE_II_PROMOTER		GO_POSITIVE_REGULATION_OF_GENE_EXPRESSION
4784	NFIX	nuclear factor I/X (CCAAT-binding transcription factor)								GO_REGULATION_OF_TRANSCRIPTION_FROM_RNA_POLYMERASE_II_PROMOTER		GO_POSITIVE_REGULATION_OF_GENE_EXPRESSION
148979	GLIS1	GLIS family zinc finger 1								GO_REGULATION_OF_TRANSCRIPTION_FROM_RNA_POLYMERASE_II_PROMOTER		GO_POSITIVE_REGULATION_OF_GENE_EXPRESSION
169792	GLIS3	GLIS family zinc finger 3								GO_REGULATION_OF_TRANSCRIPTION_FROM_RNA_POLYMERASE_II_PROMOTER		GO_POSITIVE_REGULATION_OF_GENE_EXPRESSION
57491	AHRR	aryl-hydrocarbon receptor repressor								GO_REGULATION_OF_TRANSCRIPTION_FROM_RNA_POLYMERASE_II_PROMOTER		GO_POSITIVE_REGULATION_OF_GENE_EXPRESSION
11278	KLF12	Kruppel-like factor 12								GO_REGULATION_OF_TRANSCRIPTION_FROM_RNA_POLYMERASE_II_PROMOTER		GO_POSITIVE_REGULATION_OF_GENE_EXPRESSION
389692	MAFA	v-maf musculoaponeurotic fibrosarcoma oncogene homolog A (avian)								GO_REGULATION_OF_TRANSCRIPTION_FROM_RNA_POLYMERASE_II_PROMOTER		GO_POSITIVE_REGULATION_OF_GENE_EXPRESSION
7003	TEAD1	TEA domain family member 1 (SV40 transcriptional enhancer factor)								GO_REGULATION_OF_TRANSCRIPTION_FROM_RNA_POLYMERASE_II_PROMOTER		GO_POSITIVE_REGULATION_OF_GENE_EXPRESSION
23261	CAMTA1	calmodulin binding transcription activator 1								GO_REGULATION_OF_TRANSCRIPTION_FROM_RNA_POLYMERASE_II_PROMOTER		GO_POSITIVE_REGULATION_OF_GENE_EXPRESSION
8433	UTF1	undifferentiated embryonic cell transcription factor 1								GO_REGULATION_OF_TRANSCRIPTION_FROM_RNA_POLYMERASE_II_PROMOTER		GO_POSITIVE_REGULATION_OF_GENE_EXPRESSION
55534	MAML3	mastermind-like 3 (Drosophila)								GO_REGULATION_OF_TRANSCRIPTION_FROM_RNA_POLYMERASE_II_PROMOTER		GO_POSITIVE_REGULATION_OF_GENE_EXPRESSION
1052	CEBPD	CCAAT/enhancer binding protein (C/EBP), delta								GO_REGULATION_OF_TRANSCRIPTION_FROM_RNA_POLYMERASE_II_PROMOTER		GO_POSITIVE_REGULATION_OF_GENE_EXPRESSION
253738	EBF3	early B-cell factor 3								GO_REGULATION_OF_TRANSCRIPTION_FROM_RNA_POLYMERASE_II_PROMOTER		GO_POSITIVE_REGULATION_OF_GENE_EXPRESSION
390874	ONECUT3	one cut homeobox 3								GO_REGULATION_OF_TRANSCRIPTION_FROM_RNA_POLYMERASE_II_PROMOTER		GO_POSITIVE_REGULATION_OF_GENE_EXPRESSION
4603	MYBL1	v-myb myeloblastosis viral oncogene homolog (avian)-like 1								GO_REGULATION_OF_TRANSCRIPTION_FROM_RNA_POLYMERASE_II_PROMOTER		GO_POSITIVE_REGULATION_OF_GENE_EXPRESSION
57593	EBF4	early B-cell factor 4								GO_REGULATION_OF_TRANSCRIPTION_FROM_RNA_POLYMERASE_II_PROMOTER		GO_POSITIVE_REGULATION_OF_GENE_EXPRESSION
58499	ZNF462	zinc finger protein 462								GO_REGULATION_OF_TRANSCRIPTION_FROM_RNA_POLYMERASE_II_PROMOTER		GO_POSITIVE_REGULATION_OF_GENE_EXPRESSION
116931	MED12L	mediator complex subunit 12-like								GO_REGULATION_OF_TRANSCRIPTION_FROM_RNA_POLYMERASE_II_PROMOTER		GO_POSITIVE_REGULATION_OF_GENE_EXPRESSION
136259	KLF14	Kruppel-like factor 14								GO_REGULATION_OF_TRANSCRIPTION_FROM_RNA_POLYMERASE_II_PROMOTER		GO_POSITIVE_REGULATION_OF_GENE_EXPRESSION
138715	ARID3C	AT rich interactive domain 3C (BRIGHT-like)								GO_REGULATION_OF_TRANSCRIPTION_FROM_RNA_POLYMERASE_II_PROMOTER		GO_POSITIVE_REGULATION_OF_GENE_EXPRESSION
23109	DDN	dendrin								GO_REGULATION_OF_TRANSCRIPTION_FROM_RNA_POLYMERASE_II_PROMOTER		GO_POSITIVE_REGULATION_OF_GENE_EXPRESSION
8028	MLLT10	myeloid/lymphoid or mixed-lineage leukemia (trithorax homolog, Drosophila); translocated to, 10								GO_REGULATION_OF_TRANSCRIPTION_FROM_RNA_POLYMERASE_II_PROMOTER		GO_POSITIVE_REGULATION_OF_GENE_EXPRESSION
4066	LYL1	lymphoblastic leukemia derived sequence 1								GO_REGULATION_OF_TRANSCRIPTION_FROM_RNA_POLYMERASE_II_PROMOTER		GO_POSITIVE_REGULATION_OF_GENE_EXPRESSION
285704	RGMB	RGM domain family, member B								GO_REGULATION_OF_TRANSCRIPTION_FROM_RNA_POLYMERASE_II_PROMOTER		GO_POSITIVE_REGULATION_OF_GENE_EXPRESSION
23090	ZNF423	zinc finger protein 423								GO_REGULATION_OF_TRANSCRIPTION_FROM_RNA_POLYMERASE_II_PROMOTER		GO_POSITIVE_REGULATION_OF_GENE_EXPRESSION
221937	FOXK1	forkhead box K1								GO_REGULATION_OF_TRANSCRIPTION_FROM_RNA_POLYMERASE_II_PROMOTER		GO_POSITIVE_REGULATION_OF_GENE_EXPRESSION
4778	NFE2	nuclear factor (erythroid-derived 2), 45kDa								GO_REGULATION_OF_TRANSCRIPTION_FROM_RNA_POLYMERASE_II_PROMOTER		GO_POSITIVE_REGULATION_OF_GENE_EXPRESSION
64067	NPAS3	neuronal PAS domain protein 3								GO_REGULATION_OF_TRANSCRIPTION_FROM_RNA_POLYMERASE_II_PROMOTER		GO_POSITIVE_REGULATION_OF_GENE_EXPRESSION
4783	NFIL3	nuclear factor, interleukin 3 regulated								GO_REGULATION_OF_TRANSCRIPTION_FROM_RNA_POLYMERASE_II_PROMOTER		GO_POSITIVE_REGULATION_OF_GENE_EXPRESSION
57332	CBX8	chromobox homolog 8								GO_REGULATION_OF_TRANSCRIPTION_FROM_RNA_POLYMERASE_II_PROMOTER
648	BMI1	BMI1 polycomb ring finger oncogene								GO_REGULATION_OF_TRANSCRIPTION_FROM_RNA_POLYMERASE_II_PROMOTER
56950	SMYD2	SET and MYND domain containing 2								GO_REGULATION_OF_TRANSCRIPTION_FROM_RNA_POLYMERASE_II_PROMOTER
138151	NACC2	NACC family member 2, BEN and BTB (POZ) domain containing								GO_REGULATION_OF_TRANSCRIPTION_FROM_RNA_POLYMERASE_II_PROMOTER
25959	KANK2	KN motif and ankyrin repeat domains 2								GO_REGULATION_OF_TRANSCRIPTION_FROM_RNA_POLYMERASE_II_PROMOTER
1602	DACH1	dachshund homolog 1 (Drosophila)								GO_REGULATION_OF_TRANSCRIPTION_FROM_RNA_POLYMERASE_II_PROMOTER
10608	MXD4	MAX dimerization protein 4								GO_REGULATION_OF_TRANSCRIPTION_FROM_RNA_POLYMERASE_II_PROMOTER
5813	PURA	purine-rich element binding protein A								GO_REGULATION_OF_TRANSCRIPTION_FROM_RNA_POLYMERASE_II_PROMOTER
4861	NPAS1	neuronal PAS domain protein 1								GO_REGULATION_OF_TRANSCRIPTION_FROM_RNA_POLYMERASE_II_PROMOTER
26137	ZBTB20	zinc finger and BTB domain containing 20								GO_REGULATION_OF_TRANSCRIPTION_FROM_RNA_POLYMERASE_II_PROMOTER
9208	LRRFIP1	leucine rich repeat (in FLII) interacting protein 1								GO_REGULATION_OF_TRANSCRIPTION_FROM_RNA_POLYMERASE_II_PROMOTER
7750	ZMYM2	zinc finger, MYM-type 2								GO_REGULATION_OF_TRANSCRIPTION_FROM_RNA_POLYMERASE_II_PROMOTER
6917	TCEA1	transcription elongation factor A (SII), 1								GO_REGULATION_OF_TRANSCRIPTION_FROM_RNA_POLYMERASE_II_PROMOTER
30818	KCNIP3	Kv channel interacting protein 3, calsenilin								GO_REGULATION_OF_TRANSCRIPTION_FROM_RNA_POLYMERASE_II_PROMOTER
7004	TEAD4	TEA domain family member 4								GO_REGULATION_OF_TRANSCRIPTION_FROM_RNA_POLYMERASE_II_PROMOTER
165	AEBP1	AE binding protein 1								GO_REGULATION_OF_TRANSCRIPTION_FROM_RNA_POLYMERASE_II_PROMOTER
11167	FSTL1	follistatin-like 1								GO_REGULATION_OF_TRANSCRIPTION_FROM_RNA_POLYMERASE_II_PROMOTER
7025	NR2F1	nuclear receptor subfamily 2, group F, member 1								GO_REGULATION_OF_TRANSCRIPTION_FROM_RNA_POLYMERASE_II_PROMOTER
644815	FAM83G	family with sequence similarity 83, member G								GO_REGULATION_OF_TRANSCRIPTION_FROM_RNA_POLYMERASE_II_PROMOTER
3174	HNF4G	hepatocyte nuclear factor 4, gamma								GO_REGULATION_OF_TRANSCRIPTION_FROM_RNA_POLYMERASE_II_PROMOTER
1609	DGKQ	diacylglycerol kinase, theta 110kDa								GO_REGULATION_OF_TRANSCRIPTION_FROM_RNA_POLYMERASE_II_PROMOTER
55509	BATF3	basic leucine zipper transcription factor, ATF-like 3								GO_REGULATION_OF_TRANSCRIPTION_FROM_RNA_POLYMERASE_II_PROMOTER
3090	HIC1	hypermethylated in cancer 1								GO_REGULATION_OF_TRANSCRIPTION_FROM_RNA_POLYMERASE_II_PROMOTER
10174	SORBS3	sorbin and SH3 domain containing 3								GO_REGULATION_OF_TRANSCRIPTION_FROM_RNA_POLYMERASE_II_PROMOTER
375616	KCP	kielin/chordin-like protein								GO_REGULATION_OF_TRANSCRIPTION_FROM_RNA_POLYMERASE_II_PROMOTER
10771	ZMYND11	zinc finger, MYND-type containing 11								GO_REGULATION_OF_TRANSCRIPTION_FROM_RNA_POLYMERASE_II_PROMOTER
390598	SKOR1	SKI family transcriptional corepressor 1								GO_REGULATION_OF_TRANSCRIPTION_FROM_RNA_POLYMERASE_II_PROMOTER
7050	TGIF1	TGFB-induced factor homeobox 1								GO_REGULATION_OF_TRANSCRIPTION_FROM_RNA_POLYMERASE_II_PROMOTER
83860	TAF3	TAF3 RNA polymerase II, TATA box binding protein (TBP)-associated factor, 140kDa								GO_REGULATION_OF_TRANSCRIPTION_FROM_RNA_POLYMERASE_II_PROMOTER
57600	FNIP2	folliculin interacting protein 2								GO_REGULATION_OF_TRANSCRIPTION_FROM_RNA_POLYMERASE_II_PROMOTER
8535	CBX4	chromobox homolog 4								GO_REGULATION_OF_TRANSCRIPTION_FROM_RNA_POLYMERASE_II_PROMOTER
1428	CRYM	crystallin, mu								GO_REGULATION_OF_TRANSCRIPTION_FROM_RNA_POLYMERASE_II_PROMOTER
8328	GFI1B	growth factor independent 1B transcription repressor								GO_REGULATION_OF_TRANSCRIPTION_FROM_RNA_POLYMERASE_II_PROMOTER
100128927	ZBTB42	zinc finger and BTB domain containing 42								GO_REGULATION_OF_TRANSCRIPTION_FROM_RNA_POLYMERASE_II_PROMOTER
84733	CBX2	chromobox homolog 2								GO_REGULATION_OF_TRANSCRIPTION_FROM_RNA_POLYMERASE_II_PROMOTER
23492	CBX7	chromobox homolog 7								GO_REGULATION_OF_TRANSCRIPTION_FROM_RNA_POLYMERASE_II_PROMOTER
51222	ZNF219	zinc finger protein 219								GO_REGULATION_OF_TRANSCRIPTION_FROM_RNA_POLYMERASE_II_PROMOTER
221895	JAZF1	JAZF zinc finger 1								GO_REGULATION_OF_TRANSCRIPTION_FROM_RNA_POLYMERASE_II_PROMOTER
11107	PRDM5	PR domain containing 5								GO_REGULATION_OF_TRANSCRIPTION_FROM_RNA_POLYMERASE_II_PROMOTER
2005	ELK4	ELK4, ETS-domain protein (SRF accessory protein 1)								GO_REGULATION_OF_TRANSCRIPTION_FROM_RNA_POLYMERASE_II_PROMOTER
1748	DLX4	distal-less homeobox 4								GO_REGULATION_OF_TRANSCRIPTION_FROM_RNA_POLYMERASE_II_PROMOTER
200014	CC2D1B	coiled-coil and C2 domain containing 1B								GO_REGULATION_OF_TRANSCRIPTION_FROM_RNA_POLYMERASE_II_PROMOTER
283248	RCOR2	REST corepressor 2								GO_REGULATION_OF_TRANSCRIPTION_FROM_RNA_POLYMERASE_II_PROMOTER
55502	HES6	hairy and enhancer of split 6 (Drosophila)								GO_REGULATION_OF_TRANSCRIPTION_FROM_RNA_POLYMERASE_II_PROMOTER
9705	ST18	suppression of tumorigenicity 18 (breast carcinoma) (zinc finger protein)								GO_REGULATION_OF_TRANSCRIPTION_FROM_RNA_POLYMERASE_II_PROMOTER
10046	MAMLD1	mastermind-like domain containing 1								GO_REGULATION_OF_TRANSCRIPTION_FROM_RNA_POLYMERASE_II_PROMOTER
9569	GTF2IRD1	GTF2I repeat domain containing 1								GO_REGULATION_OF_TRANSCRIPTION_FROM_RNA_POLYMERASE_II_PROMOTER
83439	TCF7L1	transcription factor 7-like 1 (T-cell specific, HMG-box)								GO_REGULATION_OF_TRANSCRIPTION_FROM_RNA_POLYMERASE_II_PROMOTER
7350	UCP1	uncoupling protein 1 (mitochondrial, proton carrier)								GO_REGULATION_OF_TRANSCRIPTION_FROM_RNA_POLYMERASE_II_PROMOTER
121549	ASCL4	achaete-scute complex homolog 4 (Drosophila)								GO_REGULATION_OF_TRANSCRIPTION_FROM_RNA_POLYMERASE_II_PROMOTER
6920	TCEA3	transcription elongation factor A (SII), 3								GO_REGULATION_OF_TRANSCRIPTION_FROM_RNA_POLYMERASE_II_PROMOTER
116113	FOXP4	forkhead box P4								GO_REGULATION_OF_TRANSCRIPTION_FROM_RNA_POLYMERASE_II_PROMOTER
200350	FOXD4L1	forkhead box D4-like 1								GO_REGULATION_OF_TRANSCRIPTION_FROM_RNA_POLYMERASE_II_PROMOTER
2298	FOXD4	forkhead box D4								GO_REGULATION_OF_TRANSCRIPTION_FROM_RNA_POLYMERASE_II_PROMOTER
2306	FOXD2	forkhead box D2								GO_REGULATION_OF_TRANSCRIPTION_FROM_RNA_POLYMERASE_II_PROMOTER
286380	FOXD4L3	forkhead box D4-like 3								GO_REGULATION_OF_TRANSCRIPTION_FROM_RNA_POLYMERASE_II_PROMOTER
2928	GSC2	goosecoid homeobox 2								GO_REGULATION_OF_TRANSCRIPTION_FROM_RNA_POLYMERASE_II_PROMOTER
63876	PKNOX2	PBX/knotted 1 homeobox 2								GO_REGULATION_OF_TRANSCRIPTION_FROM_RNA_POLYMERASE_II_PROMOTER
653404	FOXD4L6	forkhead box D4-like 6								GO_REGULATION_OF_TRANSCRIPTION_FROM_RNA_POLYMERASE_II_PROMOTER
103	ADAR	adenosine deaminase, RNA-specific									GO_EMBRYO_DEVELOPMENT	GO_POSITIVE_REGULATION_OF_GENE_EXPRESSION
10763	NES	nestin									GO_EMBRYO_DEVELOPMENT
5333	PLCD1	phospholipase C, delta 1									GO_EMBRYO_DEVELOPMENT
102	ADAM10	ADAM metallopeptidase domain 10									GO_EMBRYO_DEVELOPMENT
6343	SCT	secretin									GO_EMBRYO_DEVELOPMENT
775	CACNA1C	calcium channel, voltage-dependent, L type, alpha 1C subunit									GO_EMBRYO_DEVELOPMENT
320	APBA1	amyloid beta (A4) precursor protein-binding, family A, member 1									GO_EMBRYO_DEVELOPMENT
221833	SP8	Sp8 transcription factor									GO_EMBRYO_DEVELOPMENT
3238	HOXD12	homeobox D12									GO_EMBRYO_DEVELOPMENT
55997	CFC1	cripto, FRL-1, cryptic family 1									GO_EMBRYO_DEVELOPMENT
80319	CXXC4	CXXC finger protein 4									GO_EMBRYO_DEVELOPMENT
5954	RCN1	reticulocalbin 1, EF-hand calcium binding domain									GO_EMBRYO_DEVELOPMENT
2707	GJB3	gap junction protein, beta 3, 31kDa									GO_EMBRYO_DEVELOPMENT
55224	ETNK2	ethanolamine kinase 2									GO_EMBRYO_DEVELOPMENT
689	BTF3	basic transcription factor 3									GO_EMBRYO_DEVELOPMENT
8792	TNFRSF11A	tumor necrosis factor receptor superfamily, member 11a, NFKB activator										GO_POSITIVE_REGULATION_OF_GENE_EXPRESSION
2149	F2R	coagulation factor II (thrombin) receptor										GO_POSITIVE_REGULATION_OF_GENE_EXPRESSION
551	AVP	arginine vasopressin										GO_POSITIVE_REGULATION_OF_GENE_EXPRESSION
54566	EPB41L4B	erythrocyte membrane protein band 4.1 like 4B										GO_POSITIVE_REGULATION_OF_GENE_EXPRESSION
57521	RPTOR	regulatory associated protein of MTOR, complex 1										GO_POSITIVE_REGULATION_OF_GENE_EXPRESSION
4192	MDK	midkine (neurite growth-promoting factor 2)										GO_POSITIVE_REGULATION_OF_GENE_EXPRESSION
7546	ZIC2	Zic family member 2										GO_POSITIVE_REGULATION_OF_GENE_EXPRESSION
84632	AFAP1L2	actin filament associated protein 1-like 2										GO_POSITIVE_REGULATION_OF_GENE_EXPRESSION
114897	C1QTNF1	C1q and tumor necrosis factor related protein 1										GO_POSITIVE_REGULATION_OF_GENE_EXPRESSION
242	ALOX12B	arachidonate 12-lipoxygenase, 12R type										GO_POSITIVE_REGULATION_OF_GENE_EXPRESSION
2053	EPHX2	epoxide hydrolase 2, cytoplasmic										GO_POSITIVE_REGULATION_OF_GENE_EXPRESSION
9826	ARHGEF11	Rho guanine nucleotide exchange factor (GEF) 11										GO_POSITIVE_REGULATION_OF_GENE_EXPRESSION
4985	OPRD1	opioid receptor, delta 1										GO_POSITIVE_REGULATION_OF_GENE_EXPRESSION
9175	MAP3K13	mitogen-activated protein kinase kinase kinase 13										GO_POSITIVE_REGULATION_OF_GENE_EXPRESSION
11043	MID2	midline 2										GO_POSITIVE_REGULATION_OF_GENE_EXPRESSION
27000	DNAJC2	DnaJ (Hsp40) homolog, subfamily C, member 2										GO_POSITIVE_REGULATION_OF_GENE_EXPRESSION
22924	MAPRE3	microtubule-associated protein, RP/EB family, member 3										GO_POSITIVE_REGULATION_OF_GENE_EXPRESSION
23085	ERC1	ELKS/RAB6-interacting/CAST family member 1										GO_POSITIVE_REGULATION_OF_GENE_EXPRESSION
2122	MECOM	MDS1 and EVI1 complex locus										GO_POSITIVE_REGULATION_OF_GENE_EXPRESSION
23034	SAMD4A	sterile alpha motif domain containing 4A										GO_POSITIVE_REGULATION_OF_GENE_EXPRESSION
3038	HAS3	hyaluronan synthase 3										GO_POSITIVE_REGULATION_OF_GENE_EXPRESSION
387496	RASL11A	RAS-like, family 11, member A										GO_POSITIVE_REGULATION_OF_GENE_EXPRESSION
9586	CREB5	cAMP responsive element binding protein 5										GO_POSITIVE_REGULATION_OF_GENE_EXPRESSION
51334	PRR16	proline rich 16										GO_POSITIVE_REGULATION_OF_GENE_EXPRESSION
10605	PAIP1	poly(A) binding protein interacting protein 1										GO_POSITIVE_REGULATION_OF_GENE_EXPRESSION
23541	SEC14L2	SEC14-like 2 (S. cerevisiae)										GO_POSITIVE_REGULATION_OF_GENE_EXPRESSION
25926	NOL11	nucleolar protein 11										GO_POSITIVE_REGULATION_OF_GENE_EXPRESSION
27074	LAMP3	lysosomal-associated membrane protein 3										GO_POSITIVE_REGULATION_OF_GENE_EXPRESSION
4641	MYO1C	myosin IC										GO_POSITIVE_REGULATION_OF_GENE_EXPRESSION
282996	RBM20	RNA binding motif protein 20										GO_POSITIVE_REGULATION_OF_GENE_EXPRESSION
85409	NKD2	naked cuticle homolog 2 (Drosophila)										GO_POSITIVE_REGULATION_OF_GENE_EXPRESSION
