# Supplementary material for: EZH2 is overexpressed in transitional preplasmablasts and is involved in human plasma cell differentiation
Source: Leukemia. 2019 Feb 12;33(8):2047–60. doi: 10.1038/s41375-019-0392-1 (PMC6756037; doi:10.1038/s41375-019-0392-1)
Supplement: Supplementary file 7 — Supplementary Table S4 [file 41375_2019_392_MOESM7_ESM.xlsx]

## Sheet: MBC signature genes
Supplementary Table S4 : H3K27me3 and EZH2-associated genes during PCD
Expression	upregulated in MBC, downregulated in prePB/PB	upregulated in MBC, downregulated in prePB/PB	downregulated in MBC, upregulated in prePB/PB	downregulated in MBC, upregulated in prePB/PB
ChIP-seq	/	H3K27me3 or H3K27me3+EZH2	/	EZH2o
	FAM26F	SSB	MME	ABHD2
	LGALS9	STARD9	NDFIP2	AURKA
	MYLK	MAP4	CHAC2	XKRX
	PBXIP1	ARHGAP21	FAM118B	TXNDC15
	AUP1	SMAD7	AURKA	MYB
	CHMP3	ZNF362	PPIL1	CLCC1
	FOXK1	FAM204A	XKRX	PARP1
	CPSF3L	FAM133B	MRPL51	NAGA
	LETM1	DDX47	ARV1	VKORC1L1
	MYH9	SESTD1	C1GALT1C1	PLEKHA8
	TTF1	PTPN12	VDR	RAB23
	TOR3A	SFI1	SPCS2	YWHAG
	CPEB2	PPP2R5E	BUB1	ATXN3
	WASF1	ZNF331	MINPP1	RHBDD1
	FAM184B	HERC2	NDUFA8	ZBTB8OS
	HLA-DRB1	PYROXD2	CLN5	TPD52
	RANBP6	ZNF43	AK2	KIAA0391
	VEZF1	TTBK2	FBXO22	MND1
	HERC2	CBX6	ATP6V1C1	E2F2
	TBC1D5	NPIPA1	OAS2	DIAPH3
	PRDM11	FRYL	MANF	VAMP4
	CD44	RAF1	QPCT	ECHDC1
	GPS2	CLK4	TXNDC15	POLH
	ZNF791	GNRH1	GJA9	DTL
	OSBPL8	EAF1	MYB	ALG10
	CPSF4	ABTB1	SLC39A8	ALG3
	OGT	SMC6	IGF1	GLS
	PPP1R14B	GABPA	NANS	IFT46
	ATXN1	TATDN2	CD226	REEP3
	GTF3C5	PPM1F	AARS	MSANTD4
	ZNF469	PDLIM1	SEMA4A	GALK2
	FBXL5	TMX4	PDGFD	SAC3D1
	DRAM2	WDR19	SLC39A14	CCPG1
	RBM25	CCNJ	PIGK	MGAT3
	PPIL4	FBF1	RCBTB2	NLN
	GRAMD1C	EIF5	ATG4C	MAPK13
	TUBGCP3	YTHDC1	SMCO4	FBXO43
	HECTD4	MAP2K7	KCNN3	ZFAND4
	ING5	YTHDF1	DYNLL1	SLC1A4
	TSC22D4	UBALD2	HMGCL	NCAPG2
	ZNF844	KRR1	IFNAR1	TBL2
	TMEM127	TMEM231	UGDH	IDE
	DCAF16	HNRNPA0	CDK2AP2	PAAF1
	TMEM185B	ITIH4	LACTB2	FAM98A
	CDC42SE2	AHI1	PSAT1	GNG5
	IKBKB	BLOC1S4	PPCDC	CAMKK2
	ICA1L	VAMP3	CD164	CWC27
	RHOQ	SOCS5	WBP5	NKIRAS1
	PYROXD2	GNG11	KDELR2	CCND2
	REV3L	UBXN2B	GINS1	UBE2J2
	ANXA2R	RALGAPB	NDUFAF1	GOT1
	NDST1	PTBP2	TTC9C	GLT8D1
	C9orf156	ZNF44	ALDH1L2	YIPF1
	DYNC1H1	RAP2C	SPRED2	ATP5J
	DPEP3	DCAF4	SRPRB	ALDH18A1
	DYNLT1	SDHB	IRF2	GHITM
	SKIL	RARRES3	SLC31A1	DNAJC24
	ROCK1	PTGS1	ETNK1	ELK3
	EML6	SIVA1	GIN1	UBE2C
	CHML	RPL29	PCTP	CERK
	ZNF326	OTUD3	ANKRD46	MTX2
	LRCH4	TMEM62	GOLPH3L	BUB1B
	SNAPC4	NOD1	THAP5	C2orf76
	VILL	COQ10B	MAN1A2	APMAP
	HAUS8	DPP7	SEC22B	PHF14
	ING1	ZNF430	ALG1	LMBR1
	DDHD2	WDR60	SNAPIN	GLG1
	HAX1	COL18A1	OXNAD1	DDX19A
	AKAP13	IFRD1	CDC6	AQP3
	SPATA20	C18orf25	CHST11	STX17
	RNF19A	KIAA0556	FAM114A2	TP73
	ZBED4	ZNF18	BPNT1	TTK
	HLA-DRA	RPS28	CCNB1	AP3M1
	STK38	NCK2	LIMA1	CDC7
	GTF3C1	CLEC2B	SEC61A1	C9orf69
	MMAA	CAPN2	E2F6	PLK1
	KYNU	ZNF32	NDUFB3	C15orf40
	NDRG1	PARP8	UBE2L3	PHB
	UBN1	ARL4A	FAM69A	ACAT1
	RCOR1	MTCH1	MAGOHB	CKS2
	ZNF286A	CD37	CLCC1	CBR4
	BRWD3	CCDC50	SELPLG	LSM6
	TMEM66	RBBP6	XRCC4	ATP6V1D
	DPH5	KIF16B	PSME3	LCLAT1
	ABT1	CRTAP	CD59	TPMT
	EPG5	PACS2	MKKS	MPZL1
	GATA2	HBB	MLYCD	DECR1
	ZNF207	GPRASP1	TMEM214	AKR1B1
	SULT1A1	REM2	VPS35	TUBGCP4
	ZNF513	TTN	AIFM2	ZNHIT1
	HLA-DRB1	AREL1	C3orf67	IVD
	GAPT	MYLK	ELP3	DNAJC10
	LPGAT1	FOXK1	TMBIM6	SCYL3
	ZNF43	CPEB2	BIK	TIRAP
	IP6K1	WASF1	AMIGO3	CREB3
	INPP5E	PRDM11	ACADM	TMEM104
	ARF5	ATXN1	MON1A	CD3EAP
	LANCL2	ZNF469	OSTC	HN1
	MROH1	EML6	TIMM8B	WDHD1
	SCAF4	VILL	CAMK1	SEC24A
	TTBK2	GATA2	ZNRF1	TMEM109
	RPL36	DOCK10	MANEA	MDH1
	CBX6	MAST4	PANK1	SMIM15
	PIK3R1	HECTD2	PRDX3	FITM2
	SSB	FKBP1B	SEC62	CREB3L2
	NPIPA1	RAB20	SRP54	CERS6
	PMM1	BTBD9	PGBD2	SMARCAL1
	SNX10	BMI1	AICDA	SOCS2
	PPP1R16B	PLCG1	LRIF1	MITD1
	TFEB	CHD6	ZMYM6	APOBEC3G
	FAM117B	ULK4	TMA16	TTC22
	RAB11FIP3	FAM172A	PIGF	PRDX5
	RANBP2	NRIP1	ARL3	CHTOP
	CCDC88C	DYNC1LI2	QPRT	SEPSECS
	TBC1D25	STARD10	YIPF4	BRCA1
	EIF4A2	OTUB1	PREB	VPS45
	NDNL2	ADAP1	MSRB1	RPF2
	MDN1	STK10	PARP1	CEP57L1
	KIAA0368	FGD3	IDH1	DDX58
	ANGEL2	EFCAB2	OAS1	ITFG1
	RBM10	APP	SERINC3	KIF2A
	NIP7	PRKAG2	MSRB2	TXLNA
	DOCK10	SOX5	TNFRSF17	THOC7
	FOXJ2	NOTCH2	ECI2	GOLGA3
	TMOD2	LPP	THAP6	MRE11A
	ZHX1	SDK2	SLC25A11	MIF
	FRYL	TAOK3	N6AMT2	SCG5
	MAST4	MYO1F	GAS6	BCKDHB
	HLA-DRB1	GSE1	RWDD2B	BHLHE41
	GORAB	NBEA	CHCHD7	PRKDC
	HECTD2	ARHGEF10	IKBIP	MRPL43
	AQR	SH3PXD2A	C9orf64	PRDX2
	SHOC2	NR3C1	ICAM2	C16orf59
	STX3	GPM6A	NAGA	FAM8A1
	ANKRD49	GOLGA6L10	STT3A	CHAF1A
	RAF1	SYNJ2	TSEN15	PDCD6IP
	LILRA4	ABL1	ABRACL	TRIM14
	FAM156A	ATP8B1	PDIA5	TRDMT1
	DDX26B	DCP2	SLC35B3	PIGK
	ZMYM5	ZFHX3	RAD51C	XRCC4
	RIF1	PHF3	S100A11	CD59
	TNIP1	KLHL29	OTUD7B	KDM5A
	ZNF318	KIF21B	HRSP12	HDLBP
	AP1S3	ACACB	METTL13	SUCLA2
	SLC12A6	TERF1	VKORC1	POLR3B
	ATP6V1H	SUSD1	TIMMDC1	NDFIP1
	DHX37	BCR	DLAT	CCDC167
	ATG4D	LUZP1	SPCS3	EXOSC3
	RTF1	HHAT	CRELD2	UBE2K
	HSPD1	MBD5	DERL3	TM9SF4
	PTCD3	MXRA7	DTD2	RNF214
	KLF10	C10orf12	MRPS31	VPS41
	SCAF8	MPP7	MLEC	AKIP1
	CEP164	LBH	BCKDK	DHFR
	FKBP1B	TACC1	ARF4	SLFN12
	SEC23A	TSC22D1	RNF34	CCDC77
	CELF1	NFIC	RNASEH2A	UBE3A
	ZNF605	ZFP36L1	MRPS18C	CITED2
	RAB20	GNAZ	KDM5A	MGLL
	CLK4	KLF13	GTF2H1	JRK
	BTBD9	LEMD2	RALBP1	UBE3D
	N4BP2L2	SIMC1	RPAP2	ALG6
	UBAC1	CRYM	SLC41A2	KCMF1
	TAGLN2	ZBTB39	ERI2	BATF
	CDKN2AIP	METRNL	HSD17B4	CD58
	AEN	SACS	TMEM99	TTI2
	RPUSD2	F13A1	ABHD2	GBA3
	NUFIP1	RAB31	HMMR	WDR7
	BMI1	LHPP	ELAC1	NBAS
	ZDHHC18	FGF9	SEC13	FUOM
	SLA2	OCLN	SLC1A5	AAMDC
	LCOR	GALNT11	SPOP	MINPP1
	CCDC23	C20orf194	KCTD21	AK2
	TUBGCP2	DDR1	VKORC1L1	NANS
	PLCG1	RERE	VPS72	SLC39A14
	TBP	FCGR2A	PHGDH	ATG4C
	ZNF675	MLLT10	IPO11	PSAT1
	PHACTR1	ZBTB20	PDIA4	NDUFAF1
	ZNF600	ARHGEF10L	SCLT1	IRF2
	GNRH1	NSFL1C	MELK	MLYCD
	POLR1C	RABGAP1L	SSR1	PGBD2
	GLYR1	ITGA2B	WDR12	TMA16
	PDPK1	MRPS31P5	MFAP3	RAD51C
	CHD6	SYPL1	CNPY2	MRPS31
	RBM39	DGKQ	ERAP1	TSFM
	FAM120AOS	RALGAPA2	COPB2	PRDX4
	UBR2	HOMER3	WBSCR16	TECR
	SLC7A5P1	ZZZ3	UBE2V2	AGPS
	ZNF775	CBFA2T3	PLEKHA8	IMPAD1
	ULK4	C11orf96	SLAMF7	TST
	PI4KB	IRF8	RPP25L	GBA
	FAM172A	ENC1	ECT2	CSE1L
	TSPYL5	LAMA5	TSFM	HMGB3
	NPIPA1	MYC	BARD1	MRPL20
	MTMR9	CIZ1	PPP3R1	PSPH
	DNMBP	DNMT3A	SERPINI1	FAM122A
	CBR3	DIRAS1	SLC25A17	RAD54B
	PRKX	SCRN1	COPZ1	RAB10
	NRDE2	ARHGEF1	SLC33A1	ZFYVE21
	SAMD12	BEND4	LAP3	COPS7B
	CDK5RAP1	ZC3H12D	TMEM200A	CMC1
	TRIM8	CELF2	RAB23	ACOX1
	SAP30L	FLT1	MRPS14	SURF4
	RASSF3	BAMBI	PARG	MAGEH1
	NRIP1	FAM167A	MRPL35	DUSP7
	ZNF532	SCMH1	GNS	RAD54L
	DDX39A	ARF1	SYNCRIP	DSTN
	DYNC1LI2	FA2H	SUV39H2	TMEM179B
	DBF4	NBPF10	SLC38A10	TMEM199
	CHRAC1	NPHP3	TBC1D7	POP1
	CDAN1	MAN2B2	MAML3	DNAJB6
	TNFSF13	NR4A1	OGFOD1	UBFD1
	ERICH1	SLC37A1	METTL6	TRIM27
	RNPC3	MAP4K1	PARS2	STT3B
	PKN2	CCNY	CD38	MBTPS2
	MARCH3	STK24	SLC35A5	CHMP5
	TMC6	NBPF1	PRKAR1A	TEFM
	BTBD1	RHOBTB3	PRDX4	DET1
	RABGGTB	B4GALT1	C19orf10	JMJD4
	PHF11	SBF2	CRIPT	ALG5
	CHMP2B	PLEKHG1	KLHL6	ZNF225
	STARD10	UBAC2	TECR	PRPSAP2
	CRAMP1L	CBX4	KIF11	SMC2
	OTUB1	TTC39C	EAF2	C7orf49
	RBM5	NFATC1	UMPS	PPIB
	TRIOBP	BCL2	AGPS	QDPR
	PMPCB	SATB1	B3GNT9	CENPF
	ADAP1	SOX6	HIRIP3	TXNDC9
	TRAF3IP3	CLU	LMAN2	SAR1B
	EAF1	ZMYND11	CENPQ	C9orf40
	ARPP19	BIN1	HDLBP	HIST1H2BD
	VPS13B	FOSB	TOMM5	SIRT5
	STK10	SAMD4A	SLC1A1	YAE1D1
	ATF6	UTRN	FGFR1OP	SETX
	PLEKHM1	RNF130	RPP40	EXO1
	RB1CC1	PHC2	SPTSSA	NUF2
	PHIP	TMEM242	CKAP2	GPATCH2
	METTL16	KIF5C	RER1	MAN1A1
	CELSR3	SERPINB6	IMPAD1	HDHD2
	CCDC82	SNX2	ITGA6	SPCS1
	ADAT1	GDPD5	GEMIN6	PIGN
	ARHGAP8	FAM150B	EMC2	BLNK
	FGD3	SHISA8	ZFP64	PGAM1
	KMT2C	GDF11	TM9SF1	GPN3
	EFCAB2	PDE4B	NDUFAF3	TRIM13
	MAST3	CASP8	GINS3	TRNT1
	ABTB1	CAST	PDHB	VWA5A
	RBMXL1	PAIP1	BCAR3	EXOSC7
	PPAP2B	ZEB1	ASRGL1	RPN2
	CNOT8	BRD3	TST	MPHOSPH9
	TAF8	AMPD3	KNSTRN	TADA2A
	NFATC2IP	KLF4	GBA	RNF14
	KDM6A	IQSEC1	YWHAG	FAM50B
	APP	ZBTB10	BMP6	NSD1
	APH1A	SNX9	INIP	DCAF10
	STARD9	PDE8A	MGAT1	MFSD3
	FAM189B	FRY	HSBP1	ZBED2
	FTH1	RIMKLB	CSE1L	GORASP2
	ZFX	PELI2	ZNF175	ST8SIA4
	PRKAG2	DLGAP4	MGST2	DIEXF
	GCH1	SCML4	MREG	RRP36
	RPLP2	IL12A	SEL1L	SNX1
	SOX5	CENPV	EIF2S1	SLFN11
	ZBTB2	SPTBN1	BET1	FAM126A
	NOTCH2	PHF2	ATXN3	POLA2
	LPP	CUX1	RPS27L	HIST1H2BC
	SURF1	DYRK2	PCYOX1	OSGEPL1
	MBNL2	SLC6A6	ZNF691	GPKOW
	IAH1	WNT3	C14orf142	LARS
	NIN	GPATCH2L	SUGT1	MTHFD1L
	PTCRA	SCAPER	HMGB3	TTI1
	RAB11A	RAB37	RHBDD1	POLR3G
	PASK	ENGASE	ZBTB8OS	MYL6B
	AGO4	NR3C2	CYS1	STAM2
	PROSER1	TCF12	ALDH6A1	LIN52
	DENND4C	L1CAM	ELP6	NCBP2
	ANKHD1	C12orf42	MRPL20	SYT11
	KRAS	MBP	PEX3	ANKRD44
	RANBP10	TMEM163	C14orf119	MFSD1
	SF3B1	ID3	ICMT	ABHD3
	SDK2	FOS	SLC44A1	ZFYVE1
	TAOK3	GFOD1	ZNF226	MRPL48
	MCM3AP	SSBP4	COPG1	HERC4
	NLRC3	ZNF395	PSPH	POLR1B
	DPH3P1	CYTH3	PAGR1	HIST1H2AD
	ELK1	ARAP2	TPD52	RRM1
	MAFK	BANK1	MZB1	ASPH
	MYH3	PDLIM2	PCMT1	ZMPSTE24
	EFHC1	COL18A1	DNAJC1	SEH1L
	GPR65	CAMK2N1	ALG8	KLHDC3
	RCN2	BLK	FAM122A	MIPEP
	CHKA	ANK3	RAD54B	HSDL2
	CCDC88B	CBX7	ACTL6A	BFAR
	TUFM	FBLIM1	ELMOD2	BRMS1L
	CFLAR	GSK3B	CTNNAL1	CLTC
	RAPGEF1	AHNAK	ABCB6	SEC31A
	MYO1F	BACE2	RTN3	RAD51AP1
	EXOSC9	LRRFIP1	YIPF5	MRPL28
	FCRL2	KLF3	C16orf95	ITGA4
	JMJD7	HIVEP3	CLPTM1L	MTHFS
	ZBED6	LYSMD2	SLC25A12	LIG3
	ADPGK	NSMF	COMMD4	ATE1
	TRIP12	SKI	UBE2J1	PITPNA
	SMC6	LY86	GTF2A1	SAE1
	SRRM1	SIGIRR	PNKD	SLC35B1
	CLINT1	JAZF1	KIAA0391	AIG1
	GSE1	ALOX5	NT5DC2	GSTCD
	EFCAB14	CREBBP	CAV1	CSNK2A1
	DHX9	TCEA1	MCEE	AP2A2
	EWSR1	FLNB	RMI1	PPP2R1B
	NBEA	NR4A3	UBA5	PLD3
	BEX4	GNG7	THTPA	TRIP4
	DEK	NEDD4L	IGH	MFSD11
	NPIPA2	SNED1	RFT1	ANKRD40
	LOC286052	PHTF2	MRPL19	SSX2IP
	ZCCHC7	RBMS1	CEP55	MFI2
	ARHGEF10	ANKS6	EHHADH	UBE2D2
	COX17	CXCL16	RMND5B	KHK
	DSE	PXDC1	WDR76	MTIF2
	MED31	GAB2	TCL1A	MIF
	LOC283270	BTNL9	STAMBP	TMPO
	NEK3	ZNF853	HS2ST1	TMED2
	IL17RA	HPS1	TM9SF3	SMIM7
	YOD1	ARRB1	NLRP4	CRYZ
	EMD	KCNH8	SERP2	MRPL13
	GABPA	RNF135	UHRF1	RBBP4
	GAK	ZNF32	SRBD1	SMUG1
	PAN2	AP5B1	MDM2	TPI1
	TUBB2A	MCOLN2	CKLF	JMJD1C
	ANKLE2	AREG	ZSWIM3	PDCD2
	SH3PXD2A	DUSP4	UGGT1	ASUN
	TSPAN17	DBNDD2	HIBCH	ZNF561
	BHLHE40	CAPN3	SUCLA2	PHAX
	ANAPC16	ERCC1	MGAT2	SLC7A1
	FCF1	BAIAP3	HDDC3	ME2
	LOC100506922	GALNT10	CCDC51	UBQLN1
	WDR11	C4orf46	IGH	PSMB3
	WDR52	RBM38	RNF170	PRMT1
	WDR75	MOB3B	PSMB2	NUP133
	SETD6	SMAGP	GTPBP8	RNF149
	NPRL2	EMILIN2	RAB10
	IRAK2	TGIF1	TMEM126B
	PRKAR2A	CRIM1	ZFYVE21
	CXCR4	TLE1	PPP2CB
	GET4	RIPK1	HYOU1
	NR3C1	EBF1	COPS7B
	PPP6R1	ADARB1	TMEM208
	PIK3CD	ZCCHC2	CASP6
	DAP	CNR1	AMPD1
	PKD1	RAP1GAP2	ARHGAP18
	ATXN7	PTPRK	ARL1
	HP1BP3	IGF1R	KEAP1
	GPM6A	VAV3	PREPL
	EIF3H	KCNQ1	MRPL18
	SLC10A3	PTK2	PRADC1
	SPEN	CDK5R1	ACN9
	ELF4	UST	CENPO
	GOLGA6L10	BACH2	CMC1
	SYNJ2	STMN3	AGA
	MOB1A	CD24	TAF9
	ITPRIP	RORA	TRMT10A
	TATDN2	GRASP	GPSM2
	BUD13	PWWP2B	GCDH
	MRGBP	KIF13A	WDR61
	ARRB2	IRS2	PI4K2B
	SLTM	MAP4K4	GGH
	SLK	ST14	TMEM106B
	WDR74	ELK4	POLR3B
	PDCD5	ICOSLG	C11orf24
	NPEPL1	CAMKK1	ACP2
	ABL1	ZBTB16	ARSA
	RABGGTB	B3GNT7	NLK
	AKIRIN2	AUTS2	PIN4
	SNIP1	FOXP4	GCSAM
	FAIM3	LZTS3	ACOX1
	ACRC	KLF2	CHST12
	DNAJC7	CARNS1	CEP128
	SIK2	CELSR1	NIT1
	ATP8B1	PBX3	FAM171A1
	HSPB11	SMAD3	TXNDC17
	PPM1F	PRKCE	FARSB
	FAM73B	FOXP1	ARFIP1
	NR2C1	SOX7	SS18
	PDLIM1	PSD3	SH3RF1
	SF3A3	CD1D	CHCHD4
	FXYD5	CSGALNACT1	MYCBP
	COG3	ZMYM2	TMEM69
	WDR59	PLEKHA1	MND1
	SLC39A3	SLC25A29	TXNDC5
	IFFO2	JAM3	TCAIM
	SRSF7	NR4A2	IP6K2
	ZNF131	GABBR1	FAM203A
	FAM208B	DLL1	DPCD
	FLJ45340	SPOCK2	AP2B1
	MTPAP	MEGF6	ACOT13
	DCP2	DENND5A	ADAT3
	ZFHX3	MIB2	UGGT2
	SDR39U1	MARCH1	LMAN2L
	NPIPB11	MTSS1	CDCA5
	PWP1	DICER1	MYO1D
	CARKD	ARRDC2	PIGO
	APPL2	SNN	TMED9
	CASC3	AFF3	DFFA
	BBIP1	RIN3	ACSL3
	DENND6A	CASZ1	SURF4
	EIF3A	DUSP8	RPRD1A
	PABPC1L	ZNF844	CDK5
	CCDC6	DPEP3	CDPF1
	UBE2D3	AKAP13	PLOD1
	WDPCP	SPATA20	UCHL1
	MAD2L1BP	ZNF286A	PNPLA4
	GMIP	DPH5	UBE2H
	COBLL1	ABT1	E2F2
	TAF10	EPG5	PCNA
	SCAF11	IP6K1	PPHLN1
	ZNF814	TFEB	PLA2G12A
	ZSWIM8	ZHX1	TNFSF10
	CBX5	GORAB	CCNA2
	PPA2	HECTD2	GLRX
	PHF3	STX3	JAKMIP1
	TLE3	LILRA4	CPOX
	KLHL29	ATG4D	ATRN
	RPS7	CEP164	HNRNPLL
	SRSF8	UBAC1	C2orf44
	POLR3F	TAGLN2	TMEM167A
	PRKRIR	TSPYL5	GCSH
	DALRD3	SAMD12	PUS7L
	KIF21B	DBF4	DYNLRB1
	STRAP	TNFSF13	MLX
	TMX4	ERICH1	MFAP1
	ZBTB21	PKN2	IGK
	ATXN2L	RBM5	CCNE2
	AKT3	RAB11A	MRPL42
	HSPBAP1	MAFK	HN1L
	SQSTM1	CFLAR	TMEM218
	RECK	SRRM1	NDFIP1
	RSF1	DHX9	C1orf53
	DUS3L	BHLHE40	AIFM1
	GTF2F1	ITPRIP	MAGEH1
	PITHD1	SF3A3	DCTN5
	PARVG	FXYD5	CDC23
	CLUH	COG3	SLC25A4
	PPM1A	SLC39A3	ZKSCAN4
	FXR1	ZBTB21	TUBG1
	PDE7A	RECK	DUSP16
	SLMAP	GTF2F1	ACSL5
	NFRKB	PARVG	MCTS1
	RRP12	DDX60L	PIGM
	SPATA2	MKRN1	IGK
	DDX60L	INPP5A	SPINK2
	KIAA1468	ZNF862	SKA2
	RPL14	ZNF263	EIF2B3
	GCNT2	FCER2	SLC30A6
	COPS2	CRY1	DUSP7
	MKRN1	MSL2	FAM173B
	ATG16L1	GPR146	FAM47E
	VCL	ABCC1	OGG1
	POM121	ELMSAN1	PRDX1
	VPS33B	ZNF3	RAD54L
	ELOVL1	TMEM219	VCP
	INPP5A	IL6ST	RIC8B
	FANCM	CRYM	RWDD2A
	FAM160B1	PSTPIP1	MCM10
	BNIP3L	C19orf66	COMT
	TAX1BP3	FBXO21	FNDC3B
	ZNF862	CMTM7	NUCB2
	MAP3K1	TRAPPC10	DEPDC1B
	SLC20A1	WRAP73	CADM1
	PRR14	ARL6IP4	DIAPH3
	PLSCR3	BCL2A1	CREM
	LRP10	FAM84B	RBL1
	ACACB	FFAR1	DSTN
	ARID1A	HABP4	IGH
	ZNF496	TBC1D12	LXN
	WDR19	RICTOR	CDCA3
	C3orf17	SVIP	ZNF260
	ZNF263	CDKN2D	SLC38A5
	MAGEE1	GNMT	C6orf211
	VIM	MTMR3	NCALD
	SMAP2	ZNF567	UFSP2
	PITPNM1	EZH1	SEC23B
	SFSWAP	SERPINB9	UEVLD
	CA2	CD72	EIF5B
	FAM193A	TBPL1	C3orf14
	TERF1	MED30	VAMP4
	HPS4	SFMBT1	E2F3
	FRMD3	TNFAIP3	TRIP13
	TRMT1	TRIM73	NCEH1
	FCER2	HIC2	2011-09-01
	FAM175B	TNFRSF10B	CCT7
	SMYD5	SRSF5	WFS1
	PMAIP1	FUS	TRIM5
	HSPA14	KLHL24	RRBP1
	SIPA1L3	RAB11FIP1	SHMT1
	SUSD1	PCGF5	HDHD1
	KIAA1551	DSTYK	CLCN3
	CRY1	ZNF669	WDR77
	CCDC91	MCPH1	RTCA
	BCR	PRKAB1	ECHDC1
	HIPK1	ACSF2	RPL39L
	CCNJ	TRIM62	TMEM19
	FBF1	PDRG1	POLH
	CHD8	DTNBP1	TMEM258
	DNAJB14	FAM167A	COQ9
	LUZP1	SP100	B4GALT6
	SEMA7A	D2HGDH	TMEM65
	STRBP	PDE6B	IPP
	DMAP1	PPP1R2	RABL3
	PPIP5K1	QSOX2	TMEM179B
	TRA2A	PTP4A1	OIP5
	SP4	ZNF75A	GPR19
	PIAS1	WDFY2	DERA
	NDUFA10	BRWD1	IGH
	HHAT	RNF144B	GSS
	COPA	KDM4B	TMEM199
	CCR6	CSRNP1	IFI27L1
	USP12	TSSC4	SEC24D
	EIF5	CD47	DTL
	DIRC2	ZNF439	STAU2
	PNPLA8	AKAP10	ALG10
	MBD5	HEBP2	NUDCD1
	SLU7	ZEB2	WRB
	TRIM52	ZNF23	CEP19
	MXRA7	ARL5A	MET
	SEC61B	DNAJC27	GUF1
	SLC2A14	PATL2	ALG3
	RNF41	ZNF84	MRPL51
	MSL2	UROD	UTP14C
	MAP4	TAB3	ZC3HAV1L
	BBS2	RHBDD2	GLRX2
	C10orf12	CCSAP	UNC50
	ETV3	IFNGR1	POP1
	YTHDC1	MNDA	ZBTB8A
	CNOT7	ZNF329	ASF1A
	SYF2	CCNT1	PHF20L1
	MPP7	HBP1	NABP1
	IRF1	CNNM2	ANXA5
	UBE2Q2	ZNF8	GFI1
	HOOK3	ARHGAP17	DHDDS
	CEBPZ	CD22	FKBP2
	LBH	MALSU1	GLS
	PPIL2	CD48	ADA
	TECPR1	BCL3	MR1
	UBE2G2	PRR7	SERPINA9
	RPL10	NMT2	C2orf43
	BRI3	SCML1	SLC7A6
	TBC1D22B	PGAP1	CLIC4
	OTUD4	TBRG1	ORC2
	TNFRSF13C	IRF2BPL	PXMP4
	ZNF664	WASH1	TPX2
	RNF11	ZNF333	ADAM10
	GOLGA8A	SUCO	IFT46
	DNAJB6	FAM60A	SSR3
	ARIH2	DMPK	APEX2
	IFFO1	SREBF1	TMEM177
	ZNF121	MYLIP	GLCCI1
	ENO3	ZSCAN18	MTFR1
	KDM3B	TWISTNB	SLAMF6
	UGCG	SCAI	LONP2
	CCNB1IP1	C11orf58	ALG2
	TACC1	COL18A1	DNAJB6
	FNIP1	SSU72	CKS1B
	TAZ	NLRC5	PDE4DIP
	TSC22D1	ZNF510	M6PR
	SPPL2B	PIK3R5	EDC3
	DPH1	CSH1	GFPT1
	SOX4	NAGPA	CISD2
	GPR146	IST1	RUVBL1
	LRP5L	ZNF26	POLR3H
	CATSPER2	ZNF274	ERLEC1
	FASTKD5	C10orf54	REEP3
	KIAA0430	POFUT2	MUT
	KIAA0947	ECHDC2	FGFR1OP2
	NFIC	LTB4R	CDK4
	FAM168B	VPS53	PECR
	RBMX	HLA-F	SRSF1
	TMED5	DDX52	PKP4
	CPSF6	GRK5	SHQ1
	HECTD1	PF4	DSCC1
	CLIP2	ARNTL	C17orf80
	SPIN1	RNASET2	UBFD1
	CACUL1	ZNF254	TPST2
	TARDBP	MICAL3	MSANTD4
	ELF1	SLC25A28	BNIP3
	CSAD	PCDH9	PIGV
	CCNE1	GPR18	NOL7
	ZFP36L1	RYK	C12orf4
	C1orf56	GLTSCR2	CCDC167
	P2RY10	CCDC66	GLDC
	NAMPT	FCHSD1	MKRN2
	TDP1	EFHD2	TRIM27
	PMPCA	EIF3M	CPSF2
	NDUFB8	ITGAX	DPAGT1
	SF3B2	NLRP1	XBP1
	GNAZ	ZSCAN25	AURKB
	RBM18	CR1	KIAA1524
	TFR2	RMND5A	GALK2
	MAP2K7	CCDC141	RACGAP1
	GPCPD1	TCF25	LIN9
	KIAA1143	RNF216	NUP98
	JUN	RPL11	PHTF1
	INPP5K	PQLC1	SLC39A7
	CSNK1G2	KLF9	ELP4
	PRRC2B	BLOC1S2	RAB27A
	MAPK1IP1L	IL11RA	RAD18
	SLC25A37	CSNK1D	REEP5
	RCSD1	BRPF1	STT3B
	ARHGAP21	POGK	C6orf120
	RPS27	DNAH1	MTA3
	ABCC1	ARRDC4	MYRIP
	NCOR1	MAX	B9D1
	TFAM	ZNF571	TMEM30A
	ELMSAN1	VAV2	ERGIC2
	SPARC	ST3GAL5	EXOSC3
	ZNF3	ZBTB18	PNPO
	OTUD1	BCLAF1	WDR89
	MARCH7	TSC22D3	PIK3CG
	TMEM219	SIAH1	SAC3D1
	KLF13	SH2B3	CCDC88A
	RNF26	KHNYN	CALU
	TEN1	KBTBD2	MAT2A
	TMEM129	SH3TC1	KIAA0040
	HNRNPD	YPEL1	MBTPS2
	ZNF846	ZNF350	CCPG1
	ARHGAP12	BACH1	IGIP
	NRBP2	DYNLL2	DONSON
	KLHL2	AKAP8	KCNK6
	SMC3	PSMD11	C1orf74
	IL6ST	RASGEF1B	COA3
	LEMD2	KCTD2	NDUFV3
	S1PR1	YPEL3	CHMP5
	C5	PDZD8	DEPTOR
	SIMC1	TPM3	NUDT6
	TPCN1	ZNF136	TEFM
	CRYM	KLHL36	RNASE4
	ZNF236	SLC6A16	SPSB1
	NAA38	MGAT4A	MIB1
	HLA-DRB1	CNNM4	TMEM41B
	CBX3	DLG1	PRDM1
	TTC21A	KDM6B	CBFB
	COA5	ERMN	DET1
	EIF3F	TTN	VPS25
	SULT1A3	HERC3	MAGED1
	DHX35	CCL28	MAD2L1
	PIGA	FAM129C	BLZF1
	ARID4A	ZNF638	IFNLR1
	MIS18BP1	KIAA2022	CDKN3
	NFKB1	ZDHHC21	DDX18
	NAIP	OPA1	SPC25
	ZBTB39	MYLK	MGAT3
	METRNL	CDC42SE2	POLR2K
	TRMT2B	ING1	NUP37
	FBXL17	TNIP1	AGGF1
	ABCF1	ZNF318	LAMP2
	GATAD2A	RASSF3	FAHD1
	ARID4B	DDX39A	NCAPG
	YTHDF1	CDAN1	SNAPC3
	BRD4	ATF6	C11orf71
	CDKN1A	GCH1	UQCRQ
	ZNFX1	PTCRA	CRLS1
	SACS	CHKA	KIAA0586
	AP1S2	TSPAN17	ELL3
	RGL2	CXCR4	KRCC1
	CLP1	SNIP1	ZNF697
	PSTPIP1	SDR39U1	APTX
	PLCB2	UBE2D3	COQ3
	PLEKHF2	FXR1	TMEM189
	F13A1	BNIP3L	RBM4B
	NUP88	SFSWAP	ARSB
	STXBP3	SEMA7A	NLN
	RBM17	STRBP	FOXRED1
	ZNF586	CEBPZ	PINK1
	MED13L	UGCG	GOLGA7
	AGBL5	FAM168B	MOCS2
	PLEKHA2	CLIP2	BCL2L1
	PIP4K2A	SLC25A37	SERAC1
	C19orf66	SMC3	XPO5
	TFE3	NFKB1	PLA2G2D
	MTX3	PLEKHF2	SLC25A20
	RRN3	ZNF586	CDCA8
	RRP15	GLTSCR1	EVI2A
	GLTSCR1	ZNF256	MAPK13
	SETD1B	FAM210A	MRPS30
	PKIA	PYROXD1	CDT1
	AKIP1	SFPQ	LMBRD2
	GALNT12	SF3A1	KIFAP3
	RNASEH2B	GPATCH8	MCM3
	PAN3	PEAK1	PDXK
	FBXO21	TGIF2	FBXO43
	RAB31	NUMBL	NUDT21
	PUM1	ZNF101	GNG10
	CMTM7	TSPAN33	MED20
	TRAPPC10	FAM210B	TRMT1L
	C1orf162	TNIP2	IDH3A
	HNRNPA1	KLHL18	SCRN3
	PANK2	FNBP1	DNAJB11
	PAQR7	TRIM22	ZNF232
	ZNF256	RAB18	FUCA2
	FAM160A2	PLAC8	SLC35F5
	WASF2	TRA2B	MSH2
	ZFYVE20	PELI1	SDC1
	MRPS25	SPIB	POLQ
	KPNA5	NINJ1	DHFRL1
	TICAM1	TAPT1	MEF2B
	GCC1	CCNT2	IMMP1L
	FUBP3	ST6GALNAC6	OS9
	SYTL1	FBXL12	CSNK1E
	KDM3A	CLNS1A	EARS2
	LHPP	CCL5	CCDC127
	WRAP73	NFX1	TICAM2
	UBALD2	ZNF432	LNP1
	RGPD3	SERTAD2	CETN3
	C1orf52	CLTA	JMJD4
	CWF19L1	ZNF317	LCMT2
	ARL6IP4	RAB21	CASP3
	SLC35B2	ZFR	UBE2T
	RPS20	SUN2	CD2BP2
	ZC3H7A	TSPYL2	POLR3K
	PRKD3	ZNF211	RAPGEF5
	KTI12	NCOA3	LANCL1
	ANTXR2	ZNF836	LDLR
	PNMA1	ACRBP	LARP1B
	FAM210A	CTNNBIP1	DCLRE1A
	ORMDL1	CIB1	SIX5
	FGF9	TMEM175	DAD1
	CDK13	LMBR1L	ACAD9
	OCLN	PIM3	TMEM14C
	BRD1	NCR3	PPOX
	ITSN2	ZNF394	EYA3
	NBEAL2	CAMK1D	MYBL1
	ZFAND2A	OVGP1	TNPO1
	GALNT11	VAPA	SAPCD2
	BCL2A1	CIITA	PITPNC1
	ITPR3	ZNF571	COG6
	ZNF644	TRAF5	CDK1
	MRPL9	SGSM2	ZFAND4
	C20orf194	PATZ1	C18orf54
	MBTD1	CCZ1B	SLC1A4
	DDR1	CCDC93	PSMD13
	RERE	PIKFYVE	THYN1
	TULP4	L3MBTL3	FH
	TET2	PIK3IP1	DEPDC1
	FCGR2A	PPIL4	KDELC2
	CRIP1	IKBKB	P4HB
	RPL22	SNX10	COQ5
	LRCH1	PDPK1	ALDH3A2
	REPS1	KMT2C	FOXM1
	PIK3CA	WDR11	C11orf73
	MGAT4B	PDE7A	NCAPG2
	ZNF451	VCL	CCR10
	RPS21	SIPA1L3	ALG5
	PARVB	ELF1	IKZF2
	PXK	PNMA1	IARS
	SGSH	FCRL3	RBM14
	TCIRG1	RCAN3	TBL2
	DVL1	NFAT5	GPR180
	MLLT10	SNX6	KIFC1
	CYB561A3	SAV1	CYB5B
	FAM84B	DCAF5	HM13
	C12orf29	SLC15A3	IDE
	S100A4	STK11IP	C3orf52
	ULK3	CCDC96	DHCR24
	METTL14	ARMC8	BIRC5
	FAM122B	FGR	ZNF174
	STAM	MAP2K3	FEN1
	CARS2	ZBTB4	ZNF20
	USP42	ZBTB7A	ZNF225
	GSPT1	ZNF639	AGK
	FFAR1	USP36	NLRP7
	ZNF805	IDS	MRPS18B
	ZBTB20	LTB	ZNF253
	FCRL3	DHX36	EIF2B2
	PTMA	CDC14A	B4GALT3
	KRR1	WDFY4	MRPL27
	PAPD7	USP7	PAAF1
	WDFY1	DUSP1	FAM98A
	GNL3	SYNGR2	ATG4A
	ASH1L	SOS2	COX18
	ARHGEF10L	USP8	KIF18B
	RNF38	ATG14	GNG5
	KIF1C	HHEX	PRPSAP2
	GKAP1		ABHD5
	LAPTM5		ZNF200
	CHD7		RMI2
	RNF169		IGH
	HABP4		GAB1
	GATAD1		FAM114A1
	NPLOC4		CHM
	YPEL2		KIF20A
	HLA-DPA1		MED8
	NSFL1C		FAHD2A
	FAM21C		CAMKK2
	RABGAP1L		TRMT13
	ITGA2B		AKR1A1
	MRPS31P5		CWC27
	GUCD1		UBTD2
	SLC30A1		NKIRAS1
	SYPL1		MTIF3
	CLASRP		CCND2
	PWP2		PIR
	TBC1D12		ASPM
	SREBF2		SLC25A40
	RICTOR		PBK
	C16orf80		PXMP2
	ATP2B1		UBE2J2
	CCNI		TMEM186
	DGKQ		SLC52A2
	RALGAPA2		MTHFD2
	YEATS2		PSMG1
	SVIP		C19orf54
	KCTD9		RAD50
	PYROXD1		FAM206A
	UVSSA		ITGA8
	HOMER3		C11orf82
	SIN3B		STYXL1
	TMEM231		SCAMP2
	CDKN2D		KLHL23
	SFPQ		ATOX1
	NSUN4		PAM
	EMP3		DHRS9
	GNMT		GOT1
	MTMR3		TSPAN5
	ASB7		POU4F1
	STK25		WDR3
	SF3A1		DARS2
	RASGRP1		EPOR
	LHFPL2		AGFG2
	STXBP5		SMC2
	KCTD6		JAG1
	UBA7		CTBS
	ZZZ3		MED11
	APOM		ENTPD7
	C14orf28		COMMD3
	CSNK1G3		MRFAP1L1
	AKAP1		ZNF215
	TSC22D2		SLC43A3
	PRKAB2		YIF1A
	VAMP2		HSP90B1
	C2orf69		GLT8D1
	RREB1		TMCO1
	AKIRIN1		PAICS
	CBFA2T3		TCF19
	PTRHD1		YIPF1
	RCAN3		UBE2K
	MAP3K3		RSRC1
	ILKAP		ATP5J
	PPRC1		PHF6
	ZNF567		EHD4
	SMAD7		GTF2H5
	PHLDB3		SIAE
	AAED1		SUCLG1
	MAP3K5		FGF7
	DNASE1L1		C7orf49
	IDUA		CD180
	FOXK2		ALDH18A1
	FBXL15		GHITM
	C18orf8		COMMD10
	C11orf96		PPP1R7
	LRIG2		DLGAP5
	USP34		METTL2A
	KLHL7		KIF14
	HNRNPA0		G6PC3
	EZH1		FANCB
	TMCO4		BRIP1
	MADD		CEP41
	AP4S1		ERP44
	SERPINB9		ZDHHC16
	ITIH4		DNAJC24
	CD72		SUV420H1
	BOD1L1		LZIC
	MFHAS1		FARSA
	LAMTOR5		BST2
	CNOT2		CCR2
	CLK1		RRM2
	CCDC84		NDUFAB1
	IRF8		ELK3
	LENG8		CDC20
	ENC1		WDR5
	ZNF160		FPGT
	TBPL1		UBE2L6
	MED30		KCTD3
	BMPR2		UBE2C
	B2M		BMP7
	CHKB		MRPS17
	LAMA5		NDUFS2
	AHI1		IL6R
	SFMBT1		NUDT9
	FOSL2		EXD2
	MYC		MESDC2
	PHACTR4		PIF1
	CCDC12		TXNDC16
	KPNA4		HSPA5
	TNFAIP3		LMCD1
	CIZ1		LDHA
	PATL1		ENTPD1
	DOK7		SPC24
	URM1		JRKL
	MAU2		ORC5
	SBF1		MAP2K6
	GPATCH8		BCL2L13
	CEP120		YIPF6
	SUB1		C1orf21
	NCOA1		RPUSD3
	UBE2R2		AAK1
	MARCH6		WDR1
	USP27X		FKBP14
	TRAPPC13		RMND1
	RPL37A		DHRS7B
	DNMT3A		CHMP4A
	SDCCAG3		PPIB
	TNFRSF10D		CLPX
	ZNF655		QDPR
	ZNF408		TCEAL8
	PTP4A2		GTSE1
	DEDD2		CDC26
	DDX27		FKBP1A
	NR1D2		FAM72A
	PPIA		EXOSC4
	DIRAS1		PDK1
	NPEPPS		SEC23IP
	ZNF839		IL21R
	EGR1		IFT27
	DNAJC2		CENPF
	NFAT5		PEX19
	PEAK1		TXNDC9
	TGIF2		PPP3R1
	NGLY1		RSU1
	CLEC16A		TBC1D24
	AHCTF1		KCNA2
	STX12		POLR3D
	TRIM73		ERO1L
	ZNF142		TMEM68
	HIC2		PDIA6
	C11orf21		GIGYF2
	SCRN1		HIGD1A
	TNFRSF10B		SLC43A1
	SRSF5		KLC1
	ARHGEF1		APITD1
	FLT3LG		DCAF12
	SEC22C		MRPL12
	UNC5CL		IFI35
	BNIP1		SAR1B
	HLX		C12orf66
	MZF1		C9orf40
	EIF4EBP2		GLA
	DENND3		RAB26
	AKAP17A		TXNRD1
	NUMBL		ABCF2
	ERCC3		ZNF428
	ADRBK2		FDPS
	PPWD1		ACO1
	FUS		HIST1H2BD
	PACS1		KIF2C
	BLOC1S4		CLN6
	KLHL24		ASF1B
	PIGH		SUOX
	RAB11FIP1		DPY30
	IFIH1		CARD6
	FAM76A		APOL6
	DCP1A		SLCO3A1
	ETV6		ARFGAP3
	PCGF5		NDUFB6
	GPATCH3		CERK
	DSTYK		AMACR
	ZNF669		TK1
	VAMP3		SEC11C
	GPR183		METTL21B
	FBXL20		CHEK1
	ACAD11		KATNAL1
	FAM102A		CCNB2
	SLBP		IFI30
	MTMR6		CDC45
	C7orf26		NCBP1
	SOCS5		SIRT5
	CD52		APEH
	E4F1		CHST15
	BEND4		RETSAT
	ZC3H12D		KIAA1279
	VPS13C		GM2A
	SZRD1		PPAPDC2
	PLP2		NSDHL
	ZNF101		CPT2
	ZFAND6		RPA3
	PPP1R15A		CCL3
	CELF2		TM9SF4
	CALM1		POMP
	SPG7		NDUFAF7
	MCPH1		SLC31A2
	SPOPL		KIF23
	TSPAN33		BLM
	PRKAB1		DCAF6
	FAM210B		CHEK2
	PSMB4		TMEM110
	ACSF2		MTX2
	ZNF346		SLC38A9
	TRIM62		E2F8
	WDR82		UFM1
	SLC26A6		BUB1B
	MRPL39		SFXN2
	GNG11		APOBEC3B
	RNF139		ZNF189
	USP39		SMARCA5
	FLT1		ANLN
	DYNLT3		PARPBP
	TNFRSF10A		MRPL24
	PDRG1		DPM2
	OXSR1		MRPS16
	RNF213		TRMU
	DNAJC5B		MPV17
	HIAT1		CENPW
	STAT6		CCDC53
	TNIP2		NUP43
	CHD4		RCCD1
	CEP68		SLC7A11
	TLE4		ACTR8
	MARS		ZCCHC9
	BAMBI		YAE1D1
	KLHL18		NBR1
	TMED6		C2orf76
	SLC41A3		ALG14
	ZNF165		DHTKD1
	ZFX		E2F7
	DTNBP1		C7orf55
	RASA3		AAMDC
	FAM167A		PTPN9
	EID3		PRCP
	SUPV3L1		CHID1
	PLEKHG2		ACOT7
	TNFSF12		TSR1
	SH3GL1		PNPT1
	SNRPA1		ELAVL1
	DNTTIP2		SKA3
	SCMH1		SLC35A4
	ZNF337		TEX2
	LDB1		SETX
	TMEM167B		APMAP
	ARF1		SNX27
	FUBP1		PHF14
	SP100		BOLA3
	RPL31		IFT81
	AKNA		TRAPPC3
	FNBP1		PSMB5
	QARS		RPAP3
	TMBIM4		PSMA8
	SNX6		NSMCE1
	MPPE1		LMBR1
	FA2H		ACP1
	NBPF10		ATG7
	FDXACB1		PYCR2
	ERICH1		ATP10D
	MTF1		EIF3J
	SEMA4D		GLG1
	UBXN2B		STK40
	ABCB1		GALNT2
	D2HGDH		CDCA2
	RBM8A		COA6
	PDE6B		DDX19A
	ZRANB1		GJC1
	TMC8		NDUFAF2
	ZDHHC23		EXO1
	TRIM22		NUF2
	NOB1		PLS1
	UCKL1		TM7SF3
	GNE		SDHC
	PARP14		UCHL5
	CEP85L		ATXN10
	C6orf48		RRP1
	ATF7IP		MRPL50
	PGLS		PTCD2
	PPP1R2		AQP3
	THEMIS2		TTC33
	TIGD1		TBCE
	ARID3B		STX17
	STIM2		PPP3CB
	FAM193B		ZCCHC24
	BROX		NUPL2
	OPN3		RBKS
	PER2		PIGU
	ZNF827		SERP1
	KBTBD4		KIF4A
	TAGAP		RUVBL2
	OFD1		TMEM14A
	ZNF783		GMPPA
	QSOX2		TDRKH
	KBTBD4		TMEM50B
	PTP4A1		POLE2
	TAF1		ATP5J2
	ZNF75A		MTCH2
	CHMP7		RFC4
	NPHP3		CLLU1
	ADAM17		ERI1
	EIF1		KCNK12
	RAB18		DPY19L1
	HACE1		ARL5B
	PIGL		SPATS2
	PSMD9		SETDB2
	JARID2		NAPEPLD
	ZNF281		TP73
	EIF1AX		CDKN2C
	RPL17		ISOC1
	OSBP		HIST1H1C
	MAN2B2		C17orf62
	LSM14A		TMEM184C
	HMGB1		MRPL30
	RHOG		TTK
	NR4A1		LEO1
	INTS10		FBXW2
	TOX4		GPATCH2
	SLC37A1		PRPSAP1
	RALGAPB		SLC39A1
	ERCC6L2		PDZD11
	LRRC57		SGCB
	SEC24B		POC1A
	IL10RA		FZD1
	GP1BB		MCM4
	PRPF39		ANGEL1
	ZNF581		PLK4
	WDFY2		EMG1
	HTATIP2		RABIF
	BRWD1		DEXI
	PPIG		RRP7A
	EDC4		CENPN
	DHX8		MAGEF1
	PLAGL1		ANG
	PTBP2		SKA1
	PIGB		PEX12
	MAP4K1		MAN1A1
	ZNF44		RFC3
	ZNF362		AP3M1
	AGFG1		TNFSF11
	RAP2C		HDHD2
	RNF144B		CPD
	KDM4B		SNRPD3
	S100A6		WDR41
	PLAC8		KIF15
	CCNY		SPCS1
	ARL4D		TBCEL
	ADCY3		VAMP8
	CSRNP1		PRSS16
	ADCK3		TFB1M
	TSSC4		HECW2
	GTPBP1		IGLL5
	RBM26		LYAR
	NEK8		INTS8
	CD47		PIGN
	ZDHHC14		BLNK
	JOSD1		CCDC34
	ZNF512B		DNAAF1
	RNMTL1		GPR55
	STK24		HJURP
	TP53I13		HIBADH
	SGPL1		SGOL2
	IRF2BP2		OXR1
	SGSM1		ZFP3
	ANKRA2		SLC25A46
	ZNF439		RTN4IP1
	GSAP		B3GALNT2
	CDK11A		CIAO1
	DCAF4		TMEM251
	AP1B1		PGM2
	WWP2		ENSA
	NBPF1		SDHD
	KLHL5		RAD51
	RHEB		ZNF526
	TGFBR2		ABCA6
	NAPB		PIAS4
	RHOBTB3		PGAM1
	B4GALT1		RFC2
	U2SURP		RNF214
	HTT		GPN3
	NECAP1		EXOSC2
	CDK9		TRIM32
	EPB41		CRNKL1
	AKAP10		NME1
	SBF2		CDC7
	PPP3CA		TRIM13
	SIPA1		CDK6
	PLEKHG1		XRN1
	MSANTD3		SFXN4
	RSAD1		PRPF38A
	MARCH2		C11orf68
	HERPUD2		BSCL2
	YAF2		FKBP11
	TNFRSF1B		NCAPD2
	PTBP1		TMEM237
	INTS1		TNFRSF8
	SH3GLB1		C2orf74
	UBAC2		TRNT1
	FAM195A		LAX1
	CBX4		TOP2A
	TTC39C		VWA5A
	NFATC1		FCRL5
	ETF1		TTC1
	KLF8		ENPP2
	RRN3		MRPS10
	HEBP2		CALML4
	ZEB2		AFF2
	DGKD		MRPS33
	NPEPL1		SSR4
	RALGDS		RDM1
	NAP1L5		AZI2
	MBOAT1		NCAPH
	NEMF		ZNF322
	RNF138		GNPNAT1
	MARCH5		TCEANC2
	ZNF23		ERCC4
	CAPG		ZC3H4
	PHLPP2		NDUFB5
	LOC100130705		SCD
	GTF2A2		TMX1
	KCNN4		UBXN4
	CPT1B		EXOSC7
	PRRC2C		ERCC6L
	SSH2		CMAS
	C1orf35		MRPS28
	U2AF1L4		STIP1
	DYRK1A		THOC2
	COL4A4		GTF2E1
	BCL2		POLA1
	SATB1		C1orf109
	SLC5A6		RNASEL
	ANKRD13A		MBLAC2
	SOX6		VRK1
	SDHB		RPN2
	ZBTB25		FANCI
	TRA2B		MPHOSPH9
	GDAP2		SHCBP1
	HMGXB4		CARD16
	PTPN1		VPS41
	ARL5A		IRS1
	PELI1		ATL1
	DNAJC27		ATP2A2
	ARIH1		CSF2RB
	DDX39B		SQRDL
	LRPPRC		SLC9A3R1
	CCDC115		CDC25C
	RNASEH1		PSMD8
	CLU		HIATL1
	PATL2		OAZ1
	ANKRD11		C9orf69
	MIDN		FAM200A
	ZMYND11		FAM220A
	BIN1		LRRN1
	UBAP2L		FZD2
	USP15		ORC3
	TUBA1A		CNKSR1
	COIL		TADA2A
	FOSB		FTO
	BIRC3		SAMHD1
	SPIB		RNF14
	TNK2		FAM50B
	NKTR		RQCD1
	SLC44A2		VIMP
	ZNF84		PAQR4
	ATG2A		PDHA1
	UROD		NSD1
	WDR81		NFXL1
	CDK3		INPP1
	RSRC2		KDSR
	RNPS1		TRAPPC6B
	RARRES3		DCAF10
	NADSYN1		MFSD3
	SAMD4A		COPS5
	RELT		SETD3
	TAB3		HNRNPAB
	PTGS1		ZNF770
	MIIP		MOSPD2
	UTRN		QSER1
	DIDO1		PLK1
	ILF3		CLDND1
	NUB1		TM7SF2
	RNF130		ZBED2
	ZNF83		C5orf51
	PHC2		HIST1H4A
	GOSR2		FBXO4
	ZC3HAV1		GRSF1
	SIVA1		CREBL2
	UPF3A		ZC3H10
	SDHA		TMEM106C
	VPS11		EXOSC1
	COQ10A		TTC38
	SMEK2		GORASP2
	CCDC19		PYGO2
	NAAA		CALR
	LYN		POLR2D
	RHOT2		MAPK1
	XPO6		ST8SIA4
	DGKA		C15orf40
	FRMD8		MDP1
	TMEM242		ARHGAP44
	SRRM2		SLX1A
	HNRNPH3		MTAP
	FAM204A		ATG2B
	RAPGEF2		COPS7A
	RBM14		SAR1A
	ZNF251		ANAPC11
	RRP1B		GANAB
	KIF5C		SLX1A
	RAP2A		DIEXF
	JUND		PHB
	RHBDD2		GYS1
	SH2B1		ARMC10
	SERPINB6		NOP10
	NINJ1		AKIP1
	SNX2		PCCB
	CD74		RRP36
	GDPD5		GPR114
	SAV1		SOAT1
	CEBPG		UBXN8
	SSH1		GSTP1
	SLC2A6		SLC7A6OS
	PEA15		CLEC2D
	AGO2		RPE
	SMAD4		GOLT1B
	CSNK1E		TMEM33
	LPCAT1		C4orf32
	RALGAPA1		DHFR
	ANKRD13C		EXOSC5
	JUP		C11orf48
	LOC285957		ESCO2
	FAM150B		MAT2B
	SHISA8		ACAT1
	GDF11		ZNF670
	FAM21A		GCLM
	MYBPC2		C11orf54
	NPEPPS		CBWD1
	SREK1		APOBEC3F
	FNBP4		KLHL8
	AIM1		TTF2
	DDX20		HLTF
	FHL1		ATF1
	TIAL1		IER3IP1
	PDE4B		RCAN1
	CASP8		SNX1
	DIS3L2		STMN1
	SH3YL1		CCNF
	TAPT1		ZNF213
	DNPEP		SLFN11
	ARL8A		FOCAD
	TIGD3		PDSS2
	DCAF5		NAPA
	CCNT2		PRIM1
	CAST		SMC1A
	CHST10		MRPL15
	GOLGA8I		METTL7A
	COTL1		CKS2
	ZBTB1		PSRC1
	BCL7C		MPLKIP
	PAIP1		ZW10
	SGK494		WIBG
	ZEB1		MEI1
	LOC285812		CYP51A1
	MLLT4		NEK2
	AGO1		GALE
	GOLGA4		CECR1
	ZNF266		TMEM194B
	CCDC59		CINP
	SPAG1		FKBP7
	TANK		COPRS
	BRD3		PCNXL4
	RABL2A		ASB13
	FAM134A		C1orf216
	CTSF		OCEL1
	CDC42BPB		DCP1B
	CCSAP		FAM89A
	NPIPB11		C7orf25
	CLMN		UNG
	RPL29		2002-09-01
	SH3BP5		IL2RA
	ST6GALNAC6		DGUOK
	NIPAL2		LARP4
	AMPD3		RAB39B
	PKIG		RAB13
	MYO9B		FAM126A
	CASP9		H2AFV
	SOD2		RTP4
	C2orf49		C21orf59
	EPHB6		LPAR5
	FLNA		ARFRP1
	PPTC7		KIF21A
	FBXL12		COQ4
	SIDT2		POLA2
	SDE2		CENPA
	FLYWCH1		GATM
	OTUD3		NUSAP1
	CLNS1A		SLC35C2
	TSHZ1		GLE1
	ZXDB		TNFAIP1
	CRCP		NAB1
	CCL5		FANCF
	SNRK		ACO2
	CCAR1		DNAJC19
	SLC15A3		UNC45A
	IFNGR1		VEZT
	MNDA		HIST1H2BC
	UBE2B		SENP7
	WIPF1		TMEM39A
	U2AF1		BTN2A2
	ZMIZ2		SGK3
	STK11IP		ZPBP2
	FAM160B2		MRPS11
	KLF4		CBR4
	CIR1		OSGEPL1
	TMEM62		PDCL
	AES		MERTK
	CD97		ZNF2
	IQSEC1		IL15RA
	SAMD4B		GPKOW
	PCNP		CHCHD3
	SENP3		ZBTB38
	EXOC8		KANK2
	FAM76B		PFDN6
	ZNF329		SLC37A4
	KHDRBS1		LRRC41
	LOC100132999		GTF2H2
	CCNT1		TMEM254
	PDCD4		TANGO6
	RPS6KA6		FAM111B
	NBPF1		ORC1
	NOD1		NEIL3
	ARFGEF1		PKD2
	CDV3		E2F1
	RAB11FIP2		STOML1
	TXNL1		LSM6
	METAP1D		NIPAL3
	CORO7		LARS
	MED10		IGH
	COQ10B		NADK
	NUDT16L1		OSBPL9
	HBP1		CDC25A
	MED6		MTHFD1L
	SEPN1		DESI1
	ZBTB10		TTI1
	DDX50		GPR155
	LRRC8A		C6orf203
	MMD		ATP6V1D
	GID8		TOR4A
	CWC25		POLR3G
	CNNM2		PSMD14
	HNRNPDL		LCLAT1
	PRKRIP1		HEXIM2
	GCNT7		TVP23B
	ZNF8		FBXO30
	ANAPC1		NEK4
	PSMB1		TRIB1
	SNX9		ARHGAP11A
	HSF2		ARHGAP42
	BIN3		ZC3H14
	MICAL1		ZNF79
	H3F3A		EIF5A2
	SMARCC2		POP5
	EIF5		TMEM107
	DIAPH2		CDIPT
	NOTCH2NL		SMAD5
	TOB2		NMNAT1
	LOC100288675		MKI67
	PDE8A		TPMT
	ELOVL5		MEA1
	BRAF		TNFSF8
	KMT2A		TMEM205
	FRY		MTG2
	FZR1		PIGX
	EAPP		MYL6B
	SEL1L3		CHAMP1
	ARHGAP17		NEU1
	RIMKLB		PRR5L
	TEP1		CTH
	RNF44		STAM2
	PELI2		NSL1
	ANKRD13D		FAM216A
	PTEN		PSENEN
	DDX28		B3GNT1
	DLGAP4		CPM
	KIAA0922		SIL1
	ARID2		PCBD2
	KANSL3		RCN1
	CD22		VPS37A
	TCEB3		BTN3A2
	SFXN1		HEY1
	PRKRA		ATP5G1
	ACP5		GOLPH3
	SCML4		RGS3
	MAML2		CCDC144A
	IL12A		LIN52
	ACCS		GINS2
	CEP95		ARPC5
	FYTTD1		CMTM6
	DPP7		STOM
	ITPKB		PURA
	CENPV		GTF2H4
	SPTBN1		DTYMK
	PHF2		SAP30
	NFX1		PRPS2
	CUX1		CXXC1
	NUPL1		MOSPD1
	FAM133B		GART
	TOMM20		TRNAU1AP
	ZNF432		MPZL1
	FAM53B		GGPS1
	NME3		IGJ
	FYN		CLUAP1
	ADNP2		SHFM1
	DDX19A		LAMP3
	GZF1		SDF2L1
	WASL		DECR1
	CD1C		FDXR
	SERTAD2		LAGE3
	ZNF430		ESPL1
	PHKA2		KIAA0101
	TNFSF9		FICD
	MALSU1		ZCCHC17
	CD48		NCBP2
	PRKCB		KDELR1
	BCL3		STXBP6
	LUC7L3		NUP50
	RPS16		ZNF275
	DYRK2		PMM2
	MPEG1		SYT11
	SETD8		TRIM35
	KIAA0355		CFB
	PRR7		ORMDL2
	HNRNPL		LRRC1
	LRRK2		GTF3C6
	MLLT6		TIMM10
	SLC6A6		ANKRD44
	DMD		TCP11L1
	SLC25A35		MFSD1
	LNPEP		MCCC2
	NMT2		RGS13
	SCML1		GGCT
	BAP1		LOC81691
	CNPPD1		FOXRED2
	PGAP1		HMGN5
	UVRAG		NF1
	KSR1		AIMP2
	FAM49B		KIAA1715
	GCOM1		RNF5
	FBXO42		ZKSCAN7
	WNT3		MIS18A
	CAPRIN2		BCAN
	TBRG1		IPO13
	GPATCH2L		NUP62CL
	SCAPER		KRTCAP2
	DUSP10		AKR1B1
	USPL1		TUBGCP4
	PNRC1		FAM149A
	CCNL2		C5orf30
	NIPBL		SLFN12
	PRKX		PYCRL
	EZR		CYB5D2
	IRF2BPL		ZNHIT1
	DDX27		FRZB
	RCL1		CRYBG3
	CCSER2		ABHD3
	WASH1		CDRT4
	DDX54		ZFYVE1
	BAZ2A		PMVK
	MYSM1		HAUS1
	RAB37		ZNF248
	FAM46A		HEATR3
	CAMK2G		FCF1
	UBXN6		REXO2
	DCUN1D2		SLC10A7
	ZNF333		PKNOX1
	ENGASE		RAB35
	CNNM3		UGP2
	SMCR8		NDUFAF4
	MAF1		FADD
	JUNB		MRPL48
	EIF4A1		GMDS
	SUCO		MANEAL
	TRIM73		GTF2H3
	HSPA6		SLC25A15
	MED13		HSPA2
	ARHGAP26		CCDC61
	CYFIP2		ARNTL2
	RANBP2		C16orf62
	SECISBP2		CSTF3
	ZFP36		UCK2
	CLTA		IPO5
	TSPYL1		S100PBP
	FAM60A		APOLD1
	RFNG		TCF4
	NISCH		P2RY12
	NR3C2		AACS
	MICALL1		GOLGA5
	KIAA0141		TRMT112
	KIAA1429		SLC35C1
	RNMT		IVD
	TCF12		ASNA1
	PLK3		CASP10
	L1CAM		COQ7
	ZNF551		IDH2
	SBNO1		DNAJC10
	HAUS3		CBLL1
	TFDP2		COMMD1
	C12orf42		ESD
	PBX4		SCYL3
	IDI1		MCM8
	RPS2		ZDHHC13
	PCGF3		PTRH1
	MBP		CSNK2B
	TIMM23		DNAJC6
	ATF2		C1orf112
	DMPK		PRELID1
	NACA		SLC35A1
	HLA-DOA		HSD17B1
	TXNIP		TIGD2
	BAG3		SWT1
	HCK		BABAM1
	EME2		HERC4
	P2RX5		HIF1AN
	SH2D3A		TIRAP
	PPP2CA		INTS7
	KAT2A		BSG
	CD69		POLR1B
	PTGER4		COA4
	RPL13		TMEM9
	ARID4B		ATG4B
	ZNF529		SMIM8
	TMEM43		AUH
	ZFP36L2		HIST1H2AD
	RPL35A		CREB3
	PDCD4		TMEM104
	NGDN		RRM1
	ZNF317		RHOU
	ABR		CSTF2T
	PAPD5		C5orf22
	COL4A3		GLIPR1
	SREBF1		METTL15
	TMEM163		SLAMF1
	LONRF1		TRIP6
	CLCN6		SCOC
	RAB21		PAQR8
	RPRD2		HPGD
	ZC3H12A		TMEM245
	GSN		PEX11A
	ID3		CD3EAP
	INF2		SNAPC5
	RAB12		TIMM8A
	PURB		HN1
	ITPK1		RECQL4
	TPP2		ASPH
	RNF141		POLR1E
	NT5E		FAM104B
	RASA4		DCAF17
	HECA		ARF3
	CAPZA1		SEZ6L2
	HMHA1		ZMPSTE24
	FOS		STRIP2
	TSN		CYTIP
	ARAF		SDR42E1
	GFOD1		PSMB8
	ZC3H15		MSH6
	SMG1		CNOT1
	CCDC96		SEH1L
	VPS51		DDOST
	DGCR14		NDUFB2
	MESDC1		ACOX3
	SSBP4		TMEM45A
	IL7		ITPRIPL2
	ARFGEF2		CENPE
	ARHGEF18		MEAF6
	RNF103		DNA2
	AHR		CCDC77
	TBC1D27		NT5DC1
	WDR20		WDHD1
	REV1		HSPA13
	MYLIP		SEC24A
	ZFR		SLC30A5
	SUN2		ARL13B
	BBX		CYB561D2
	HSPA9		TWSG1
	TSPYL2		DPP3
	CDK12		CKLF
	ZSCAN18		KLHDC3
	TMEM183A		HEXB
	ZNF33B		GBGT1
	QRICH1		LMNB2
	CLN8		KDELR3
	FAM199X		LYSMD3
	DUSP2		C9orf41
	DDX47		PRDX6
	PTMA		TMEM109
	CHD1L		C10orf88
	VHL		MRPS18A
	KMT2D		HIST1H2BH
	SESTD1		GAR1
	LONP2		CRADD
	PCNXL2		UBE3A
	ABCB4		C1orf123
	C21orf2		MRPL3
	ZNF211		GCNT1
	CHD2		MDH1
	TWISTNB		TRIM68
	RPL15		MMACHC
	YARS		CITED2
	ZNF395		PPP1R10
	VEGFB		SMIM15
	C3orf62		PGM3
	SEC31B		PARP2
	RGS2		CHMP6
	SCAI		ABCE1
	C11orf58		CSRP2BP
	PFDN5		NIF3L1
	BCL7B		RFESD
	PARP12		PPAN
	AK1		SLIRP
	CYTH3		HSD17B10
	ARGLU1		APOO
	PPP2R5A		ART5
	EEF1A1		AAAS
	PPP2R3C		MARVELD1
	ARAP2		LMAN1
	EP300		PDGFRA
	WDR60		NREP
	RCOR3		EPS15L1
	SNX25		APOOL
	MAP3K9		MIPEP
	KANSL2		FITM2
	ZNF24		PRKCI
	SMURF2		MRPL46
	BANK1		NARS2
	PDLIM2		CREB3L2
	COL18A1		APIP
	SSU72		NUDT22
	LIMS3		FOPNL
	SLC2A1		KLHDC8B
	KIAA1407		CERS6
	ANKRD33B		SMARCAL1
	NLRC5		C5orf34
	CAMK2N1		RARS2
	SBDS		SRR
	IFRD1		HMGCR
	EIF1AD		UFD1L
	BLK		FAM120B
	PTPN12		LASP1
	ADD2		TRAM1
	KIFC2		SOCS2
	KIAA0226L		TAF1B
	RLF		LGALS8
	COX4I1		GPT2
	RRAGC		RNF13
	ZNF628		MITD1
	FAM49A		CXCL12
	ZNF510		HSDL2
	CTDSPL2		SND1
	KAT8		PPME1
	ULK1		IL16
	IL4R		COPS6
	KIAA0247		LRRC8C
	SNX3		TUBB2B
	LY9		BFAR
	RPAIN		POLR2H
	SFI1		ZNF273
	DLST		C11orf30
	DENND4A		DST
	PIK3R5		PRIM2
	ANK3		ABHD10
	DOPEY2		CHN2
	CSH1		TRIM69
	EBLN2		ABHD4
	FBXO7		WBP1L
	C18orf25		SRSF10
	CAPN1		NPC1
	SFXN3		ANKRD16
	PAX5		APOBEC3G
	FBXO41		OGFOD2
	IRAK1		BRMS1L
	RNF10		UCHL3
	ZBTB43		NAT1
	DNHD1		CLCN4
	SMPD4		CLTC
	RPL18		FDX1L
	NAGPA		TTLL12
	CAMLG		PNP
	DNAJA4		MAGI3
	NCOA3		TPM4
	IST1		MBD1
	ZNF836		CKAP2L
	ZNF26		DHRS1
	ATAD2B		C17orf51
	XRCC6		NDC1
	CBX7		PUS10
	ARMC8		UGT2B17
	RPL5		SLA
	WASH1		CDK2
	USP38		SEC31A
	ZNF274		NMRK1
	MAPKAPK5		PDP2
	FBLIM1		ACTA2
	C10orf54		CHAF1B
	GSK3B		TMEM70
	CUL9		CD300A
	HINT1		SGK1
	ZFC3H1		MKLN1
	ZNF689		C11orf49
	ARID5A		NEDD8
	AHNAK		RBM12B
	SMCHD1		MED7
	NAA16		INPP5F
	AFF4		DCUN1D3
	CD55		RAD51AP1
	BACE2		USP5
	EPC1		EBAG9
	AMPD2		C19orf25
	PPP6R2		GNPDA1
	POFUT2		TTC22
	PDXDC1		C12orf73
	FGR		LZTFL1
	CRTC3		LOC283357
	MFSD10		FEM1B
	RNF125		YIF1B
	PNO1		NPM1
	MED17		FGL2
	TCF20		NAA20
	TYW5		EMC9
	NBPF10		CYP2E1
	PIK3C2A		ZNRF2
	SFT2D1		CCDC138
	C10orf128		HEATR5A
	ECHDC2		NDUFC2
	LRRFIP1		SPATS2L
	SLC9A7		GXYLT1
	MAP2K3		PPID
	GTF3C4		SLC16A3
	GLTP		SNAP23
	HLA-DMA		NDUFA12
	KLF3		LRRC59
	CYLD		NME6
	SNRPN		NPPA
	HIVEP3		L3MBTL2
	ZFYVE27		PRDX5
	KAT6A		EFTUD1
	C9orf78		ADI1
	FRS2		HCFC2
	KMT2B		INSR
	ZBTB4		CLDN12
	CYCS		METTL1
	TRAF3IP2		MRPL28
	ACRBP		EPSTI1
	ABCA7		TOR1AIP2
	LTB4R		WDR18
	PCF11		MRS2
	WDR55		CHTOP
	RUFY2		KDELC1
	PHF10		BCDIN3D
	RPS15A		ITGA4
	MUSTN1		CISD1
	SFT2D3		CAMSAP2
	INADL		RLN2
	MAP4K2		COG8
	CTNNB1		ZBTB9
	RELA		WNT5B
	LYSMD2		ASB2
	NSMF		SLC35E3
	STRIP1		SPAG5
	UBC		BLVRB
	THUMPD2		LYRM7
	SIDT1		MTHFS
	CLCN7		TAF9B
	SIGLEC10		TMEM79
	FAM24B		UQCRC1
	KMT2E		LIG3
	TOE1		MGLL
	VPS53		ARL17A
	TLN1		FAM174A
	HLA-F		RAB40B
	TRMT44		ARMC1
	CCDC104		AK9
	SKI		APBB2
	INO80D		INPP5B
	DDX52		HSP90B1
	RBM7		SEPSECS
	SPSB3		TYMS
	SLC22A5		C2orf15
	DENND4B		BBS12
	LY86		RNASEH2C
	PRDM2		MCUR1
	SETBP1		PDE6D
	MED15		RCN3
	ARHGAP4		TNFAIP8L2
	CXXC5		PET112
	MNT		DCPS
	SIGIRR		SPDL1
	SLC25A33		NDUFA3
	JAZF1		TAF12
	ALOX5		EBNA1BP2
	SF1		FKBPL
	NBPF10		FGD6
	CDS2		DSCR3
	CARHSP1		RBM12
	YPEL5		CACNG4
	KATNA1		FASTKD1
	CREBBP		OXSM
	PSMB7		TIMM13
	CTNNBIP1		RPP30
	CIB1		SLC16A6
	RILPL2		GPRIN3
	PHC3		ASTN2
	ZNF410		VANGL1
	GRK5		ATE1
	PF4		ESYT1
	PLEKHO1		CAB39L
	ARNTL		PIK3R3
	GNB2L1		THG1L
	MAN2A2		BRCC3
	RNASET2		SLC16A14
	C6orf106		ZNF607
	ZBTB7A		GPR160
	GGA3		PTPN7
	FBXO16		RPL7L1
	WASH1		SEC63
	KIAA0556		ZNF626
	ZFP91		TBC1D2B
	KLF11		EIF4E3
	CDC40		OAS3
	SRRT		XPR1
	NFKBIZ		TMEM97
	TP53BP2		MPHOSPH6
	IKZF5		PALLD
	HUS1B		IL2RB
	AGPAT4		BRD8
	SYNGR3		GSTA4
	AKAP8L		CENPI
	PABPN1		MSTO1
	ACAP3		CSTF2
	COMMD6		RELL1
	LMBRD1		PITPNA
	ZNF18		MON2
	DIP2B		GADD45A
	ZNF254		PKMYT1
	IFNGR2		PHPT1
	TCEA1		FCRLB
	TTC32		FAM217B
	FLNB		NDUFA7
	LPCAT3		SAE1
	TMEM59		OSTF1
	HUWE1		RFX5
	KIAA1683		SLC35B1
	NR4A3		ACOT8
	COX19		GOT2
	RPS28		SSBP3
	PLK2		CENPA
	TMEM175		AIG1
	MICAL3		MSI2
	GNG7		N6AMT1
	SLC22A15		SSPN
	NCK2		KLHL9
	ANXA11		ZBTB42
	PSTK		PSEN2
	ZBED6CL		WIPI1
	NEDD4L		GALM
	SNED1		IPMK
	TARBP1		POU5F1B
	NUP54		JRK
	TAF1C		CANX
	TANC2		SLC25A22
	UCK1		TSEN2
	UBXN1		PDLIM5
	CRY2		GLB1
	SEMA4B		BRCA1
	SLC25A28		PRR11
	ANO9		ERCC8
	SAMD8		DOLPP1
	RBM48		VPS45
	DDX21		EMP1
	PHTF2		CDKN1C
	GABPB1		VRK2
	CLEC2B		MOGS
	ITPR1		AVEN
	NBPF10		CIT
	NUP153		C6orf99
	RBMS1		TBL3
	BZRAP1		RABAC1
	PCDH9		RPN1
	ADRBK1		METTL4
	BAG5		CD6
	IPPK		RGS5
	ZNF639		HSPA8
	USP20		GSTCD
	CD80		C9orf114
	ANKS6		OAF
	ZNF598		TSNAX
	HGS		CSNK2A1
	PPP2R5E		ZNF718
	OSER1		VPS37C
	TRIM39		CPXM1
	NBPF10		NFYC
	GPR18		DNTTIP1
	APBB1IP		AP2A2
	UBE2I		RAD1
	RYK		NUDT7
	TRAK1		PPP2R1B
	CXCL16		UNC13B
	TNFRSF14		NIPSNAP3B
	MED23		PLD3
[truncated: 561 more rows]

## Sheet: PC signature genes
Supplementary Table S4 : H3K27me3 and EZH2-associated genes during PCD
Expression	upregulated in PCC, downregulated in prePB/PB	upregulated in PCC, downregulated in prePB/PB	downregulated in PCC, upregulated in prePB/PB	downregulated in PC, upregulated in prePB/PB
ChIP-seq	/	H3K27me3 or H3K27me3+EZH2	/	EZH2o
	CYTH2	RNASEL	IFT140	IFT140
	CAND1	P2RX4	MME	XKRX
	CC2D1B	RASSF6	CD83	MYB
	ZNF12	ICMT	PTCRA	SPAG8
	FOCAD	TBC1D2B	XKRX	OSBPL10
	NECAB3	ZC3H14	HHEX	SIK3
	FAM120B	CTSB	HLA-DMB	PRDM4
	VPS33A	NIPAL3	MYB	RPL31
	ABHD5	STARD5	SNN	TRMT44
	CASP4	EPB41L4A	QPCT	PLEKHO1
	TEX2	TRIM5	TONSL	PHC1
	ANKRD10	GNPNAT1	FAM129C	MND1
	MRPL34	MRPS18A	TMEM120A	GGA2
	EPS15	PDP2	GPR18	CUL4A
	MEI1	VEZT	MS4A1	CD55
	SEPT2	ELP4	STAG3	DDX21
	ZNF296	ZNF253	UBAC2	BCKDHB
	HEXIM1	C21orf91	DENND5A	EIF4G3
	PRDX1	TRPV6	MARCH1	SNX22
	HIBCH	SLC41A2	AFF3	USP39
	ELAC1	BTD	ARRDC2	SSRP1
	ZNF775	RBM41	KIF5C	POLB
	USP3	TRIM32	PBX3	STRN
	C5orf22	PRKCI	SPRED2	EZR
	DCAF5	DENND5B	ZDHHC21	ATF7IP
	INSIG2	CYTIP	ARHGAP26	ARID4B
	EXOC4	TSEN15	KCNQ5	HMGXB4
	GNPNAT1	CEP70	OPA1	S1PR1
	DNASE2	FAM217B	KIAA0226L	ACD
	DCPS	AK3	KLF2	WDR54
	TMEM50B	SLC39A8	DTX1	IVD
	MRPS18A	GLRX2	BACH2	CAPG
	AUH	GTF2E2	BDH1	TUBA1B
	MRPL18	PRDM15	ZBTB11	TPP2
	MRPS18C	RTN3	ARRB1	SPOPL
	MACC1	FAM174A	ADARB1	ATF7IP2
	COQ6	CDK5	L3MBTL3	ZNF34
	MOSPD2	GFPT1	C3orf67	WDHD1
	AKAP2	PSAP	CNPPD1	C1QBP
	CAPRIN2	EHD4	SPAG8	DUS3L
	MDK	LACTB2	RASGRP2	RELB
	USB1	RARRES3	LYSMD2	PACS1
	LOC728392	SLC25A12	CAMK1	SNX25
	SAT1	ZNF561	CARHSP1	CREBRF
	SLC52A2	SLC7A11	SNX10	IMPA2
	TCP11L1	LARP1B	BCL7A	STRADA
	SRPR	APOL1	STAT5A	CAMLG
	HIGD1A	SNX27	TCEB2	CTRL
	PTER	P2RX1	AICDA	MAP3K8
	ARHGEF9	IFI44	SLC9A1	TXNRD2
	ELAVL1	ERGIC2	LY86	CDKN2AIPNL
	E2F5	CNP	TRAF5	DCK
	KIAA1279	MAN1A2	CXCR5	MED23
	CINP	PPP2CB	PDGFD	AKT2
	DHX29	PLSCR1	SMAD3	WDR37
	MPZL1	SLC38A10	FADS3	BTLA
	MRPS30	ZDHHC9	OSBPL10	LSM6
	NDUFC2	PI4K2B	ACOT7	STAT5B
	SDF2	TLR7	ARL4D	NECAP2
	CDC14B	SSR4	TUBA1A	BDH2
	TRAPPC6B	CAPN2	DNAJA4	LRRC34
	C17orf62	FAM114A1	P2RX5	MBNL3
	TMEM68	OAS2	SERPINB8	FAM53B
	FAS	INSIG2	IL4R	UBE2C
	CKLF	DNASE2	HLA-DOA	EPHB6
	GOPC	AUH	CDK5R1	RANBP2
	SLC11A2	SLC11A2	CBLB	TRPM7
	CDC37L1	PWWP2A	SIK3	RPS15
	FAM20C	TOLLIP	PTRHD1	TPGS2
	PWWP2A	ZNF420	SLC9A7	GLMN
	CABP4	CREBL2	DUSP1	KCNQ5
	CUTC	RAD9A	CD1D	RASGRP2
	C10orf10	CDK5RAP3	PDLIM2	C12orf57
	ATP6AP2	ERH	GIT2	HACE1
	NDUFB5	ACADVL	ST14	HBA1
	PLCD1	ZNF322	FYN	PTMA
	TOLLIP	MRFAP1L1	LOC100128108	RPS7
	BLVRB	MFF	MAML3	TARBP1
	APMAP	ZNF30	CCDC109B	GTF3C4
	VAMP4	ACO1	MYC	RFX3
	TAPBPL	NOC3L	PTK2	ADK
	CPEB3	TTC14	PQLC1	SREBF2
	ZNF420	SAMD12	DMRTC1	PMM1
	HMGN4	RDH10	TPM3	LIMD2
	EPRS	INPP1	CNST	C9orf72
	INTS8	SP100	REL	POM121
	SGK3	VAC14	HLA-DMA	INO80D
	SRBD1	STAMBP	FCRL1	RTTN
	RPP40	ANKRD36	C12orf57	LPGAT1
	PPP3CB	SLA	LTB	PKIA
	CHCHD4	SMAD5	MATR3	COIL
	LRRN1	PRKCD	CDADC1	LMBRD1
	MAVS	NLRC5	CASZ1	GBA3
	CREBL2	CDK2AP2	TRAF4	KMT2A
	ADPRHL2	YIPF4	RBM33	SMAD4
	MB21D1	PRSS16	FOS	AGO4
	ASPHD2	CARD16	RAD54L	LAMTOR5
	SRP19	LY96	SOX4	MS4A1
	BTBD7	MEF2B	CNKSR2	OPA1
	UGGT1	CENPJ	FCRL3	STAT5A
	GTF2E1	NAGLU	SERPINA9	SLC9A7
	ZNF79	PIAS3	FAM209A	CNST
	RAD9A	SSC5D	DUSP2	TRAF4
	CDK5RAP3	IL6ST	VAV3	RAD54L
	MRPS14	HMGCL	SLC1A1	CNKSR2
	MKLN1	ANXA5	RPS21	RAD54B
	SMPD3	SMARCA5	PNKD	KIAA0922
	ERH	ZNF200	C3orf14	UHRF1BP1L
	LARP4	ST6GALNAC4	CYS1	GON4L
	NIT1	RCBTB2	RAD54B	TRAF3IP2
	POLR3B	EBAG9	FAM111B	PTGER4
	MUM1	ACTA2	FOXP1	DUSP10
	ATHL1	TMEM219	MAP4K4	PCBP2
	MFSD12	PRRC1	FANCE	PPP4R1
	MOSPD1	KLHDC4	SREBF1	PHLPP2
	ACAP3	UBE2J1	BEND4	PAX5
	TNFSF8	COG3	APOM	SYT11
	SEC31B	NMT2	PTPN6	UBA2
	ZNF513	TCAIM	CD72	RHOF
	BPGM	PAPSS1	C10orf76	LYPLA2
	DUSP26	CDKN2C	SPINK2	PIK3CD
	DPY19L1	TMEM220	GAMT	KLHL20
	DVL1	ITM2B	LBH	PLSCR3
	FAM210B	CYTH4	SGK223	LAT2
	ACADVL	BET1	EIF4EBP2	BCL7C
	PCMTD1	SGCB	TCL1A	PER1
	CNOT1	TARS	MYNN	LCK
	PDE4DIP	DENND5B	TNK1	GNA13
	SLC35A5	ZNF616	AMPD3	RPS20
	ZNF322	TEF	PARP15	SNX8
	PNP	ABCF2	CIITA	BROX
	TBC1D23	NAT1	NLRP4	MCM5
	TMEM19	ODF2L	SERP2	EXO1
	ZNF445	AVEN	BEX2	PIGB
	GARS	MRPL35	AIM1	CTDSPL2
	MRFAP1L1	CDIP1	NINJ2	LRRC57
	SNAPIN	ERCC4	SLC17A9	NDE1
	UGT2B17	S100A11	KIAA0922	PGLS
	PDP2	NUCB2	KLF6	C7orf73
	ATL1	TTC38	CCR7	EML4
	USP46	ASTN2	ACTB	UVRAG
	MAGT1	KDELC2	CYP2U1	EZR
	VEZT	ZNF569	SYNGR3	ZBED2
	CTC1	ZNF302	CD24	BNIP1
	RNF170	PDXK	CD37	SLC9A8
	GZMB	CFLAR	DVL2	SH3GL1
	MFF	LAMC1	COTL1	RRM1
	NPEPL1	ZNF555	CCL28	PAFAH1B2
	IPP	TMEM106B	SGTA	HSF5
	ZNF30	PGAP1	DUT	PTDSS1
	POLR3H	DLAT	ABR	TP53
	TIGD7	UBE2L3	AMPD1	CALM1
	AEN	NUPL2	ELL3	SNRPD1
	NUDT4	RELL1	NR4A2	HLA-DRB1
	EIF5B	MON2	SH2B3	SSH2
	NDUFAF4	CARD6	PRDM4	STX10
	PSMA4	HSPA13	WDR76	ALKBH2
	ACO1	PSMB2	UBR4	PLK3
	AGPS	IGF2R	SYT17	UBAP2L
	TMEM9	FYCO1	CHPT1	LTA4H
	MPHOSPH8	SSPN	SUN2	WWP2
	DHFRL1	TOP1	UHRF1BP1L	ELF4
	NOC3L	PRCP	IER5	VTI1A
	ECT2	PSME3	BIN1	GMPS
	HIST1H3H	PCDHAC1	HACE1	SH3KBP1
	GSTP1	NME6	CDCA7L	R3HDM2
	RHOU	SCPEP1	TUBB2A	VPS51
	MRPL17	ABHD4	TSPYL5	CERS4
	KHK	EDEM2	EGR1	BRD7
	ZMIZ1	MSRB2	CELSR1	DERL1
	SPG20	CALU	TTC39C	INTS1
	WDR6	DHDDS	JAKMIP1	DNM2
	VCP	ART5	HVCN1	SZRD1
	TTC14	ACADM	CTPS2	HMGB3
	TMEM41B	ZNF613	RPL31	LIG1
	TSEN2	NOD2	AREL1	HTT
	SLC47A1	PRX	IPO11	PDK3
	VOPP1	ZNF133	MIB2	SLC16A7
	ACSL5	LIN7B	RPL11	UNC119
	HIVEP2	ZBTB38	EPHA4	CENPF
	SLC29A3	RHBDD3	NFKBID	C1orf35
	ELP4	AFF1	MCOLN2	RUFY2
	COPZ1	FGL2	TLR10	FDFT1
	ALG10	TM9SF2	NGFRAP1	ATP6V0A2
	SAMD12	VPS26B	PTCD1	DAGLB
	NSMCE4A	UTP14C	SPN	NFKBIA
	RDH10	PCTP	GON4L	JMJD1C
	MSI2	UGDH	ABCA1	MFI2
	ZNRF1	TRIB1	PASK	ZNF185
	TMEM45A	NEU1	TRAF3IP2	CDK13
	TMEM104	ZNF174	ZNF548	GGNBP2
	ZNF253	RDX	GALNT14	PRPF31
	EYA3	PI16	RAB11FIP1	CLEC16A
	CSRP2BP	GPR55	KLHL14	FBXO41
	TAF9	KIAA0040	GPATCH11	BZW2
	THAP5	CLIP4	RC3H2	USPL1
	HSD17B4	SLC35C1	MCM2	AGFG1
	TEX9	ITM2C	TRMT44	WDR74
	STAU2	STX17	PTGER4	IREB2
	ZBTB8OS	GIGYF2	NOTCH2	CSK
	FOXK2	LRIF1	FCRL2	FBXL15
	C21orf91	ECI2	CSNK2B	CS
	GDE1	DDX60L	SIGLEC10	CEBPG
	DCUN1D3	ADA	RMND5A	PXK
	LIME1	PPM1K	ATAD2B	IPO4
	PHPT1	CTAGE4	ZCCHC18	ANXA11
	SNX16	TMED9	B4GALT6
	INPP1	GOLPH3L	BCAS4
	ARRDC3	SLC2A12	SRSF5
	SP100	LIMA1	S100A10
	VAC14	C4A	ABCB4
	FAM98A	INPP4A	DEK
	KLF10	PATL2	SLC6A16
	SDF2L1	ERAP1	ZNF254
	STAMBP	KIAA0513	EBF1
	CABLES1	CLPTM1L	GSG2
	TBCEL	FBXO22	MGAT5
	ANKRD36	C1R	USP7
	SLA	SSR3	DUSP10
	ZNF227	MX1	RAB33A
	GOLIM4	FKBP11	COA1
	TRPV6	LIPA	BCL2A1
	MPP5	SERPINI1	DDT
	KCNA3	FAM69A	RPL13
	FER	PNPT1	SYPL1
	GTF3A	ENTPD1	CDC42
	SMAD5	STAT1	LHFPL2
	ULK1	CRB3	ELMSAN1
	PRKCD	ST3GAL5	ARHGAP24
	PDHB	ZNF419	CENPO
	TIMP2	SRPRB	PCBP2
	MAN1A1	FAM118B	HBA1
	NLRC5	ANKRD46	PAQR4
	NAPEPLD	TECPR2	ITGAE
	CDK2AP2	GLCCI1	PTMA
	DTWD1	DDX60	CD22
	REXO1	IFIT3	CD52
	ACTR8	OAS1	DZANK1
	SLC39A11	PPDPF	SETD8
	EIF3J	DUSP5	HBB
	PIGM	C19orf66	TP53INP2
	SHROOM3	PECAM1	MECP2
	PAGR1	CHODL	AGO1
	YIPF4	TRIM69	PPP4R1
	RAB2B	LGALS3BP	EGR2
	C9orf69	GAS6	NAP1L5
	CEP72	ABHD1	WDR60
	GOLGB1	OASL	ZNF638
	PRSS16	CDPF1	RBM38
	MICALL1	OAS3	PHLPP1
	PTCH1	QPRT	SPIB
	APOL3	CD226	PHLPP2
	ADORA2A	POU5F1B	EFHD2
	SLC41A2	CC2D1B	SATB1
	CARD16	FOCAD	PLEKHO1
	ARFIP1	FAM120B	RGS2
	ELMO2	TEX2	SH3TC1
	GOLGA3	MDK	CDCA7
	CDKN1B	CDC14B	DNAJC18
	KRTCAP2	PLCD1	PAX5
	C6orf89	SGK3	SYT11
	TXNIP	LRRN1	DTX4
	MCUR1	MKLN1	IL7
	REEP3	ATL1	PIK3IP1
	SCARB2	TMEM9	SNRPF
	LY96	RHOU	BCL11A
	RNASEL	ZMIZ1	CIT
	AMDHD2	TSEN2	XAGE2
	PCED1B	SLC47A1	LYL1
	DPY19L4	CABLES1	URB2
	BAZ1A	TBCEL	DDX19B
	PARP4	ZNF227	RC3H1
	USO1	TIMP2	ADCY3
	PLEKHA8	SHROOM3	COMMD6
	BSPRY	PTCH1	NAP1L1
	CRIPT	ADORA2A	ARHGEF10L
	RORA	DPY19L4	NCR3
	MAP2K6	BSPRY	KATNA1
	MSANTD4	RORA	ARRDC4
	SRP72	SPRN	HERC3
	SRGN	C2CD2	DSCC1
	CCDC51	UGGT2	HMGB1
	CRLS1	ZBTB20	UBA2
	DOK3	FGF7	ITGAM
	QSER1	DNAJC6	PAQR8
	ZSCAN21	RRAGD	KIAA0141
	ORAI3	SMOX	CDT1
	BTD	ARHGEF40	IRF8
	POMGNT1	TMEM117	KCNK12
	ASPH	TMEM33	MYBL1
	CPOX	FBXL16	PLA2G2D
	MEF2B	KIAA1024	LMCD1
	CES2	ARSB	RHOF
	APTX	GNPDA1	LYPLA2
	RDH11	KCTD1	RGS8
	LMAN1	DST	DPEP2
	ARHGAP6	PRICKLE1	FMNL3
	HDHD3	SGK1	DLG1
	MRPL19	GSTM3	SH3D21
	LRRC41	MTFR1	TCEA2
	IRF9	CLOCK	STK11IP
	RNF149	BCAS3	RNF125
	CENPJ	CPNE5	GPRASP1
	PSMD14	TEAD2	RBM27
	GSDMB	MKRN2	ZNF367
	SCN3A	RPN1	ZZEF1
	PPP3R1	STAT3	PIP4K2A
	TTC22	CLN3	CD80
	SUCLA2	FRZB	RPS7
	TRIM34	ASTN2	KCNMA1
	SPRN	ABCC3	FAM216A
	ZFYVE1	LUZP1	PHC1
	RBM41	LMF1	PCDH9
	METTL6	ZMYND11	RPS2
	GGTLC1	SRXN1	TMOD2
	NAGLU	ACOXL	LMO2
	GORASP1	ARVCF	ITPKB
	SLC30A1	CPED1	CR1
	TULP4	TXNRD1	ATF2
	C2CD2	RAB40B	C8orf37
	ZMYM6	ALDH8A1	LTBP1
	RBM4B	GATA3	DICER1
	PIAS3	MAP3K13	SLC2A1
	UBE2J2	FOXO3	C4orf46
	REEP5	TMEM200A	MPP6
	SSC5D	SYTL3	CD1C
	GLT8D1	BCL2	GAPT
	AIM2	RCN1	EID3
	SAMSN1	IGLL5	ABCB1
	TMEM55A	STK3	KLF4
	ZNRF2	EPB41L4A	MAP4
	IL6ST	EYA2	LAPTM5
	UGGT2	EIF4E3	MND1
	CUL4B	RABGAP1L	JAZF1
	CSF2RB	GRN	KLHL23
	PSPH	EVA1B	HAUS5
	C5orf45	NACC2	RNF8
	RAD50	QKI	ARHGAP17
	LRRC8B	ATP8B2	PIK3CD
	ANKRD12	NFIL3	FANCB
	DCTD	CYB561	KLHL20
	UBXN4	GCLC	PLSCR3
	SLC16A6	SNX18	ZFP36L1
	AAAS	CYFIP1	IRS2
	FAM131A	MCC	ZNF770
	TRAPPC3	SOCS3	SNRPB
	ACSL4	WNT5B	NLE1
	ZBTB20	HPCAL1	POU4F1
	NSD1	GJB3	ICA1L
	BRD8	GPHN	LAT2
	EIF2S1	SPATS2L	ANKRD6
	TBC1D7	ISYNA1	APBB2
	TST	CHST15	JAG1
	EML3	CPEB2	SLC43A1
	CYB561D2	COL24A1	SLC43A3
	COQ4	ARHGEF3	PTPN18
	CASK	AAK1	TGFBR1
	FGF7	ZRANB2	SLC15A3
	TBL2	TMEM255A	BCL7C
	OSBPL9	SPSB1	PER1
	SCRN2	UBE2QL1	AREG
	HMGCL	FAM13A	SCCPDH
	TNPO1	ADHFE1	HLA-DRA
	SERP1	CAMSAP2	DMD
	BARD1	SLC16A14	DYNLL2
	HDAC5	CADM1	CCDC141
	OSBPL3	ADAR	POLE2
	SYNCRIP	ESR1	C14orf80
	ANXA5	GALNT2	BAG5
	PHF6	RRBP1	JUN
	CCDC117	ATXN1	KATNAL1
	OGFOD1	NPM2	TK1
	TIMMDC1	MANEAL	BLK
	TMEM258	MBD5	PTMA
	C11orf54	GFI1	PANK1
	EPM2AIP1	SPAG4	TET3
	AIG1	CSGALNACT1	UHRF1
	SLC48A1	ARHGAP18	TOMM20
	CLIC4	GMPR	SYS1
	YIF1A	MYO1D	BMP7
	ZC2HC1A	FAM149A	LCK
	P2RX4	MX2	GALNT12
	TMX2	PAM	GGA2
	PLGLA	CMPK2	UCK1
	KPTN	RHBG	AP1B1
	TRIM22	PDIA5	ORC1
	SMARCA5	OXR1	MED30
	ZNF200	WFS1	SNAP23
	KDM5A	DCBLD1	DUSP6
	ST6GALNAC4	LAMP3	PKMYT1
	FDXR	PELI3	TBC1D4
	DNAJC6	CCDC85C	MYLIP
	FAM46C	VDR	PXMP2
	MAU2	CD6	OTUB1
	RRAGD	BCAN	ZBTB16
	TIPARP	CACNG4	KDM6B
	RCBTB2	ZCCHC24	C1orf21
	TRANK1	SDC1	MEGF6
	ARL5B	ADAM10	KCTD9
	SMOX	CAV1	CUL4A
	BLOC1S3	SIL1	RRM2B
	RAB23	KCNA2	GNA13
	EBAG9	CSNK1E	RPS20
	GLTSCR1	SIX5	TLE4
	BMF	SFMBT2	RNF144B
	DNAJB9	SEC61A1	SNX8
	NUDT9	MAGI3	SFTPB
	GOLPH3	FNDC3B	UTP23
	SLC25A17	USP18	CD55
	GOLT1B	ZBTB42	PRKAA1
	ZKSCAN4	FAM47E	DDX21
	CLDND1	SLC44A1	YEATS4
	HRASLS2	KCNN3	RECK
	CAPN12	PTP4A3	CHAF1B
	FXR2	NHSL1	TMEM163
	ALG1	CYP2E1	CD19
	C19orf52	B3GNT9	MCM7
	RCAN1	CDKN1C	MFHAS1
	ARHGEF40	ITGA6	TARBP1
	TMEM117	BMP6	GTF3C4
	SMCHD1	GAS6	GCHFR
	RBM6	TRAPPC9	APBB1
	IRF1	IGF1	BCL10
	TRIM27	FAM171A1	LANCL1
	IPO11	PRDX1	MCM10
	DTD2	MACC1	RIN3
	TMEM33	SRBD1	ASF1B
	SLFN11	ASPHD2	GMEB2
	ACTA2	FAM210B	SMEK1
	STAMBPL1	TBC1D23	BNIP2
	TMEM219	PSMA4	MAPKAP1
	ITGAL	MPHOSPH8	MAP3K9
	FURIN	TMEM41B	ACTG1
	PRRC1	NSMCE4A	PRKCE
	KLHDC4	PDHB	BCKDHB
	GALK2	CEP72	JUP
	ZNF92	LMAN1	TTN
	RASSF6	YIF1A	BROX
	RAB43	ZC2HC1A	SF3A3
	CERS6	TRIM22	RIPK2
	ADI1	GLTSCR1	VCL
	CKAP4	AVPI1	EIF4G3
	ICMT	ZNF397	ATPAF2
	AVPI1	PEPD	ARID1B
	TAP2	PAOX	FOSB
	FBXL16	CDR2	FAIM3
	RIOK2	RPRD1A	RFX3
	TBC1D2B	BLZF1	CYCS
	KIAA1024	FCRL5	CDC45
	NCLN	ISOC1	TICAM1
	LXN	CLCN3	MICAL3
	BBS1	CTH	MTMR14
	UBE2J1	ZNF224	GSTA4
	COG3	TRIP11	SLC20A1
	CD99L2	FCGR2B	COPG2
	TRIM32	FAN1	MIF4GD
	SLC7A6OS	SLC35F5	CDK16
	GINS1	SAMHD1	ABCG1
	IRF4	UAP1	SNX22
	SLC39A1	SIRT4	GABBR1
	IQGAP2	C3orf18	COMMD5
	IDH2	DEXI	CNR1
	MFAP3	ATP7A	USP39
	STT3B	TBC1D20	PFDN5
	ARSB	PPIL1	RPA3
	FBXO16	SLC45A4	RAB26
	DDX5	DHX58	KYNU
	NMT2	FCHSD2	RPL27A
	SKA2	ICAM2	ASB2
	SLC9A3R1	MIA3	RPL29
	CALHM2	RBM43	GJC1
	APOO	CHST11	KIAA1147
	SSBP3	SLAMF7	STAT6
	ST8SIA4	IFIT5	NXT1
	BCL2L2	GPR155	CENPH
	SCAMP2	IFIT1	COLGALT1
	ZNF397	ARSA	MPEG1
	EFNA4	DCAF5	DBI
	FAM214B	TMEM50B	DLL1
	KLHL21	PCMTD1	HLA-DPB1
	TMEM14C	IPP	ZNF165
	TCAIM	CCDC117	WDPCP
	GTF3C6	SFXN5	RASSF1
	PARP2	C12orf4	RPLP2
	SFXN5	APOBEC3F	PLAGL1
	SLC25A46	PMEPA1	TPM4
	PAPSS1	CYHR1	MTRF1
	CDKN2C	GPR19	RLIM
	ITGAV	SWT1	VNN2
	TMEM220		TSC22D3
	ITM2B		ELK4
	PEPD		OGFRL1
	GNPDA1		HEG1
	SLC4A2		ATP6V0E2
	PNPO		PHTF2
	IMMP1L		CYFIP2
	PAOX		ANKRD33B
	CDR2		SORL1
	CARD16		SUSD1
	BAG1		TADA3
	NFXL1		EGR3
	RPRD1A		USP13
	COX5A		DNMBP
	TM7SF2		TCTEX1D2
	MUC1		ADK
	SLC12A6		CACNA1A
	TMEM65		MAGEE1
	CYTH4		SSRP1
	C9orf64		SNTB1
	SLCO5A1		RMI2
	BLZF1		CYB561A3
	WIPI1		ERMP1
	PEX3		DUSP8
	NUDT4		CIB1
	SLC38A2		MTMR12
	GLA		SREBF2
	KCTD1		MCM5
	DRAM1		TNFSF11
	IGH		SDHAF2
	NEK1		PLEKHA1
	DCP1B		CR1
	DESI1		ABCA6
	C14orf119		CORO1A
	BET1		RRAS2
	PIGP		ALOX5AP
	UBA7		LCP1
	SLA2		FAM209B
	CORT		HIVEP3
	DST		RASSF3
	PRKAR1A		PMM1
	SGCB		LPP
	CPEB4		EXO1
	KIAA1432		SOS2
	PRKCI		CXCR4
	LINS		COQ7
	PRICKLE1		BTG1
	TRIM14		PIGB
	ARHGAP44		GNAZ
	TXN		CCND3
	HS2ST1		SPOCK2
	PPIB		BCAT1
	FCRL5		LPXN
	PLOD3		LIMD2
	GALNT3		BLOC1S2
	BLNK		OFD1
	SLC35E2		MMD
	KIAA0391		MRPL9
	C6orf211		TNFRSF8
	TARS		SNRNP40
	MRPL51		RPUSD2
	SGK1		GNA12
	ISOC1		PTBP1
	IQCE		ETS1
	CCDC47		C2CD3
	DENND5B		PSD3
	MR1		MCM4
	PAPD7		CCDC6
	MINA		KLHL34
	BTAF1		CTDSPL2
	ZNF616		AFF2
	KIAA1551		CNN2
	CCPG1		LRRC57
	PHF11		CLECL1
	TSPAN31		RDM1
	ELL2		TMEM231
	COQ9		SESN3
	CYTIP		NR2C2AP
	ENTPD7		UBE2D4
	SLC39A14		TDRKH
	LOC157562		NDE1
	SIK1		ZNF821
	TEF		POLB
	RILP		CGRRF1
	TSEN15		PGLS
	ALDH3A2		EPM2A
	FAM122A		CEP95
	CHST2		GINS3
	CLCN3		DLST
	ALG9		YRDC
	MCL1		C7orf73
	LY6E		C17orf49
	GSTM3		PARPBP
	EEF2K		DDX50
	AMACR		FOXP4
	ABCF2		KIAA1524
	ANKRD16		LONRF1
	MTFR1		RAD51
	FAM63B		TEX10
	NAT1		TFAM
	EHHADH		VPS53
	ANGEL1		MAP3K5
	AP2B1		BACE2
	OXSM		FBL
	FUCA2		STRN
	TRIM13		TRIP13
	ANKIB1		TGIF1
	BTN3A1		HCK
	CEP70		EML4
	CASP3		SMYD5
	CLOCK		YPEL1
	ZSCAN26		AGBL5
	BCAS3		REV1
	ZNF189		POLR3K
	PLXNC1		UVRAG
	ZSCAN32		ZPBP2
	ZC3H14		PDRG1
	PLD3		MFSD10
	ODF2L		EZR
	AVEN		ANK3
	ARHGEF5		SESTD1
	TNK2		GNG10
	AURKA		WASF1
	TRIM68		CNNM4
	TM9SF3		TRPS1
	ARMCX3		ZBED2
	CTSO		FAM65A
	OSTM1		BNIP1
	EFEMP2		SPTLC1
	SCYL3		WDR1
	DNAJC5		SLC9A8
	CPNE5		SH3GL1
	GAB3		CYTH3
	ELK3		IKBKE
	TEAD2		AHR
	KLHL6		RRM1
	IRF9		TAX1BP3
	HIST1H2BH		EGLN2
	USP6		KIF16B
	TMEM70		CD82
	ABHD14A		C9orf72
	MKRN2		PAFAH1B2
	BBS12		ZNF675
	ARL3		PRKCB
	QPCTL		ZAK
	NCALD		ACP5
	PPP1R3E		TSPO
	MRPL35		ACY3
	RPN1		HECA
	FAM217B		TAF8
	STAT3		POM121
	MBTPS2		MED10
	CDIP1		TUBB3
	VAMP5		SNX11
	SLC7A6		HSF5
	ERCC4		NRF1
	ABHD12		ATF7IP
	ITFG1		TSPYL4
	CLPX		SLC25A24
	IGH		STK25
	CDKN1A		TFEC
	SLC1A5		POLR2G
	FECH		C10orf12
	MYD88		LHPP
	TARSL2		MRPL11
	OSTC		APLP2
	HIPK2		C5orf34
	TIMM8B		PITPNC1
	CTH		RIOK1
	EFCAB4A		FSD1L
	PDE4DIP		CHMP1A
	UBE2K		CDC14A
	S100A11		EMG1
	EDEM3		B3GNT7
	CTBS		RPL35A
	KAT2B		PTDSS1
	PUS3		PPP1R14B
	NUCB2		NFATC1
	SYNJ1		PNPLA6
	ZNF225		WDFY4
	ZNF224		PPBP
	ZFP64		SKAP1
	COG6		WDR35
	SCNN1A		VPREB3
	ZNF175		STX6
	CTNNA1		FAM213A
	CLN3		ZFAND2B
	PARS2		ARID4B
	QDPR		GMIP
	MESDC2		ERCC1
	LONP2		HECTD2
	LPIN1		BCLAF1
	AK3		BCL7B
	TTC38		TP53
	NECAP1		IL2RA
	FRZB		DCTPP1
	MFSD3		CD84
	C19orf10		HUWE1
	NOL3		ACSF2
	KLHDC9		PTAFR
	GM2A		HMGXB4
	NDUFV3		S1PR1
	YAE1D1		TIMM8A
	CTSC		RPLP2
	TOR4A		IL16
	STK40		SLC41A3
	VPS35		MIIP
	ASTN2		EXO5
	MSL3		NKX3-1
	KDELC2		CALM1
	CHSY1		GLTSCR2
	TAF5		FABP5
	MZB1		SENP7
	ATG4A		PFKFB3
	ZNF276		MERTK
	SLX1A		HSPA2
	NDUFA9		RASGEF1B
	CEP19		GYLTL1B
	C12orf4		KCTD2
	CRTC3		TCEA1
	KLHDC4		ZBTB18
	ZNF569		PDE7A
	ZNF207		PURB
	CTSB		NEIL3
	NEK3		LPAR2
	IFIH1		SNRPD1
	ZNF302		B4GALT5
	SH2B1		KLF9
	MLX		RELA
	APOBEC3F		RRP12
	TRIP11		HLA-DRB1
	HEATR5A		FAM117B
	CDRT4		SSH2
	PDXK		MBOAT2
	CFLAR		MCM6
	SLC23A1		SARS2
	HIST2H2AA3		ZNF335
	C20orf24		ACAT2
	CDIPT		ACD
	ATOX1		RAPGEF5
	GOLGA1		PFDN4
	RUNX2		METRNL
	SLC39A8		ABCB1
	FTL		STK16
	CBY1		ZNF439
	LAMC1		STX10
	NAGA		WDR54
	VPS72		HMGB2
	TMEM39A		GLUL
	SLC33A1		ALKBH2
	VRK2		FXYD5
	TCTN3		SLC25A35
	PRDX3		PER2
	PPP1R3D		HLA-DRB1
	PTDSS2		APOBEC3A
	HELB		CPM
	GOSR2		KIFC1
	FAM114A2		AGO2
	IFNLR1		LANCL2
	ABCC3		FHL1
	PPARA		C6orf48
	ALG8		C7orf73
	GAB1		CENPV
	DNASE1		SLC5A6
	IGJ		SPATA13
	SPIN2A		HLA-DRB1
	SYVN1		ABCD3
	ZNF260		RFTN1
	SLAMF1		CMTM6
	SLC25A20		GNL1
	IER3IP1		BLOC1S4
	FCGR2B		DNA2
	SSR1		ZNHIT3
	FAN1		CIZ1
	GPR180		EED
	LASP1		QARS
	DNAJC24		C1orf112
	GLRX2		WRAP53
	NBN		ZNF831
	PAQR6		GID8
	KIAA0319L		LOC285957
	SPCS1		STXBP5
	RNASE6		FCER2
	ZNF555		NIP7
	KIF13B		IVD
	LSM1		SLC7A5P1
	TBC1D10A		HNRNPUL1
	NDST1		E2F1
	EIF2B3		SAPCD2
	C6orf165		LZTS3
	APBB3		AES
	TCIRG1		PLK3
	MFSD8		P2RY12
	TMEM106B		ISCA1
	TTC17		EPB41L2
	GTF2E2		TMEM151B
	BRCA2		UGT8
	RFT1		SRSF11
	BUB1		TWISTNB
	PDIA4		UBAP2L
	LMBR1		PIGA
	PGAP1		IDH3B
	PHF20L1		CAPG
	NIPAL3		FASN
	FAM214A		LTA4H
	DLAT		CENPM
	CHID1		TOP1MT
	TOR1AIP2		NEK6
	MED8		CNPY3
	LUZP1		SMAGP
	SEC23B		BIRC3
	RER1		TUBA1B
	VPS54		AK9
	FTO		KHDC1
	PRDM15		CD69
	GLDC		WWP2
	PHF23		PLK2
	UBE2L3		NDUFAF5
	NUPL2		ZXDA
	ABCC4		ALDH7A1
	PGBD2		FAM26F
	ALG1		VAV2
	TTC9C		NOL9
	RELL1		SMAP2
	LMF1		PMAIP1
	ZMYND11		RPL18
	TRAM1		ELF4
	FPGT		USP24
	HECTD3		CHN2
	IMPAD1		TUBA1C
	SEC62		SCAI
	MON2		INO80D
	CARD6		MS4A7
	YIPF6		RPL7
	RTN3		PARVG
	STARD5		ATXN7L1
	SRXN1		RBM3
	HEXIM2		GFOD1
	TRMT1L		C16orf80
	FAM174A		BACH1
	SLC35F5		MEST
	C1orf216		PHF7
	MYH3		VTI1A
	RIC8B		MAP3K14
	GORASP2		HRK
	HSPA13		ZNF32
	ACOXL		RTTN
	GIPR		ATP8B1
	ARVCF		ARNTL2
	CDK5		LYZ
	C17orf80		MAX
	CPED1		NSF
	TXNRD1		RGS10
	RAB40B		ULK4
	PSMB9		TFR2
	ALDH8A1		C1orf162
	SLC35A4		POC1A
	ZNF500		ACTR3
	NOL7		BAG4
	MED20		GMPS
	GATA3		LRRFIP1
	MAP3K13		KANK2
	FOXO3		BIN3
	TMEM200A		MYEF2
	SYTL3		MRPL10
	NBAS		ATG16L2
	BCL2		DHODH
	PSMB2		ADD2
	DECR2		SPATA32
	KCNK6		SH3BGRL3
	EVI2A		SH3KBP1
	DNAJB11		RBMS1
	RCN1		NPIPB11
	CCDC127		PTEN
	HM13		TMEM71
	VSIG10L		RHOG
	IGF2R		ZNF846
	IGLL5		SNRNP200
	GGPS1		SCARB1
	SLC35B3		PELI2
	STK3		SKA1
	C1orf27		HTR3A
	GFPT1		SLBP
	MAGED2		CDC40
	TCF3		STRBP
	PSMB8		CENPI
	TECR		MIS18A
	FYCO1		R3HDM2
	RNF185		ANKRD37
	EPB41L4A		HLA-DRB1
	PREPL		SUN1
	SSPN		CDS2
	MED12		CREBBP
	FKBP14		VPS51
	PHACTR4		SETDB2
	EYA2		TPP2
	SRP68		SENP1
	CIRBP		RAB30
	EAF2		PCIF1
	C15orf57		CDC25A
	RPS27L		RFC3
	DOLK		RRN3
	ZNF658		PTPRK
	PSAP		CERS4
	SURF4		NUP153
	ARHGAP42		LPGAT1
	EIF4E3		TUBB4B
	RABGAP1L		DEPDC1B
	GRN		SLC25A34
	SAMHD1		STRIP2
	RNF34		MID1IP1
	TPD52		CTSK
	C11orf24		PRR5L
	SAR1B		CRYM
	RETSAT		CXCL16
	MGAT2		ZC3H12D
	GIN1		BRD7
	HSPA5		TACC3
	RHBDD1		SAV1
	EVA1B		ZBTB10
	NACC2		METAP1D
	IDH1		PATZ1
	CLUAP1		MARCH9
	QKI		PPP2CA
	HSP90B1		H2AFY
	TCEANC		DERL1
	ICAM3		MOB4
	BSG		SPINT2
	TOP1		SPOPL
	ZFYVE21		GCNT1
	ODF3B		ZNF836
	PRCP		CHMP7
	DHRS1		RLN2
	SDHA		ATF7IP2
	TMEM80		NIPAL4
	PSME3		SMURF1
	ATP8B2		TNF
	BTN3A3		RPL36
	ARHGAP27		NUP155
	WDFY1		DCAF15
	NFIL3		FMO4
	PCDHAC1		PIAS2
	EHD4		POLE4
	LMAN2		ILK
	AZI2		TLR1
	C10orf128		NSMF
	SEC63		CHEK1
	NME6		HECW2
	SLC39A7		GPATCH2L
	UAP1		SFN
	WDR45		AP1S2
	MGLL		INTS1
	YIPF5		PSTPIP1
	SPPL2A		ZNF34
	ARF4		RAP2A
	GTF2A1		NIPAL2
	FGFR1OP2		PGAP3
	SCPEP1		CCDC12
	AGPAT3		FAM20B
	COPS7B		MSANTD3
	LMBRD2		FAM200B
	ABHD4		NUP88
	WDR7		GSN
	COMMD3		WDHD1
	ZNF275		B4GALT1
	LACTB2		GSK3B
	NKIRAS1		HGSNAT
	PECR		NOP16
	EDEM2		MGAT4A
	ENTPD6		POLR1E
	CLLU1		C1QBP
	GTF2H1		TMEM55B
	AGA		FUT11
	SIRT4		CXCL12
	MFSD11		MYO9A
	WIZ		PKIA
	ERP44		SFXN3
	CYB561		HDAC4
	TUBG2		RPL18A
	CTSA		TMEM116
	ZBTB2		PDGFRA
	NBR1		DUS3L
	RARRES3		NHP2
	C3orf18		FZD2
	SIDT1		ZCCHC7
	PIP5K1B		DNM2
	CIB2		FBXO16
	GCLC		MARCH3
	DEXI		ADRBK1
	SLC35B1		PPAP2A
	MLEC		TRIM11
	MSRB2		RELB
	GYS1		NPL
	XAF1		CCL3
	SLC25A12		CLN8
	SND1		NEIL1
	IGH		COIL
	HIST1H2AC		FAM60A
	CD70		EEF1E1
	RTCA		IPPK
	PMEPA1		CBX5
	C1orf85		CKAP2L
	FKBP2		EXOC3
	DDX19A		ARHGEF6
	ACSS2		PRPS1
	ZNF75D		SZRD1
	ZNF561		SF3B2
	CALU		C9orf78
	DHDDS		KBTBD2
	PML		ZBTB44
	ART5		KCNMB4
	NOMO1		ARL6IP6
	SNX18		COL11A2
	COPG1		GINS2
	SEC24D		SIAH1
	METTL13		STXBP6
	GBP1		SOBP
	MID1		MET
	ACOX1		HCST
	CYFIP1		AUTS2
	DISC1		MYO1E
	BTN3A2		PDZD8
	EXD2		SNRPD2
	CYHR1		ANKRD32
	MUSTN1		LSM5
	RAB10		TMEM2
	ST6GAL1		ZNF350
	GSS		INPP5F
	RWDD2A		CCT5
	MOGS		MAPK1
	IGH		GLTP
	ACADM		CCDC23
	AKR1A1		ZBTB14
	PGAM1		MAP2
	MCC		PCM1
	GPR89A		RP9 /// RP9P
	ZNF613		HMGB3
	ZNF20		TMEM234
	SLC31A1		WDR34
	KIAA0930		PEG10
	CHPF2		LIG1
	NOD2		EIF5A2
	HDLBP		HTT
	BCKDK		H1F0
	PRX		POU6F1
	C15orf39		PDK3
	SERINC3		PTPN9
	UBFD1		PSMD11
	PGM3		ARAP2
	TREX1		MED17
	FAM63A		CARD11
	SEMA4A		BCAP29
	BST2		GATC
	PPCDC		DDX39A
	SLC30A6		RPS10
	FAM117A		ABCB9
	ITM2A		POLE
	SLC25A11		TAGLN2
	CYB5D2		RNFT2
	SLC7A11		OPN3
	SOCS3		HLA-DPA1
	C1orf53		STMN3
	ATP2B4		QRICH1
	PPAPDC1B		RAP1GAP2
	IFI30		PDS5B
	WNT5B		IL12A
	ACVR1		SLC16A7
	ZBP1		IFT57
	ZNF133		KDELC1
	SLC12A9		CFL1
	ABHD3		RPRD1B
	IQCB1		UNC119
	TYMP		LRCH4
	HPCAL1		NT5E
	LIN7B		TPCN1
	PREB		TBC1D22A
	CREB3L2		ZXDC
	SAMD9		ZFR
	ZBTB38		NEDD4L
	NAPA		HSPE1
	ALAD		FANCD2
	RHBDD3		PBK
	ATP6AP1		SH3RF1
	FICD		RAB3IP
	AIFM1		GABPA
	LARP1B		PPP1R15A
	FNDC3A		CENPF
	UNC50		PACS1
	NDFIP1		ADRBK2
	NRBP2		CLU
	CD300A		PSTK
	APOBEC3G		HMGCS1
	LLGL1		LPCAT3
	SEC24A		SZT2
	SLC17A5		C1orf35
	TMEM184C		DZIP3
	TXLNA		RAB11FIP4
	IFNAR2		C11orf82
	GJB3		CTTN
	ASF1A		LUZP6
	AFF1		TUBB2B
	FGL2		TDP1
	N4BP1		SLC39A3
	CREM		DCAF4
	TM9SF2		CRIM1
	IL15		KCNH8
	KIFAP3		GATAD2A
	CSRNP2		NRDE2
	PHTF1		DDX28
	GPHN		LMO7
	TRIM25		PI4K2A
	IFI16		RASA4
	METTL7A		MAP3K2
	RPAP2		SLC25A33
	CLDN12		WDR75
	HIST1H1C		RNF130
	DYNLT1		RUFY2
	VPS26B		CHTF18
	UTP14C		FDFT1
	SPATS2L		ARHGEF18
	IFITM1		NAMPT
	YWHAG		SEC61A2
	YES1		EEF1A1
	PCTP		RFC2
	PMM2		FAM84B
	IGH		ATP6V0A2
	DUSP7		DPF3
	UGDH		CHRAC1
	TRIB1		C11orf49
	NEU1		MAP7D3
	AQP3		SGPL1
	CCR2		TLN1
	ZNF174		PPP6R1
	RDX		DGKD
	GPR89B		HLA-DRB1
	ISYNA1		AURKB
	SEC22B		MAPK1IP1L
	NANS		PGBD3
	SETD3		TRA2B
	PI16		DAGLB
	CHST15		RGS13
	CPEB2		FCRLA
	FAM160B2		GCOM1
	GPR55		VPS13D
	KIF21A		KLHL36
	COL24A1		TUFM
	GLRX		COMMD7
	HYOU1		RRP7A
	CASP1		SNX25
	DYNLL1		NAF1
	ATP7A		TESC
	TRIM8		SLC25A29
	ARHGEF3		RANBP9
	APOL1		MEX3C
	OXNAD1		CRTC2
	TNFAIP1		TGFBRAP1
	SNX27		GDAP1
	GNG5		KIF3A
	KIAA0040		PRKCH
	IGH		KBTBD4
	APOL2		KCNRG
	VKORC1		CREBRF
	TM9SF4		PTPLAD2
	CLIP4		CCDC22
	TBC1D20		MBNL1
	B9D1		COX3
	ELMOD3		ZEB2
	AAK1		CCL4
	ZRANB2		IMPA2
	SLC35C1		ARHGEF1
	P2RX1		BRWD1
	PPIL1		RCL1
	MRPL44		PTPRE
	AK2		HNRNPH3
	ITM2C		CCDC144A
	SDF4		RNF126
	KEAP1		NFKBIA
	MLKL		NIPSNAP3B
	TMEM255A		LMBRD1
	ATG4C		INTS9
	IL6R		STRADA
	RNF214		SUV39H1
	TMEM208		IGF1R
	TM9SF1		CAMLG
	MRC2		SNX21
	ALG2		FAM65B
	PSMA5		LNPEP
	TRAM2		EMP1
	VIMP		SHKBP1
	ARFGAP3		FAM49B
	PSME2		HNRNPA0
	EMC7		CCNG2
	COX18		MAN2C1
	ZSCAN9		HIP1R
	MON1A		PPIH
	IFI44		VEZF1
	GADD45A		ADCK2
	SUV420H1		JMJD1C
	RNF213		DIAPH2
	CEP128		TOMM34
	SPSB1		CCDC59
	MOB3C		LAPTM4B
	DCAF6		ELOVL5
	LDLRAP1		HDAC1
	UBE2QL1		LTA
	STX17		AKAP8
	IGK		ZMAT1
	ERGIC2		OSER1
	GIGYF2		CSH1
	GBP5		ZNF408
	PIM2		DCP2
	COMT		CCNB1IP1
	FAM13A		LRPPRC
	GPKOW		TMEM237
	UNC93B1		CLEC2B
	TMEM214		SYBU
	ANG		TIGD1
	SPATS2		RCC1
	MRPS31		MTFR2
	NDFIP2		ECD
	ZNF222		RNF26
	VEGFA		MILR1
	ATP13A1		PCYOX1L
	LRIF1		ZNF639
	ATP6V1C1		TJP2
	IGH		ZDHHC5
	SS18		CEP68
	ST7L		FNDC1
	RASGEF1A		DDX52
	SEC11C		UBE2T
	IRAK1		TBPL1
	LMO4		GPRC5D
	ADHFE1		FAM102B
	ZNF710		EXOSC5
	DHTKD1		MSH6
	EPSTI1		ASB13
	CAMSAP2		C12orf42
	NPC2		TTC7A
	SLC16A14		PLCB2
	SEC31A		CXorf65
	ZFYVE26		PRMT3
	CADM1		BEX4
	ADAR		CPXM1
	ERN1		ESCO2
	ESR1		MAF1
	ECI2		LPCAT1
	NXPE3		DCUN1D5
	SCIN		KIAA1467
	TNFRSF17		MFI2
	GALNT2		IFNGR2
	DDX60L		ADAM8
	M6PR		KIAA2022
	SEC24C		PLEKHG1
	ALG3		CYTH1
	CYSLTR1		EXOSC2
	RRBP1		PSRC1
	ATXN1		UBE2S
	B4GALT3		C18orf54
	RBKS		HAUS8
	ADA		ITPRIP
	LAMP2		TUBB2A
	PGPEP1		SIMC1
	PARP12		PAWR
	COPB2		C4orf46
	PARP14		ARFGEF1
	GOLGA5		FLNB
	RAB3D		CTRL
	TOR1B		PRKCSH
	NPM2		FAM167A
	HR		ETF1
	SRP54		MAP3K8
	GTPBP1		KDM4B
	ISG20		SAFB
	VPS36		MNDA
	CKAP2		PIGT
	EMC2		SLC25A26
	PDK1		CDC25C
	TMEM179B		CAPZB
	SLC45A4		ZNF185
	ALG5		FLNA
	TXNDC11		ATP9B
	PPM1K		PINX1
	TRIM5		IMPDH2
	CTAGE4		UBASH3B
	PPP1R3B		TXNRD2
	CECR1		MTSS1
	ZNFX1		CD79B
	MANEAL		PM20D2
	MAGEH1		NUDC
	AMIGO3		CDKN2AIPNL
	CTCF		MTHFR
	GBP3		CUX1
	PSAT1		SMARCD2
	MBD5		MRRF
	FBXO6		RAP1GDS1
	ZNF248		SKA3
	PSEN2		BAIAP2L1
	ZNF526		DCK
	ZNF226		MNAT1
	HEXB		C6orf99
	PPOX		ZYX
	TMED9		SORD
	VKORC1L1		ZNF385B
	GFI1		MED27
	FUT8		RPGR
	NT5C3A		FGR
	GOLPH3L		PMPCB
	ZSWIM8		RPL15
	SLFN5		P2RY14
	SPAG4		GRM5
	IFI27L1		C9orf156
	THTPA		PDE8B
	NABP1		SAMD4A
	BHLHE41		MOB3B
	MEF2D		KIAA1804
	NAV1		JAM3
	HSPA1L		FNIP2
	SLC2A12		EVC2
	XPO5		WIPF1
	ARV1		FNIP1
	CSGALNACT1		FIP1L1
	BCL2L1		CDK13
	CHMP5		CCDC138
	ISG15		ICOSLG
	ATRN		GGNBP2
	CNP		CISH
	FAM8A1		FOXK1
	HCFC2		ARPC1B
	STAT4		SIN3A
	RNASE4		DTD1
	KCTD21		PRPF31
	THAP6		NCF2
	IRF2		BIRC5
	C4orf33		DALRD3
	DHX58		LYN
	TMEM30A		MED23
	PCNX		FZR1
	B3GALNT2		ENTHD2
	PCYOX1		AKT2
	MAN1A2		NUDT1
	ARHGAP18		PIM1
	CNKSR1		ZFHX3
	GMPR		SERTAD2
	TPST2		PALLD
	LIMA1		2001-09-01
	CNPY2		KIF20A
	SIAE		UNG
	C4A		H2AFZ
	RPN2		SNX3
	SLC31A2		SP4
	HIST1H2AK		COMMD2
	INPP4A		SPIRE1
	PATL2		IFRD1
	FCHSD2		USP22
	ACP2		C20orf194
	SEC13		HSPB1
	TXNDC5		S100A12
	ELMOD2		C20orf27
	MYO1D		ARRB2
	ARHGEF19		PKIG
	FAM149A		C2orf44
	LEPROT		CLEC16A
	MAGED1		TELO2
	HIST1H2BK		CCR6
	MX2		LSM3
	TMEM150A		EIF1
	PAM		DDX6
	ICAM2		TUBB
	CMPK2		ACVR1B
	UBA5		MAP2K3
	IFITM1		ZNF415
	ERAP1		FANCA
	PPP2CB		SLC26A6
	KDELR1		WDR37
	STT3A		HAUS7
	MTG2		LHFP
	NMRK1		MESDC1
	C14orf159		LDLRAD4
	RHBG		2006-09-01
	PLSCR1		ELOVL1
	EIF2AK2		SQLE
	MBD1		PRIM2
	PDIA5		CAMP
	OXR1		SGPP2
	HERC5		UBALD2
	PARP10		CCNF
	SLC38A10		ARHGAP11A
	ETNK1		SF3A2
	MIA3		SEPP1
	KIAA0513		UST
	WFS1		SMEK2
	DCBLD1		DDX24
	TIRAP		FBXO41
	CD27		HIF1AN
	MKKS		STK17A
	CCPG1		BTLA
	LAMP3		C8orf58
	GUSB		COX11
	ZDHHC9		MFSD2A
	CCR10		ASAP3
	NQO1		TTC28
	MINPP1		HSPD1
	PRDM1		AP1M1
	SPCS2		ZBTB5
	HIST2H2BE		LOC440864
	PELI3		DHX40
	BTG2		RNF138
	MANF		SLC44A2
	CCDC85C		LSM6
	MANEA		GPX4
	VPS37D		CCDC34
	HIST1H2AD		BANF1
	VDR		PRMT2
	DNAJC1		CCNL1
	ERLEC1		POLDIP3
	PI4K2B		MKNK2
	CLPTM1L		GPX2
	RBM43		STAT5B
	TMEM110		RRP1B
	NDUFA8		SCML1
	BSCL2		CENPL
	FBXO22		HEMGN
	MCEE		MYSM1
	MDM2		HNRNPDL
	SPCS3		GRAP
	TLR7		NUP54
	C1R		EMILIN2
	IRS1		WDR66
	SSR3		FBXO33
	TMEM140		BZW2
	MICALL2		NECAP2
	AIFM2		TANC2
	LCORL		SFXN1
	TNFSF13B		NTAN1
	RBM47		HOPX
	MGAT1		LRFN4
	METTL21B		USPL1
	CHST11		NOB1
	KLHDC8B		AGFG1
	SEL1L		CDC5L
	IFNAR1		KAT8
	CD38		PTGDR
	HMGN5		LSM4
	LAX1		BPHL
	MX1		SMIM20
	FKBP11		KIF14
	C17orf51		PF4
	PARP9		SYF2
	FBXW7		CA2
	LIPA		GINS4
	IFI44L		RAPH1
	SERPINI1		RHEBL1
	SSR4		ZFC3H1
	CRELD2		LOC100129447
	PIR		SBDS
	FAM69A		XPO6
	CAPN2		PLEKHF2
	PNPT1		TTC9
	CD6		FIGNL1
	FAM114A1		TAGAP
	BCAN		GBA3
	ENTPD1		KIF22
	GPR19		HILPDA
	IFI35		ZNF33B
	TBC1D9		ZNF628
	IL1RN		DNAJB1
	STAT1		TCF25
	CRB3		BTNL9
	SERAC1		2008-09-01
	CACNG4		BDH2
	TMBIM6		LRRC34
	STAT2		MBNL3
	CD63		ABLIM1
	SQRDL		GPR137B
	ST3GAL5		RHOB
	ZCCHC24		ADAP2
	ZNF419		TMF1
	MOV10		SMPDL3A
	C11orf68		TARS2
	IGK		FCGBP
	NDUFAF1		WDR74
	SDC1		IREB2
	ADAM10		PFAS
	SRPRB		KMT2A
	CAV1		PVRIG
	YIPF1		SNRPA
	SIL1		MNT
	TMEM184B		FBP1
	KCNA2		FAM83D
	MGAT3		CSK
	CSNK1E		IL13RA1
	SIX5		CENPA
	SFMBT2		ADAT2
	HIST1H2BC		RNASEH2A
	XBP1		HNRNPM
	FAM118B		SKI
	ANKRD46		CCNE2
	CXXC1		TRAP1
	CD164		FAM81A
	TRIM21		PHC3
	SEC61A1		NUDT7
	GBA		ZNF331
	VWA5A		NAT14
	AARS		INPP5D
	XRN1		NDUFB3
	MAGI3		TNFSF4
	IDH3A		SNORA5B
	SUOX		MATR3
	KDELR2		TTC27
	PINK1		ANO1
	CCND2		NUDT21
	EPOR		SLC25A13
	HIST1H4A		RABEP1
	GGCX		STMN1
	SLAMF7		CARNS1
	RSAD2		YWHAH
	TDRD7		FAM53B
	PIGK		ARF5
	CASP10		RAB4B
	TXNDC15		FCF1
	CHST12		NDUFB8
	BCL2L14		PA2G4
	TECPR2		THOC6
	GNS		PHF19
	IP6K2		NANOS1
	CHAC2		POLR1C
	SELPLG		UBE2C
	ENPP2		SMAD4
	SCLT1		TBRG1
	HIST1H2BD		MAP9
	FNDC3B		ZBED1
	IRF7		ZC3H15
	LNP1		SKP1
	E2F6		SMPD4
	IFI6		USP12
	SLC38A5		TCL1B
	GLCCI1		SENP3
	DDX60		ANKLE1
	PIK3R3		SH2D3A
	UBE2L6		SSU72
	USP18		NUDT15
	ZBTB42		CDK19
	SAMD9L		EPHB6
	DERL3		NUPL1
	CRYBG3		VEGFB
	FAM47E		ZFX
	IFIT3		FBXL15
	SLC44A1		UBXN2B
	OTUD7B		KHSRP
	KCNN3		ARPC4
	CD59		RAD23B
	IFIT5		SLC6A6
	DTX3L		YWHAZ
	HERC6		GRK6
	OAS1		CBX7
	PPDPF		KIAA1324L
	GPR155		FAM115C
	TNFSF10		AGMAT
	DOPEY1		BANK1
	CLN5		TESPA1
	CD274		CCDC18
	IFIT1		SLC25A51
	HIST1H2BC		RANBP2
	DUSP5		CHKA
	SWT1		CENPE
	SLFN12		GCNT2
	C1GALT1C1		HNRNPC
	C19orf66		PHLDB2
	L3HYPDH		TMEM43
	IL15RA		NUMBL
	PTP4A3		TRPM7
	PECAM1		ARL13B
	HSP90B1		FOXM1
	CLCC1		RPS15
	LAP3		NDUFA10
	ALDH1L2		ADAT1
	ABCB6		BRIP1
	SEZ6L2		CTHRC1
	NHSL1		DOPEY2
	ARID3A		SPG11
	PRDX4		WDR78
	CYP2E1		RNF38
	CHODL		CS
	B3GNT9		CEBPG
	APOL6		CDKN3
	CDKN1C		HBP1
	CNTD2		IDI1
	ITGA6		C14orf182
	TAPBP		SH3YL1
	DUSP16		SLC46A3
	TAP1		RILPL2
	TRIM69		SEC61B
	DDX58		TXN2
	BMP6		SSBP2
	TSPAN5		C6orf57
	LGALS3BP		OGG1
	OAS2		AGO4
	GAS6		ARL4C
	RNF123		ARL5A
	RTP4		DARS2
	TRAPPC9		TPGS2
	GLT8D2		PXK
	ABHD1		PGBD5
	IGF1		NGDN
	FAM171A1		LYPD6B
	OASL		IPO4
	CDPF1		NSMCE1
	IFI27		ASB6
	OAS3		HPRT1
	QPRT		RPS28
	CD226		SRGAP2
	POU5F1B		C19orf48
	ARSA		CD9
	CFB		PTGS1
	ZNF428		SETMAR
			POLD1
			TCP11L2
			CCDC94
			DYNLT3
			SEC22C
			C12orf65
			LAMTOR5
			TMSB15A
			ANXA11
			LOC100505549
			VPS28
			SPAG16
			HSPA14
			DPH5
			RPS6KA1
			CMTM3
			CCL5
			ALYREF
			TMEM154
			CMTM7
			GTDC1
			GLMN
			ACRBP
			DYRK2
			GEMIN7
			PKN1
			LOC81691
			CBFA2T3
			NIPSNAP1
			CHCHD5
			PRNP
			SPC25
			SFR1
			ITGB3BP
