# Supplementary material for: EZH2 is overexpressed in transitional preplasmablasts and is involved in human plasma cell differentiation
Source: Leukemia. 2019 Feb 12;33(8):2047–60. doi: 10.1038/s41375-019-0392-1 (PMC6756037; doi:10.1038/s41375-019-0392-1)
Supplement: Supplementary file 8 — Supplementary Table S5 [file 41375_2019_392_MOESM8_ESM.xlsx]

## Sheet: MBC up and H3K27me3 in prePB PB
Supplementary Table 5 : Pathway enrichment analysis of ChIP-annotation genes differentially regulated in PCD
Collection(s):		C2, C5
# overlaps shown:		100
# genesets in collections:		10655
# genes in comparison (n):		746
# genes in universe (N):		45956
Gene Set Name		# Genes in Gene Set (K)	Description	# Genes in Overlap (k)	k/K	p-value	FDR q-value
GO NEGATIVE REGULATION OF GENE EXPRESSION	GO Negative Regulation Of Gene Expression	1493	Any process that decreases the frequency, rate or extent of gene expression, Gene expression is the process in which a gene's coding sequence is converted into a mature gene product or products (proteins or RNA), This includes the production of an RNA transcript as well as any processing to produce a mature RNA product or an mRNA (for protein-coding genes) and the translation of that mRNA into pr…	111	0.0743	3.2e-41	5.68e-38
GO NUCLEIC ACID BINDING TRANSCRIPTION FACTOR ACTIVITY	GO Nucleic Acid Binding Transcription Factor Activity	1199	Interacting selectively and non-covalently with a DNA or RNA sequence in order to modulate transcription, The transcription factor may or may not also interact selectively with a protein or macromolecular complex,	97	0.0809	5.23e-39	6.19e-36
GO NEGATIVE REGULATION OF TRANSCRIPTION FROM RNA POLYMERASE II PROMOTER	GO Negative Regulation Of Transcription From RNA PolII Promoter	740	Any process that stops, prevents, or reduces the frequency, rate or extent of transcription from an RNA polymerase II promoter,	65	0.0878	2.7e-28	9.94e-26
GO REGULATORY REGION NUCLEIC ACID BINDING	GO Regulatory Region Nucleic Acid Binding	818	Interacting selectively and non-covalently with a nucleic acid region that regulates a nucleic acid-based process, Such processes include transcription, DNA replication, and DNA repair,	68	0.0831	3.79e-28	1.35e-25
GO RNA POLYMERASE II TRANSCRIPTION FACTOR ACTIVITY SEQUENCE SPECIFIC DNA BINDING	GO RNA PolII Transcription Factor Activity Sequence Specific DNA Binding	629	Interacting selectively and non-covalently with a specific DNA sequence in order to modulate transcription by RNA polymerase II, The transcription factor may or may not also interact selectively with a protein or macromolecular complex,	55	0.0874	5.43e-24	1.09e-21
GO DOUBLE STRANDED DNA BINDING	GO Double Stranded DNA Binding	764	Interacting selectively and non-covalently with double-stranded DNA,	59	0.0772	6.33e-23	1.07e-20
GO RIBONUCLEOTIDE BINDING	GO Ribonucleotide Binding	1860	Interacting selectively and non-covalently with a ribonucleotide, any compound consisting of a ribonucleoside that is esterified with (ortho)phosphate or an oliGOphosphate at any hydroxyl group on the ribose moiety,	92	0.0495	2.87e-21	3.77e-19
PEREZ TP53 TARGETS	Perez TP53 Targets	1174	Genes up-regulated in the HMEC cells (primary mammary epithelium) upon expression of TP53 [GeneID=7157] off adenoviral vector,	80	0.0681	3.48e-27	1e-24
GO CELL DEATH	GO Cell Death	1001	Any biological process that results in permanent cessation of all vital functions of a cell, A cell should be considered dead when any one of the following molecular or morphological criteria is met: (1) the cell has lost the integrity of its plasma membrane; (2) the cell, including its nucleus, has underGOne complete fragmentation into discrete bodies (frequently referred to as apoptotic bodies)…	68	0.0679	3.89e-23	6.8e-21
GO POSITIVE REGULATION OF CELL DEATH	GO Positive Regulation Of Cell Death	605	Any process that increases the rate or frequency of cell death, Cell death is the specific activation or halting of processes within a cell so that its vital functions markedly cease, rather than simply deteriorating gradually over time, which culminates in cell death,	50	0.0826	7.54e-21	9.13e-19
GO REGULATION OF CELL DIFFERENTIATION	GO Regulation Of Cell Differentiation	1492	Any process that modulates the frequency, rate or extent of cell differentiation, the process in which relatively unspecialized cells acquire specialized structural and functional features,	90	0.0603	1.06e-26	2.97e-24
PUJANA ATM PCC NETWORK	Pujana ATM PCC Network	1442	Genes constituting the ATM-PCC network of transcripts whose expression positively correlated (Pearson correlation coefficient, PCC >= 0,4) with that of ATM [GeneID=472] across a compendium of normal tissues,	93	0.0645	9.69e-30	4.92e-27
GO REGULATION OF CELL PROLIFERATION	GO Regulation Of Cell Proliferation	1496	Any process that modulates the frequency, rate or extent of cell proliferation,	81	0.0541	3.79e-21	4.87e-19
PROLIFERATIOn	DIFFERENTIATION	CELL DEATH	NEGATIVE REGULATION OF TRANSCRIPTION
NFKB1	SMAD3	NFKB1	LRRFIP1
MYC	SOX6	MYC	DICER1
NFATC1	GATA2	IKBKB	NFKB1
NR3C1	SMAD7	RAF1	GSK3B
UBE2D3	RORA	BCL2	ZBTB16
IKBKB	CFLAR	SP100	PATZ1
CCNT2	CAPN3	SFPQ	ZNF274
RAF1	WDFY2	ABL1	NFATC1
ABCC1	METRNL	CFLAR	BRD3
BCL2	GDPD5	CAST	ZEB2
PHF3	NFKB1	CASP8	MYC
DHX9	MYC	CXCR4	UBE2D3
RECK	ZBTB16	FOXP1	NR3C1
ICOSLG	KLF4	CREBBP	ELK4
ZNF318	CUX1	ID3	BACH1
IRF8	ZFHX3	BCL3	FOXP1
NFX1	GABPA	NCK2	RERE
TGIF2	ZEB1	SKI	FOXK1
MAX	ZBTB7A	CCL5	HHEX
ZNF8	TCF12	BCLAF1	ARNTL
CBFA2T3	KLF13	GSK3B	GATA2
ELF1	ARNTL	RIPK1	IRF8
CEBPZ	FOS	IGF1R	BMI1
ZNF43	ID3	NOTCH2	CBX4
TRIM22	SKI	GRK5	ELF1
LRRFIP1	TGIF2	MAP2K7	KDM6B
CUX1	ZEB2	IL6ST	MLLT10
SP100	NEDD4L	BIN1	IKBKB
SFPQ	CTNNBIP1	VAV3	RIPK1
CIITA	DICER1	BNIP3L	PLAC8
CR1	FGF9	RBM5	PCGF5
ABL1	IKBKB	ZBTB16	C10orf54
TCEA1	RAF1	NR4A3	CREBBP
SERTAD2	BCL2	SMAD3	CUX1
CFLAR	ABL1	KLF4	ZFHX3
CAST	CASP8	NR4A2	ZBTB20
DDX39A	CXCR4	TSC22D3	ID3
CASP8	FOXP1	SOX7	TGIF1
TAOK3	CCL5	CBX4	SP100
PPP2R5E	GSK3B	TLE1	NCOA3
ZZZ3	RIPK1	ZMYND11	APP
SNX2	IL6ST	ARRB1	ZMYM2
SLC6A6	BIN1	DNMT3A	ZNF254
DYRK2	CDK5R1	PPM1F	NFIC
TRA2B	AHI1	TNFAIP3	NR4A3
DOCK10	PF4	CAPN3	SREBF1
CXCR4	DLL1	CDK5R1	ZNF350
LY86	AKAP13	SIVA1	NFX1
CD48	CIB1	PLAC8	TGIF2
PPP1R2	CLU	AHI1	BACH2
ALOX5	SAV1	TNIP2	ZNF136
FUS	OPA1	PF4	MAX
HPS1	PTK2	DLL1	KLF9
STK10	IL12A	AKAP13	ABL1
AMPD3	GDF11	CIB1	KLF2
CD1D	B4GALT1	TERF1	TFEB
CDC14A	CAMK1D	SOS2	SPIB
CD22	CNR1	ING1	TNIP1
RBBP6	GNRH1	PDPK1	TLE1
CD37	CCNT2	CLU	BHLHE40
SMC3	ARHGEF1	IRS2	SMAD3
RALGAPB	ENC1	TNFRSF10B	ZEB1
TTBK2	SOX5	COL18A1	SMAD7
KHNYN	TRIM62	SAV1	DLG1
RMND5A	C10orf54	DUSP1	NRIP1
ERICH1	NCOA3	OPA1	ZMYND11
PLCG1	APP	PTK2	CRY1
SSB	IFRD1	MAP4K4	TCF12
DCP2	MBP	HBB	PBX3
CD47	STK24	NOD1	GABPA
MXRA7	RAB21	VAV2	KLF4
YTHDC1	POFUT2	IL12A	SFPQ
FLT1	RAP1GAP2	TRAF5	SOX6
MAP4K1	UST	FGD3	BCL3
ARHGEF1	RBM38	CDKN2D	TCF25
GCH1	DMPK	GDF11	ZBTB4
FCER2	SOCS5	SIAH1	SATB1
IDS	AREG	SERPINB9	NR4A2
CD72	CD24	BLK	FOSB
SFI1	FKBP1B	NLRP1	ZNF567
ZFR	SEMA7A	B4GALT1	ZNF639
PHTF2	ULK4	DYNLL2	ZBTB7A
ITGA2B	ARF1	PNMA1	ZHX1
KIF21B	L1CAM	MNDA	ZNF8
ZNF862	BAMBI	CAMK1D	TSC22D3
GPR18	WNT3	MTCH1	NCK2
KLHL18	NPHP3	CNR1	SKI
SRRM1	RAB11A	GNRH1	NEDD4L
EIF3M	NUMBL	BCL2A1	CTNNBIP1
ZNF101	SPOCK2	HEBP2	CBX6
ZNF510		PIM3	CBX7
RPL11		TMEM219	FGF9
DDX52		SOX6	ARRB1
DICER1		GATA2	CIITA
GSK3B		SMAD7	NLRC5
PTK2		RORA	CCNT1
GRK5		IRF2BPL	IRF2BPL
IGF1R		CBFA2T3	CRYM
BLK		GCH1	DNMT3A
FGR		BRWD1	JAZF1
DDR1		KDM4B	NFAT5
SMAD3		FOXP4	FOS
ZBTB16		ATP8B1	CCNT2
KLF4		HIC2	EZH1
GATA2		KCNQ1	BRWD1
KLF13		AUTS2	AHI1
NR4A3		BRPF1	ATF6
HHEX		MYLIP	ZNF18
CIB1		CELF2	CEBPZ
CLU		RNF144B	AUTS2
IL12A		SH2B3	CHD6
CD24		CEP164	SSU72
SOX7		FRY	KLF13
NOTCH2		WDFY2	CSRNP1
RBM5		MSL2	ZSCAN18
TNFAIP3		FA2H	RORA
TNFRSF10B		LMBR1L	EBF1
CDKN2D		GALNT10	NR4A1
BLOC1S2		KIAA0182	MAFK
ZEB1		MICAL3	FOXP4
FOXP1		CHKA	RAF1
NR4A1		CNNM4	DHX36
SKI		C18orf25	TNIP2
CTNNBIP1		GALNT11	PF4
FGF9		GNG11	DLL1
CCL5		MIB2	GTF2F1
IL6ST		LBH	BLOC1S2
PF4		IQSEC1	MED30
DLL1		DSTYK	DGKQ
SAV1		TSPYL5	TCEA1
GDF11		LTB4R	ABT1
B4GALT1		ANK3	USP7
GNRH1		METRNL	SNX6
C10orf54		YPEL3	PPM1F
RBM38		GNG7	CBFA2T3
AREG		TTC39C	ZNF263
BAMBI		GDPD5	FXR1
COL18A1		EML6	PTPRK
FA2H		AFF3	ATP8B1
TSPYL5		B3GNT7	SFSWAP
NCK2		BAIAP3	TNFAIP3
DLG1		GNMT	CAPN3
BMI1		SHISA8	CR1
VAV3		TSPAN33	ENC1
PLAC8		KIF16B	ATXN1
ING1		EAF1	SAMD4A
IRS2		NBPF1	SFMBT1
MNDA		MCOLN2	PTBP2
PTPRK		C11orf96	HIC2
PTBP2		MEGF6	SNIP1
GABBR1		PGAP1	SOX7
TNFSF13		LUZP1	ZNF256
MTSS1		SH3TC1	SCMH1
KLF9		FBLIM1	CCL5
PELI1		WRAP73	BCLAF1
PTGS1		ATG4D	PELI1
GAB2		CARNS1	TRIM62
STX3		EMILIN2	BANK1
RARRES3		FAM167A	CDK5R1
ADARB1		SATB1	SIVA1
TBRG1		MAX	SIGIRR
RICTOR		CSRNP1	CPEB2
LAMA5		DICER1	ZC3H12D

## Sheet: MBC dn and EZH2o in prePB PB
Supplementary Table 5 : Pathway enrichment analysis of ChIP-annotation genes differentially regulated in PCD
Collection(s):		C2, C5
# overlaps shown:		100
# genesets in collections:		10655
# genes in comparison (n):		324
# genes in universe (N):		45956
Gene Set Name		# Genes in Gene Set (K)	Description	# Genes in Overlap (k)	k/K	p-value	FDR q-value
PUJANA BRCA1 PCC NETWORK	Pujana BRCA1 PCC Network	1652	Genes constituting the BRCA1-PCC network of transcripts whose expression positively correlated (Pearson correlation coefficient, PCC >= 0,4) with that of BRCA1 [GeneID=672] across a compendium of normal tissues,	67	0.0406	1.76e-31	2.67e-28	30.7545
PUJANA CHEK2 PCC NETWORK	Pujana CHECK2 PCC Network	779	Genes constituting the CHEK2-PCC network of transcripts whose expression positively correlates (Pearson correlation coefficient, PCC >= 0,4) with that of CHEK2 [GeneID=11200],	42	0.0539	1.97e-24	1.75e-21	23.7055
GO CELL CYCLE	Go Cell Cycle	1316	The progression of biochemical and morphological phases and events that occur in a cell during successive cell replication or nuclear replication events, Canonically, the cell cycle comprises the replication and segregation of genetic material followed by the division of the cell, but in endocycles or syncytial cells nuclear replication or nuclear division may not be followed by cell division,	50	0.038	3.11e-22	1.58e-19	21.5072
PUJANA BRCA2 PCC NETWORK	Pujana BRCA2 PCC Network	423	Genes constituting the BRCA2-PCC network of transcripts whose expression positively correlated (Pearson correlation coefficient, PCC >= 0,4) with that of BRCA2 [GeneID=675] across a compendium of normal tissues,	29	0.0686	5.79e-20	2.37e-17	19.2373
MARSON BOUND BY E2F4 UNSTIMULATED	Marson Bound By E2F4 Unstimulated	728	Genes with promoters bound by E2F4 [GeneID=1874] in unstimulated hybridoma cells,	36	0.0495	7.91e-20	3.12e-17	19.1018
PUJANA BRCA CENTERED NETWORK	Pujana BRCA Centered Network	117	Genes constituting the BRCA-centered network (BCN),	18	0.1538	4.08e-19	1.4e-16	18.3893
GRAHAM CML DIVIDING VS NORMAL QUIESCENT UP	Graham CML Dividing Vs Normal Quiescent UP	181	Genes up-regulated in quiescent CD34+ [GeneID=8842] cells isolated from peripheral blood of normal donors compared to the dividing cells from CML (chronic myeloid leukemia) patients,	19	0.105	6.67e-17	1.45e-14	16.1759
GO CELL CYCLE PROCESS	Go Cell Cycle Process	1081	The cellular process that ensures successive accurate and complete genome replication and chromosome segregation,	38	0.0352	5.71e-16	1.06e-13	15.2434
BENPORATH CYCLING GENES	Benporath Cycling Genes	648	Genes showing cell-cycle stage-specific expression [PMID=12058064],	30	0.0463	6.32e-16	1.14e-13	15.1993
GO MITOTIC CELL CYCLE	GO Mitotic Cell Cycle	766	Progression through the phases of the mitotic cell cycle, the most common eukaryotic cell cycle, which canonically comprises four successive phases called G1, S, G2, and M and includes replication of the genome and the subsequent segregation of chromosomes into daughter cells, In some variant cell cycles nuclear replication or nuclear division may not be followed by cell division, or G1 and G2 ph…	32	0.0418	1.17e-15	2.04e-13	14.9318
KONG E2F3 TARGETS	Kong E2F3 Targets	97	Genes up-regulated in MEF cells (embryonic fibroblasts) at 16 hr after serum stimulation and knockdown of E2F3 [GeneID=1871] by RNAi,	14	0.1443	9.35e-15	1.4e-12	14.0292
PUJANA ATM PCC NETWORK	Pujana ATM PCC Network	1442	Genes constituting the ATM-PCC network of transcripts whose expression positively correlated (Pearson correlation coefficient, PCC >= 0,4) with that of ATM [GeneID=472] across a compendium of normal tissues,	40	0.0277	2.11e-13	2.62e-11	12.6757
CHANG CYCLING GENES	Chang Cycling Genes	148	Fibroblast serum response genes showing periodic expression during the cell cycle; excluded from the core serum response signature,	15	0.1014	2.16e-13	2.65e-11	12.6655
REACTOME CELL CYCLE	Reactome Cell Cycle	421	Genes involved in Cell Cycle	22	0.0523	4.92e-13	5.52e-11	12.308
GO CHROMOSOME	GO Chromosome	880	A structure composed of a very long molecule of DNA and associated proteins (e,g, histones) that carries hereditary information,	38	0.0432	6.85e-19	2.21e-16	18.1643
GO CHROMOSOME ORGANIZATION	GO Chromosome Organization	1009	A process that is carried out at the cellular level that results in the assembly, arrangement of constituent parts, or disassembly of chromosomes, structures composed of a very long molecule of DNA and associated proteins that carries hereditary information, This term covers covalent modifications at the molecular level as well as spatial relationships among the major components of a chromosome,	40	0.0396	1.51e-18	4.41e-16	17.821
GO DNA METABOLIC PROCESS	GO DNA Metabolic Process	758	Any cellular metabolic process involving deoxyribonucleic acid, This is one of the two main types of nucleic acid, consisting of a long, unbranched macromolecule formed from one, or more commonly, two, strands of linked deoxyribonucleotides,	33	0.0435	1.24e-16	2.54e-14	15.9066
KAUFFMANN DNA REPAIR GENES	Kauffmann DNA Repair Genes	230	Genes involved in DNA repair, compiled manually by the authors,	20	0.087	4.05e-16	8e-14	15.3925
GO DNA RECOMBINATION	GO DNA Recombination	215	Any process in which a new genotype is formed by reassortment of genes resulting in gene combinations different from those that were present in the parents, In eukaryotes genetic recombination can occur by chromosome assortment, intrachromosomal recombination, or nonreciprocal interchromosomal recombination, Intrachromosomal recombination occurs by crossing over, In bacteria it may occur by genet…	19	0.0884	1.66e-15	2.81e-13	14.7799
GO NUCLEAR CHROMOSOME	GO Nuclear Chromosome	523	A chromosome that encodes the nuclear genome and is found in the nucleus of a eukaryotic cell during the cell cycle phases when the nucleus is intact,	24	0.0459	6.8e-13	7.55e-11	12.1675
TARTE PLASMA CELL VS B LYMPHOCYTE UP	Tarte Plasma Cell Vs B Lymphocyte UP	78	Genes up-regulated in plasma cells compared with B lymphocytes,	12	0.1538	3.53e-13	4.17e-11	12.4522
DIFFERENTIATION	DNA PROCESSES	CELL CYCLE
SLC7A1	PRKDC	TMPO
PRDX4	SMC2	WDHD1
AQP3	AURKA	RAD51AP1
CITED2	MRE11A	BUB1B
RPN2	BRCA1	DHFR
DUSP7	RBBP4	PRKDC
ALG3	RAD51C	BRCA1
SLC35B1	CHAF1A	SMC2
MAN1A1	CSNK2A1	RBBP4
HDLBP	TMPO	RAD51C
PLD3	BUB1B	RRM1
PPIB	PLK1	AURKA
	NUP133	TTK
	DTL	CENPF
	NUF2	ME2
	HMGB3	CDC7
	XRCC4	AK2
	HIST1H2AD	RAD54L
	CD3EAP	MPHOSPH9
	HIST1H2BD	CHAF1A
	BRMS1L	EXO1
	CENPF	CSE1L
	POLA2	NCBP2
	SEH1L	UBE2C
	CCND2	CKS2
	KLHDC3	TTI1
	TP73	LSM6
	PARP1	PRMT1
	POLR3G	MTX2
	EXOSC3	NUP133
	THOC7	SAC3D1
	SETX	UBFD1
	SMARCAL1	TSFM
	CITED2	KIF2A
	HIST1H2BC	HMGB3
	TADA2A	PPP2R1B
	ZNHIT1	PARP1
	NSD1	MYB
	RAD54L	CSNK2A1
	MYB	PLK1
	PRMT1	SLC1A4
	KIF2A	POLA2
	NCAPG2	AGPS
	RAD54B	MTIF2
	PDCD6IP	ATXN3
	CEP57L1	ZMPSTE24
	CHMP5	UBE2D2
	ATXN3	ITGA4
	PHB	TRIM27
	SIRT5	MRE11A
	COPS7B	UBE2K
	KDM5A	ATP5J
	JMJD1C	PDCD2
	RRM1	MIF
	CDC7	PRPSAP2
	RAD51AP1	MRPS31
	EXO1	LIG3
	MND1	DNAJC24
	LIG3	POLR3G
	POLH	EXOSC7
	TRDMT1	SLC7A1
	SMUG1	TM9SF4
	APOBEC3G	BLNK
	BATF	DDX19A
	UBE2D2	IRF2
		TRIM14
		JRK
		DUSP7
		DTL
		SEH1L
		TUBGCP4
		NUF2
		CCND2
		MND1
		NCAPG2
		RAD54B
		PSMB3
		YWHAG
		E2F2
		LIN52
		MITD1
		FBXO43
		REEP3
		CCPG1
		PDCD6IP
		CEP57L1
		KLHDC3
		CLTC
		TP73
		CHMP5
		MAPK13
		C9orf69
		XRCC4
		DIAPH3
		RPN2
		SAE1
		C16orf59
		MRPL13
		TXLNA
		HIST1H2AD
		GSTCD
		TRIP4
		CD3EAP
		HIST1H2BD
		BRMS1L
		SEC31A
		MINPP1
		SUCLA2
		PRDX4
		TST
		AQP3
		PRDX2
		HIST1H2BC
		JMJD1C
		DNAJB6
		GOT1
		RAB23
		HN1
		TXNDC9
		DET1
		ABHD3
		PITPNA
		ELK3
		SCYL3

## Sheet: PC up and H3K27me3 in prePB PB
Supplementary Table 5 : Pathway enrichment analysis of ChIP-annotation genes differentially regulated in PCD
Collection(s):		C2, C5
# overlaps shown:		100
# genesets in collections:		10655
# genes in comparison (n):		473
# genes in universe (N):		45956
Gene Set Name		# Genes in Gene Set (K)	Description	# Genes in Overlap (k)	k/K	p-value	FDR q-value
GO ENDOPLASMIC RETICULUM	GO Endoplasmic Reticulum	1631	The irregular network of unit membranes, visible only by electron microscopy, that occurs in the cytoplasm of many eukaryotic cells, The membranes form a complex meshwork of tubular channels, which are often expanded into slitlike cavities called cisternae, The ER takes two forms, rough (or granular), with ribosomes adhering to the outer surface, and smooth (with no ribosomes attached),	72	0.0441	2.07e-25	1.1e-21	24.684
GO GOLGI APPARATUS	GO Golgi Apparatus	1445	A compound membranous cytoplasmic organelle of eukaryotic cells, consisting of flattened, ribosome-free vesicles arranged in a more or less regular stack, The GOlgi apparatus differs from the endoplasmic reticulum in often having slightly thicker membranes, appearing in sections as a characteristic shallow semicircle so that the convex side (cis or entry face) abuts the endoplasmic reticulum, sec…	63	0.0436	5.44e-22	8.28e-19	21.2644
GO ENDOPLASMIC RETICULUM PART	GO Endoplasmic Reticulum Part	1163	Any constituent part of the endoplasmic reticulum, the irregular network of unit membranes, visible only by electron microscopy, that occurs in the cytoplasm of many eukaryotic cells, The membranes form a complex meshwork of tubular channels, which are often expanded into slitlike cavities called cisternae,	55	0.0473	7.18e-21	9.56e-18	20.1439
GO GOLGI APPARATUS PART	GO Golgi Apparatus Part	893	Any constituent part of the GOlgi apparatus, a compound membranous cytoplasmic organelle of eukaryotic cells, consisting of flattened, ribosome-free vesicles arranged in a more or less regular stack,	45	0.0504	2.86e-18	9.97e-16	17.5436
GO GOLGI MEMBRANE	GO Golgi Membrane	703	The lipid bilayer surrounding any of the compartments of the GOlgi apparatus,	37	0.0526	8.36e-16	1.65e-13	15.0778
GO VACUOLE	GO Vacuole	1180	A closed structure, found only in eukaryotic cells, that is completely surrounded by unit membrane and contains liquid material, Cells contain one or several vacuoles, that may have different functions from each other, Vacuoles have a diverse array of functions, They can act as a storage organelle for nutrients or waste products, as a degradative compartment, as a cost-effective way of increasing…	48	0.0407	8.97e-16	1.74e-13	15.0472
GO REGULATION OF TRANSPORT	GO Regulation Of Transport	1804	Any process that modulates the frequency, rate or extent of the directed movement of substances (such as macromolecules, small molecules, ions) into, out of or within a cell, or between cells, by means of some agent such as a transporter or pore,	57	0.0316	8.18e-14	9.47e-12	13.0872
BROWNE INTERFERON RESPONSIVE GENES	Browne Interferon Responsive Genes	68	Genes up-regulated in primary fibroblast culture after treatment with interferon alpha for 6 h,	18	0.2647	9.66e-21	1.14e-17	20.015
MOSERLE IFNA RESPONSE	Moserle IFNa Response	31	Top 50 genes up-regulated in ovarian cancer progenitor cells (also known as side population, SP, cells) in response to interferon alpha (IFNA),	14	0.4516	2.79e-20	2.19e-17	19.5544
DAUER STAT3 TARGETS DN	Dauer STAT3 Targets DN	50	Top 50 genes down-regulated in A549 cells (lung cancer) expressing STAT3 [GeneID=6774] off an adenovirus vector,	16	0.32	4.4e-20	2.93e-17	19.3565
HECKER IFNB1 TARGETS	Hecker IFNb1 Targets	95	Genes transcriptionally modulated in the blood of multiple sclerosis patients in response to subcutaneous treatment with recombinant IFNB1 [GeneID = 3456],	19	0.2	2.65e-19	1.28e-16	18.5768
GO_INNATE_IMMUNE_RESPONSE	GO Innate Immune Response	619	Innate immune responses are defense responses mediated by germline encoded components that directly recognize components of potential pathogens.	37	0.0598	1.45e-17	3.96E-15	16.8386
GO RESPONSE TO CYTOKINE	GO Response To Cytokine	714	Any process that results in a change in state or activity of a cell or an organism (in terms of movement, secretion, enzyme production, gene expression, etc,) as a result of a cytokine stimulus,	39	0.0546	3.92e-17	9.72e-15	16.4067
GO RESPONSE TO TYPE I INTERFERON	GO Response To Type I Interferon	68	Any process that results in a change in state or activity of a cell or an organism (in terms of movement, secretion, enzyme production, gene expression, etc,) as a result of a type I interferon stimulus, Type I interferons include the interferon-alpha, beta, delta, episilon, zeta, kappa, tau, and omega gene families,	15	0.2206	3.33e-16	7.24e-14	15.4776
DER IFN ALPHA RESPONSE UP	Der IFNa Response UP	74	Genes up-regulated in HT1080 cells (fibrosarcoma) by treatment with interferon alpha for 6 h,	15	0.2027	1.29e-15	2.3e-13	14.8894
DER IFN BETA RESPONSE UP	Der IFNb Response UP	102	Genes up-regulated in HT1080 (fibrosarcoma) cells by treatment with interferon beta for 6 h,	15	0.1471	1.9e-13	2.07e-11	12.7212
REACTOME INTERFERON ALPHA BETA SIGNALING	Reactome IFNa/b Signaling	64	Genes involved in Interferon alpha/beta signaling	14	0.2188	3.7e-15	5.8e-13	14.4318
REACTOME CYTOKINE SIGNALING IN IMMUNE SYSTEM	Reactome Cytokine Signaling In Immune System	270	Genes involved in Cytokine Signaling in Immune system	23	0.0852	1.36e-14	1.93e-12	13.8665
REACTOME INTERFERON SIGNALING	Reactome Interferon Signaling	159	Genes involved in Interferon Signaling	18	0.1132	7.8e-14	9.23e-12	13.1079
DOUGLAS BMI1 TARGETS DN	Douglas BMI1 Targets DN	314	Genes down-regulated in A4573 cells (Ewing's sarcoma, ESFT) after knockdown of BMI1 [GeneID=648] by RNAi,	28	0.0892	5.28e-18	1.61e-15	17.2774
TARTE PLASMA CELL VS B LYMPHOCYTE UP	Tarte Plasma Cell Vs B Lymphocyte UP	78	Genes up-regulated in plasma cells compared with B lymphocytes,	15	0.1923	2.98e-15	4.82e-13	14.5258
SHAFFER IRF4 TARGETS IN PLASMA CELL VS MATURE B LYMPHOCYTE	Shaffer IRF4 Targets In Plasma Cell Vs Mature B Lymphocyte	67	IRF4 [GeneID=3662] target genes up-regulated in plasma cells compared to mature B lymphocytes,	14	0.209	7.36e-15	1.1e-12	14.1331
PC SIGNATURE	MICROENVIRONMENT - CELL COMMUNICATION - IMMUNE SYSTEM	IMMUNOGLOBULIN PRODUCTION - SECRETION
CAV1	MX1	MX1
NFIL3	PLSCR1	OAS1
TIMP2	RABGAP1L	ERAP1
SLAMF7	OAS1	SGK1
PAM	OAS2	INSIG2
FKBP11	STAT1	ICMT
UBE2J1	IFI44	GAS6
UAP1	OASL	CALU
CFLAR	MX2	RRBP1
DUSP5	TRIM22	MIA3
GFPT1	IFIT5	FAM69A
BMP6	SP100	ANXA5
AVPI1	GMPR	TMEM117
BSPRY	SAMHD1	OAS2
PDXK	IFIT3	ATP8B2
PRKCI	IFI27	GALNT2
NEU1	RARRES3	CAV1
TM9SF2	ZBTB20	DST
YIF1A	DDX60	COL24A1
GAS6	DDX60L	SEC61A1
ICAM2	USP18	WFS1
RPN1	IFIT1	RDH10
PDIA5	CMPK2	ABHD4
NUCB2	LAMP3	EHD4
SERPINI1	TRIM5	PRKCD
ITGA6	OAS3	CAPN2
TRIB1	PNPT1	ERGIC2
FGL2	LGALS3BP	YIPF4
CLCN3	DHX58	UGGT2
GOLPH3L	TLR7	RCN1
OAS1	SEC61A1	SLC7A11
STAT1	PRKCD	HSPA13
IFIT3	C19orf66	ATL1
IFIT1	C1R	LMAN1
OAS3	ADAR	TMED9
DHX58	PRDX1	TLR7
DDX60L	RNASEL	BET1
SP100	GATA3	CLN3
SGK1	TRIM32	ARSB
INSIG2	LY96	LMF1
ABHD4	APOL1	WNT5B
YIPF4	SLAMF7	YIF1A
SLC7A11	APOBEC3F	ADAM10
VEZT	NOD2	CYP2E1
PCMTD1	CD6	ZDHHC9
CREBL2	NLRC5	RTN3
C2CD2	C4A	TBC1D20
ACTA2	TOLLIP	NUCB2
SLC39A8	SSC5D	ATP7A
GNPDA1	GAS6	MAN1A2
NIPAL3	ADAM10	VAC14
FCHSD2	PRKCI	TRAPPC9
CLIP4	BCL2	ACO1
TBCEL	CTSB	FKBP11
	IL6ST	PGAP1
	NFIL3	TMEM33
	TIMP2	EDEM2
	RORA	UBE2J1
	STAT3	RPN1
	PSME3	SRPRB
	PSMA4	SSR3
	PSMB2	PDIA5
	SOCS3	KDELC2
	FOXO3	ARSA
	LIPA	DHDDS
	PDXK	BCL2
	EIF4E3	STX17
	NUPL2	SIL1
	PELI3	SSR4
	CAV1	KCNA2
	PAM	MYO1D
	UBE2J1	TMEM50B
	CFLAR	ITM2C
	FKBP11	PLSCR1
	NEU1	PAM
	TM9SF2	FGF7
	UAP1	RHOU
	YIF1A	BLZF1
		RABGAP1L
		TRIP11
		PMEPA1
		SDC1
		ST6GALNAC4
		IGF2R
		ITM2B
		SLC11A2
		EBAG9
		ST3GAL5
		CSGALNACT1
		CHST11
		PRKCI
		CLCN3
		NMT2
		BCAN
		CHST15
		GNPNAT1
		COG3
		B3GNT9
		ESR1
		PTCH1
		GOLPH3L
		SLC35C1
		CYTH4
		MANEAL
		PRRC1
		SIX5
		LAMP3
		CTSB
		LY96
		NEU1
		TMEM106B
		LIPA
		PRCP
		ADA
		PTP4A3
		P2RX4
		SLA
		PSAP
		TM9SF2
		ASTN2
		DNASE2
		SGK3
		NAGLU
		RRAGD
		SNX27
		STAMBP
		SNX18
		VPS26B
		CYTIP
		FYCO1
		PRSS16
		TMEM9
		IFI27
		MX2
		NUPL2
		RNASEL
		SP100
		NOD2
		AAK1
		BCAS3
		BMP6
		C12orf4
		C4A
		CACNG4
		CADM1
		CDK5
		CLOCK
		CREBL2
		DNAJC6
		FCRL5
		GATA3
		IGF1
		KCNN3
		MFF
		P2RX1
		PRDX1
		RDX
		RHBDD3
		SIRT4
		SSC5D
		SYTL3
		TBC1D2B
		TRPV6
		UBE2L3

## Sheet: PC dn and EZH2o in prePB PB
Supplementary Table 5 : Pathway enrichment analysis of ChIP-annotation genes differentially regulated in PCD
Collection(s):		C2, C5
# overlaps shown:		100
# genesets in collections:		10655
# genes in comparison (n):		51
# genes in universe (N):		45956
Gene Set Name		# Genes in Gene Set (K)	Description	# Genes in Overlap (k)	k/K	p-value	FDR q-value
PUJANA BRCA1 PCC NETWORK	Pujana BRCA1 PCC Network	1652	Genes constituting the BRCA1-PCC network of transcripts whose expression positively correlated (Pearson correlation coefficient, PCC >= 0,4) with that of BRCA1 [GeneID=672] across a compendium of normal tissues,	25	0.0151	6.58e-23	7.02e-19	22.1818
PUJANA CHEK2 PCC NETWORK	Pujana CHECK2 PCC Network	779	Genes constituting the CHEK2-PCC network of transcripts whose expression positively correlates (Pearson correlation coefficient, PCC >= 0,4) with that of CHEK2 [GeneID=11200],	19	0.0244	5.32e-21	2.83e-17	20.2741
PUJANA BRCA2 PCC NETWORK	Pujana BRCA2 PCC Network	423	Genes constituting the BRCA2-PCC network of transcripts whose expression positively correlated (Pearson correlation coefficient, PCC >= 0,4) with that of BRCA2 [GeneID=675] across a compendium of normal tissues,	16	0.0378	1.07e-20	3.8e-17	19.9706
FISCHER DREAM TARGETS	Fischer DREAM Targets	929	Target genes of the DREAM complex,	17	0.0183	1.06e-16	2.25e-13	15.9747
MARSON BOUND BY E2F4 UNSTIMULATED	Marson Bound By E2F4 Unstimulated	728	Genes with promoters bound by E2F4 [GeneID=1874] in unstimulated hybridoma cells,	12	0.0165	2.06e-11	1.69e-08	10.6861
MUELLER PLURINET	Mueller Plurinet	299	Genes constituting the PluriNet protein-protein network shared by the pluripotent cells (embryonic stem cells, embryonical carcinomas and induced pluripotent cells),	9	0.0301	4.43e-11	3.15e-08	10.3536
GO CELL CYCLE	GO Cell Cycle	1316	The progression of biochemical and morphological phases and events that occur in a cell during successive cell replication or nuclear replication events, Canonically, the cell cycle comprises the replication and segregation of genetic material followed by the division of the cell, but in endocycles or syncytial cells nuclear replication or nuclear division may not be followed by cell division,	14	0.0106	1.12e-10	5.84e-08	9.95078
BENPORATH CYCLING GENES	Benporath Cycling Genes	648	Genes showing cell-cycle stage-specific expression [PMID=12058064],	11	0.017	1.15e-10	5.84e-08	9.9393
PUJANA ATM PCC NETWORK	Pujana ATM PCC Network	1442	Genes constituting the ATM-PCC network of transcripts whose expression positively correlated (Pearson correlation coefficient, PCC >= 0,4) with that of ATM [GeneID=472] across a compendium of normal tissues,	14	0.0097	3.68e-10	1.51e-07	9.43415
REN BOUND BY E2F	Ren Bound By E2F	61	Genes whose promoters were bound by E2F1 and E2F4 [GeneID=1869;1874] in the primary fibroblasts WI-38, by ChIP on chip assay,	5	0.082	7.81e-09	2.13e-06	8.10735
CHANG CYCLING GENES	Chang Cycling Genes	148	Fibroblast serum response genes showing periodic expression during the cell cycle; excluded from the core serum response signature,	6	0.0405	1.61e-08	4.08e-06	7.79317
KONG E2F3 TARGETS	Kong E2F3 Targets	97	Genes up-regulated in MEF cells (embryonic fibroblasts) at 16 hr after serum stimulation and knockdown of E2F3 [GeneID=1871] by RNAi,	5	0.0515	8.21e-08	1.75e-05	7.08566
GO DNA METABOLIC PROCESS	GO DNA Metabolic Process	758	Any cellular metabolic process involving deoxyribonucleic acid, This is one of the two main types of nucleic acid, consisting of a long, unbranched macromolecule formed from one, or more commonly, two, strands of linked deoxyribonucleotides,	13	0.0172	1.62e-12	1.72e-09	11.7905
BENPORATH PROLIFERATION	Benporath Proliferation	147	Set 'Proliferation Cluster': genes defined in human breast tumor expression data,	5	0.034	6.52e-07	0.000102	6.18575
REACTOME METABOLISM OF NUCLEOTIDES	Reactome Metabolism Of Nucleotides	72	Genes involved in Metabolism of nucleotides	4	0.0556	1.31e-06	0.000186	5.88273
GO CHROMOSOME ORGANIZATION	GO Chromosome Organization	1009	A process that is carried out at the cellular level that results in the assembly, arrangement of constituent parts, or disassembly of chromosomes, structures composed of a very long molecule of DNA and associated proteins that carries hereditary information, This term covers covalent modifications at the molecular level as well as spatial relationships among the major components of a chromosome,	9	0.0089	1.52e-06	0.000211	5.81816
GRAHAM CML DIVIDING VS NORMAL QUIESCENT UP	Graham CML Dividing Vs Normal Quiescent UP	181	Genes up-regulated in quiescent CD34+ [GeneID=8842] cells isolated from peripheral blood of normal donors compared to the dividing cells from CML (chronic myeloid leukemia) patients,	5	0.0276	1.82e-06	0.000245	5.73993
WONG EMBRYONIC STEM CELL CORE	Wong Embryonic Stem Cell Core	335	The 'core ESC-like gene module': genes coordinately up-regulated in a compendium of mouse embryonic stem cells (ESC) which are shared with the human ESC-like module,	6	0.0179	1.96e-06	0.000261	5.70774
GO DNA REPLICATION	GO DNA Replication	208	The cellular metabolic process in which a cell duplicates one or more molecules of DNA, DNA replication begins when specific sequences, known as origins of replication, are recognized and bound by initiation proteins, and ends when the original DNA molecule has been completely duplicated and the copies topologically separated, The unit of replication usually corresponds to the genome of the cell,…	5	0.024	3.59e-06	0.00043	5.44491
KAUFFMANN DNA REPAIR GENES	Kauffmann DNA Repair Genes	230	Genes involved in DNA repair, compiled manually by the authors,	8	0.0348	1.84e-10	8.18e-08	9.73518
GO DNA RECOMBINATION	GO DNA Recombination	215	Any process in which a new genotype is formed by reassortment of genes resulting in gene combinations different from those that were present in the parents, In eukaryotes genetic recombination can occur by chromosome assortment, intrachromosomal recombination, or nonreciprocal interchromosomal recombination, Intrachromosomal recombination occurs by crossing over, In bacteria it may occur by genet…	6	0.0279	1.48e-07	2.97e-05	6.82974
GO REGULATION OF CHROMOSOME ORGANIZATION	GO Regulation Of Chromosome Organization	278	Any process that modulates the frequency, rate or extent of a process involved in the formation, arrangement of constituent parts, or disassembly of a chromosome,	6	0.0216	6.65e-07	0.000103	6.17718
GO DNA REPAIR	GO DNA Repair	480	The process of restoring DNA after damage, Genomes are subject to damage by chemical and physical agents in the environment (e,g, UV and ionizing radiations, chemical mutagens, fungal and bacterial toxins, etc,) and by free radicals or alkylating agents endogenously generated in metabolism, DNA is also damaged because of errors during its replication, A variety of different DNA repair pathways ha…	7	0.0146	1.01e-06	0.000152	5.99568
GO CELLULAR RESPONSE TO DNA DAMAGE STIMULUS	GO Cellular Response To DNA Damage Stimulus	720	Any process that results in a change in state or activity of a cell (in terms of movement, secretion, enzyme production, gene expression, etc,) as a result of a stimulus indicating damage to its DNA from environmental insults or errors during metabolism,	8	0.0111	1.23e-06	0.000177	5.91009
CELL CYCLE - DNA REPAIR
RRM1
MCM5
SSRP1
WDHD1
RAD54L
CENPF
LIG1
UBE2C
GMPS
FDFT1
GLMN
HMGB3
EXO1
DCK
UBA2
C1QBP
TUBA1B
LSM6
MYB
HMGXB4
ADK
PTDSS1
SNRPD1
TP53
PRPF31
LCK
MND1
RAD54B
RTTN
ACD
CDKN2AIPNL
ALKBH2
CALM1
BRD7
HACE1
ANXA11
STAT5B
LTA4H
CSK
STX10
INTS1
