# Supplementary material for: EZH2 is overexpressed in transitional preplasmablasts and is involved in human plasma cell differentiation
Source: Leukemia. 2019 Feb 12;33(8):2047–60. doi: 10.1038/s41375-019-0392-1 (PMC6756037; doi:10.1038/s41375-019-0392-1)
Supplement: Supplementary file 9 — Supplementary Table S6 [file 41375_2019_392_MOESM9_ESM.xlsx]

## Sheet: Feuil1
Supplementary Table S5 : Transcription factor binding motif enrichment of EZH2o-associated genes
Collection(s):	TFT
# overlaps shown:	100
# genesets in collections:	615
# genes in comparison (n):	187
# genes in universe (N):	45956
Gene Set Name		# Genes in Gene Set (K)	Description	# Genes in Overlap (k)	k/K	p-value	FDR q-value
GGGCGGR_SP1_Q6	SP1	2940	Genes having at least one occurence of the highly conserved motif M6 GGGCGGR sites, The motif matches transcription factor binding site V$SP1_Q6 (v7,4 TRANSFAC),	44	0.015	3.39e-14	2.08e-11	13.4698
SCGGAAGY_ELK1_02	ELK1	1199	Genes having at least one occurence of the highly conserved motif M3 SCGGAAGY sites, The motif matches transcription factor binding site V$ELK1_02 (v7,4 TRANSFAC),	23	0.0192	8.93e-10	2.75e-07	9.04915
CACGTG_MYC_Q2	MYC	1032	Genes having at least one occurence of the highly conserved motif M2 CACGTG sites, The motif matches transcription factor binding site V$MYC_Q2 (v7,4 TRANSFAC),	21	0.0203	1.81e-09	3.71e-07	8.74232
GCCATNTTG_YY1_Q6	YY1	427	Genes having at least one occurence of the highly conserved motif M10 GCCATNTTG sites, The motif matches transcription factor binding site V$YY1_Q6 (v7,4 TRANSFAC),	13	0.0304	2.67e-08	4.11e-06	7.57349
HIF1_Q3	HIF1	230	Genes having at least one occurence of the transcription factor binding site V$HIF1_Q3 (v7,4 TRANSFAC) in the regions spanning up to 4 kb around their transcription starting sites,	10	0.0435	4.22e-08	5.19e-06	7.37469
E2F_Q6_01	E2F	240	Genes having at least one occurence of the transcription factor binding site V$E2F_Q6_01 (v7,4 TRANSFAC) in the regions spanning up to 4 kb around their transcription starting sites,	10	0.0417	6.29e-08	6.45e-06	7.20135
RCGCANGCGY_NRF1_Q6	NRF1	918	Genes having at least one occurence of the highly conserved motif M1 RCGCANGCGY sites, The motif matches transcription factor binding site V$NRF1_Q6 (v7,4 TRANSFAC),	17	0.0185	2.6e-07	2.28e-05	6.58503
CTTTGT_LEF1_Q2	LEF1	1972	Genes having at least one occurence of the highly conserved motif M13 CTTTGT sites, The motif matches transcription factor binding site V$LEF1_Q2 (v7,4 TRANSFAC),	24	0.0122	1.81e-06	8.55e-05	5.74232
TTGTTT_FOXO4_01	FOXO4	2061	Genes having at least one occurence of the highly conserved motif M60 TTGTTT sites, The motif matches transcription factor binding site V$FOXO4_01 (v7,4 TRANSFAC),	23	0.0112	1.23e-05	0.000329	4.91009
EGR3_01	EGR3	86	Genes having at least one occurence of the transcription factor binding site V$EGR3_01 (v7,4 TRANSFAC) in the regions spanning up to 4 kb around their transcription starting sites,	5	0.0581	2.82e-05	0.000694	4.54975
GGGTGGRR_PAX4_03	PAX4	1294	Genes having at least one occurence of the highly conserved motif M56 GGGTGGRR sites, The motif matches transcription factor binding site V$PAX4_03 (v7,4 TRANSFAC),	16	0.0124	8.73e-05	0.00173	4.05899
SMAD_Q6	SMAD	255	Genes having at least one occurence of the transcription factor binding site V$SMAD_Q6 (v7,4 TRANSFAC) in the regions spanning up to 4 kb around their transcription starting sites,	7	0.0275	9.05e-05	0.00174	4.04335
TGGAAA_NFAT_Q4_01	NFAT	1896	Genes having at least one occurence of the highly conserved motif M55 TGGAAA sites, The motif matches transcription factor binding site V$NFAT_Q4_01 (v7,4 TRANSFAC),	19	0.01	0.00029	0.00425	3.5376
GGGAGGRR_MAZ_Q6	MAZ	2274	Genes having at least one occurence of the highly conserved motif M24 GGGAGGRR sites, The motif matches transcription factor binding site V$MAZ_Q6 (v7,4 TRANSFAC),	21	0.0092	0.000411	0.0056	3.38616
SRF_Q6	SRF	241	Genes having at least one occurence of the transcription factor binding site V$SRF_Q6 (v7,4 TRANSFAC) in the regions spanning up to 4 kb around their transcription starting sites,	6	0.0249	0.000486	0.0061	3.31336
RYTTCCTG_ETS2_B	ETS2	1085	Genes having at least one occurence of the highly conserved motif M16 RYTTCCTG sites, The motif matches transcription factor binding site V$ETS2_B (v7,4 TRANSFAC),	13	0.012	0.000543	0.00633	3.2652
CMYB_01	cMYB	249	Genes having at least one occurence of the transcription factor binding site V$CMYB_01 (v7,4 TRANSFAC) in the regions spanning up to 4 kb around their transcription starting sites,	6	0.0241	0.000577	0.00633	3.23882
CREB_Q3	CREB	252	Genes having at least one occurence of the transcription factor binding site V$CREB_Q3 (v7,4 TRANSFAC) in the regions spanning up to 4 kb around their transcription starting sites,	6	0.0238	0.000614	0.00651	3.21183
CEBPGAMMA_Q6	CEBP	257	Genes having at least one occurence of the transcription factor binding site V$CEBPGAMMA_Q6 (v7,4 TRANSFAC) in the regions spanning up to 4 kb around their transcription starting sites,	6	0.0233	0.00068	0.00686	3.16749
CAGCTG_AP4_Q5	AP4	1524	Genes having at least one occurence of the highly conserved motif M15 CAGCTG sites, The motif matches transcription factor binding site V$AP4_Q5 (v7,4 TRANSFAC),	15	0.0098	0.00152	0.0132	2.81816
RORA1_01	RORA1	242	Genes having at least one occurence of the transcription factor binding site V$RORA1_01 (v7,4 TRANSFAC) in the regions spanning up to 4 kb around their transcription starting sites,	5	0.0207	0.00323	0.0251	2.4908
NFY_C	NFY	245	Genes having at least one occurence of the transcription factor binding site V$NFY_C (v7,4 TRANSFAC) in the regions spanning up to 4 kb around their transcription starting sites,	5	0.0204	0.0034	0.0258	2.46852
GABP_B	GABP	259	Genes having at least one occurence of the transcription factor binding site V$GABP_B (v7,4 TRANSFAC) in the regions spanning up to 4 kb around their transcription starting sites,	5	0.0193	0.0043	0.0291	2.36653
EGR1_01	EGR1	269	Genes having at least one occurence of the transcription factor binding site V$EGR1_01 (v7,4 TRANSFAC) in the regions spanning up to 4 kb around their transcription starting sites,	5	0.0186	0.00504	0.0313	2.29757
Entrez Gene Id	Gene Symbol	Gene Description	GGGCGGR_SP1_Q6	SCGGAAGY_ELK1_02	CACGTG_MYC_Q2	GCCATNTTG_YY1_Q6	HIF1_Q3	E2F_Q6_01	RCGCANGCGY_NRF1_Q6	CTTTGT_LEF1_Q2	TTGTTT_FOXO4_01	EGR3_01	GGGTGGRR_PAX4_03	SMAD_Q6	TGGAAA_NFAT_Q4_01	GGGAGGRR_MAZ_Q6	SRF_Q6	RYTTCCTG_ETS2_B	CMYB_01	CREB_Q3	CEBPGAMMA_Q6	ELK1_01	CAGCTG_AP4_Q5	RORA1_01	NFY_C	GABP_B	EGR1_01
116138	KLHDC3	kelch domain containing 3	GGGCGGR_SP1_Q6	SCGGAAGY_ELK1_02	CACGTG_MYC_Q2		HIF1_Q3	E2F_Q6_01					GGGTGGRR_PAX4_03			GGGAGGRR_MAZ_Q6
5429	POLH	polymerase (DNA directed), eta	GGGCGGR_SP1_Q6	SCGGAAGY_ELK1_02	CACGTG_MYC_Q2			E2F_Q6_01	RCGCANGCGY_NRF1_Q6									RYTTCCTG_ETS2_B	CMYB_01
5928	RBBP4	retinoblastoma binding protein 4	GGGCGGR_SP1_Q6	SCGGAAGY_ELK1_02	CACGTG_MYC_Q2			E2F_Q6_01			TTGTTT_FOXO4_01							RYTTCCTG_ETS2_B
2004	ELK3	ELK3, ETS-domain protein (SRF accessory protein 2)	GGGCGGR_SP1_Q6	SCGGAAGY_ELK1_02		GCCATNTTG_YY1_Q6				CTTTGT_LEF1_Q2			GGGTGGRR_PAX4_03	SMAD_Q6	TGGAAA_NFAT_Q4_01	GGGAGGRR_MAZ_Q6		RYTTCCTG_ETS2_B				ELK1_01				GABP_B
7157	TP53	tumor protein p53	GGGCGGR_SP1_Q6	SCGGAAGY_ELK1_02						CTTTGT_LEF1_Q2	TTGTTT_FOXO4_01		GGGTGGRR_PAX4_03		TGGAAA_NFAT_Q4_01	GGGAGGRR_MAZ_Q6
1849	DUSP7	dual specificity phosphatase 7	GGGCGGR_SP1_Q6		CACGTG_MYC_Q2	GCCATNTTG_YY1_Q6	HIF1_Q3	E2F_Q6_01		CTTTGT_LEF1_Q2					TGGAAA_NFAT_Q4_01	GGGAGGRR_MAZ_Q6
132	ADK	adenosine kinase	GGGCGGR_SP1_Q6		CACGTG_MYC_Q2	GCCATNTTG_YY1_Q6	HIF1_Q3
10370	CITED2	Cbp/p300-interacting transactivator, with Glu/Asp-rich carboxy-terminal domain, 2	GGGCGGR_SP1_Q6		CACGTG_MYC_Q2		HIF1_Q3	E2F_Q6_01		CTTTGT_LEF1_Q2	TTGTTT_FOXO4_01				TGGAAA_NFAT_Q4_01		SRF_Q6	RYTTCCTG_ETS2_B	CMYB_01			ELK1_01	CAGCTG_AP4_Q5
3276	PRMT1	protein arginine methyltransferase 1	GGGCGGR_SP1_Q6		CACGTG_MYC_Q2		HIF1_Q3							SMAD_Q6		GGGAGGRR_MAZ_Q6
3980	LIG3	ligase III, DNA, ATP-dependent	GGGCGGR_SP1_Q6		CACGTG_MYC_Q2				RCGCANGCGY_NRF1_Q6							GGGAGGRR_MAZ_Q6
204	AK2	adenylate kinase 2	GGGCGGR_SP1_Q6		CACGTG_MYC_Q2
10849	CD3EAP	CD3e molecule, epsilon associated protein	GGGCGGR_SP1_Q6		CACGTG_MYC_Q2							EGR3_01				GGGAGGRR_MAZ_Q6
4602	MYB	v-myb myeloblastosis viral oncogene homolog (avian)	GGGCGGR_SP1_Q6		CACGTG_MYC_Q2					CTTTGT_LEF1_Q2		EGR3_01				GGGAGGRR_MAZ_Q6								RORA1_01			EGR1_01
56479	KCNQ5	potassium voltage-gated channel, KQT-like subfamily, member 5	GGGCGGR_SP1_Q6		CACGTG_MYC_Q2						TTGTTT_FOXO4_01	EGR3_01	GGGTGGRR_PAX4_03	SMAD_Q6	TGGAAA_NFAT_Q4_01			RYTTCCTG_ETS2_B			CEBPGAMMA_Q6		CAGCTG_AP4_Q5				EGR1_01
1213	CLTC	clathrin, heavy chain (Hc)	GGGCGGR_SP1_Q6		CACGTG_MYC_Q2							EGR3_01				GGGAGGRR_MAZ_Q6		RYTTCCTG_ETS2_B									EGR1_01
5691	PSMB3	proteasome (prosome, macropain) subunit, beta type, 3	GGGCGGR_SP1_Q6		CACGTG_MYC_Q2
3093	UBE2K	ubiquitin-conjugating enzyme E2K	GGGCGGR_SP1_Q6			GCCATNTTG_YY1_Q6			RCGCANGCGY_NRF1_Q6	CTTTGT_LEF1_Q2						GGGAGGRR_MAZ_Q6			CMYB_01		CEBPGAMMA_Q6		CAGCTG_AP4_Q5
51155	HN1	hematological and neurological expressed 1	GGGCGGR_SP1_Q6			GCCATNTTG_YY1_Q6				CTTTGT_LEF1_Q2													CAGCTG_AP4_Q5
57147	SCYL3	SCY1-like 3 (S. cerevisiae)	GGGCGGR_SP1_Q6			GCCATNTTG_YY1_Q6
6240	RRM1	ribonucleotide reductase M1	GGGCGGR_SP1_Q6			GCCATNTTG_YY1_Q6								SMAD_Q6			SRF_Q6			CREB_Q3
1434	CSE1L	CSE1 chromosome segregation 1-like (yeast)	GGGCGGR_SP1_Q6			GCCATNTTG_YY1_Q6
5636	PRPSAP2	phosphoribosyl pyrophosphate synthetase-associated protein 2	GGGCGGR_SP1_Q6			GCCATNTTG_YY1_Q6
3978	LIG1	ligase I, DNA, ATP-dependent	GGGCGGR_SP1_Q6				HIF1_Q3	E2F_Q6_01
84312	BRMS1L	breast cancer metastasis-suppressor 1-like	GGGCGGR_SP1_Q6					E2F_Q6_01								GGGAGGRR_MAZ_Q6
7112	TMPO	thymopoietin	GGGCGGR_SP1_Q6																		CEBPGAMMA_Q6
7532	YWHAG	tyrosine 3-monooxygenase/tryptophan 5-monooxygenase activation protein, gamma polypeptide	GGGCGGR_SP1_Q6							CTTTGT_LEF1_Q2			GGGTGGRR_PAX4_03			GGGAGGRR_MAZ_Q6					CEBPGAMMA_Q6
6777	STAT5B	signal transducer and activator of transcription 5B	GGGCGGR_SP1_Q6							CTTTGT_LEF1_Q2	TTGTTT_FOXO4_01						SRF_Q6	RYTTCCTG_ETS2_B					CAGCTG_AP4_Q5
1431	CS	citrate synthase	GGGCGGR_SP1_Q6							CTTTGT_LEF1_Q2			GGGTGGRR_PAX4_03			GGGAGGRR_MAZ_Q6
5987	TRIM27	tripartite motif containing 27	GGGCGGR_SP1_Q6							CTTTGT_LEF1_Q2			GGGTGGRR_PAX4_03							CREB_Q3
9156	EXO1	exonuclease 1	GGGCGGR_SP1_Q6												TGGAAA_NFAT_Q4_01
672	BRCA1	breast cancer 1, early onset	GGGCGGR_SP1_Q6
10538	BATF	basic leucine zipper transcription factor, ATF-like	GGGCGGR_SP1_Q6
1457	CSNK2A1	casein kinase 2, alpha 1 polypeptide	GGGCGGR_SP1_Q6								TTGTTT_FOXO4_01		GGGTGGRR_PAX4_03
6541	SLC7A1	solute carrier family 7 (cationic amino acid transporter, y+ system), member 1	GGGCGGR_SP1_Q6								TTGTTT_FOXO4_01				TGGAAA_NFAT_Q4_01		SRF_Q6
9830	TRIM14	tripartite motif containing 14	GGGCGGR_SP1_Q6								TTGTTT_FOXO4_01
801	CALM1	calmodulin 1 (phosphorylase kinase, delta)	GGGCGGR_SP1_Q6												TGGAAA_NFAT_Q4_01
5347	PLK1	polo-like kinase 1	GGGCGGR_SP1_Q6
2222	FDFT1	farnesyl-diphosphate farnesyltransferase 1	GGGCGGR_SP1_Q6																						NFY_C
55070	DET1	de-etiolated homolog 1 (Arabidopsis)	GGGCGGR_SP1_Q6													GGGAGGRR_MAZ_Q6
3069	HDLBP	high density lipoprotein binding protein	GGGCGGR_SP1_Q6
23064	SETX	senataxin	GGGCGGR_SP1_Q6
11146	GLMN	glomulin, FKBP associated protein	GGGCGGR_SP1_Q6
10622	POLR3G	polymerase (RNA) III (DNA directed) polypeptide G (32kD)	GGGCGGR_SP1_Q6
1719	DHFR	dihydrofolate reductase	GGGCGGR_SP1_Q6
708	C1QBP	complement component 1, q subcomponent binding protein		SCGGAAGY_ELK1_02	CACGTG_MYC_Q2
894	CCND2	cyclin D2		SCGGAAGY_ELK1_02		GCCATNTTG_YY1_Q6	HIF1_Q3						GGGTGGRR_PAX4_03			GGGAGGRR_MAZ_Q6				CREB_Q3			CAGCTG_AP4_Q5
27229	TUBGCP4	tubulin, gamma complex associated protein 4		SCGGAAGY_ELK1_02					RCGCANGCGY_NRF1_Q6
6790	AURKA	aurora kinase A		SCGGAAGY_ELK1_02					RCGCANGCGY_NRF1_Q6																	GABP_B
22872	SEC31A	SEC31 homolog A (S. cerevisiae)		SCGGAAGY_ELK1_02						CTTTGT_LEF1_Q2	TTGTTT_FOXO4_01															GABP_B
23583	SMUG1	single-strand-selective monofunctional uracil-DNA glycosylase 1		SCGGAAGY_ELK1_02
5927	KDM5A	lysine (K)-specific demethylase 5A		SCGGAAGY_ELK1_02							TTGTTT_FOXO4_01
7518	XRCC4	X-ray repair complementing defective repair in Chinese hamster cells 4		SCGGAAGY_ELK1_02							TTGTTT_FOXO4_01															GABP_B
10651	MTX2	metaxin 2		SCGGAAGY_ELK1_02											TGGAAA_NFAT_Q4_01							ELK1_01
8677	STX10	syntaxin 10		SCGGAAGY_ELK1_02													SRF_Q6
55707	NECAP2	NECAP endocytosis associated 2		SCGGAAGY_ELK1_02																		ELK1_01
3660	IRF2	interferon regulatory factor 2		SCGGAAGY_ELK1_02
120526	DNAJC24	DnaJ (Hsp40) homolog, subfamily C, member 24		SCGGAAGY_ELK1_02
64708	COPS7B	COP9 constitutive photomorphogenic homolog subunit 7B (Arabidopsis)		SCGGAAGY_ELK1_02									GGGTGGRR_PAX4_03
4528	MTIF2	mitochondrial translational initiation factor 2		SCGGAAGY_ELK1_02											TGGAAA_NFAT_Q4_01								CAGCTG_AP4_Q5
5306	PITPNA	phosphatidylinositol transfer protein, alpha		SCGGAAGY_ELK1_02													SRF_Q6										EGR1_01
51010	EXOSC3	exosome component 3		SCGGAAGY_ELK1_02																						GABP_B
10054	UBA2	ubiquitin-like modifier activating enzyme 2		SCGGAAGY_ELK1_02
10015	PDCD6IP	programmed cell death 6 interacting protein			CACGTG_MYC_Q2				RCGCANGCGY_NRF1_Q6			EGR3_01
10055	SAE1	SUMO1 activating enzyme subunit 1			CACGTG_MYC_Q2				RCGCANGCGY_NRF1_Q6										CMYB_01
221035	REEP3	receptor accessory protein 3			CACGTG_MYC_Q2					CTTTGT_LEF1_Q2
1445	CSK	c-src tyrosine kinase			CACGTG_MYC_Q2								GGGTGGRR_PAX4_03
11065	UBE2C	ubiquitin-conjugating enzyme E2C			CACGTG_MYC_Q2																				NFY_C
4287	ATXN3	ataxin 3			CACGTG_MYC_Q2														CMYB_01
10042	HMGXB4	HMG box domain containing 4				GCCATNTTG_YY1_Q6	HIF1_Q3			CTTTGT_LEF1_Q2
23208	SYT11	synaptotagmin XI				GCCATNTTG_YY1_Q6				CTTTGT_LEF1_Q2				SMAD_Q6		GGGAGGRR_MAZ_Q6				CREB_Q3
9675	TTI1	Tel2 interacting protein 1 homolog (S. pombe)				GCCATNTTG_YY1_Q6										GGGAGGRR_MAZ_Q6
10549	PRDX4	peroxiredoxin 4					HIF1_Q3		RCGCANGCGY_NRF1_Q6		TTGTTT_FOXO4_01
5165	PDK3	pyruvate dehydrogenase kinase, isozyme 3					HIF1_Q3						GGGTGGRR_PAX4_03		TGGAAA_NFAT_Q4_01
5591	PRKDC	protein kinase, DNA-activated, catalytic polypeptide						E2F_Q6_01	RCGCANGCGY_NRF1_Q6
1633	DCK	deoxycytidine kinase						E2F_Q6_01										RYTTCCTG_ETS2_B
10592	SMC2	structural maintenance of chromosomes 2						E2F_Q6_01							TGGAAA_NFAT_Q4_01
23649	POLA2	polymerase (DNA directed), alpha 2 (70kD subunit)							RCGCANGCGY_NRF1_Q6
1164	CKS2	CDC28 protein kinase regulatory subunit 2							RCGCANGCGY_NRF1_Q6																NFY_C
10467	ZNHIT1	zinc finger, HIT-type containing 1							RCGCANGCGY_NRF1_Q6																		EGR1_01
10376	TUBA1B	tubulin, alpha 1b							RCGCANGCGY_NRF1_Q6									RYTTCCTG_ETS2_B
81929	SEH1L	SEH1-like (S. cerevisiae)							RCGCANGCGY_NRF1_Q6
11169	WDHD1	WD repeat and HMG-box DNA binding protein 1							RCGCANGCGY_NRF1_Q6
129531	MITD1	MIT, microtubule interacting and transport, domain containing 1							RCGCANGCGY_NRF1_Q6
10190	TXNDC9	thioredoxin domain containing 9							RCGCANGCGY_NRF1_Q6
6632	SNRPD1	small nuclear ribonucleoprotein D1 polypeptide 16kDa																	CMYB_01
221037	JMJD1C	jumonji domain containing 1C								CTTTGT_LEF1_Q2	TTGTTT_FOXO4_01		GGGTGGRR_PAX4_03	SMAD_Q6	TGGAAA_NFAT_Q4_01					CREB_Q3	CEBPGAMMA_Q6		CAGCTG_AP4_Q5	RORA1_01
25788	RAD54B	RAD54 homolog B (S. cerevisiae)								CTTTGT_LEF1_Q2	TTGTTT_FOXO4_01													RORA1_01
5569	PKIA	protein kinase (cAMP-dependent, catalytic) inhibitor alpha								CTTTGT_LEF1_Q2	TTGTTT_FOXO4_01		GGGTGGRR_PAX4_03
64324	NSD1	nuclear receptor binding SET domain protein 1								CTTTGT_LEF1_Q2	TTGTTT_FOXO4_01			SMAD_Q6							CEBPGAMMA_Q6
79807	GSTCD	glutathione S-transferase, C-terminal domain containing								CTTTGT_LEF1_Q2	TTGTTT_FOXO4_01
3796	KIF2A	kinesin heavy chain member 2A								CTTTGT_LEF1_Q2	TTGTTT_FOXO4_01
10237	SLC35B1	solute carrier family 35, member B1								CTTTGT_LEF1_Q2
1063	CENPF	centromere protein F, 350/400kDa (mitosin)								CTTTGT_LEF1_Q2
84057	MND1	meiotic nuclear divisions 1 homolog (S. cerevisiae)								CTTTGT_LEF1_Q2
701	BUB1B	budding uninhibited by benzimidazoles 1 homolog beta (yeast)																RYTTCCTG_ETS2_B
50485	SMARCAL1	SWI/SNF related, matrix associated, actin dependent regulator of chromatin, subfamily a-like 1																					CAGCTG_AP4_Q5
5519	PPP2R1B	protein phosphatase 2, regulatory subunit A, beta									TTGTTT_FOXO4_01				TGGAAA_NFAT_Q4_01
29760	BLNK	B-cell linker																RYTTCCTG_ETS2_B
822	CAPG	capping protein (actin filament), gelsolin-like														GGGAGGRR_MAZ_Q6
4121	MAN1A1	mannosidase, alpha, class 1A, member 1									TTGTTT_FOXO4_01				TGGAAA_NFAT_Q4_01								CAGCTG_AP4_Q5
51715	RAB23	RAB23, member RAS oncogene family									TTGTTT_FOXO4_01
9236	CCPG1	cell cycle progression 1									TTGTTT_FOXO4_01
5134	PDCD2	programmed cell death 2									TTGTTT_FOXO4_01
171586	ABHD3	abhydrolase domain containing 3																						RORA1_01
2805	GOT1	glutamic-oxaloacetic transaminase 1, soluble (aspartate aminotransferase 1)														GGGAGGRR_MAZ_Q6
8540	AGPS	alkylglycerone phosphate synthase														GGGAGGRR_MAZ_Q6
10635	RAD51AP1	RAD51 associated protein 1																					CAGCTG_AP4_Q5
28998	MRPL13	mitochondrial ribosomal protein L13													TGGAAA_NFAT_Q4_01							ELK1_01
3932	LCK	lymphocyte-specific protein tyrosine kinase											GGGTGGRR_PAX4_03			GGGAGGRR_MAZ_Q6		RYTTCCTG_ETS2_B				ELK1_01	CAGCTG_AP4_Q5
7001	PRDX2	peroxiredoxin 2											GGGTGGRR_PAX4_03
8803	SUCLA2	succinate-CoA ligase, ADP-forming, beta subunit																						RORA1_01
11157	LSM6	LSM6 homolog, U6 small nuclear RNA associated (S. cerevisiae)													TGGAAA_NFAT_Q4_01
360	AQP3	aquaporin 3 (Gill blood group)																RYTTCCTG_ETS2_B
8347	HIST1H2BC	histone cluster 1, H2bc																							NFY_C
3013	HIST1H2AD	histone cluster 1, H2ad																					CAGCTG_AP4_Q5
6871	TADA2A	transcriptional adaptor 2A													TGGAAA_NFAT_Q4_01
1787	TRDMT1	tRNA aspartic acid methyltransferase 1													TGGAAA_NFAT_Q4_01
26121	PRPF31	PRP31 pre-mRNA processing factor 31 homolog (S. cerevisiae)																		CREB_Q3
6185	RPN2	ribophorin II																							NFY_C
6509	SLC1A4	solute carrier family 1 (glutamate/neutral amino acid transporter), member 4																					CAGCTG_AP4_Q5
9325	TRIP4	thyroid hormone receptor interactor 4																					CAGCTG_AP4_Q5
