# Supplementary material for: EZH2 is overexpressed in transitional preplasmablasts and is involved in human plasma cell differentiation
Source: Leukemia. 2019 Feb 12;33(8):2047–60. doi: 10.1038/s41375-019-0392-1 (PMC6756037; doi:10.1038/s41375-019-0392-1)
Supplement: Supplementary file 10 — Supplementary Table S7 [file 41375_2019_392_MOESM10_ESM.xlsx]

## Sheet: PCD_EPZ
Supplementary Table S7 : EPZ-6438-deregulated genes
In prePB					In PB					In PC
	name	description	log2FoldChange			name	description	log2FoldChange			name	description	log2FoldChange
ENSG00000072954	TMEM38A	transmembrane protein 38A [Source:HGNC Symbol;Acc:HGNC:28462]	-1.28071		ENSG00000112297	AIM1	absent in melanoma 1 [Source:HGNC Symbol;Acc:HGNC:356]	-1.34188		ENSG00000104783	KCNN4	potassium channel, calcium activated intermediate/small conductance subfamily N alpha, member 4 [Source:HGNC Symbol;Acc:HGNC:6293]	-1.13002
ENSG00000136573	BLK	BLK proto-oncogene, Src family tyrosine kinase [Source:HGNC Symbol;Acc:HGNC:1057]	-1.12199		ENSG00000012124	CD22	CD22 molecule [Source:HGNC Symbol;Acc:HGNC:1643]	-1.30015		ENSG00000078081	LAMP3	lysosomal-associated membrane protein 3 [Source:HGNC Symbol;Acc:HGNC:14582]	-0.840593
ENSG00000102445	KIAA0226L	KIAA0226-like [Source:HGNC Symbol;Acc:HGNC:20420]	-1.11956		ENSG00000180549	FUT7	fucosyltransferase 7 (alpha (1,3) fucosyltransferase) [Source:HGNC Symbol;Acc:HGNC:4018]	-1.23426		ENSG00000169442	CD52	CD52 molecule [Source:HGNC Symbol;Acc:HGNC:1804]	-0.815803
ENSG00000090382	LYZ	lysozyme [Source:HGNC Symbol;Acc:HGNC:6740]	-1.05315		ENSG00000068831	RASGRP2	RAS guanyl releasing protein 2 (calcium and DAG-regulated) [Source:HGNC Symbol;Acc:HGNC:9879]	-1.17091		ENSG00000111679	PTPN6	protein tyrosine phosphatase, non-receptor type 6 [Source:HGNC Symbol;Acc:HGNC:9658]	-0.781921
ENSG00000012124	CD22	CD22 molecule [Source:HGNC Symbol;Acc:HGNC:1643]	-1.02286		ENSG00000120949	TNFRSF8	tumor necrosis factor receptor superfamily, member 8 [Source:HGNC Symbol;Acc:HGNC:11923]	-1.13075		ENSG00000182871	COL18A1	collagen, type XVIII, alpha 1 [Source:HGNC Symbol;Acc:HGNC:2195]	-0.769048
ENSG00000081059	TCF7	transcription factor 7 (T-cell specific, HMG-box) [Source:HGNC Symbol;Acc:HGNC:11639]	-0.987681		ENSG00000160117	ANKLE1	ankyrin repeat and LEM domain containing 1 [Source:HGNC Symbol;Acc:HGNC:26812]	-1.11566		ENSG00000100368	CSF2RB	colony stimulating factor 2 receptor, beta, low-affinity (granulocyte-macrophage) [Source:HGNC Symbol;Acc:HGNC:2436]	-0.747022
ENSG00000182866	LCK	LCK proto-oncogene, Src family tyrosine kinase [Source:HGNC Symbol;Acc:HGNC:6524]	-0.964645		ENSG00000197134	ZNF257	zinc finger protein 257 [Source:HGNC Symbol;Acc:HGNC:13498]	-1.11089		ENSG00000196924	FLNA	filamin A, alpha [Source:HGNC Symbol;Acc:HGNC:3754]	-0.744087
ENSG00000169962	TAS1R3	taste receptor, type 1, member 3 [Source:HGNC Symbol;Acc:HGNC:15661]	-0.941257		ENSG00000170989	S1PR1	sphingosine-1-phosphate receptor 1 [Source:HGNC Symbol;Acc:HGNC:3165]	-1.08327		ENSG00000136490	LIMD2	LIM domain containing 2 [Source:HGNC Symbol;Acc:HGNC:28142]	-0.740244
ENSG00000159753	RLTPR	RGD motif, leucine rich repeats, tropomodulin domain and proline-rich containing [Source:HGNC Symbol;Acc:HGNC:27089]	-0.920094		ENSG00000104783	KCNN4	potassium channel, calcium activated intermediate/small conductance subfamily N alpha, member 4 [Source:HGNC Symbol;Acc:HGNC:6293]	-1.05967		ENSG00000110047	EHD1	EH-domain containing 1 [Source:HGNC Symbol;Acc:HGNC:3242]	-0.655189
ENSG00000160606	TLCD1	TLC domain containing 1 [Source:HGNC Symbol;Acc:HGNC:25177]	-0.917173		ENSG00000101842	VSIG1	V-set and immunoglobulin domain containing 1 [Source:HGNC Symbol;Acc:HGNC:28675]	-1.04617		ENSG00000165272	AQP3	aquaporin 3 (Gill blood group) [Source:HGNC Symbol;Acc:HGNC:636]	-0.614731
ENSG00000188822	CNR2	cannabinoid receptor 2 (macrophage) [Source:HGNC Symbol;Acc:HGNC:2160]	-0.911996		ENSG00000164088	PPM1M	protein phosphatase, Mg2+/Mn2+ dependent, 1M [Source:HGNC Symbol;Acc:HGNC:26506]	-1.03306		ENSG00000198286	CARD11	caspase recruitment domain family, member 11 [Source:HGNC Symbol;Acc:HGNC:16393]	-0.596376
ENSG00000167483	FAM129C	family with sequence similarity 129, member C [Source:HGNC Symbol;Acc:HGNC:24130]	-0.897616		ENSG00000127528	KLF2	Kruppel-like factor 2 [Source:HGNC Symbol;Acc:HGNC:6347]	-1.03102		ENSG00000196547	MAN2A2	mannosidase, alpha, class 2A, member 2 [Source:HGNC Symbol;Acc:HGNC:6825]	-0.590039
ENSG00000139193	CD27	CD27 molecule [Source:HGNC Symbol;Acc:HGNC:11922]	-0.886238		ENSG00000188042	ARL4C	ADP-ribosylation factor-like 4C [Source:HGNC Symbol;Acc:HGNC:698]	-1.01583		ENSG00000116717	GADD45A	growth arrest and DNA-damage-inducible, alpha [Source:HGNC Symbol;Acc:HGNC:4095]	0.599717
ENSG00000169994	MYO7B	myosin VIIB [Source:HGNC Symbol;Acc:HGNC:7607]	-0.875856		ENSG00000072954	TMEM38A	transmembrane protein 38A [Source:HGNC Symbol;Acc:HGNC:28462]	-1.00565		ENSG00000270164	LINC01480	long intergenic non-protein coding RNA 1480 [Source:HGNC Symbol;Acc:HGNC:51124]	0.617677
ENSG00000204475	NCR3	natural cytotoxicity triggering receptor 3 [Source:HGNC Symbol;Acc:HGNC:19077]	-0.858944		ENSG00000103187	COTL1	coactosin-like F-actin binding protein 1 [Source:HGNC Symbol;Acc:HGNC:18304]	-0.990372		ENSG00000244731	C4A	complement component 4A (Rodgers blood group) [Source:HGNC Symbol;Acc:HGNC:1323]	0.661682
ENSG00000232810	TNF	tumor necrosis factor [Source:HGNC Symbol;Acc:HGNC:11892]	-0.849362		ENSG00000187801	ZFP69B	ZFP69 zinc finger protein B [Source:HGNC Symbol;Acc:HGNC:28053]	-0.987539		ENSG00000184206	GOLGA6L4	golgin A6 family-like 4 [Source:HGNC Symbol;Acc:HGNC:27256]	0.670064
ENSG00000122986	HVCN1	hydrogen voltage gated channel 1 [Source:HGNC Symbol;Acc:HGNC:28240]	-0.845179		ENSG00000196924	FLNA	filamin A, alpha [Source:HGNC Symbol;Acc:HGNC:3754]	-0.983623		ENSG00000171444	MCC	mutated in colorectal cancers [Source:HGNC Symbol;Acc:HGNC:6935]	0.692335
ENSG00000169131	ZNF354A	zinc finger protein 354A [Source:HGNC Symbol;Acc:HGNC:11628]	-0.841562		ENSG00000182866	LCK	LCK proto-oncogene, Src family tyrosine kinase [Source:HGNC Symbol;Acc:HGNC:6524]	-0.981067		ENSG00000168056	LTBP3	latent transforming growth factor beta binding protein 3 [Source:HGNC Symbol;Acc:HGNC:6716]	0.696282
ENSG00000174125	TLR1	toll-like receptor 1 [Source:HGNC Symbol;Acc:HGNC:11847]	-0.83966		ENSG00000152969	JAKMIP1	janus kinase and microtubule interacting protein 1 [Source:HGNC Symbol;Acc:HGNC:26460]	-0.977862		ENSG00000123094	RASSF8	Ras association (RalGDS/AF-6) domain family (N-terminal) member 8 [Source:HGNC Symbol;Acc:HGNC:13232]	0.701211
ENSG00000150977	RILPL2	Rab interacting lysosomal protein-like 2 [Source:HGNC Symbol;Acc:HGNC:28787]	-0.835873		ENSG00000118513	MYB	v-myb avian myeloblastosis viral oncogene homolog [Source:HGNC Symbol;Acc:HGNC:7545]	-0.968559		ENSG00000162889	MAPKAPK2	mitogen-activated protein kinase-activated protein kinase 2 [Source:HGNC Symbol;Acc:HGNC:6887]	0.707997
ENSG00000105650	PDE4C	phosphodiesterase 4C, cAMP-specific [Source:HGNC Symbol;Acc:HGNC:8782]	-0.834331		ENSG00000104549	SQLE	squalene epoxidase [Source:HGNC Symbol;Acc:HGNC:11279]	-0.93284		ENSG00000170004	CHD3	chromodomain helicase DNA binding protein 3 [Source:HGNC Symbol;Acc:HGNC:1918]	0.711451
ENSG00000238062	SPATA3-AS1	SPATA3 antisense RNA 1 (head to head) [Source:HGNC Symbol;Acc:HGNC:28013]	-0.830432		ENSG00000184635	ZNF93	zinc finger protein 93 [Source:HGNC Symbol;Acc:HGNC:13169]	-0.93216		ENSG00000157483	MYO1E	myosin IE [Source:HGNC Symbol;Acc:HGNC:7599]	0.728249
ENSG00000101335	MYL9	myosin, light chain 9, regulatory [Source:HGNC Symbol;Acc:HGNC:15754]	-0.825262		ENSG00000089159	PXN	paxillin [Source:HGNC Symbol;Acc:HGNC:9718]	-0.927286		ENSG00000173706	HEG1	heart development protein with EGF-like domains 1 [Source:HGNC Symbol;Acc:HGNC:29227]	0.732699
ENSG00000166736	HTR3A	5-hydroxytryptamine (serotonin) receptor 3A, ionotropic [Source:HGNC Symbol;Acc:HGNC:5297]	-0.822986		ENSG00000178860	MSC	musculin [Source:HGNC Symbol;Acc:HGNC:7321]	-0.927253		ENSG00000010030	ETV7	ets variant 7 [Source:HGNC Symbol;Acc:HGNC:18160]	0.73547
ENSG00000100307	CBX7	chromobox homolog 7 [Source:HGNC Symbol;Acc:HGNC:1557]	-0.822094		ENSG00000169442	CD52	CD52 molecule [Source:HGNC Symbol;Acc:HGNC:1804]	-0.926112		ENSG00000110841	PPFIBP1	PTPRF interacting protein, binding protein 1 (liprin beta 1) [Source:HGNC Symbol;Acc:HGNC:9249]	0.751654
ENSG00000177932	ZNF354C	zinc finger protein 354C [Source:HGNC Symbol;Acc:HGNC:16736]	-0.820375		ENSG00000141316	SPACA3	sperm acrosome associated 3 [Source:HGNC Symbol;Acc:HGNC:16260]	-0.920226		ENSG00000171631	P2RY6	pyrimidinergic receptor P2Y, G-protein coupled, 6 [Source:HGNC Symbol;Acc:HGNC:8543]	0.75383
ENSG00000160683	CXCR5	chemokine (C-X-C motif) receptor 5 [Source:HGNC Symbol;Acc:HGNC:1060]	-0.802437		ENSG00000153179	RASSF3	Ras association (RalGDS/AF-6) domain family member 3 [Source:HGNC Symbol;Acc:HGNC:14271]	-0.917424		ENSG00000230373	GOLGA6L5P	golgin A6 family-like 5, pseudogene [Source:HGNC Symbol;Acc:HGNC:30472]	0.754553
ENSG00000064547	LPAR2	lysophosphatidic acid receptor 2 [Source:HGNC Symbol;Acc:HGNC:3168]	-0.799254		ENSG00000165272	AQP3	aquaporin 3 (Gill blood group) [Source:HGNC Symbol;Acc:HGNC:636]	-0.910929		ENSG00000170011	MYRIP	myosin VIIA and Rab interacting protein [Source:HGNC Symbol;Acc:HGNC:19156]	0.772088
ENSG00000119408	NEK6	NIMA-related kinase 6 [Source:HGNC Symbol;Acc:HGNC:7749]	-0.794012		ENSG00000134802	SLC43A3	solute carrier family 43, member 3 [Source:HGNC Symbol;Acc:HGNC:17466]	-0.900067		ENSG00000073417	PDE8A	phosphodiesterase 8A [Source:HGNC Symbol;Acc:HGNC:8793]	0.774799
ENSG00000162551	ALPL	alkaline phosphatase, liver/bone/kidney [Source:HGNC Symbol;Acc:HGNC:438]	-0.78863		ENSG00000167468	GPX4	glutathione peroxidase 4 [Source:HGNC Symbol;Acc:HGNC:4556]	-0.893944		ENSG00000147180	ZNF711	zinc finger protein 711 [Source:HGNC Symbol;Acc:HGNC:13128]	0.815407
ENSG00000178199	ZC3H12D	zinc finger CCCH-type containing 12D [Source:HGNC Symbol;Acc:HGNC:21175]	-0.777409		ENSG00000238062	SPATA3-AS1	SPATA3 antisense RNA 1 (head to head) [Source:HGNC Symbol;Acc:HGNC:28013]	-0.893747		ENSG00000198722	UNC13B	unc-13 homolog B (C, elegans) [Source:HGNC Symbol;Acc:HGNC:12566]	0.818663
ENSG00000111732	AICDA	activation-induced cytidine deaminase [Source:HGNC Symbol;Acc:HGNC:13203]	-0.771681		ENSG00000175262	C1orf127	chromosome 1 open reading frame 127 [Source:HGNC Symbol;Acc:HGNC:26730]	-0.869545		ENSG00000117318	ID3	inhibitor of DNA binding 3, dominant negative helix-loop-helix protein [Source:HGNC Symbol;Acc:HGNC:5362]	0.82058
ENSG00000186350	RXRA	retinoid X receptor, alpha [Source:HGNC Symbol;Acc:HGNC:10477]	-0.771468		ENSG00000167460	TPM4	tropomyosin 4 [Source:HGNC Symbol;Acc:HGNC:12013]	-0.861625		ENSG00000137841	PLCB2	phospholipase C, beta 2 [Source:HGNC Symbol;Acc:HGNC:9055]	0.834547
ENSG00000162894	FCMR	Fc fragment of IgM receptor [Source:HGNC Symbol;Acc:HGNC:14315]	-0.769756		ENSG00000160223	ICOSLG	inducible T-cell co-stimulator ligand [Source:HGNC Symbol;Acc:HGNC:17087]	-0.853931		ENSG00000142192	APP	amyloid beta (A4) precursor protein [Source:HGNC Symbol;Acc:HGNC:620]	0.838198
ENSG00000105928	DFNA5	deafness, autosomal dominant 5 [Source:HGNC Symbol;Acc:HGNC:2810]	-0.764691		ENSG00000124795	DEK	DEK proto-oncogene [Source:HGNC Symbol;Acc:HGNC:2768]	-0.845307		ENSG00000075340	ADD2	adducin 2 (beta) [Source:HGNC Symbol;Acc:HGNC:244]	0.852987
ENSG00000064787	BCAS1	breast carcinoma amplified sequence 1 [Source:HGNC Symbol;Acc:HGNC:974]	-0.761195		ENSG00000138031	ADCY3	adenylate cyclase 3 [Source:HGNC Symbol;Acc:HGNC:234]	-0.843506		ENSG00000162437	RAVER2	ribonucleoprotein, PTB-binding 2 [Source:HGNC Symbol;Acc:HGNC:25577]	0.8583
ENSG00000153898	MCOLN2	mucolipin 2 [Source:HGNC Symbol;Acc:HGNC:13357]	-0.760072		ENSG00000121594	CD80	CD80 molecule [Source:HGNC Symbol;Acc:HGNC:1700]	-0.842133		ENSG00000124374	PAIP2B	poly(A) binding protein interacting protein 2B [Source:HGNC Symbol;Acc:HGNC:29200]	0.860597
ENSG00000000938	FGR	FGR proto-oncogene, Src family tyrosine kinase [Source:HGNC Symbol;Acc:HGNC:3697]	-0.756671		ENSG00000179583	CIITA	class II, major histocompatibility complex, transactivator [Source:HGNC Symbol;Acc:HGNC:7067]	-0.841251		ENSG00000154451	GBP5	guanylate binding protein 5 [Source:HGNC Symbol;Acc:HGNC:19895]	0.8654
ENSG00000007237	GAS7	growth arrest-specific 7 [Source:HGNC Symbol;Acc:HGNC:4169]	-0.75256		ENSG00000056558	TRAF1	TNF receptor-associated factor 1 [Source:HGNC Symbol;Acc:HGNC:12031]	-0.839812		ENSG00000123384	LRP1	low density lipoprotein receptor-related protein 1 [Source:HGNC Symbol;Acc:HGNC:6692]	0.878475
ENSG00000169093	ASMTL	acetylserotonin O-methyltransferase-like [Source:HGNC Symbol;Acc:HGNC:751]	-0.752487		ENSG00000198521	ZNF43	zinc finger protein 43 [Source:HGNC Symbol;Acc:HGNC:13109]	-0.839428		ENSG00000100453	GZMB	granzyme B (granzyme 2, cytotoxic T-lymphocyte-associated serine esterase 1) [Source:HGNC Symbol;Acc:HGNC:4709]	0.881686
ENSG00000174123	TLR10	toll-like receptor 10 [Source:HGNC Symbol;Acc:HGNC:15634]	-0.750366		ENSG00000105750	ZNF85	zinc finger protein 85 [Source:HGNC Symbol;Acc:HGNC:13160]	-0.837548		ENSG00000115355	CCDC88A	coiled-coil domain containing 88A [Source:HGNC Symbol;Acc:HGNC:25523]	0.900274
ENSG00000125735	TNFSF14	tumor necrosis factor (ligand) superfamily, member 14 [Source:HGNC Symbol;Acc:HGNC:11930]	-0.747527		ENSG00000256229	ZNF486	zinc finger protein 486 [Source:HGNC Symbol;Acc:HGNC:20807]	-0.837447		ENSG00000104490	NCALD	neurocalcin delta [Source:HGNC Symbol;Acc:HGNC:7655]	0.911551
ENSG00000163534	FCRL1	Fc receptor-like 1 [Source:HGNC Symbol;Acc:HGNC:18509]	-0.74633		ENSG00000159259	CHAF1B	chromatin assembly factor 1, subunit B (p60) [Source:HGNC Symbol;Acc:HGNC:1911]	-0.835356		ENSG00000102265	TIMP1	TIMP metallopeptidase inhibitor 1 [Source:HGNC Symbol;Acc:HGNC:11820]	0.914544
ENSG00000112149	CD83	CD83 molecule [Source:HGNC Symbol;Acc:HGNC:1703]	-0.743606		ENSG00000213988	ZNF90	zinc finger protein 90 [Source:HGNC Symbol;Acc:HGNC:13165]	-0.832549		ENSG00000138119	MYOF	myoferlin [Source:HGNC Symbol;Acc:HGNC:3656]	0.92031
ENSG00000162924	REL	v-rel avian reticuloendotheliosis viral oncogene homolog [Source:HGNC Symbol;Acc:HGNC:9954]	-0.743387		ENSG00000100889	PCK2	phosphoenolpyruvate carboxykinase 2 (mitochondrial) [Source:HGNC Symbol;Acc:HGNC:8725]	-0.83113		ENSG00000171992	SYNPO	synaptopodin [Source:HGNC Symbol;Acc:HGNC:30672]	0.931589
ENSG00000085117	CD82	CD82 molecule [Source:HGNC Symbol;Acc:HGNC:6210]	-0.742112		ENSG00000131470	PSMC3IP	PSMC3 interacting protein [Source:HGNC Symbol;Acc:HGNC:17928]	-0.827962		ENSG00000182568	SATB1	SATB homeobox 1 [Source:HGNC Symbol;Acc:HGNC:10541]	0.936599
ENSG00000111863	ADTRP	androgen-dependent TFPI-regulating protein [Source:HGNC Symbol;Acc:HGNC:21214]	-0.741784		ENSG00000131153	GINS2	GINS complex subunit 2 (Psf2 homolog) [Source:HGNC Symbol;Acc:HGNC:24575]	-0.826398		ENSG00000127074	RGS13	regulator of G-protein signaling 13 [Source:HGNC Symbol;Acc:HGNC:9995]	0.940393
ENSG00000105327	BBC3	BCL2 binding component 3 [Source:HGNC Symbol;Acc:HGNC:17868]	-0.735481		ENSG00000105643	ARRDC2	arrestin domain containing 2 [Source:HGNC Symbol;Acc:HGNC:25225]	-0.824137		ENSG00000168283	BMI1	BMI1 proto-oncogene, polycomb ring finger [Source:HGNC Symbol;Acc:HGNC:1066]	0.978696
ENSG00000130702	LAMA5	laminin, alpha 5 [Source:HGNC Symbol;Acc:HGNC:6485]	-0.734746		ENSG00000008300	CELSR3	cadherin, EGF LAG seven-pass G-type receptor 3 [Source:HGNC Symbol;Acc:HGNC:3230]	-0.821974		ENSG00000162998	FRZB	frizzled-related protein [Source:HGNC Symbol;Acc:HGNC:3959]	0.990643
ENSG00000169925	BRD3	bromodomain containing 3 [Source:HGNC Symbol;Acc:HGNC:1104]	-0.734344		ENSG00000167513	CDT1	chromatin licensing and DNA replication factor 1 [Source:HGNC Symbol;Acc:HGNC:24576]	-0.819958		ENSG00000135052	GOLM1	golgi membrane protein 1 [Source:HGNC Symbol;Acc:HGNC:15451]	0.997999
ENSG00000168675	LDLRAD4	low density lipoprotein receptor class A domain containing 4 [Source:HGNC Symbol;Acc:HGNC:1224]	-0.734129		ENSG00000156136	DCK	deoxycytidine kinase [Source:HGNC Symbol;Acc:HGNC:2704]	-0.81902		ENSG00000100450	GZMH	granzyme H (cathepsin G-like 2, protein h-CCPX) [Source:HGNC Symbol;Acc:HGNC:4710]	1.07859
ENSG00000104903	LYL1	lymphoblastic leukemia associated hematopoiesis regulator 1 [Source:HGNC Symbol;Acc:HGNC:6734]	-0.733984		ENSG00000197385	ZNF860	zinc finger protein 860 [Source:HGNC Symbol;Acc:HGNC:34513]	-0.817001		ENSG00000242265	PEG10	paternally expressed 10 [Source:HGNC Symbol;Acc:HGNC:14005]	1.11245
ENSG00000102962	CCL22	chemokine (C-C motif) ligand 22 [Source:HGNC Symbol;Acc:HGNC:10621]	-0.733661		ENSG00000136404	TM6SF1	transmembrane 6 superfamily member 1 [Source:HGNC Symbol;Acc:HGNC:11860]	-0.808306		ENSG00000167613	LAIR1	leukocyte-associated immunoglobulin-like receptor 1 [Source:HGNC Symbol;Acc:HGNC:6477]	1.22881
ENSG00000267041	ZNF850	zinc finger protein 850 [Source:HGNC Symbol;Acc:HGNC:27994]	-0.733332		ENSG00000112195	TREML2	triggering receptor expressed on myeloid cells-like 2 [Source:HGNC Symbol;Acc:HGNC:21092]	-0.80215		ENSG00000149131	SERPING1	serpin peptidase inhibitor, clade G (C1 inhibitor), member 1 [Source:HGNC Symbol;Acc:HGNC:1228]	1.28159
ENSG00000198521	ZNF43	zinc finger protein 43 [Source:HGNC Symbol;Acc:HGNC:13109]	-0.725947		ENSG00000117394	SLC2A1	solute carrier family 2 (facilitated glucose transporter), member 1 [Source:HGNC Symbol;Acc:HGNC:11005]	-0.797074		ENSG00000107742	SPOCK2	sparc/osteonectin, cwcv and kazal-like domains proteoglycan (testican) 2 [Source:HGNC Symbol;Acc:HGNC:13564]	1.28546
ENSG00000142512	SIGLEC10	sialic acid binding Ig-like lectin 10 [Source:HGNC Symbol;Acc:HGNC:15620]	-0.724961		ENSG00000034510	TMSB10	thymosin beta 10 [Source:HGNC Symbol;Acc:HGNC:11879]	-0.790981
ENSG00000161929	SCIMP	SLP adaptor and CSK interacting membrane protein [Source:HGNC Symbol;Acc:HGNC:33504]	-0.72155		ENSG00000092470	WDR76	WD repeat domain 76 [Source:HGNC Symbol;Acc:HGNC:25773]	-0.790868
ENSG00000237440	ZNF737	zinc finger protein 737 [Source:HGNC Symbol;Acc:HGNC:32468]	-0.718853		ENSG00000157734	SNX22	sorting nexin 22 [Source:HGNC Symbol;Acc:HGNC:16315]	-0.790392
ENSG00000171425	ZNF581	zinc finger protein 581 [Source:HGNC Symbol;Acc:HGNC:25017]	-0.713345		ENSG00000197747	S100A10	S100 calcium binding protein A10 [Source:HGNC Symbol;Acc:HGNC:10487]	-0.790109
ENSG00000136378	ADAMTS7	ADAM metallopeptidase with thrombospondin type 1 motif, 7 [Source:HGNC Symbol;Acc:HGNC:223]	-0.711043		ENSG00000112576	CCND3	cyclin D3 [Source:HGNC Symbol;Acc:HGNC:1585]	-0.789286
ENSG00000135144	DTX1	deltex 1, E3 ubiquitin ligase [Source:HGNC Symbol;Acc:HGNC:3060]	-0.70961		ENSG00000148400	NOTCH1	notch 1 [Source:HGNC Symbol;Acc:HGNC:7881]	-0.784362
ENSG00000140379	BCL2A1	BCL2-related protein A1 [Source:HGNC Symbol;Acc:HGNC:991]	-0.709544		ENSG00000231205	ZNF826P	zinc finger protein 826, pseudogene [Source:HGNC Symbol;Acc:HGNC:33875]	-0.774558
ENSG00000173662	TAS1R1	taste receptor, type 1, member 1 [Source:HGNC Symbol;Acc:HGNC:14448]	-0.709347		ENSG00000132481	TRIM47	tripartite motif containing 47 [Source:HGNC Symbol;Acc:HGNC:19020]	-0.769223
ENSG00000130812	ANGPTL6	angiopoietin-like 6 [Source:HGNC Symbol;Acc:HGNC:23140]	-0.708625		ENSG00000176974	SHMT1	serine hydroxymethyltransferase 1 (soluble) [Source:HGNC Symbol;Acc:HGNC:10850]	-0.765063
ENSG00000138606	SHF	Src homology 2 domain containing F [Source:HGNC Symbol;Acc:HGNC:25116]	-0.704809		ENSG00000119403	PHF19	PHD finger protein 19 [Source:HGNC Symbol;Acc:HGNC:24566]	-0.762567
ENSG00000135898	GPR55	G protein-coupled receptor 55 [Source:HGNC Symbol;Acc:HGNC:4511]	-0.703371		ENSG00000150977	RILPL2	Rab interacting lysosomal protein-like 2 [Source:HGNC Symbol;Acc:HGNC:28787]	-0.761563
ENSG00000164850	GPER1	G protein-coupled estrogen receptor 1 [Source:HGNC Symbol;Acc:HGNC:4485]	-0.702256		ENSG00000141401	IMPA2	inositol(myo)-1(or 4)-monophosphatase 2 [Source:HGNC Symbol;Acc:HGNC:6051]	-0.758879
ENSG00000140465	CYP1A1	cytochrome P450, family 1, subfamily A, polypeptide 1 [Source:HGNC Symbol;Acc:HGNC:2595]	-0.696865		ENSG00000076003	MCM6	minichromosome maintenance complex component 6 [Source:HGNC Symbol;Acc:HGNC:6949]	-0.757727
ENSG00000181847	TIGIT	T cell immunoreceptor with Ig and ITIM domains [Source:HGNC Symbol;Acc:HGNC:26838]	-0.687801		ENSG00000115318	LOXL3	lysyl oxidase-like 3 [Source:HGNC Symbol;Acc:HGNC:13869]	-0.757481
ENSG00000167702	KIFC2	kinesin family member C2 [Source:HGNC Symbol;Acc:HGNC:29530]	-0.687738		ENSG00000000938	FGR	FGR proto-oncogene, Src family tyrosine kinase [Source:HGNC Symbol;Acc:HGNC:3697]	-0.756869
ENSG00000128438	TBC1D27	TBC1 domain family, member 27 [Source:HGNC Symbol;Acc:HGNC:28104]	-0.687605		ENSG00000101412	E2F1	E2F transcription factor 1 [Source:HGNC Symbol;Acc:HGNC:3113]	-0.748698
ENSG00000173581	CCDC106	coiled-coil domain containing 106 [Source:HGNC Symbol;Acc:HGNC:30181]	-0.676049		ENSG00000111679	PTPN6	protein tyrosine phosphatase, non-receptor type 6 [Source:HGNC Symbol;Acc:HGNC:9658]	-0.745261
ENSG00000134508	CABLES1	Cdk5 and Abl enzyme substrate 1 [Source:HGNC Symbol;Acc:HGNC:25097]	-0.673652		ENSG00000136167	LCP1	lymphocyte cytosolic protein 1 (L-plastin) [Source:HGNC Symbol;Acc:HGNC:6528]	-0.741145
ENSG00000149489	ROM1	retinal outer segment membrane protein 1 [Source:HGNC Symbol;Acc:HGNC:10254]	-0.673424		ENSG00000160753	RUSC1	RUN and SH3 domain containing 1 [Source:HGNC Symbol;Acc:HGNC:17153]	-0.738296
ENSG00000235194	PPP1R3E	protein phosphatase 1, regulatory subunit 3E [Source:HGNC Symbol;Acc:HGNC:14943]	-0.672628		ENSG00000073111	MCM2	minichromosome maintenance complex component 2 [Source:HGNC Symbol;Acc:HGNC:6944]	-0.737764
ENSG00000196092	PAX5	paired box 5 [Source:HGNC Symbol;Acc:HGNC:8619]	-0.669921		ENSG00000237440	ZNF737	zinc finger protein 737 [Source:HGNC Symbol;Acc:HGNC:32468]	-0.737027
ENSG00000180539	C9orf139	chromosome 9 open reading frame 139 [Source:HGNC Symbol;Acc:HGNC:31426]	-0.667383		ENSG00000213722	DDAH2	dimethylarginine dimethylaminohydrolase 2 [Source:HGNC Symbol;Acc:HGNC:2716]	-0.735722
ENSG00000130653	PNPLA7	patatin-like phospholipase domain containing 7 [Source:HGNC Symbol;Acc:HGNC:24768]	-0.660058		ENSG00000064547	LPAR2	lysophosphatidic acid receptor 2 [Source:HGNC Symbol;Acc:HGNC:3168]	-0.735459
ENSG00000150054	MPP7	membrane protein, palmitoylated 7 (MAGUK p55 subfamily member 7) [Source:HGNC Symbol;Acc:HGNC:26542]	-0.659371		ENSG00000142657	PGD	phosphogluconate dehydrogenase [Source:HGNC Symbol;Acc:HGNC:8891]	-0.734224
ENSG00000119866	BCL11A	B-cell CLL/lymphoma 11A (zinc finger protein) [Source:HGNC Symbol;Acc:HGNC:13221]	-0.658513		ENSG00000076248	UNG	uracil DNA glycosylase [Source:HGNC Symbol;Acc:HGNC:12572]	-0.732223
ENSG00000101104	PABPC1L	poly(A) binding protein, cytoplasmic 1-like [Source:HGNC Symbol;Acc:HGNC:15797]	-0.657955		ENSG00000131351	HAUS8	HAUS augmin-like complex, subunit 8 [Source:HGNC Symbol;Acc:HGNC:30532]	-0.730493
ENSG00000188227	ZNF793	zinc finger protein 793 [Source:HGNC Symbol;Acc:HGNC:33115]	-0.657559		ENSG00000156030	ELMSAN1	ELM2 and Myb/SANT-like domain containing 1 [Source:HGNC Symbol;Acc:HGNC:19853]	-0.730027
ENSG00000224939	LINC00184	long intergenic non-protein coding RNA 184 [Source:HGNC Symbol;Acc:HGNC:37192]	-0.655654		ENSG00000110921	MVK	mevalonate kinase [Source:HGNC Symbol;Acc:HGNC:7530]	-0.729611
ENSG00000167468	GPX4	glutathione peroxidase 4 [Source:HGNC Symbol;Acc:HGNC:4556]	-0.653488		ENSG00000131944	FAAP24	Fanconi anemia core complex associated protein 24 [Source:HGNC Symbol;Acc:HGNC:28467]	-0.729148
ENSG00000135116	HRK	harakiri, BCL2 interacting protein [Source:HGNC Symbol;Acc:HGNC:5185]	-0.653471		ENSG00000128245	YWHAH	tyrosine 3-monooxygenase/tryptophan 5-monooxygenase activation protein, eta [Source:HGNC Symbol;Acc:HGNC:12853]	-0.728315
ENSG00000076604	TRAF4	TNF receptor-associated factor 4 [Source:HGNC Symbol;Acc:HGNC:12034]	-0.652763		ENSG00000051180	RAD51	RAD51 recombinase [Source:HGNC Symbol;Acc:HGNC:9817]	-0.727692
ENSG00000187239	FNBP1	formin binding protein 1 [Source:HGNC Symbol;Acc:HGNC:17069]	-0.651424		ENSG00000075624	ACTB	actin, beta [Source:HGNC Symbol;Acc:HGNC:132]	-0.726089
ENSG00000178977	LINC00324	long intergenic non-protein coding RNA 324 [Source:HGNC Symbol;Acc:HGNC:26628]	-0.650711		ENSG00000001630	CYP51A1	cytochrome P450, family 51, subfamily A, polypeptide 1 [Source:HGNC Symbol;Acc:HGNC:2649]	-0.725817
ENSG00000161996	WDR90	WD repeat domain 90 [Source:HGNC Symbol;Acc:HGNC:26960]	-0.650356		ENSG00000160796	NBEAL2	neurobeachin-like 2 [Source:HGNC Symbol;Acc:HGNC:31928]	-0.724219
ENSG00000168234	TTC39C	tetratricopeptide repeat domain 39C [Source:HGNC Symbol;Acc:HGNC:26595]	-0.647472		ENSG00000120254	MTHFD1L	methylenetetrahydrofolate dehydrogenase (NADP+ dependent) 1-like [Source:HGNC Symbol;Acc:HGNC:21055]	-0.723493
ENSG00000185386	MAPK11	mitogen-activated protein kinase 11 [Source:HGNC Symbol;Acc:HGNC:6873]	-0.647386		ENSG00000119729	RHOQ	ras homolog family member Q [Source:HGNC Symbol;Acc:HGNC:17736]	-0.722756
ENSG00000095370	SH2D3C	SH2 domain containing 3C [Source:HGNC Symbol;Acc:HGNC:16884]	-0.645299		ENSG00000055211	GINM1	glycoprotein integral membrane 1 [Source:HGNC Symbol;Acc:HGNC:21074]	-0.722439
ENSG00000121413	ZSCAN18	zinc finger and SCAN domain containing 18 [Source:HGNC Symbol;Acc:HGNC:21037]	-0.644158		ENSG00000085999	RAD54L	RAD54-like (S, cerevisiae) [Source:HGNC Symbol;Acc:HGNC:9826]	-0.71931
ENSG00000173535	TNFRSF10C	tumor necrosis factor receptor superfamily, member 10c, decoy without an intracellular domain [Source:HGNC Symbol;Acc:HGNC:11906]	-0.637415		ENSG00000198040	ZNF84	zinc finger protein 84 [Source:HGNC Symbol;Acc:HGNC:13159]	-0.716755
ENSG00000197134	ZNF257	zinc finger protein 257 [Source:HGNC Symbol;Acc:HGNC:13498]	-0.635728		ENSG00000100297	MCM5	minichromosome maintenance complex component 5 [Source:HGNC Symbol;Acc:HGNC:6948]	-0.710072
ENSG00000141858	SAMD1	sterile alpha motif domain containing 1 [Source:HGNC Symbol;Acc:HGNC:17958]	-0.634366		ENSG00000183763	TRAIP	TRAF interacting protein [Source:HGNC Symbol;Acc:HGNC:30764]	-0.704416
ENSG00000078081	LAMP3	lysosomal-associated membrane protein 3 [Source:HGNC Symbol;Acc:HGNC:14582]	-0.634181		ENSG00000123485	HJURP	Holliday junction recognition protein [Source:HGNC Symbol;Acc:HGNC:25444]	-0.703785
ENSG00000126266	FFAR1	free fatty acid receptor 1 [Source:HGNC Symbol;Acc:HGNC:4498]	-0.634116		ENSG00000153044	CENPH	centromere protein H [Source:HGNC Symbol;Acc:HGNC:17268]	-0.702615
ENSG00000143110	C1orf162	chromosome 1 open reading frame 162 [Source:HGNC Symbol;Acc:HGNC:28344]	-0.632595		ENSG00000085840	ORC1	origin recognition complex, subunit 1 [Source:HGNC Symbol;Acc:HGNC:8487]	-0.701685
ENSG00000231205	ZNF826P	zinc finger protein 826, pseudogene [Source:HGNC Symbol;Acc:HGNC:33875]	-0.630035		ENSG00000153064	BANK1	B-cell scaffold protein with ankyrin repeats 1 [Source:HGNC Symbol;Acc:HGNC:18233]	-0.700886
ENSG00000103253	HAGHL	hydroxyacylglutathione hydrolase-like [Source:HGNC Symbol;Acc:HGNC:14177]	-0.628964		ENSG00000167553	TUBA1C	tubulin, alpha 1c [Source:HGNC Symbol;Acc:HGNC:20768]	-0.70009
ENSG00000215644	GCGR	glucagon receptor [Source:HGNC Symbol;Acc:HGNC:4192]	-0.626942		ENSG00000132646	PCNA	proliferating cell nuclear antigen [Source:HGNC Symbol;Acc:HGNC:8729]	-0.697988
ENSG00000155629	PIK3AP1	phosphoinositide-3-kinase adaptor protein 1 [Source:HGNC Symbol;Acc:HGNC:30034]	-0.626804		ENSG00000105486	LIG1	ligase I, DNA, ATP-dependent [Source:HGNC Symbol;Acc:HGNC:6598]	-0.694442
ENSG00000121753	ADGRB2	adhesion G protein-coupled receptor B2 [Source:HGNC Symbol;Acc:HGNC:944]	-0.626764		ENSG00000089220	PEBP1	phosphatidylethanolamine binding protein 1 [Source:HGNC Symbol;Acc:HGNC:8630]	-0.693717
ENSG00000227507	LTB	lymphotoxin beta (TNF superfamily, member 3) [Source:HGNC Symbol;Acc:HGNC:6711]	-0.625616		ENSG00000171608	PIK3CD	phosphatidylinositol-4,5-bisphosphate 3-kinase, catalytic subunit delta [Source:HGNC Symbol;Acc:HGNC:8977]	-0.693194
ENSG00000161298	ZNF382	zinc finger protein 382 [Source:HGNC Symbol;Acc:HGNC:17409]	-0.62398		ENSG00000119866	BCL11A	B-cell CLL/lymphoma 11A (zinc finger protein) [Source:HGNC Symbol;Acc:HGNC:13221]	-0.691701
ENSG00000065665	SEC61A2	Sec61 alpha 2 subunit (S, cerevisiae) [Source:HGNC Symbol;Acc:HGNC:17702]	-0.622396		ENSG00000162909	CAPN2	calpain 2, (m/II) large subunit [Source:HGNC Symbol;Acc:HGNC:1479]	-0.691295
ENSG00000174945	AMZ1	archaelysin family metallopeptidase 1 [Source:HGNC Symbol;Acc:HGNC:22231]	-0.621805		ENSG00000101255	TRIB3	tribbles pseudokinase 3 [Source:HGNC Symbol;Acc:HGNC:16228]	-0.689894
ENSG00000103024	NME3	NME/NM23 nucleoside diphosphate kinase 3 [Source:HGNC Symbol;Acc:HGNC:7851]	-0.620638		ENSG00000104738	MCM4	minichromosome maintenance complex component 4 [Source:HGNC Symbol;Acc:HGNC:6947]	-0.688033
ENSG00000115020	PIKFYVE	phosphoinositide kinase, FYVE finger containing [Source:HGNC Symbol;Acc:HGNC:23785]	-0.620208		ENSG00000120437	ACAT2	acetyl-CoA acetyltransferase 2 [Source:HGNC Symbol;Acc:HGNC:94]	-0.687297
ENSG00000169740	ZNF32	zinc finger protein 32 [Source:HGNC Symbol;Acc:HGNC:13095]	-0.619067		ENSG00000011590	ZBTB32	zinc finger and BTB domain containing 32 [Source:HGNC Symbol;Acc:HGNC:16763]	-0.686483
ENSG00000164088	PPM1M	protein phosphatase, Mg2+/Mn2+ dependent, 1M [Source:HGNC Symbol;Acc:HGNC:26506]	-0.617144		ENSG00000224078	SNHG14	small nucleolar RNA host gene 14 [Source:HGNC Symbol;Acc:HGNC:37462]	-0.686129
ENSG00000142453	CARM1	coactivator-associated arginine methyltransferase 1 [Source:HGNC Symbol;Acc:HGNC:23393]	-0.616629		ENSG00000135045	C9orf40	chromosome 9 open reading frame 40 [Source:HGNC Symbol;Acc:HGNC:23433]	-0.68559
ENSG00000100284	TOM1	target of myb1 membrane trafficking protein [Source:HGNC Symbol;Acc:HGNC:11982]	-0.615272		ENSG00000165097	KDM1B	lysine (K)-specific demethylase 1B [Source:HGNC Symbol;Acc:HGNC:21577]	-0.684949
ENSG00000188130	MAPK12	mitogen-activated protein kinase 12 [Source:HGNC Symbol;Acc:HGNC:6874]	-0.611216		ENSG00000112118	MCM3	minichromosome maintenance complex component 3 [Source:HGNC Symbol;Acc:HGNC:6945]	-0.684907
ENSG00000186815	TPCN1	two pore segment channel 1 [Source:HGNC Symbol;Acc:HGNC:18182]	-0.610735		ENSG00000188404	SELL	selectin L [Source:HGNC Symbol;Acc:HGNC:10720]	-0.68387
ENSG00000008300	CELSR3	cadherin, EGF LAG seven-pass G-type receptor 3 [Source:HGNC Symbol;Acc:HGNC:3230]	-0.609661		ENSG00000062524	LTK	leukocyte receptor tyrosine kinase [Source:HGNC Symbol;Acc:HGNC:6721]	-0.682966
ENSG00000100726	TELO2	telomere maintenance 2 [Source:HGNC Symbol;Acc:HGNC:29099]	-0.609305		ENSG00000028137	TNFRSF1B	tumor necrosis factor receptor superfamily, member 1B [Source:HGNC Symbol;Acc:HGNC:11917]	-0.682558
ENSG00000271856	LINC01215	long intergenic non-protein coding RNA 1215 [Source:HGNC Symbol;Acc:HGNC:49651]	-0.607977		ENSG00000122966	CIT	citron rho-interacting serine/threonine kinase [Source:HGNC Symbol;Acc:HGNC:1985]	-0.680525
ENSG00000135373	EHF	ets homologous factor [Source:HGNC Symbol;Acc:HGNC:3246]	-0.607825		ENSG00000020256	ZFP64	ZFP64 zinc finger protein [Source:HGNC Symbol;Acc:HGNC:15940]	-0.677349
ENSG00000087077	TRIP6	thyroid hormone receptor interactor 6 [Source:HGNC Symbol;Acc:HGNC:12311]	-0.607587		ENSG00000064666	CNN2	calponin 2 [Source:HGNC Symbol;Acc:HGNC:2156]	-0.676035
ENSG00000198216	CACNA1E	calcium channel, voltage-dependent, R type, alpha 1E subunit [Source:HGNC Symbol;Acc:HGNC:1392]	-0.604581		ENSG00000077514	POLD3	polymerase (DNA-directed), delta 3, accessory subunit [Source:HGNC Symbol;Acc:HGNC:20932]	-0.675098
ENSG00000240505	TNFRSF13B	tumor necrosis factor receptor superfamily, member 13B [Source:HGNC Symbol;Acc:HGNC:18153]	-0.604193		ENSG00000110090	CPT1A	carnitine palmitoyltransferase 1A (liver) [Source:HGNC Symbol;Acc:HGNC:2328]	-0.674329
ENSG00000105643	ARRDC2	arrestin domain containing 2 [Source:HGNC Symbol;Acc:HGNC:25225]	-0.603819		ENSG00000163950	SLBP	stem-loop binding protein [Source:HGNC Symbol;Acc:HGNC:10904]	-0.673975
ENSG00000125454	SLC25A19	solute carrier family 25 (mitochondrial thiamine pyrophosphate carrier), member 19 [Source:HGNC Symbol;Acc:HGNC:14409]	-0.603178		ENSG00000119333	WDR34	WD repeat domain 34 [Source:HGNC Symbol;Acc:HGNC:28296]	-0.672236
ENSG00000160117	ANKLE1	ankyrin repeat and LEM domain containing 1 [Source:HGNC Symbol;Acc:HGNC:26812]	-0.602285		ENSG00000157193	LRP8	low density lipoprotein receptor-related protein 8, apolipoprotein e receptor [Source:HGNC Symbol;Acc:HGNC:6700]	-0.671822
ENSG00000163975	MFI2	antigen p97 (melanoma associated) identified by monoclonal antibodies 133,2 and 96,5 [Source:HGNC Symbol;Acc:HGNC:7037]	-0.600104		ENSG00000184009	ACTG1	actin gamma 1 [Source:HGNC Symbol;Acc:HGNC:144]	-0.670959
ENSG00000198182	ZNF607	zinc finger protein 607 [Source:HGNC Symbol;Acc:HGNC:28192]	-0.599688		ENSG00000075702	WDR62	WD repeat domain 62 [Source:HGNC Symbol;Acc:HGNC:24502]	-0.669395
ENSG00000130844	ZNF331	zinc finger protein 331 [Source:HGNC Symbol;Acc:HGNC:15489]	-0.599212		ENSG00000102879	CORO1A	coronin, actin binding protein, 1A [Source:HGNC Symbol;Acc:HGNC:2252]	-0.667705
ENSG00000145911	N4BP3	NEDD4 binding protein 3 [Source:HGNC Symbol;Acc:HGNC:29852]	-0.59885		ENSG00000133597	ADCK2	aarF domain containing kinase 2 [Source:HGNC Symbol;Acc:HGNC:19039]	-0.667061
ENSG00000184635	ZNF93	zinc finger protein 93 [Source:HGNC Symbol;Acc:HGNC:13169]	-0.59779		ENSG00000167670	CHAF1A	chromatin assembly factor 1, subunit A (p150) [Source:HGNC Symbol;Acc:HGNC:1910]	-0.666011
ENSG00000238169	LINC01053	long intergenic non-protein coding RNA 1053 [Source:HGNC Symbol;Acc:HGNC:49047]	-0.595543		ENSG00000249115	HAUS5	HAUS augmin-like complex, subunit 5 [Source:HGNC Symbol;Acc:HGNC:29130]	-0.665138
ENSG00000129244	ATP1B2	ATPase, Na+/K+ transporting, beta 2 polypeptide [Source:HGNC Symbol;Acc:HGNC:805]	-0.592631		ENSG00000175643	RMI2	RecQ mediated genome instability 2 [Source:HGNC Symbol;Acc:HGNC:28349]	-0.665101
ENSG00000226287	TMEM191A	transmembrane protein 191A (pseudogene) [Source:HGNC Symbol;Acc:HGNC:25317]	-0.590968		ENSG00000026025	VIM	vimentin [Source:HGNC Symbol;Acc:HGNC:12692]	-0.665006
ENSG00000104856	RELB	v-rel avian reticuloendotheliosis viral oncogene homolog B [Source:HGNC Symbol;Acc:HGNC:9956]	-0.590548		ENSG00000131370	SH3BP5	SH3-domain binding protein 5 (BTK-associated) [Source:HGNC Symbol;Acc:HGNC:10827]	-0.664978
ENSG00000167930	ITFG3	integrin alpha FG-GAP repeat containing 3 [Source:HGNC Symbol;Acc:HGNC:14163]	-0.590413		ENSG00000162073	PAQR4	progestin and adipoQ receptor family member IV [Source:HGNC Symbol;Acc:HGNC:26386]	-0.66491
ENSG00000142765	SYTL1	synaptotagmin-like 1 [Source:HGNC Symbol;Acc:HGNC:15584]	-0.590006		ENSG00000141858	SAMD1	sterile alpha motif domain containing 1 [Source:HGNC Symbol;Acc:HGNC:17958]	-0.664283
ENSG00000130590	SAMD10	sterile alpha motif domain containing 10 [Source:HGNC Symbol;Acc:HGNC:16129]	-0.589008		ENSG00000163918	RFC4	replication factor C (activator 1) 4, 37kDa [Source:HGNC Symbol;Acc:HGNC:9972]	-0.663823
ENSG00000213988	ZNF90	zinc finger protein 90 [Source:HGNC Symbol;Acc:HGNC:13165]	-0.588842		ENSG00000160200	CBS	cystathionine-beta-synthase [Source:HGNC Symbol;Acc:HGNC:1550]	-0.663595
ENSG00000204580	DDR1	discoidin domain receptor tyrosine kinase 1 [Source:HGNC Symbol;Acc:HGNC:2730]	-0.58819		ENSG00000174123	TLR10	toll-like receptor 10 [Source:HGNC Symbol;Acc:HGNC:15634]	-0.662846
ENSG00000064687	ABCA7	ATP-binding cassette, sub-family A (ABC1), member 7 [Source:HGNC Symbol;Acc:HGNC:37]	-0.587949		ENSG00000137404	NRM	nurim (nuclear envelope membrane protein) [Source:HGNC Symbol;Acc:HGNC:8003]	-0.661481
ENSG00000110400	PVRL1	poliovirus receptor-related 1 (herpesvirus entry mediator C) [Source:HGNC Symbol;Acc:HGNC:9706]	-0.586245		ENSG00000093009	CDC45	cell division cycle 45 [Source:HGNC Symbol;Acc:HGNC:1739]	-0.66078
ENSG00000145506	NKD2	naked cuticle homolog 2 (Drosophila) [Source:HGNC Symbol;Acc:HGNC:17046]	-0.585241		ENSG00000111678	C12orf57	chromosome 12 open reading frame 57 [Source:HGNC Symbol;Acc:HGNC:29521]	-0.656878
ENSG00000156011	PSD3	pleckstrin and Sec7 domain containing 3 [Source:HGNC Symbol;Acc:HGNC:19093]	0.585323		ENSG00000125319	C17orf53	chromosome 17 open reading frame 53 [Source:HGNC Symbol;Acc:HGNC:28460]	-0.656558
ENSG00000185989	RASA3	RAS p21 protein activator 3 [Source:HGNC Symbol;Acc:HGNC:20331]	0.585327		ENSG00000095370	SH2D3C	SH2 domain containing 3C [Source:HGNC Symbol;Acc:HGNC:16884]	-0.655575
ENSG00000132359	RAP1GAP2	RAP1 GTPase activating protein 2 [Source:HGNC Symbol;Acc:HGNC:29176]	0.58581		ENSG00000147155	EBP	emopamil binding protein (sterol isomerase) [Source:HGNC Symbol;Acc:HGNC:3133]	-0.655501
ENSG00000256797	KLRF2	killer cell lectin-like receptor subfamily F, member 2 [Source:HGNC Symbol;Acc:HGNC:37646]	0.586738		ENSG00000052802	MSMO1	methylsterol monooxygenase 1 [Source:HGNC Symbol;Acc:HGNC:10545]	-0.651674
ENSG00000123612	ACVR1C	activin A receptor, type IC [Source:HGNC Symbol;Acc:HGNC:18123]	0.586951		ENSG00000178999	AURKB	aurora kinase B [Source:HGNC Symbol;Acc:HGNC:11390]	-0.651466
ENSG00000255867	DENND5B-AS1	DENND5B antisense RNA 1 [Source:HGNC Symbol;Acc:HGNC:42517]	0.586972		ENSG00000256223	ZNF10	zinc finger protein 10 [Source:HGNC Symbol;Acc:HGNC:12879]	-0.651291
ENSG00000058668	ATP2B4	ATPase, Ca++ transporting, plasma membrane 4 [Source:HGNC Symbol;Acc:HGNC:817]	0.588296		ENSG00000174371	EXO1	exonuclease 1 [Source:HGNC Symbol;Acc:HGNC:3511]	-0.650674
ENSG00000186594	MIR22HG	MIR22 host gene [Source:HGNC Symbol;Acc:HGNC:28219]	0.589624		ENSG00000140534	TICRR	TOPBP1-interacting checkpoint and replication regulator [Source:HGNC Symbol;Acc:HGNC:28704]	-0.65005
ENSG00000007944	MYLIP	myosin regulatory light chain interacting protein [Source:HGNC Symbol;Acc:HGNC:21155]	0.589651		ENSG00000144645	OSBPL10	oxysterol binding protein-like 10 [Source:HGNC Symbol;Acc:HGNC:16395]	-0.649751
ENSG00000120833	SOCS2	suppressor of cytokine signaling 2 [Source:HGNC Symbol;Acc:HGNC:19382]	0.589665		ENSG00000121210	KIAA0922	KIAA0922 [Source:HGNC Symbol;Acc:HGNC:29146]	-0.649043
ENSG00000107201	DDX58	DEAD (Asp-Glu-Ala-Asp) box polypeptide 58 [Source:HGNC Symbol;Acc:HGNC:19102]	0.58978		ENSG00000068489	PRR11	proline rich 11 [Source:HGNC Symbol;Acc:HGNC:25619]	-0.647815
ENSG00000153132	CLGN	calmegin [Source:HGNC Symbol;Acc:HGNC:2060]	0.58979		ENSG00000173715	C11orf80	chromosome 11 open reading frame 80 [Source:HGNC Symbol;Acc:HGNC:26197]	-0.64729
ENSG00000196586	MYO6	myosin VI [Source:HGNC Symbol;Acc:HGNC:7605]	0.590091		ENSG00000125520	SLC2A4RG	SLC2A4 regulator [Source:HGNC Symbol;Acc:HGNC:15930]	-0.647151
ENSG00000008277	ADAM22	ADAM metallopeptidase domain 22 [Source:HGNC Symbol;Acc:HGNC:201]	0.590241		ENSG00000112972	HMGCS1	3-hydroxy-3-methylglutaryl-CoA synthase 1 (soluble) [Source:HGNC Symbol;Acc:HGNC:5007]	-0.646044
ENSG00000254726	MEX3A	mex-3 RNA binding family member A [Source:HGNC Symbol;Acc:HGNC:33482]	0.591785		ENSG00000119408	NEK6	NIMA-related kinase 6 [Source:HGNC Symbol;Acc:HGNC:7749]	-0.64519
ENSG00000170854	MINA	MYC induced nuclear antigen [Source:HGNC Symbol;Acc:HGNC:19441]	0.592043		ENSG00000092853	CLSPN	claspin [Source:HGNC Symbol;Acc:HGNC:19715]	-0.645031
ENSG00000100852	ARHGAP5	Rho GTPase activating protein 5 [Source:HGNC Symbol;Acc:HGNC:675]	0.592751		ENSG00000069424	KCNAB2	potassium channel, voltage gated subfamily A regulatory beta subunit 2 [Source:HGNC Symbol;Acc:HGNC:6229]	-0.644936
ENSG00000183148	ANKRD20A2	ankyrin repeat domain 20 family, member A2 [Source:HGNC Symbol;Acc:HGNC:31979]	0.592948		ENSG00000154556	SORBS2	sorbin and SH3 domain containing 2 [Source:HGNC Symbol;Acc:HGNC:24098]	-0.642517
ENSG00000163362	C1orf106	chromosome 1 open reading frame 106 [Source:HGNC Symbol;Acc:HGNC:25599]	0.593095		ENSG00000116815	CD58	CD58 molecule [Source:HGNC Symbol;Acc:HGNC:1688]	-0.642353
ENSG00000151079	KCNA6	potassium channel, voltage gated shaker related subfamily A, member 6 [Source:HGNC Symbol;Acc:HGNC:6225]	0.593396		ENSG00000160999	SH2B2	SH2B adaptor protein 2 [Source:HGNC Symbol;Acc:HGNC:17381]	-0.64205
ENSG00000150093	ITGB1	integrin, beta 1 (fibronectin receptor, beta polypeptide, antigen CD29 includes MDF2, MSK12) [Source:HGNC Symbol;Acc:HGNC:6153]	0.594318		ENSG00000164087	POC1A	POC1 centriolar protein A [Source:HGNC Symbol;Acc:HGNC:24488]	-0.641736
ENSG00000169715	MT1E	metallothionein 1E [Source:HGNC Symbol;Acc:HGNC:7397]	0.59536		ENSG00000167552	TUBA1A	tubulin, alpha 1a [Source:HGNC Symbol;Acc:HGNC:20766]	-0.638948
ENSG00000138336	TET1	tet methylcytosine dioxygenase 1 [Source:HGNC Symbol;Acc:HGNC:29484]	0.595369		ENSG00000005059	CCDC109B	coiled-coil domain containing 109B [Source:HGNC Symbol;Acc:HGNC:26076]	-0.63872
ENSG00000106415	GLCCI1	glucocorticoid induced 1 [Source:HGNC Symbol;Acc:HGNC:18713]	0.596043		ENSG00000160293	VAV2	vav 2 guanine nucleotide exchange factor [Source:HGNC Symbol;Acc:HGNC:12658]	-0.638539
ENSG00000135318	NT5E	5'-nucleotidase, ecto (CD73) [Source:HGNC Symbol;Acc:HGNC:8021]	0.596091		ENSG00000127564	PKMYT1	protein kinase, membrane associated tyrosine/threonine 1 [Source:HGNC Symbol;Acc:HGNC:29650]	-0.634598
ENSG00000164695	CHMP4C	charged multivesicular body protein 4C [Source:HGNC Symbol;Acc:HGNC:30599]	0.596335		ENSG00000116133	DHCR24	24-dehydrocholesterol reductase [Source:HGNC Symbol;Acc:HGNC:2859]	-0.634313
ENSG00000101000	PROCR	protein C receptor, endothelial [Source:HGNC Symbol;Acc:HGNC:9452]	0.596456		ENSG00000100605	ITPK1	inositol-tetrakisphosphate 1-kinase [Source:HGNC Symbol;Acc:HGNC:6177]	-0.633667
ENSG00000069011	PITX1	paired-like homeodomain 1 [Source:HGNC Symbol;Acc:HGNC:9004]	0.597992		ENSG00000100162	CENPM	centromere protein M [Source:HGNC Symbol;Acc:HGNC:18352]	-0.633419
ENSG00000265929	MIR5195	microRNA 5195 [Source:HGNC Symbol;Acc:HGNC:43526]	0.599625		ENSG00000163191	S100A11	S100 calcium binding protein A11 [Source:HGNC Symbol;Acc:HGNC:10488]	-0.633238
ENSG00000151150	ANK3	ankyrin 3, node of Ranvier (ankyrin G) [Source:HGNC Symbol;Acc:HGNC:494]	0.60092		ENSG00000067064	IDI1	isopentenyl-diphosphate delta isomerase 1 [Source:HGNC Symbol;Acc:HGNC:5387]	-0.632068
ENSG00000228960	OR2A9P	olfactory receptor, family 2, subfamily A, member 9 pseudogene [Source:HGNC Symbol;Acc:HGNC:8236]	0.602548		ENSG00000114026	OGG1	8-oxoguanine DNA glycosylase [Source:HGNC Symbol;Acc:HGNC:8125]	-0.631551
ENSG00000161243	FBXO27	F-box protein 27 [Source:HGNC Symbol;Acc:HGNC:18753]	0.602855		ENSG00000111247	RAD51AP1	RAD51 associated protein 1 [Source:HGNC Symbol;Acc:HGNC:16956]	-0.631098
ENSG00000198513	ATL1	atlastin GTPase 1 [Source:HGNC Symbol;Acc:HGNC:11231]	0.603895		ENSG00000171792	RHNO1	RAD9-HUS1-RAD1 interacting nuclear orphan 1 [Source:HGNC Symbol;Acc:HGNC:28206]	-0.630663
ENSG00000231607	DLEU2	deleted in lymphocytic leukemia 2 (non-protein coding) [Source:HGNC Symbol;Acc:HGNC:13748]	0.604191		ENSG00000176890	TYMS	thymidylate synthetase [Source:HGNC Symbol;Acc:HGNC:12441]	-0.630636
ENSG00000166165	CKB	creatine kinase, brain [Source:HGNC Symbol;Acc:HGNC:1991]	0.604249		ENSG00000173218	VANGL1	VANGL planar cell polarity protein 1 [Source:HGNC Symbol;Acc:HGNC:15512]	-0.627457
ENSG00000185291	IL3RA	interleukin 3 receptor, alpha (low affinity) [Source:HGNC Symbol;Acc:HGNC:6012]	0.604757		ENSG00000113368	LMNB1	lamin B1 [Source:HGNC Symbol;Acc:HGNC:6637]	-0.627405
ENSG00000160746	ANO10	anoctamin 10 [Source:HGNC Symbol;Acc:HGNC:25519]	0.605998		ENSG00000109685	WHSC1	Wolf-Hirschhorn syndrome candidate 1 [Source:HGNC Symbol;Acc:HGNC:12766]	-0.625126
ENSG00000095637	SORBS1	sorbin and SH3 domain containing 1 [Source:HGNC Symbol;Acc:HGNC:14565]	0.606227		ENSG00000136492	BRIP1	BRCA1 interacting protein C-terminal helicase 1 [Source:HGNC Symbol;Acc:HGNC:20473]	-0.625114
ENSG00000144036	EXOC6B	exocyst complex component 6B [Source:HGNC Symbol;Acc:HGNC:17085]	0.606339		ENSG00000062822	POLD1	polymerase (DNA directed), delta 1, catalytic subunit [Source:HGNC Symbol;Acc:HGNC:9175]	-0.625059
ENSG00000050344	NFE2L3	nuclear factor, erythroid 2-like 3 [Source:HGNC Symbol;Acc:HGNC:7783]	0.606489		ENSG00000128604	IRF5	interferon regulatory factor 5 [Source:HGNC Symbol;Acc:HGNC:6120]	-0.622858
ENSG00000122591	FAM126A	family with sequence similarity 126, member A [Source:HGNC Symbol;Acc:HGNC:24587]	0.608605		ENSG00000165891	E2F7	E2F transcription factor 7 [Source:HGNC Symbol;Acc:HGNC:23820]	-0.622707
ENSG00000171621	SPSB1	splA/ryanodine receptor domain and SOCS box containing 1 [Source:HGNC Symbol;Acc:HGNC:30628]	0.609072		ENSG00000104889	RNASEH2A	ribonuclease H2, subunit A [Source:HGNC Symbol;Acc:HGNC:18518]	-0.622513
ENSG00000143226	FCGR2A	Fc fragment of IgG, low affinity IIa, receptor (CD32) [Source:HGNC Symbol;Acc:HGNC:3616]	0.609568		ENSG00000237649	KIFC1	kinesin family member C1 [Source:HGNC Symbol;Acc:HGNC:6389]	-0.622182
ENSG00000154928	EPHB1	EPH receptor B1 [Source:HGNC Symbol;Acc:HGNC:3392]	0.609942		ENSG00000065328	MCM10	minichromosome maintenance complex component 10 [Source:HGNC Symbol;Acc:HGNC:18043]	-0.621188
ENSG00000143375	CGN	cingulin [Source:HGNC Symbol;Acc:HGNC:17429]	0.610183		ENSG00000180198	RCC1	regulator of chromosome condensation 1 [Source:HGNC Symbol;Acc:HGNC:1913]	-0.620731
ENSG00000180263	FGD6	FYVE, RhoGEF and PH domain containing 6 [Source:HGNC Symbol;Acc:HGNC:21740]	0.610504		ENSG00000033327	GAB2	GRB2-associated binding protein 2 [Source:HGNC Symbol;Acc:HGNC:14458]	-0.620206
ENSG00000148600	CDHR1	cadherin-related family member 1 [Source:HGNC Symbol;Acc:HGNC:14550]	0.611634		ENSG00000235162	C12orf75	chromosome 12 open reading frame 75 [Source:HGNC Symbol;Acc:HGNC:35164]	-0.619909
ENSG00000108176	DNAJC12	DnaJ (Hsp40) homolog, subfamily C, member 12 [Source:HGNC Symbol;Acc:HGNC:28908]	0.612856		ENSG00000101003	GINS1	GINS complex subunit 1 (Psf1 homolog) [Source:HGNC Symbol;Acc:HGNC:28980]	-0.619742
ENSG00000244479	OR2A1-AS1	OR2A1 antisense RNA 1 [Source:HGNC Symbol;Acc:HGNC:49168]	0.613473		ENSG00000166803	KIAA0101	KIAA0101 [Source:HGNC Symbol;Acc:HGNC:28961]	-0.61913
ENSG00000158321	AUTS2	autism susceptibility candidate 2 [Source:HGNC Symbol;Acc:HGNC:14262]	0.617022		ENSG00000139641	ESYT1	extended synaptotagmin-like protein 1 [Source:HGNC Symbol;Acc:HGNC:29534]	-0.617025
ENSG00000135046	ANXA1	annexin A1 [Source:HGNC Symbol;Acc:HGNC:533]	0.617065		ENSG00000141873	SLC39A3	solute carrier family 39 (zinc transporter), member 3 [Source:HGNC Symbol;Acc:HGNC:17128]	-0.617017
ENSG00000162946	DISC1	disrupted in schizophrenia 1 [Source:HGNC Symbol;Acc:HGNC:2888]	0.617424		ENSG00000166501	PRKCB	protein kinase C, beta [Source:HGNC Symbol;Acc:HGNC:9395]	-0.615934
ENSG00000148926	ADM	adrenomedullin [Source:HGNC Symbol;Acc:HGNC:259]	0.618132		ENSG00000171606	ZNF274	zinc finger protein 274 [Source:HGNC Symbol;Acc:HGNC:13068]	-0.615651
ENSG00000163449	TMEM169	transmembrane protein 169 [Source:HGNC Symbol;Acc:HGNC:25130]	0.618422		ENSG00000154359	LONRF1	LON peptidase N-terminal domain and ring finger 1 [Source:HGNC Symbol;Acc:HGNC:26302]	-0.615549
ENSG00000166750	SLFN5	schlafen family member 5 [Source:HGNC Symbol;Acc:HGNC:28286]	0.618779		ENSG00000136490	LIMD2	LIM domain containing 2 [Source:HGNC Symbol;Acc:HGNC:28142]	-0.61477
ENSG00000157216	SSBP3	single stranded DNA binding protein 3 [Source:HGNC Symbol;Acc:HGNC:15674]	0.620253		ENSG00000121966	CXCR4	chemokine (C-X-C motif) receptor 4 [Source:HGNC Symbol;Acc:HGNC:2561]	-0.61267
ENSG00000144959	NCEH1	neutral cholesterol ester hydrolase 1 [Source:HGNC Symbol;Acc:HGNC:29260]	0.620903		ENSG00000167325	RRM1	ribonucleotide reductase M1 [Source:HGNC Symbol;Acc:HGNC:10451]	-0.611213
ENSG00000128656	CHN1	chimerin 1 [Source:HGNC Symbol;Acc:HGNC:1943]	0.621151		ENSG00000070814	TCOF1	Treacher Collins-Franceschetti syndrome 1 [Source:HGNC Symbol;Acc:HGNC:11654]	-0.609957
ENSG00000173917	HOXB2	homeobox B2 [Source:HGNC Symbol;Acc:HGNC:5113]	0.621473		ENSG00000196365	LONP1	lon peptidase 1, mitochondrial [Source:HGNC Symbol;Acc:HGNC:9479]	-0.608717
ENSG00000179841	AKAP5	A kinase (PRKA) anchor protein 5 [Source:HGNC Symbol;Acc:HGNC:375]	0.621672		ENSG00000065911	MTHFD2	methylenetetrahydrofolate dehydrogenase (NADP+ dependent) 2, methenyltetrahydrofolate cyclohydrolase [Source:HGNC Symbol;Acc:HGNC:7434]	-0.608131
ENSG00000081181	ARG2	arginase 2 [Source:HGNC Symbol;Acc:HGNC:664]	0.621812		ENSG00000151503	NCAPD3	non-SMC condensin II complex, subunit D3 [Source:HGNC Symbol;Acc:HGNC:28952]	-0.608054
ENSG00000153253	SCN3A	sodium channel, voltage gated, type III alpha subunit [Source:HGNC Symbol;Acc:HGNC:10590]	0.621901		ENSG00000166508	MCM7	minichromosome maintenance complex component 7 [Source:HGNC Symbol;Acc:HGNC:6950]	-0.607327
ENSG00000154146	NRGN	neurogranin (protein kinase C substrate, RC3) [Source:HGNC Symbol;Acc:HGNC:8000]	0.621944		ENSG00000075142	SRI	sorcin [Source:HGNC Symbol;Acc:HGNC:11292]	-0.606617
ENSG00000113140	SPARC	secreted protein, acidic, cysteine-rich (osteonectin) [Source:HGNC Symbol;Acc:HGNC:11219]	0.623182		ENSG00000160957	RECQL4	RecQ protein-like 4 [Source:HGNC Symbol;Acc:HGNC:9949]	-0.605481
ENSG00000177272	KCNA3	potassium channel, voltage gated shaker related subfamily A, member 3 [Source:HGNC Symbol;Acc:HGNC:6221]	0.624031		ENSG00000154839	SKA1	spindle and kinetochore associated complex subunit 1 [Source:HGNC Symbol;Acc:HGNC:28109]	-0.603884
ENSG00000125844	RRBP1	ribosome binding protein 1 [Source:HGNC Symbol;Acc:HGNC:10448]	0.62455		ENSG00000079805	DNM2	dynamin 2 [Source:HGNC Symbol;Acc:HGNC:2974]	-0.603542
ENSG00000092445	TYRO3	TYRO3 protein tyrosine kinase [Source:HGNC Symbol;Acc:HGNC:12446]	0.624631		ENSG00000163378	EOGT	EGF domain-specific O-linked N-acetylglucosamine (GlcNAc) transferase [Source:HGNC Symbol;Acc:HGNC:28526]	-0.603457
ENSG00000156113	KCNMA1	potassium channel, calcium activated large conductance subfamily M alpha, member 1 [Source:HGNC Symbol;Acc:HGNC:6284]	0.625475		ENSG00000115539	PDCL3	phosducin-like 3 [Source:HGNC Symbol;Acc:HGNC:28860]	-0.602755
ENSG00000185634	SHC4	SHC (Src homology 2 domain containing) family, member 4 [Source:HGNC Symbol;Acc:HGNC:16743]	0.625688		ENSG00000127533	F2RL3	coagulation factor II (thrombin) receptor-like 3 [Source:HGNC Symbol;Acc:HGNC:3540]	-0.602752
ENSG00000008513	ST3GAL1	ST3 beta-galactoside alpha-2,3-sialyltransferase 1 [Source:HGNC Symbol;Acc:HGNC:10862]	0.627007		ENSG00000105011	ASF1B	anti-silencing function 1B histone chaperone [Source:HGNC Symbol;Acc:HGNC:20996]	-0.602636
ENSG00000152217	SETBP1	SET binding protein 1 [Source:HGNC Symbol;Acc:HGNC:15573]	0.627144		ENSG00000145386	CCNA2	cyclin A2 [Source:HGNC Symbol;Acc:HGNC:1578]	-0.600091
ENSG00000211942	IGHV3-13	immunoglobulin heavy variable 3-13 [Source:HGNC Symbol;Acc:HGNC:5581]	0.627843		ENSG00000169710	FASN	fatty acid synthase [Source:HGNC Symbol;Acc:HGNC:3594]	-0.599543
ENSG00000119950	MXI1	MAX interactor 1, dimerization protein [Source:HGNC Symbol;Acc:HGNC:7534]	0.62877		ENSG00000165244	ZNF367	zinc finger protein 367 [Source:HGNC Symbol;Acc:HGNC:18320]	-0.599157
ENSG00000159450	TCHH	trichohyalin [Source:HGNC Symbol;Acc:HGNC:11791]	0.6289		ENSG00000123219	CENPK	centromere protein K [Source:HGNC Symbol;Acc:HGNC:29479]	-0.598798
ENSG00000073910	FRY	furry homolog (Drosophila) [Source:HGNC Symbol;Acc:HGNC:20367]	0.630525		ENSG00000160352	ZNF714	zinc finger protein 714 [Source:HGNC Symbol;Acc:HGNC:27124]	-0.598411
ENSG00000196218	RYR1	ryanodine receptor 1 (skeletal) [Source:HGNC Symbol;Acc:HGNC:10483]	0.630528		ENSG00000012048	BRCA1	breast cancer 1, early onset [Source:HGNC Symbol;Acc:HGNC:1100]	-0.597515
ENSG00000154127	UBASH3B	ubiquitin associated and SH3 domain containing B [Source:HGNC Symbol;Acc:HGNC:29884]	0.630752		ENSG00000071054	MAP4K4	mitogen-activated protein kinase kinase kinase kinase 4 [Source:HGNC Symbol;Acc:HGNC:6866]	-0.597318
ENSG00000133121	STARD13	StAR-related lipid transfer (START) domain containing 13 [Source:HGNC Symbol;Acc:HGNC:19164]	0.630752		ENSG00000167747	C19orf48	chromosome 19 open reading frame 48 [Source:HGNC Symbol;Acc:HGNC:29667]	-0.596041
ENSG00000163697	APBB2	amyloid beta (A4) precursor protein-binding, family B, member 2 [Source:HGNC Symbol;Acc:HGNC:582]	0.630815		ENSG00000136717	BIN1	bridging integrator 1 [Source:HGNC Symbol;Acc:HGNC:1052]	-0.595625
ENSG00000124788	ATXN1	ataxin 1 [Source:HGNC Symbol;Acc:HGNC:10548]	0.631626		ENSG00000117228	GBP1	guanylate binding protein 1, interferon-inducible [Source:HGNC Symbol;Acc:HGNC:4182]	-0.594615
ENSG00000197471	SPN	sialophorin [Source:HGNC Symbol;Acc:HGNC:11249]	0.631692		ENSG00000102977	ACD	adrenocortical dysplasia homolog (mouse) [Source:HGNC Symbol;Acc:HGNC:25070]	-0.594043
ENSG00000108405	P2RX1	purinergic receptor P2X, ligand gated ion channel, 1 [Source:HGNC Symbol;Acc:HGNC:8533]	0.632712		ENSG00000173207	CKS1B	CDC28 protein kinase regulatory subunit 1B [Source:HGNC Symbol;Acc:HGNC:19083]	-0.593098
ENSG00000042832	TG	thyroglobulin [Source:HGNC Symbol;Acc:HGNC:11764]	0.633209		ENSG00000076604	TRAF4	TNF receptor-associated factor 4 [Source:HGNC Symbol;Acc:HGNC:12034]	-0.592911
ENSG00000233381	AK4P3	adenylate kinase 4 pseudogene 3 [Source:HGNC Symbol;Acc:HGNC:21596]	0.633343		ENSG00000111602	TIMELESS	timeless circadian clock [Source:HGNC Symbol;Acc:HGNC:11813]	-0.592391
ENSG00000181418	DDN	dendrin [Source:HGNC Symbol;Acc:HGNC:24458]	0.633534		ENSG00000157045	NTAN1	N-terminal asparagine amidase [Source:HGNC Symbol;Acc:HGNC:29909]	-0.590092
ENSG00000152413	HOMER1	homer scaffolding protein 1 [Source:HGNC Symbol;Acc:HGNC:17512]	0.633638		ENSG00000198176	TFDP1	transcription factor Dp-1 [Source:HGNC Symbol;Acc:HGNC:11749]	-0.589805
ENSG00000164970	FAM219A	family with sequence similarity 219, member A [Source:HGNC Symbol;Acc:HGNC:19920]	0.637008		ENSG00000196230	TUBB	tubulin, beta class I [Source:HGNC Symbol;Acc:HGNC:20778]	-0.588803
ENSG00000165959	CLMN	calmin (calponin-like, transmembrane) [Source:HGNC Symbol;Acc:HGNC:19972]	0.63795		ENSG00000197372	ZNF675	zinc finger protein 675 [Source:HGNC Symbol;Acc:HGNC:30768]	-0.58844
ENSG00000146411	SLC2A12	solute carrier family 2 (facilitated glucose transporter), member 12 [Source:HGNC Symbol;Acc:HGNC:18067]	0.63841		ENSG00000095002	MSH2	mutS homolog 2 [Source:HGNC Symbol;Acc:HGNC:7325]	-0.588423
ENSG00000165071	TMEM71	transmembrane protein 71 [Source:HGNC Symbol;Acc:HGNC:26572]	0.638494		ENSG00000171320	ESCO2	establishment of sister chromatid cohesion N-acetyltransferase 2 [Source:HGNC Symbol;Acc:HGNC:27230]	-0.58725
ENSG00000159335	PTMS	parathymosin [Source:HGNC Symbol;Acc:HGNC:9629]	0.638675		ENSG00000161888	SPC24	SPC24, NDC80 kinetochore complex component [Source:HGNC Symbol;Acc:HGNC:26913]	-0.587214
ENSG00000213214	ARHGEF35	Rho guanine nucleotide exchange factor (GEF) 35 [Source:HGNC Symbol;Acc:HGNC:33846]	0.638802		ENSG00000143476	DTL	denticleless E3 ubiquitin protein ligase homolog (Drosophila) [Source:HGNC Symbol;Acc:HGNC:30288]	-0.585357
ENSG00000072682	P4HA2	prolyl 4-hydroxylase, alpha polypeptide II [Source:HGNC Symbol;Acc:HGNC:8547]	0.639919		ENSG00000179163	FUCA1	fucosidase, alpha-L- 1, tissue [Source:HGNC Symbol;Acc:HGNC:4006]	0.585347
ENSG00000110237	ARHGEF17	Rho guanine nucleotide exchange factor (GEF) 17 [Source:HGNC Symbol;Acc:HGNC:21726]	0.6427		ENSG00000242076	IGKV1-33	immunoglobulin kappa variable 1-33 [Source:HGNC Symbol;Acc:HGNC:5737]	0.586706
ENSG00000171488	LRRC8C	leucine rich repeat containing 8 family, member C [Source:HGNC Symbol;Acc:HGNC:25075]	0.643293		ENSG00000106665	CLIP2	CAP-GLY domain containing linker protein 2 [Source:HGNC Symbol;Acc:HGNC:2586]	0.587236
ENSG00000165795	NDRG2	NDRG family member 2 [Source:HGNC Symbol;Acc:HGNC:14460]	0.643319		ENSG00000117139	KDM5B	lysine (K)-specific demethylase 5B [Source:HGNC Symbol;Acc:HGNC:18039]	0.589226
ENSG00000085871	MGST2	microsomal glutathione S-transferase 2 [Source:HGNC Symbol;Acc:HGNC:7063]	0.643672		ENSG00000133065	SLC41A1	solute carrier family 41 (magnesium transporter), member 1 [Source:HGNC Symbol;Acc:HGNC:19429]	0.589632
ENSG00000108821	COL1A1	collagen, type I, alpha 1 [Source:HGNC Symbol;Acc:HGNC:2197]	0.64394		ENSG00000118200	CAMSAP2	calmodulin regulated spectrin-associated protein family, member 2 [Source:HGNC Symbol;Acc:HGNC:29188]	0.589993
ENSG00000189060	H1F0	H1 histone family, member 0 [Source:HGNC Symbol;Acc:HGNC:4714]	0.644145		ENSG00000159388	BTG2	BTG family, member 2 [Source:HGNC Symbol;Acc:HGNC:1131]	0.591331
ENSG00000173548	SNX33	sorting nexin 33 [Source:HGNC Symbol;Acc:HGNC:28468]	0.644815		ENSG00000106688	SLC1A1	solute carrier family 1 (neuronal/epithelial high affinity glutamate transporter, system Xag), member 1 [Source:HGNC Symbol;Acc:HGNC:10939]	0.592503
ENSG00000154556	SORBS2	sorbin and SH3 domain containing 2 [Source:HGNC Symbol;Acc:HGNC:24098]	0.644849		ENSG00000166046	TCP11L2	t-complex 11, testis-specific-like 2 [Source:HGNC Symbol;Acc:HGNC:28627]	0.592638
ENSG00000167850	CD300C	CD300c molecule [Source:HGNC Symbol;Acc:HGNC:19320]	0.644981		ENSG00000175455	CCDC14	coiled-coil domain containing 14 [Source:HGNC Symbol;Acc:HGNC:25766]	0.593141
ENSG00000183722	LHFP	lipoma HMGIC fusion partner [Source:HGNC Symbol;Acc:HGNC:6586]	0.645207		ENSG00000078804	TP53INP2	tumor protein p53 inducible nuclear protein 2 [Source:HGNC Symbol;Acc:HGNC:16104]	0.594613
ENSG00000117139	KDM5B	lysine (K)-specific demethylase 5B [Source:HGNC Symbol;Acc:HGNC:18039]	0.6485		ENSG00000145730	PAM	peptidylglycine alpha-amidating monooxygenase [Source:HGNC Symbol;Acc:HGNC:8596]	0.595822
ENSG00000145113	MUC4	mucin 4, cell surface associated [Source:HGNC Symbol;Acc:HGNC:7514]	0.648731		ENSG00000075420	FNDC3B	fibronectin type III domain containing 3B [Source:HGNC Symbol;Acc:HGNC:24670]	0.599199
ENSG00000152778	IFIT5	interferon-induced protein with tetratricopeptide repeats 5 [Source:HGNC Symbol;Acc:HGNC:13328]	0.648953		ENSG00000081026	MAGI3	membrane associated guanylate kinase, WW and PDZ domain containing 3 [Source:HGNC Symbol;Acc:HGNC:29647]	0.599684
ENSG00000006042	TMEM98	transmembrane protein 98 [Source:HGNC Symbol;Acc:HGNC:24529]	0.651226		ENSG00000155099	TMEM55A	transmembrane protein 55A [Source:HGNC Symbol;Acc:HGNC:25452]	0.600122
ENSG00000173599	PC	pyruvate carboxylase [Source:HGNC Symbol;Acc:HGNC:8636]	0.653206		ENSG00000058668	ATP2B4	ATPase, Ca++ transporting, plasma membrane 4 [Source:HGNC Symbol;Acc:HGNC:817]	0.602416
ENSG00000109756	RAPGEF2	Rap guanine nucleotide exchange factor (GEF) 2 [Source:HGNC Symbol;Acc:HGNC:16854]	0.653575		ENSG00000146278	PNRC1	proline-rich nuclear receptor coactivator 1 [Source:HGNC Symbol;Acc:HGNC:17278]	0.605254
ENSG00000070081	NUCB2	nucleobindin 2 [Source:HGNC Symbol;Acc:HGNC:8044]	0.654797		ENSG00000121879	PIK3CA	phosphatidylinositol-4,5-bisphosphate 3-kinase, catalytic subunit alpha [Source:HGNC Symbol;Acc:HGNC:8975]	0.606426
ENSG00000181690	PLAG1	pleiomorphic adenoma gene 1 [Source:HGNC Symbol;Acc:HGNC:9045]	0.655498		ENSG00000085185	BCORL1	BCL6 corepressor-like 1 [Source:HGNC Symbol;Acc:HGNC:25657]	0.60841
ENSG00000135678	CPM	carboxypeptidase M [Source:HGNC Symbol;Acc:HGNC:2311]	0.655674		ENSG00000141905	NFIC	nuclear factor I/C (CCAAT-binding transcription factor) [Source:HGNC Symbol;Acc:HGNC:7786]	0.609883
ENSG00000163435	ELF3	E74-like factor 3 (ets domain transcription factor, epithelial-specific ) [Source:HGNC Symbol;Acc:HGNC:3318]	0.657902		ENSG00000136169	SETDB2	SET domain, bifurcated 2 [Source:HGNC Symbol;Acc:HGNC:20263]	0.611227
ENSG00000168811	IL12A	interleukin 12A [Source:HGNC Symbol;Acc:HGNC:5969]	0.658684		ENSG00000100664	EIF5	eukaryotic translation initiation factor 5 [Source:HGNC Symbol;Acc:HGNC:3299]	0.611706
ENSG00000131873	CHSY1	chondroitin sulfate synthase 1 [Source:HGNC Symbol;Acc:HGNC:17198]	0.659445		ENSG00000168209	DDIT4	DNA-damage-inducible transcript 4 [Source:HGNC Symbol;Acc:HGNC:24944]	0.611841
ENSG00000149289	ZC3H12C	zinc finger CCCH-type containing 12C [Source:HGNC Symbol;Acc:HGNC:29362]	0.660568		ENSG00000205476	CCDC85C	coiled-coil domain containing 85C [Source:HGNC Symbol;Acc:HGNC:35459]	0.612043
ENSG00000198157	HMGN5	high mobility group nucleosome binding domain 5 [Source:HGNC Symbol;Acc:HGNC:8013]	0.661711		ENSG00000211896	IGHG1	immunoglobulin heavy constant gamma 1 (G1m marker) [Source:HGNC Symbol;Acc:HGNC:5525]	0.613014
ENSG00000155980	KIF5A	kinesin family member 5A [Source:HGNC Symbol;Acc:HGNC:6323]	0.66179		ENSG00000134352	IL6ST	interleukin 6 signal transducer [Source:HGNC Symbol;Acc:HGNC:6021]	0.613724
ENSG00000233232	NPIPB7	nuclear pore complex interacting protein family, member B7 [Source:HGNC Symbol;Acc:HGNC:33832]	0.661974		ENSG00000162877	PM20D1	peptidase M20 domain containing 1 [Source:HGNC Symbol;Acc:HGNC:26518]	0.617257
ENSG00000006118	TMEM132A	transmembrane protein 132A [Source:HGNC Symbol;Acc:HGNC:31092]	0.662441		ENSG00000224389	C4B	complement component 4B (Chido blood group) [Source:HGNC Symbol;Acc:HGNC:1324]	0.626213
ENSG00000182985	CADM1	cell adhesion molecule 1 [Source:HGNC Symbol;Acc:HGNC:5951]	0.66289		ENSG00000188313	PLSCR1	phospholipid scramblase 1 [Source:HGNC Symbol;Acc:HGNC:9092]	0.627096
ENSG00000081985	IL12RB2	interleukin 12 receptor, beta 2 [Source:HGNC Symbol;Acc:HGNC:5972]	0.663302		ENSG00000111816	FRK	fyn-related Src family tyrosine kinase [Source:HGNC Symbol;Acc:HGNC:3955]	0.629066
ENSG00000137752	CASP1	caspase 1, apoptosis-related cysteine peptidase [Source:HGNC Symbol;Acc:HGNC:1499]	0.664193		ENSG00000134575	ACP2	acid phosphatase 2, lysosomal [Source:HGNC Symbol;Acc:HGNC:123]	0.629746
ENSG00000152270	PDE3B	phosphodiesterase 3B, cGMP-inhibited [Source:HGNC Symbol;Acc:HGNC:8779]	0.664786		ENSG00000142875	PRKACB	protein kinase, cAMP-dependent, catalytic, beta [Source:HGNC Symbol;Acc:HGNC:9381]	0.630502
ENSG00000196141	SPATS2L	spermatogenesis associated, serine-rich 2-like [Source:HGNC Symbol;Acc:HGNC:24574]	0.666342		ENSG00000173542	MOB1B	MOB kinase activator 1B [Source:HGNC Symbol;Acc:HGNC:29801]	0.630545
ENSG00000103489	XYLT1	xylosyltransferase I [Source:HGNC Symbol;Acc:HGNC:15516]	0.666669		ENSG00000143891	GALM	galactose mutarotase (aldose 1-epimerase) [Source:HGNC Symbol;Acc:HGNC:24063]	0.63811
ENSG00000162733	DDR2	discoidin domain receptor tyrosine kinase 2 [Source:HGNC Symbol;Acc:HGNC:2731]	0.668082		ENSG00000180530	NRIP1	nuclear receptor interacting protein 1 [Source:HGNC Symbol;Acc:HGNC:8001]	0.639263
ENSG00000150782	IL18	interleukin 18 [Source:HGNC Symbol;Acc:HGNC:5986]	0.669187		ENSG00000135048	TMEM2	transmembrane protein 2 [Source:HGNC Symbol;Acc:HGNC:11869]	0.640385
ENSG00000113758	DBN1	drebrin 1 [Source:HGNC Symbol;Acc:HGNC:2695]	0.672245		ENSG00000164938	TP53INP1	tumor protein p53 inducible nuclear protein 1 [Source:HGNC Symbol;Acc:HGNC:18022]	0.641186
ENSG00000169860	P2RY1	purinergic receptor P2Y, G-protein coupled, 1 [Source:HGNC Symbol;Acc:HGNC:8539]	0.673879		ENSG00000166313	APBB1	amyloid beta (A4) precursor protein-binding, family B, member 1 (Fe65) [Source:HGNC Symbol;Acc:HGNC:581]	0.642126
ENSG00000116741	RGS2	regulator of G-protein signaling 2 [Source:HGNC Symbol;Acc:HGNC:9998]	0.675981		ENSG00000181458	TMEM45A	transmembrane protein 45A [Source:HGNC Symbol;Acc:HGNC:25480]	0.642257
ENSG00000010310	GIPR	gastric inhibitory polypeptide receptor [Source:HGNC Symbol;Acc:HGNC:4271]	0.676052		ENSG00000151612	ZNF827	zinc finger protein 827 [Source:HGNC Symbol;Acc:HGNC:27193]	0.643598
ENSG00000134321	RSAD2	radical S-adenosyl methionine domain containing 2 [Source:HGNC Symbol;Acc:HGNC:30908]	0.67625		ENSG00000072694	FCGR2B	Fc fragment of IgG, low affinity IIb, receptor (CD32) [Source:HGNC Symbol;Acc:HGNC:3618]	0.643747
ENSG00000134326	CMPK2	cytidine monophosphate (UMP-CMP) kinase 2, mitochondrial [Source:HGNC Symbol;Acc:HGNC:27015]	0.676374		ENSG00000128487	SPECC1	sperm antigen with calponin homology and coiled-coil domains 1 [Source:HGNC Symbol;Acc:HGNC:30615]	0.643826
ENSG00000123983	ACSL3	acyl-CoA synthetase long-chain family member 3 [Source:HGNC Symbol;Acc:HGNC:3570]	0.676978		ENSG00000204217	BMPR2	bone morphogenetic protein receptor, type II (serine/threonine kinase) [Source:HGNC Symbol;Acc:HGNC:1078]	0.645033
ENSG00000189058	APOD	apolipoprotein D [Source:HGNC Symbol;Acc:HGNC:612]	0.67726		ENSG00000149418	ST14	suppression of tumorigenicity 14 (colon carcinoma) [Source:HGNC Symbol;Acc:HGNC:11344]	0.645635
ENSG00000162174	ASRGL1	asparaginase like 1 [Source:HGNC Symbol;Acc:HGNC:16448]	0.677377		ENSG00000135414	GDF11	growth differentiation factor 11 [Source:HGNC Symbol;Acc:HGNC:4216]	0.646823
ENSG00000164542	KIAA0895	KIAA0895 [Source:HGNC Symbol;Acc:HGNC:22206]	0.67796		ENSG00000115109	EPB41L5	erythrocyte membrane protein band 4,1 like 5 [Source:HGNC Symbol;Acc:HGNC:19819]	0.647156
ENSG00000099194	SCD	stearoyl-CoA desaturase (delta-9-desaturase) [Source:HGNC Symbol;Acc:HGNC:10571]	0.678838		ENSG00000203709	C1orf132	chromosome 1 open reading frame 132 [Source:HGNC Symbol;Acc:HGNC:32018]	0.647807
ENSG00000107738	C10orf54	chromosome 10 open reading frame 54 [Source:HGNC Symbol;Acc:HGNC:30085]	0.678888		ENSG00000030419	IKZF2	IKAROS family zinc finger 2 (Helios) [Source:HGNC Symbol;Acc:HGNC:13177]	0.649951
ENSG00000109944	C11orf63	chromosome 11 open reading frame 63 [Source:HGNC Symbol;Acc:HGNC:26288]	0.680346		ENSG00000211950	IGHV1-24	immunoglobulin heavy variable 1-24 [Source:HGNC Symbol;Acc:HGNC:5551]	0.650273
ENSG00000112419	PHACTR2	phosphatase and actin regulator 2 [Source:HGNC Symbol;Acc:HGNC:20956]	0.680935		ENSG00000184897	H1FX	H1 histone family, member X [Source:HGNC Symbol;Acc:HGNC:4722]	0.6513
ENSG00000114757	PEX5L	peroxisomal biogenesis factor 5-like [Source:HGNC Symbol;Acc:HGNC:30024]	0.681314		ENSG00000182985	CADM1	cell adhesion molecule 1 [Source:HGNC Symbol;Acc:HGNC:5951]	0.651492
ENSG00000105374	NKG7	natural killer cell granule protein 7 [Source:HGNC Symbol;Acc:HGNC:7830]	0.681994		ENSG00000185880	TRIM69	tripartite motif containing 69 [Source:HGNC Symbol;Acc:HGNC:17857]	0.654774
ENSG00000156869	FRRS1	ferric-chelate reductase 1 [Source:HGNC Symbol;Acc:HGNC:27622]	0.682763		ENSG00000177301	KCNA2	potassium channel, voltage gated shaker related subfamily A, member 2 [Source:HGNC Symbol;Acc:HGNC:6220]	0.655462
ENSG00000123360	PDE1B	phosphodiesterase 1B, calmodulin-dependent [Source:HGNC Symbol;Acc:HGNC:8775]	0.683283		ENSG00000106415	GLCCI1	glucocorticoid induced 1 [Source:HGNC Symbol;Acc:HGNC:18713]	0.656603
ENSG00000078018	MAP2	microtubule-associated protein 2 [Source:HGNC Symbol;Acc:HGNC:6839]	0.684098		ENSG00000101752	MIB1	mindbomb E3 ubiquitin protein ligase 1 [Source:HGNC Symbol;Acc:HGNC:21086]	0.65707
ENSG00000133026	MYH10	myosin, heavy chain 10, non-muscle [Source:HGNC Symbol;Acc:HGNC:7568]	0.684836		ENSG00000167291	TBC1D16	TBC1 domain family, member 16 [Source:HGNC Symbol;Acc:HGNC:28356]	0.659511
ENSG00000060558	GNA15	guanine nucleotide binding protein (G protein), alpha 15 (Gq class) [Source:HGNC Symbol;Acc:HGNC:4383]	0.685479		ENSG00000188906	LRRK2	leucine-rich repeat kinase 2 [Source:HGNC Symbol;Acc:HGNC:18618]	0.663576
ENSG00000117461	PIK3R3	phosphoinositide-3-kinase, regulatory subunit 3 (gamma) [Source:HGNC Symbol;Acc:HGNC:8981]	0.687469		ENSG00000159618	ADGRG5	adhesion G protein-coupled receptor G5 [Source:HGNC Symbol;Acc:HGNC:19010]	0.665877
ENSG00000112782	CLIC5	chloride intracellular channel 5 [Source:HGNC Symbol;Acc:HGNC:13517]	0.689204		ENSG00000165959	CLMN	calmin (calponin-like, transmembrane) [Source:HGNC Symbol;Acc:HGNC:19972]	0.666076
ENSG00000178081	ULK4P3	ULK4 pseudogene 3 [Source:HGNC Symbol;Acc:HGNC:15777]	0.689207		ENSG00000211684	IGLJ7	immunoglobulin lambda joining 7 [Source:HGNC Symbol;Acc:HGNC:5869]	0.66674
ENSG00000166510	CCDC68	coiled-coil domain containing 68 [Source:HGNC Symbol;Acc:HGNC:24350]	0.689614		ENSG00000151150	ANK3	ankyrin 3, node of Ranvier (ankyrin G) [Source:HGNC Symbol;Acc:HGNC:494]	0.670613
ENSG00000146409	SLC18B1	solute carrier family 18, subfamily B, member 1 [Source:HGNC Symbol;Acc:HGNC:21573]	0.692062		ENSG00000164484	TMEM200A	transmembrane protein 200A [Source:HGNC Symbol;Acc:HGNC:21075]	0.67469
ENSG00000162433	AK4	adenylate kinase 4 [Source:HGNC Symbol;Acc:HGNC:363]	0.694621		ENSG00000165030	NFIL3	nuclear factor, interleukin 3 regulated [Source:HGNC Symbol;Acc:HGNC:7787]	0.676113
ENSG00000180071	ANKRD18A	ankyrin repeat domain 18A [Source:HGNC Symbol;Acc:HGNC:23643]	0.694881		ENSG00000211599	IGKV5-2	immunoglobulin kappa variable 5-2 [Source:HGNC Symbol;Acc:HGNC:5835]	0.679362
ENSG00000144712	CAND2	cullin-associated and neddylation-dissociated 2 (putative) [Source:HGNC Symbol;Acc:HGNC:30689]	0.695639		ENSG00000144749	LRIG1	leucine-rich repeats and immunoglobulin-like domains 1 [Source:HGNC Symbol;Acc:HGNC:17360]	0.679554
ENSG00000245164	LINC00861	long intergenic non-protein coding RNA 861 [Source:HGNC Symbol;Acc:HGNC:45133]	0.69567		ENSG00000110002	VWA5A	von Willebrand factor A domain containing 5A [Source:HGNC Symbol;Acc:HGNC:6658]	0.679579
ENSG00000205213	LGR4	leucine-rich repeat containing G protein-coupled receptor 4 [Source:HGNC Symbol;Acc:HGNC:13299]	0.696315		ENSG00000129595	EPB41L4A	erythrocyte membrane protein band 4,1 like 4A [Source:HGNC Symbol;Acc:HGNC:13278]	0.679862
ENSG00000128335	APOL2	apolipoprotein L, 2 [Source:HGNC Symbol;Acc:HGNC:619]	0.697824		ENSG00000197375	SLC22A5	solute carrier family 22 (organic cation/carnitine transporter), member 5 [Source:HGNC Symbol;Acc:HGNC:10969]	0.679988
ENSG00000144724	PTPRG	protein tyrosine phosphatase, receptor type, G [Source:HGNC Symbol;Acc:HGNC:9671]	0.698206		ENSG00000155363	MOV10	Mov10 RISC complex RNA helicase [Source:HGNC Symbol;Acc:HGNC:7200]	0.680174
ENSG00000027075	PRKCH	protein kinase C, eta [Source:HGNC Symbol;Acc:HGNC:9403]	0.69843		ENSG00000108405	P2RX1	purinergic receptor P2X, ligand gated ion channel, 1 [Source:HGNC Symbol;Acc:HGNC:8533]	0.681269
ENSG00000197077	KIAA1671	KIAA1671 [Source:HGNC Symbol;Acc:HGNC:29345]	0.698962		ENSG00000167207	NOD2	nucleotide-binding oligomerization domain containing 2 [Source:HGNC Symbol;Acc:HGNC:5331]	0.681402
ENSG00000177409	SAMD9L	sterile alpha motif domain containing 9-like [Source:HGNC Symbol;Acc:HGNC:1349]	0.6995		ENSG00000140262	TCF12	transcription factor 12 [Source:HGNC Symbol;Acc:HGNC:11623]	0.681773
ENSG00000117226	GBP3	guanylate binding protein 3 [Source:HGNC Symbol;Acc:HGNC:4184]	0.700134		ENSG00000135862	LAMC1	laminin, gamma 1 (formerly LAMB2) [Source:HGNC Symbol;Acc:HGNC:6492]	0.682762
ENSG00000163823	CCR1	chemokine (C-C motif) receptor 1 [Source:HGNC Symbol;Acc:HGNC:1602]	0.700448		ENSG00000166681	NGFRAP1	nerve growth factor receptor (TNFRSF16) associated protein 1 [Source:HGNC Symbol;Acc:HGNC:13388]	0.685864
ENSG00000187240	DYNC2H1	dynein, cytoplasmic 2, heavy chain 1 [Source:HGNC Symbol;Acc:HGNC:2962]	0.700663		ENSG00000123933	MXD4	MAX dimerization protein 4 [Source:HGNC Symbol;Acc:HGNC:13906]	0.68777
ENSG00000149269	PAK1	p21 protein (Cdc42/Rac)-activated kinase 1 [Source:HGNC Symbol;Acc:HGNC:8590]	0.702356		ENSG00000173208	ABCD2	ATP-binding cassette, sub-family D (ALD), member 2 [Source:HGNC Symbol;Acc:HGNC:66]	0.687789
ENSG00000030419	IKZF2	IKAROS family zinc finger 2 (Helios) [Source:HGNC Symbol;Acc:HGNC:13177]	0.702604		ENSG00000124788	ATXN1	ataxin 1 [Source:HGNC Symbol;Acc:HGNC:10548]	0.689579
ENSG00000196502	SULT1A1	sulfotransferase family, cytosolic, 1A, phenol-preferring, member 1 [Source:HGNC Symbol;Acc:HGNC:11453]	0.703282		ENSG00000104154	SLC30A4	solute carrier family 30 (zinc transporter), member 4 [Source:HGNC Symbol;Acc:HGNC:11015]	0.689936
ENSG00000106080	FKBP14	FK506 binding protein 14, 22 kDa [Source:HGNC Symbol;Acc:HGNC:18625]	0.704736		ENSG00000110848	CD69	CD69 molecule [Source:HGNC Symbol;Acc:HGNC:1694]	0.690597
ENSG00000130449	ZSWIM6	zinc finger, SWIM-type containing 6 [Source:HGNC Symbol;Acc:HGNC:29316]	0.707266		ENSG00000134369	NAV1	neuron navigator 1 [Source:HGNC Symbol;Acc:HGNC:15989]	0.693223
ENSG00000102265	TIMP1	TIMP metallopeptidase inhibitor 1 [Source:HGNC Symbol;Acc:HGNC:11820]	0.708619		ENSG00000142583	SLC2A5	solute carrier family 2 (facilitated glucose/fructose transporter), member 5 [Source:HGNC Symbol;Acc:HGNC:11010]	0.694111
ENSG00000116667	C1orf21	chromosome 1 open reading frame 21 [Source:HGNC Symbol;Acc:HGNC:15494]	0.708985		ENSG00000159216	RUNX1	runt-related transcription factor 1 [Source:HGNC Symbol;Acc:HGNC:10471]	0.695674
ENSG00000152503	TRIM36	tripartite motif containing 36 [Source:HGNC Symbol;Acc:HGNC:16280]	0.709522		ENSG00000142552	RCN3	reticulocalbin 3, EF-hand calcium binding domain [Source:HGNC Symbol;Acc:HGNC:21145]	0.696292
ENSG00000126778	SIX1	SIX homeobox 1 [Source:HGNC Symbol;Acc:HGNC:10887]	0.711371		ENSG00000106211	HSPB1	heat shock 27kDa protein 1 [Source:HGNC Symbol;Acc:HGNC:5246]	0.698414
ENSG00000136026	CKAP4	cytoskeleton-associated protein 4 [Source:HGNC Symbol;Acc:HGNC:16991]	0.711693		ENSG00000163629	PTPN13	protein tyrosine phosphatase, non-receptor type 13 (APO-1/CD95 (Fas)-associated phosphatase) [Source:HGNC Symbol;Acc:HGNC:9646]	0.700126
ENSG00000136237	RAPGEF5	Rap guanine nucleotide exchange factor (GEF) 5 [Source:HGNC Symbol;Acc:HGNC:16862]	0.71334		ENSG00000127124	HIVEP3	human immunodeficiency virus type I enhancer binding protein 3 [Source:HGNC Symbol;Acc:HGNC:13561]	0.700296
ENSG00000244682	FCGR2C	Fc fragment of IgG, low affinity IIc, receptor for (CD32) (gene/pseudogene) [Source:HGNC Symbol;Acc:HGNC:15626]	0.71338		ENSG00000134250	NOTCH2	notch 2 [Source:HGNC Symbol;Acc:HGNC:7882]	0.702384
ENSG00000104447	TRPS1	trichorhinophalangeal syndrome I [Source:HGNC Symbol;Acc:HGNC:12340]	0.713956		ENSG00000012822	CALCOCO1	calcium binding and coiled-coil domain 1 [Source:HGNC Symbol;Acc:HGNC:29306]	0.703975
ENSG00000111291	GPRC5D	G protein-coupled receptor, class C, group 5, member D [Source:HGNC Symbol;Acc:HGNC:13310]	0.715576		ENSG00000115756	HPCAL1	hippocalcin-like 1 [Source:HGNC Symbol;Acc:HGNC:5145]	0.706343
ENSG00000121380	BCL2L14	BCL2-like 14 (apoptosis facilitator) [Source:HGNC Symbol;Acc:HGNC:16657]	0.716021		ENSG00000100342	APOL1	apolipoprotein L, 1 [Source:HGNC Symbol;Acc:HGNC:618]	0.706833
ENSG00000143797	MBOAT2	membrane bound O-acyltransferase domain containing 2 [Source:HGNC Symbol;Acc:HGNC:25193]	0.716572		ENSG00000230812	LINC01358	long intergenic non-protein coding RNA 1358 [Source:HGNC Symbol;Acc:HGNC:50589]	0.70778
ENSG00000172543	CTSW	cathepsin W [Source:HGNC Symbol;Acc:HGNC:2546]	0.71761		ENSG00000239521	GATS	GATS, stromal antigen 3 opposite strand [Source:HGNC Symbol;Acc:HGNC:29954]	0.709239
ENSG00000106537	TSPAN13	tetraspanin 13 [Source:HGNC Symbol;Acc:HGNC:21643]	0.718582		ENSG00000006747	SCIN	scinderin [Source:HGNC Symbol;Acc:HGNC:21695]	0.711801
ENSG00000106211	HSPB1	heat shock 27kDa protein 1 [Source:HGNC Symbol;Acc:HGNC:5246]	0.721882		ENSG00000251562	MALAT1	metastasis associated lung adenocarcinoma transcript 1 (non-protein coding) [Source:HGNC Symbol;Acc:HGNC:29665]	0.714175
ENSG00000165507	C10orf10	chromosome 10 open reading frame 10 [Source:HGNC Symbol;Acc:HGNC:23355]	0.723441		ENSG00000130508	PXDN	peroxidasin [Source:HGNC Symbol;Acc:HGNC:14966]	0.715164
ENSG00000157827	FMNL2	formin-like 2 [Source:HGNC Symbol;Acc:HGNC:18267]	0.725065		ENSG00000214050	FBXO16	F-box protein 16 [Source:HGNC Symbol;Acc:HGNC:13618]	0.716026
ENSG00000104419	NDRG1	N-myc downstream regulated 1 [Source:HGNC Symbol;Acc:HGNC:7679]	0.726002		ENSG00000169891	REPS2	RALBP1 associated Eps domain containing 2 [Source:HGNC Symbol;Acc:HGNC:9963]	0.716085
ENSG00000171617	ENC1	ectodermal-neural cortex 1 (with BTB domain) [Source:HGNC Symbol;Acc:HGNC:3345]	0.727121		ENSG00000007516	BAIAP3	BAI1-associated protein 3 [Source:HGNC Symbol;Acc:HGNC:948]	0.716808
ENSG00000189233	NUGGC	nuclear GTPase, germinal center associated [Source:HGNC Symbol;Acc:HGNC:33550]	0.727437		ENSG00000109189	USP46	ubiquitin specific peptidase 46 [Source:HGNC Symbol;Acc:HGNC:20075]	0.717181
ENSG00000079691	LRRC16A	leucine rich repeat containing 16A [Source:HGNC Symbol;Acc:HGNC:21581]	0.72831		ENSG00000144036	EXOC6B	exocyst complex component 6B [Source:HGNC Symbol;Acc:HGNC:17085]	0.718541
ENSG00000165030	NFIL3	nuclear factor, interleukin 3 regulated [Source:HGNC Symbol;Acc:HGNC:7787]	0.730894		ENSG00000167642	SPINT2	serine peptidase inhibitor, Kunitz type, 2 [Source:HGNC Symbol;Acc:HGNC:11247]	0.719348
ENSG00000062282	DGAT2	diacylglycerol O-acyltransferase 2 [Source:HGNC Symbol;Acc:HGNC:16940]	0.731756		ENSG00000111799	COL12A1	collagen, type XII, alpha 1 [Source:HGNC Symbol;Acc:HGNC:2188]	0.720886
ENSG00000128283	CDC42EP1	CDC42 effector protein (Rho GTPase binding) 1 [Source:HGNC Symbol;Acc:HGNC:17014]	0.732028		ENSG00000188388	GOLGA6L3	golgin A6 family-like 3 [Source:HGNC Symbol;Acc:HGNC:37441]	0.722158
ENSG00000164465	DCBLD1	discoidin, CUB and LCCL domain containing 1 [Source:HGNC Symbol;Acc:HGNC:21479]	0.733542		ENSG00000125355	TMEM255A	transmembrane protein 255A [Source:HGNC Symbol;Acc:HGNC:26086]	0.723437
ENSG00000134247	PTGFRN	prostaglandin F2 receptor inhibitor [Source:HGNC Symbol;Acc:HGNC:9601]	0.735085		ENSG00000188933	USP32P1	ubiquitin specific peptidase 32 pseudogene 1 [Source:HGNC Symbol;Acc:HGNC:43570]	0.725179
ENSG00000084764	MAPRE3	microtubule-associated protein, RP/EB family, member 3 [Source:HGNC Symbol;Acc:HGNC:6892]	0.735242		ENSG00000183091	NEB	nebulin [Source:HGNC Symbol;Acc:HGNC:7720]	0.72521
ENSG00000260128	ULK4P2	ULK4 pseudogene 2 [Source:HGNC Symbol;Acc:HGNC:15776]	0.736038		ENSG00000259295	CSPG4P12	chondroitin sulfate proteoglycan 4 pseudogene 12 [Source:HGNC Symbol;Acc:HGNC:48362]	0.725943
ENSG00000163536	SERPINI1	serpin peptidase inhibitor, clade I (neuroserpin), member 1 [Source:HGNC Symbol;Acc:HGNC:8943]	0.73677		ENSG00000180263	FGD6	FYVE, RhoGEF and PH domain containing 6 [Source:HGNC Symbol;Acc:HGNC:21740]	0.726223
ENSG00000134569	LRP4	low density lipoprotein receptor-related protein 4 [Source:HGNC Symbol;Acc:HGNC:6696]	0.737083		ENSG00000205978	NYNRIN	NYN domain and retroviral integrase containing [Source:HGNC Symbol;Acc:HGNC:20165]	0.726676
ENSG00000006459	KDM7A	lysine (K)-specific demethylase 7A [Source:HGNC Symbol;Acc:HGNC:22224]	0.739436		ENSG00000138411	HECW2	HECT, C2 and WW domain containing E3 ubiquitin protein ligase 2 [Source:HGNC Symbol;Acc:HGNC:29853]	0.727003
ENSG00000110876	SELPLG	selectin P ligand [Source:HGNC Symbol;Acc:HGNC:10722]	0.739815		ENSG00000181690	PLAG1	pleiomorphic adenoma gene 1 [Source:HGNC Symbol;Acc:HGNC:9045]	0.728733
ENSG00000101846	STS	steroid sulfatase (microsomal), isozyme S [Source:HGNC Symbol;Acc:HGNC:11425]	0.740377		ENSG00000152217	SETBP1	SET binding protein 1 [Source:HGNC Symbol;Acc:HGNC:15573]	0.731767
ENSG00000076067	RBMS2	RNA binding motif, single stranded interacting protein 2 [Source:HGNC Symbol;Acc:HGNC:9909]	0.740423		ENSG00000143479	DYRK3	dual-specificity tyrosine-(Y)-phosphorylation regulated kinase 3 [Source:HGNC Symbol;Acc:HGNC:3094]	0.732676
ENSG00000198722	UNC13B	unc-13 homolog B (C, elegans) [Source:HGNC Symbol;Acc:HGNC:12566]	0.740908		ENSG00000167476	JSRP1	junctional sarcoplasmic reticulum protein 1 [Source:HGNC Symbol;Acc:HGNC:24963]	0.732969
ENSG00000225217	HSPA7	heat shock 70kDa protein 7 (HSP70B) [Source:HGNC Symbol;Acc:HGNC:5240]	0.741484		ENSG00000002726	AOC1	amine oxidase, copper containing 1 [Source:HGNC Symbol;Acc:HGNC:80]	0.734344
ENSG00000077327	SPAG6	sperm associated antigen 6 [Source:HGNC Symbol;Acc:HGNC:11215]	0.743108		ENSG00000168811	IL12A	interleukin 12A [Source:HGNC Symbol;Acc:HGNC:5969]	0.73573
ENSG00000104267	CA2	carbonic anhydrase II [Source:HGNC Symbol;Acc:HGNC:1373]	0.74421		ENSG00000165071	TMEM71	transmembrane protein 71 [Source:HGNC Symbol;Acc:HGNC:26572]	0.737457
ENSG00000117266	CDK18	cyclin-dependent kinase 18 [Source:HGNC Symbol;Acc:HGNC:8751]	0.744554		ENSG00000090376	IRAK3	interleukin-1 receptor-associated kinase 3 [Source:HGNC Symbol;Acc:HGNC:17020]	0.737788
ENSG00000104490	NCALD	neurocalcin delta [Source:HGNC Symbol;Acc:HGNC:7655]	0.747776		ENSG00000080200	CRYBG3	beta-gamma crystallin domain containing 3 [Source:HGNC Symbol;Acc:HGNC:34427]	0.738596
ENSG00000070087	PFN2	profilin 2 [Source:HGNC Symbol;Acc:HGNC:8882]	0.749151		ENSG00000138336	TET1	tet methylcytosine dioxygenase 1 [Source:HGNC Symbol;Acc:HGNC:29484]	0.741517
ENSG00000137727	ARHGAP20	Rho GTPase activating protein 20 [Source:HGNC Symbol;Acc:HGNC:18357]	0.749213		ENSG00000187240	DYNC2H1	dynein, cytoplasmic 2, heavy chain 1 [Source:HGNC Symbol;Acc:HGNC:2962]	0.742095
ENSG00000035862	TIMP2	TIMP metallopeptidase inhibitor 2 [Source:HGNC Symbol;Acc:HGNC:11821]	0.750861		ENSG00000117477	CCDC181	coiled-coil domain containing 181 [Source:HGNC Symbol;Acc:HGNC:28051]	0.742184
ENSG00000154277	UCHL1	ubiquitin carboxyl-terminal esterase L1 (ubiquitin thiolesterase) [Source:HGNC Symbol;Acc:HGNC:12513]	0.752353		ENSG00000159433	STARD9	StAR-related lipid transfer (START) domain containing 9 [Source:HGNC Symbol;Acc:HGNC:19162]	0.742226
ENSG00000113263	ITK	IL2-inducible T-cell kinase [Source:HGNC Symbol;Acc:HGNC:6171]	0.752895		ENSG00000132965	ALOX5AP	arachidonate 5-lipoxygenase-activating protein [Source:HGNC Symbol;Acc:HGNC:436]	0.745759
ENSG00000184979	USP18	ubiquitin specific peptidase 18 [Source:HGNC Symbol;Acc:HGNC:12616]	0.753217		ENSG00000143889	HNRNPLL	heterogeneous nuclear ribonucleoprotein L-like [Source:HGNC Symbol;Acc:HGNC:25127]	0.74576
ENSG00000185697	MYBL1	v-myb avian myeloblastosis viral oncogene homolog-like 1 [Source:HGNC Symbol;Acc:HGNC:7547]	0.753863		ENSG00000160539	PPAPDC3	phosphatidic acid phosphatase type 2 domain containing 3 [Source:HGNC Symbol;Acc:HGNC:28174]	0.746352
ENSG00000266145	RHOT1P1	ras homolog family member T1 pseudogene 1 [Source:HGNC Symbol;Acc:HGNC:23777]	0.755831		ENSG00000170525	PFKFB3	6-phosphofructo-2-kinase/fructose-2,6-biphosphatase 3 [Source:HGNC Symbol;Acc:HGNC:8874]	0.746713
ENSG00000137486	ARRB1	arrestin, beta 1 [Source:HGNC Symbol;Acc:HGNC:711]	0.756076		ENSG00000067141	NEO1	neogenin 1 [Source:HGNC Symbol;Acc:HGNC:7754]	0.746837
ENSG00000125347	IRF1	interferon regulatory factor 1 [Source:HGNC Symbol;Acc:HGNC:6116]	0.75678		ENSG00000182742	HOXB4	homeobox B4 [Source:HGNC Symbol;Acc:HGNC:5115]	0.749378
ENSG00000162998	FRZB	frizzled-related protein [Source:HGNC Symbol;Acc:HGNC:3959]	0.758731		ENSG00000226695	ANKRD20A10P	ankyrin repeat domain 20 family, member A10, pseudogene [Source:HGNC Symbol;Acc:HGNC:39707]	0.750686
ENSG00000134317	GRHL1	grainyhead-like 1 (Drosophila) [Source:HGNC Symbol;Acc:HGNC:17923]	0.760298		ENSG00000104324	CPQ	carboxypeptidase Q [Source:HGNC Symbol;Acc:HGNC:16910]	0.751497
ENSG00000067177	PHKA1	phosphorylase kinase, alpha 1 (muscle) [Source:HGNC Symbol;Acc:HGNC:8925]	0.763389		ENSG00000088538	DOCK3	dedicator of cytokinesis 3 [Source:HGNC Symbol;Acc:HGNC:2989]	0.752255
ENSG00000157483	MYO1E	myosin IE [Source:HGNC Symbol;Acc:HGNC:7599]	0.768404		ENSG00000189136	UBE2Q2P1	ubiquitin-conjugating enzyme E2Q family member 2 pseudogene 1 [Source:HGNC Symbol;Acc:HGNC:37439]	0.752755
ENSG00000112773	FAM46A	family with sequence similarity 46, member A [Source:HGNC Symbol;Acc:HGNC:18345]	0.768759		ENSG00000138771	SHROOM3	shroom family member 3 [Source:HGNC Symbol;Acc:HGNC:30422]	0.752833
ENSG00000171843	MLLT3	myeloid/lymphoid or mixed-lineage leukemia; translocated to, 3 [Source:HGNC Symbol;Acc:HGNC:7136]	0.769234		ENSG00000204186	ZDBF2	zinc finger, DBF-type containing 2 [Source:HGNC Symbol;Acc:HGNC:29313]	0.753006
ENSG00000080200	CRYBG3	beta-gamma crystallin domain containing 3 [Source:HGNC Symbol;Acc:HGNC:34427]	0.769946		ENSG00000162616	DNAJB4	DnaJ (Hsp40) homolog, subfamily B, member 4 [Source:HGNC Symbol;Acc:HGNC:14886]	0.753055
ENSG00000149177	PTPRJ	protein tyrosine phosphatase, receptor type, J [Source:HGNC Symbol;Acc:HGNC:9673]	0.770142		ENSG00000164402	SEPT8	septin 8 [Source:HGNC Symbol;Acc:HGNC:16511]	0.754461
ENSG00000185669	SNAI3	snail family zinc finger 3 [Source:HGNC Symbol;Acc:HGNC:18411]	0.770802		ENSG00000157601	MX1	MX dynamin-like GTPase 1 [Source:HGNC Symbol;Acc:HGNC:7532]	0.754561
ENSG00000126351	THRA	thyroid hormone receptor, alpha [Source:HGNC Symbol;Acc:HGNC:11796]	0.772358		ENSG00000062282	DGAT2	diacylglycerol O-acyltransferase 2 [Source:HGNC Symbol;Acc:HGNC:16940]	0.759689
ENSG00000183682	BMP8A	bone morphogenetic protein 8a [Source:HGNC Symbol;Acc:HGNC:21650]	0.774603		ENSG00000163823	CCR1	chemokine (C-C motif) receptor 1 [Source:HGNC Symbol;Acc:HGNC:1602]	0.760185
ENSG00000180875	GREM2	gremlin 2, DAN family BMP antagonist [Source:HGNC Symbol;Acc:HGNC:17655]	0.774864		ENSG00000147509	RGS20	regulator of G-protein signaling 20 [Source:HGNC Symbol;Acc:HGNC:14600]	0.760608
ENSG00000075420	FNDC3B	fibronectin type III domain containing 3B [Source:HGNC Symbol;Acc:HGNC:24670]	0.775825		ENSG00000143195	ILDR2	immunoglobulin-like domain containing receptor 2 [Source:HGNC Symbol;Acc:HGNC:18131]	0.761044
ENSG00000064763	FAR2	fatty acyl CoA reductase 2 [Source:HGNC Symbol;Acc:HGNC:25531]	0.777155		ENSG00000110852	CLEC2B	C-type lectin domain family 2, member B [Source:HGNC Symbol;Acc:HGNC:2053]	0.76106
ENSG00000181634	TNFSF15	tumor necrosis factor (ligand) superfamily, member 15 [Source:HGNC Symbol;Acc:HGNC:11931]	0.778018		ENSG00000159403	C1R	complement component 1, r subcomponent [Source:HGNC Symbol;Acc:HGNC:1246]	0.763577
ENSG00000088854	C20orf194	chromosome 20 open reading frame 194 [Source:HGNC Symbol;Acc:HGNC:17721]	0.779265		ENSG00000162543	UBXN10	UBX domain protein 10 [Source:HGNC Symbol;Acc:HGNC:26354]	0.763793
ENSG00000172264	MACROD2	MACRO domain containing 2 [Source:HGNC Symbol;Acc:HGNC:16126]	0.782666		ENSG00000103485	QPRT	quinolinate phosphoribosyltransferase [Source:HGNC Symbol;Acc:HGNC:9755]	0.764539
ENSG00000008086	CDKL5	cyclin-dependent kinase-like 5 [Source:HGNC Symbol;Acc:HGNC:11411]	0.783399		ENSG00000168016	TRANK1	tetratricopeptide repeat and ankyrin repeat containing 1 [Source:HGNC Symbol;Acc:HGNC:29011]	0.765167
ENSG00000185745	IFIT1	interferon-induced protein with tetratricopeptide repeats 1 [Source:HGNC Symbol;Acc:HGNC:5407]	0.783425		ENSG00000198722	UNC13B	unc-13 homolog B (C, elegans) [Source:HGNC Symbol;Acc:HGNC:12566]	0.766173
ENSG00000143479	DYRK3	dual-specificity tyrosine-(Y)-phosphorylation regulated kinase 3 [Source:HGNC Symbol;Acc:HGNC:3094]	0.783733		ENSG00000149289	ZC3H12C	zinc finger CCCH-type containing 12C [Source:HGNC Symbol;Acc:HGNC:29362]	0.768492
ENSG00000107719	PALD1	phosphatase domain containing, paladin 1 [Source:HGNC Symbol;Acc:HGNC:23530]	0.785287		ENSG00000196586	MYO6	myosin VI [Source:HGNC Symbol;Acc:HGNC:7605]	0.769375
ENSG00000110852	CLEC2B	C-type lectin domain family 2, member B [Source:HGNC Symbol;Acc:HGNC:2053]	0.785728		ENSG00000169629	RGPD8	RANBP2-like and GRIP domain containing 8 [Source:HGNC Symbol;Acc:HGNC:9849]	0.76956
ENSG00000185339	TCN2	transcobalamin II [Source:HGNC Symbol;Acc:HGNC:11653]	0.787694		ENSG00000196502	SULT1A1	sulfotransferase family, cytosolic, 1A, phenol-preferring, member 1 [Source:HGNC Symbol;Acc:HGNC:11453]	0.769878
ENSG00000088543	C3orf18	chromosome 3 open reading frame 18 [Source:HGNC Symbol;Acc:HGNC:24837]	0.788075		ENSG00000183486	MX2	MX dynamin-like GTPase 2 [Source:HGNC Symbol;Acc:HGNC:7533]	0.769929
ENSG00000159733	ZFYVE28	zinc finger, FYVE domain containing 28 [Source:HGNC Symbol;Acc:HGNC:29334]	0.788276		ENSG00000057294	PKP2	plakophilin 2 [Source:HGNC Symbol;Acc:HGNC:9024]	0.770219
ENSG00000142192	APP	amyloid beta (A4) precursor protein [Source:HGNC Symbol;Acc:HGNC:620]	0.78931		ENSG00000136114	THSD1	thrombospondin, type I, domain containing 1 [Source:HGNC Symbol;Acc:HGNC:17754]	0.771575
ENSG00000187699	C2orf88	chromosome 2 open reading frame 88 [Source:HGNC Symbol;Acc:HGNC:28191]	0.793297		ENSG00000170854	MINA	MYC induced nuclear antigen [Source:HGNC Symbol;Acc:HGNC:19441]	0.772071
ENSG00000008283	CYB561	cytochrome b561 [Source:HGNC Symbol;Acc:HGNC:2571]	0.794015		ENSG00000137841	PLCB2	phospholipase C, beta 2 [Source:HGNC Symbol;Acc:HGNC:9055]	0.773085
ENSG00000103855	CD276	CD276 molecule [Source:HGNC Symbol;Acc:HGNC:19137]	0.794505		ENSG00000132938	MTUS2	microtubule associated tumor suppressor candidate 2 [Source:HGNC Symbol;Acc:HGNC:20595]	0.774995
ENSG00000184792	OSBP2	oxysterol binding protein 2 [Source:HGNC Symbol;Acc:HGNC:8504]	0.795206		ENSG00000130203	APOE	apolipoprotein E [Source:HGNC Symbol;Acc:HGNC:613]	0.776725
ENSG00000139289	PHLDA1	pleckstrin homology-like domain, family A, member 1 [Source:HGNC Symbol;Acc:HGNC:8933]	0.796301		ENSG00000105854	PON2	paraoxonase 2 [Source:HGNC Symbol;Acc:HGNC:9205]	0.778123
ENSG00000133328	HRASLS2	HRAS-like suppressor 2 [Source:HGNC Symbol;Acc:HGNC:17824]	0.797978		ENSG00000166025	AMOTL1	angiomotin like 1 [Source:HGNC Symbol;Acc:HGNC:17811]	0.778863
ENSG00000183508	FAM46C	family with sequence similarity 46, member C [Source:HGNC Symbol;Acc:HGNC:24712]	0.798647		ENSG00000076356	PLXNA2	plexin A2 [Source:HGNC Symbol;Acc:HGNC:9100]	0.779058
ENSG00000067715	SYT1	synaptotagmin I [Source:HGNC Symbol;Acc:HGNC:11509]	0.798941		ENSG00000186594	MIR22HG	MIR22 host gene [Source:HGNC Symbol;Acc:HGNC:28219]	0.780681
ENSG00000104341	LAPTM4B	lysosomal protein transmembrane 4 beta [Source:HGNC Symbol;Acc:HGNC:13646]	0.799023		ENSG00000159733	ZFYVE28	zinc finger, FYVE domain containing 28 [Source:HGNC Symbol;Acc:HGNC:29334]	0.781139
ENSG00000111537	IFNG	interferon, gamma [Source:HGNC Symbol;Acc:HGNC:5438]	0.801185		ENSG00000140548	ZNF710	zinc finger protein 710 [Source:HGNC Symbol;Acc:HGNC:25352]	0.781299
ENSG00000188175	HEPACAM2	HEPACAM family member 2 [Source:HGNC Symbol;Acc:HGNC:27364]	0.804261		ENSG00000137269	LRRC1	leucine rich repeat containing 1 [Source:HGNC Symbol;Acc:HGNC:14307]	0.782062
ENSG00000166825	ANPEP	alanyl (membrane) aminopeptidase [Source:HGNC Symbol;Acc:HGNC:500]	0.8061		ENSG00000149054	ZNF215	zinc finger protein 215 [Source:HGNC Symbol;Acc:HGNC:13007]	0.782121
ENSG00000135631	RAB11FIP5	RAB11 family interacting protein 5 (class I) [Source:HGNC Symbol;Acc:HGNC:24845]	0.807226		ENSG00000079931	MOXD1	monooxygenase, DBH-like 1 [Source:HGNC Symbol;Acc:HGNC:21063]	0.782607
ENSG00000081026	MAGI3	membrane associated guanylate kinase, WW and PDZ domain containing 3 [Source:HGNC Symbol;Acc:HGNC:29647]	0.807775		ENSG00000180730	SHISA2	shisa family member 2 [Source:HGNC Symbol;Acc:HGNC:20366]	0.785859
ENSG00000138771	SHROOM3	shroom family member 3 [Source:HGNC Symbol;Acc:HGNC:30422]	0.809393		ENSG00000173548	SNX33	sorting nexin 33 [Source:HGNC Symbol;Acc:HGNC:28468]	0.786826
ENSG00000176463	SLCO3A1	solute carrier organic anion transporter family, member 3A1 [Source:HGNC Symbol;Acc:HGNC:10952]	0.810428		ENSG00000126368	NR1D1	nuclear receptor subfamily 1, group D, member 1 [Source:HGNC Symbol;Acc:HGNC:7962]	0.787504
ENSG00000143153	ATP1B1	ATPase, Na+/K+ transporting, beta 1 polypeptide [Source:HGNC Symbol;Acc:HGNC:804]	0.810731		ENSG00000157404	KIT	v-kit Hardy-Zuckerman 4 feline sarcoma viral oncogene homolog [Source:HGNC Symbol;Acc:HGNC:6342]	0.788839
ENSG00000135414	GDF11	growth differentiation factor 11 [Source:HGNC Symbol;Acc:HGNC:4216]	0.813086		ENSG00000184206	GOLGA6L4	golgin A6 family-like 4 [Source:HGNC Symbol;Acc:HGNC:27256]	0.790163
ENSG00000086289	EPDR1	ependymin related 1 [Source:HGNC Symbol;Acc:HGNC:17572]	0.821478		ENSG00000104267	CA2	carbonic anhydrase II [Source:HGNC Symbol;Acc:HGNC:1373]	0.791037
ENSG00000109654	TRIM2	tripartite motif containing 2 [Source:HGNC Symbol;Acc:HGNC:15974]	0.821668		ENSG00000164136	IL15	interleukin 15 [Source:HGNC Symbol;Acc:HGNC:5977]	0.792274
ENSG00000165914	TTC7B	tetratricopeptide repeat domain 7B [Source:HGNC Symbol;Acc:HGNC:19858]	0.822266		ENSG00000184384	MAML2	mastermind-like 2 (Drosophila) [Source:HGNC Symbol;Acc:HGNC:16259]	0.792854
ENSG00000136830	FAM129B	family with sequence similarity 129, member B [Source:HGNC Symbol;Acc:HGNC:25282]	0.823065		ENSG00000205517	RGL3	ral guanine nucleotide dissociation stimulator-like 3 [Source:HGNC Symbol;Acc:HGNC:30282]	0.793329
ENSG00000239998	LILRA2	leukocyte immunoglobulin-like receptor, subfamily A (with TM domain), member 2 [Source:HGNC Symbol;Acc:HGNC:6603]	0.824588		ENSG00000162746	FCRLB	Fc receptor-like B [Source:HGNC Symbol;Acc:HGNC:26431]	0.793764
ENSG00000197635	DPP4	dipeptidyl-peptidase 4 [Source:HGNC Symbol;Acc:HGNC:3009]	0.825006		ENSG00000163393	SLC22A15	solute carrier family 22, member 15 [Source:HGNC Symbol;Acc:HGNC:20301]	0.794714
ENSG00000079819	EPB41L2	erythrocyte membrane protein band 4,1-like 2 [Source:HGNC Symbol;Acc:HGNC:3379]	0.825691		ENSG00000117461	PIK3R3	phosphoinositide-3-kinase, regulatory subunit 3 (gamma) [Source:HGNC Symbol;Acc:HGNC:8981]	0.797326
ENSG00000141540	TTYH2	tweety family member 2 [Source:HGNC Symbol;Acc:HGNC:13877]	0.825778		ENSG00000259726	CSPG4P11	chondroitin sulfate proteoglycan 4 pseudogene 11 [Source:HGNC Symbol;Acc:HGNC:48363]	0.798116
ENSG00000073008	PVR	poliovirus receptor [Source:HGNC Symbol;Acc:HGNC:9705]	0.82658		ENSG00000149269	PAK1	p21 protein (Cdc42/Rac)-activated kinase 1 [Source:HGNC Symbol;Acc:HGNC:8590]	0.799516
ENSG00000188282	RUFY4	RUN and FYVE domain containing 4 [Source:HGNC Symbol;Acc:HGNC:24804]	0.826855		ENSG00000164292	RHOBTB3	Rho-related BTB domain containing 3 [Source:HGNC Symbol;Acc:HGNC:18757]	0.799532
ENSG00000107742	SPOCK2	sparc/osteonectin, cwcv and kazal-like domains proteoglycan (testican) 2 [Source:HGNC Symbol;Acc:HGNC:13564]	0.834285		ENSG00000265787	CYP4F35P	cytochrome P450, family 4, subfamily F, polypeptide 35, pseudogene [Source:HGNC Symbol;Acc:HGNC:39954]	0.799711
ENSG00000152229	PSTPIP2	proline-serine-threonine phosphatase interacting protein 2 [Source:HGNC Symbol;Acc:HGNC:9581]	0.834573		ENSG00000230373	GOLGA6L5P	golgin A6 family-like 5, pseudogene [Source:HGNC Symbol;Acc:HGNC:30472]	0.801004
ENSG00000223749	MIR503HG	MIR503 host gene [Source:HGNC Symbol;Acc:HGNC:28258]	0.835402		ENSG00000136960	ENPP2	ectonucleotide pyrophosphatase/phosphodiesterase 2 [Source:HGNC Symbol;Acc:HGNC:3357]	0.801411
ENSG00000134215	VAV3	vav 3 guanine nucleotide exchange factor [Source:HGNC Symbol;Acc:HGNC:12659]	0.837085		ENSG00000180644	PRF1	perforin 1 (pore forming protein) [Source:HGNC Symbol;Acc:HGNC:9360]	0.802031
ENSG00000182022	CHST15	carbohydrate (N-acetylgalactosamine 4-sulfate 6-O) sulfotransferase 15 [Source:HGNC Symbol;Acc:HGNC:18137]	0.838065		ENSG00000068383	INPP5A	inositol polyphosphate-5-phosphatase, 40kDa [Source:HGNC Symbol;Acc:HGNC:6076]	0.802712
ENSG00000182010	RTKN2	rhotekin 2 [Source:HGNC Symbol;Acc:HGNC:19364]	0.838505		ENSG00000198947	DMD	dystrophin [Source:HGNC Symbol;Acc:HGNC:2928]	0.804352
ENSG00000246695	RASSF8-AS1	RASSF8 atnisense RNA 1 [Source:HGNC Symbol;Acc:HGNC:48637]	0.838567		ENSG00000095303	PTGS1	prostaglandin-endoperoxide synthase 1 (prostaglandin G/H synthase and cyclooxygenase) [Source:HGNC Symbol;Acc:HGNC:9604]	0.805658
ENSG00000138669	PRKG2	protein kinase, cGMP-dependent, type II [Source:HGNC Symbol;Acc:HGNC:9416]	0.840081		ENSG00000119950	MXI1	MAX interactor 1, dimerization protein [Source:HGNC Symbol;Acc:HGNC:7534]	0.80593
ENSG00000134369	NAV1	neuron navigator 1 [Source:HGNC Symbol;Acc:HGNC:15989]	0.840978		ENSG00000073417	PDE8A	phosphodiesterase 8A [Source:HGNC Symbol;Acc:HGNC:8793]	0.806086
ENSG00000072310	SREBF1	sterol regulatory element binding transcription factor 1 [Source:HGNC Symbol;Acc:HGNC:11289]	0.84145		ENSG00000088340	FER1L4	fer-1-like family member 4, pseudogene (functional) [Source:HGNC Symbol;Acc:HGNC:15801]	0.808535
ENSG00000129595	EPB41L4A	erythrocyte membrane protein band 4,1 like 4A [Source:HGNC Symbol;Acc:HGNC:13278]	0.842789		ENSG00000138640	FAM13A	family with sequence similarity 13, member A [Source:HGNC Symbol;Acc:HGNC:19367]	0.809667
ENSG00000183780	SLC35F3	solute carrier family 35, member F3 [Source:HGNC Symbol;Acc:HGNC:23616]	0.845853		ENSG00000104490	NCALD	neurocalcin delta [Source:HGNC Symbol;Acc:HGNC:7655]	0.812888
ENSG00000129521	EGLN3	egl-9 family hypoxia-inducible factor 3 [Source:HGNC Symbol;Acc:HGNC:14661]	0.848672		ENSG00000065054	SLC9A3R2	solute carrier family 9, subfamily A (NHE3, cation proton antiporter 3), member 3 regulator 2 [Source:HGNC Symbol;Acc:HGNC:11076]	0.815853
ENSG00000188626	GOLGA8M	golgin A8 family, member M [Source:HGNC Symbol;Acc:HGNC:44404]	0.85		ENSG00000211978	IGHV5-78	immunoglobulin heavy variable 5-78 (pseudogene) [Source:HGNC Symbol;Acc:HGNC:5660]	0.817991
ENSG00000152207	CYSLTR2	cysteinyl leukotriene receptor 2 [Source:HGNC Symbol;Acc:HGNC:18274]	0.851313		ENSG00000145632	PLK2	polo-like kinase 2 [Source:HGNC Symbol;Acc:HGNC:19699]	0.818671
ENSG00000181449	SOX2	SRY (sex determining region Y)-box 2 [Source:HGNC Symbol;Acc:HGNC:11195]	0.857216		ENSG00000145649	GZMA	granzyme A (granzyme 1, cytotoxic T-lymphocyte-associated serine esterase 3) [Source:HGNC Symbol;Acc:HGNC:4708]	0.820526
ENSG00000115415	STAT1	signal transducer and activator of transcription 1, 91kDa [Source:HGNC Symbol;Acc:HGNC:11362]	0.857361		ENSG00000061656	SPAG4	sperm associated antigen 4 [Source:HGNC Symbol;Acc:HGNC:11214]	0.822997
ENSG00000106772	PRUNE2	prune homolog 2 (Drosophila) [Source:HGNC Symbol;Acc:HGNC:25209]	0.860494		ENSG00000183054	RGPD6	RANBP2-like and GRIP domain containing 6 [Source:HGNC Symbol;Acc:HGNC:32419]	0.825171
ENSG00000138772	ANXA3	annexin A3 [Source:HGNC Symbol;Acc:HGNC:541]	0.860529		ENSG00000015568	RGPD5	RANBP2-like and GRIP domain containing 5 [Source:HGNC Symbol;Acc:HGNC:32418]	0.825185
ENSG00000100342	APOL1	apolipoprotein L, 1 [Source:HGNC Symbol;Acc:HGNC:618]	0.864591		ENSG00000076067	RBMS2	RNA binding motif, single stranded interacting protein 2 [Source:HGNC Symbol;Acc:HGNC:9909]	0.826042
ENSG00000108679	LGALS3BP	lectin, galactoside-binding, soluble, 3 binding protein [Source:HGNC Symbol;Acc:HGNC:6564]	0.866964		ENSG00000215559	ANKRD20A11P	ankyrin repeat domain 20 family, member A11, pseudogene [Source:HGNC Symbol;Acc:HGNC:42024]	0.827622
ENSG00000075340	ADD2	adducin 2 (beta) [Source:HGNC Symbol;Acc:HGNC:244]	0.867135		ENSG00000152270	PDE3B	phosphodiesterase 3B, cGMP-inhibited [Source:HGNC Symbol;Acc:HGNC:8779]	0.827992
ENSG00000154721	JAM2	junctional adhesion molecule 2 [Source:HGNC Symbol;Acc:HGNC:14686]	0.873379		ENSG00000077616	NAALAD2	N-acetylated alpha-linked acidic dipeptidase 2 [Source:HGNC Symbol;Acc:HGNC:14526]	0.829025
ENSG00000052795	FNIP2	folliculin interacting protein 2 [Source:HGNC Symbol;Acc:HGNC:29280]	0.877458		ENSG00000120885	CLU	clusterin [Source:HGNC Symbol;Acc:HGNC:2095]	0.829224
ENSG00000132821	VSTM2L	V-set and transmembrane domain containing 2 like [Source:HGNC Symbol;Acc:HGNC:16096]	0.879321		ENSG00000166428	PLD4	phospholipase D family, member 4 [Source:HGNC Symbol;Acc:HGNC:23792]	0.829662
ENSG00000089159	PXN	paxillin [Source:HGNC Symbol;Acc:HGNC:9718]	0.881186		ENSG00000139629	GALNT6	polypeptide N-acetylgalactosaminyltransferase 6 [Source:HGNC Symbol;Acc:HGNC:4128]	0.830835
ENSG00000174233	ADCY6	adenylate cyclase 6 [Source:HGNC Symbol;Acc:HGNC:237]	0.884116		ENSG00000196814	MVB12B	multivesicular body subunit 12B [Source:HGNC Symbol;Acc:HGNC:23368]	0.831133
ENSG00000137198	GMPR	guanosine monophosphate reductase [Source:HGNC Symbol;Acc:HGNC:4376]	0.885169		ENSG00000261247	GOLGA8T	golgin A8 family, member T [Source:HGNC Symbol;Acc:HGNC:44410]	0.832677
ENSG00000138028	CGREF1	cell growth regulator with EF-hand domain 1 [Source:HGNC Symbol;Acc:HGNC:16962]	0.890776		ENSG00000173917	HOXB2	homeobox B2 [Source:HGNC Symbol;Acc:HGNC:5113]	0.832986
ENSG00000115977	AAK1	AP2 associated kinase 1 [Source:HGNC Symbol;Acc:HGNC:19679]	0.893497		ENSG00000196169	KIF19	kinesin family member 19 [Source:HGNC Symbol;Acc:HGNC:26735]	0.832993
ENSG00000136457	CHAD	chondroadherin [Source:HGNC Symbol;Acc:HGNC:1909]	0.893678		ENSG00000133069	TMCC2	transmembrane and coiled-coil domain family 2 [Source:HGNC Symbol;Acc:HGNC:24239]	0.833284
ENSG00000115380	EFEMP1	EGF containing fibulin-like extracellular matrix protein 1 [Source:HGNC Symbol;Acc:HGNC:3218]	0.893754		ENSG00000105374	NKG7	natural killer cell granule protein 7 [Source:HGNC Symbol;Acc:HGNC:7830]	0.837801
ENSG00000113721	PDGFRB	platelet-derived growth factor receptor, beta polypeptide [Source:HGNC Symbol;Acc:HGNC:8804]	0.896029		ENSG00000163884	KLF15	Kruppel-like factor 15 [Source:HGNC Symbol;Acc:HGNC:14536]	0.837918
ENSG00000153093	ACOXL	acyl-CoA oxidase-like [Source:HGNC Symbol;Acc:HGNC:25621]	0.896761		ENSG00000084764	MAPRE3	microtubule-associated protein, RP/EB family, member 3 [Source:HGNC Symbol;Acc:HGNC:6892]	0.838014
ENSG00000176170	SPHK1	sphingosine kinase 1 [Source:HGNC Symbol;Acc:HGNC:11240]	0.898729		ENSG00000240253	FAR2P3	fatty acyl CoA reductase 2 pseudogene 3 [Source:HGNC Symbol;Acc:HGNC:49285]	0.83878
ENSG00000106484	MEST	mesoderm specific transcript [Source:HGNC Symbol;Acc:HGNC:7028]	0.900354		ENSG00000143297	FCRL5	Fc receptor-like 5 [Source:HGNC Symbol;Acc:HGNC:18508]	0.83925
ENSG00000230453	ANKRD18B	ankyrin repeat domain 18B [Source:HGNC Symbol;Acc:HGNC:23644]	0.901366		ENSG00000141574	SECTM1	secreted and transmembrane 1 [Source:HGNC Symbol;Acc:HGNC:10707]	0.840188
ENSG00000164221	CCDC112	coiled-coil domain containing 112 [Source:HGNC Symbol;Acc:HGNC:28599]	0.901539		ENSG00000184792	OSBP2	oxysterol binding protein 2 [Source:HGNC Symbol;Acc:HGNC:8504]	0.84085
ENSG00000082458	DLG3	discs, large homolog 3 (Drosophila) [Source:HGNC Symbol;Acc:HGNC:2902]	0.90157		ENSG00000105289	TJP3	tight junction protein 3 [Source:HGNC Symbol;Acc:HGNC:11829]	0.842526
ENSG00000167861	HID1	HID1 domain containing [Source:HGNC Symbol;Acc:HGNC:15736]	0.901631		ENSG00000204054	LINC00963	long intergenic non-protein coding RNA 963 [Source:HGNC Symbol;Acc:HGNC:48716]	0.842719
ENSG00000135862	LAMC1	laminin, gamma 1 (formerly LAMB2) [Source:HGNC Symbol;Acc:HGNC:6492]	0.903879		ENSG00000152778	IFIT5	interferon-induced protein with tetratricopeptide repeats 5 [Source:HGNC Symbol;Acc:HGNC:13328]	0.84436
ENSG00000163359	COL6A3	collagen, type VI, alpha 3 [Source:HGNC Symbol;Acc:HGNC:2213]	0.906758		ENSG00000144369	FAM171B	family with sequence similarity 171, member B [Source:HGNC Symbol;Acc:HGNC:29412]	0.84584
ENSG00000062524	LTK	leukocyte receptor tyrosine kinase [Source:HGNC Symbol;Acc:HGNC:6721]	0.907447		ENSG00000115183	TANC1	tetratricopeptide repeat, ankyrin repeat and coiled-coil containing 1 [Source:HGNC Symbol;Acc:HGNC:29364]	0.846021
ENSG00000265787	CYP4F35P	cytochrome P450, family 4, subfamily F, polypeptide 35, pseudogene [Source:HGNC Symbol;Acc:HGNC:39954]	0.908073		ENSG00000104870	FCGRT	Fc fragment of IgG, receptor, transporter, alpha [Source:HGNC Symbol;Acc:HGNC:3621]	0.846347
ENSG00000100320	RBFOX2	RNA binding protein, fox-1 homolog (C, elegans) 2 [Source:HGNC Symbol;Acc:HGNC:9906]	0.909066		ENSG00000100321	SYNGR1	synaptogyrin 1 [Source:HGNC Symbol;Acc:HGNC:11498]	0.846881
ENSG00000157601	MX1	MX dynamin-like GTPase 1 [Source:HGNC Symbol;Acc:HGNC:7532]	0.90993		ENSG00000140009	ESR2	estrogen receptor 2 (ER beta) [Source:HGNC Symbol;Acc:HGNC:3468]	0.847046
ENSG00000104290	FZD3	frizzled class receptor 3 [Source:HGNC Symbol;Acc:HGNC:4041]	0.914187		ENSG00000021762	OSBPL5	oxysterol binding protein-like 5 [Source:HGNC Symbol;Acc:HGNC:16392]	0.847277
ENSG00000114450	GNB4	guanine nucleotide binding protein (G protein), beta polypeptide 4 [Source:HGNC Symbol;Acc:HGNC:20731]	0.914855		ENSG00000104290	FZD3	frizzled class receptor 3 [Source:HGNC Symbol;Acc:HGNC:4041]	0.848085
ENSG00000154380	ENAH	enabled homolog (Drosophila) [Source:HGNC Symbol;Acc:HGNC:18271]	0.917873		ENSG00000270164	LINC01480	long intergenic non-protein coding RNA 1480 [Source:HGNC Symbol;Acc:HGNC:51124]	0.849468
ENSG00000135454	B4GALNT1	beta-1,4-N-acetyl-galactosaminyl transferase 1 [Source:HGNC Symbol;Acc:HGNC:4117]	0.918891		ENSG00000242265	PEG10	paternally expressed 10 [Source:HGNC Symbol;Acc:HGNC:14005]	0.849758
ENSG00000135052	GOLM1	golgi membrane protein 1 [Source:HGNC Symbol;Acc:HGNC:15451]	0.921592		ENSG00000101443	WFDC2	WAP four-disulfide core domain 2 [Source:HGNC Symbol;Acc:HGNC:15939]	0.850429
ENSG00000105991	HOXA1	homeobox A1 [Source:HGNC Symbol;Acc:HGNC:5099]	0.922265		ENSG00000139998	RAB15	RAB15, member RAS oncogene family [Source:HGNC Symbol;Acc:HGNC:20150]	0.85062
ENSG00000261794	GOLGA8H	golgin A8 family, member H [Source:HGNC Symbol;Acc:HGNC:37443]	0.923126		ENSG00000139289	PHLDA1	pleckstrin homology-like domain, family A, member 1 [Source:HGNC Symbol;Acc:HGNC:8933]	0.850881
ENSG00000046604	DSG2	desmoglein 2 [Source:HGNC Symbol;Acc:HGNC:3049]	0.926847		ENSG00000171617	ENC1	ectodermal-neural cortex 1 (with BTB domain) [Source:HGNC Symbol;Acc:HGNC:3345]	0.850965
ENSG00000106789	CORO2A	coronin, actin binding protein, 2A [Source:HGNC Symbol;Acc:HGNC:2255]	0.930851		ENSG00000128294	TPST2	tyrosylprotein sulfotransferase 2 [Source:HGNC Symbol;Acc:HGNC:12021]	0.851636
ENSG00000112394	SLC16A10	solute carrier family 16 (aromatic amino acid transporter), member 10 [Source:HGNC Symbol;Acc:HGNC:17027]	0.932157		ENSG00000172543	CTSW	cathepsin W [Source:HGNC Symbol;Acc:HGNC:2546]	0.851939
ENSG00000164484	TMEM200A	transmembrane protein 200A [Source:HGNC Symbol;Acc:HGNC:21075]	0.934916		ENSG00000161328	LRRC56	leucine rich repeat containing 56 [Source:HGNC Symbol;Acc:HGNC:25430]	0.853466
ENSG00000149573	MPZL2	myelin protein zero-like 2 [Source:HGNC Symbol;Acc:HGNC:3496]	0.940814		ENSG00000069667	RORA	RAR-related orphan receptor A [Source:HGNC Symbol;Acc:HGNC:10258]	0.855119
ENSG00000109501	WFS1	Wolfram syndrome 1 (wolframin) [Source:HGNC Symbol;Acc:HGNC:12762]	0.941354		ENSG00000228078	HLA-U	major histocompatibility complex, class I, U (pseudogene) [Source:HGNC Symbol;Acc:HGNC:23477]	0.86175
ENSG00000112115	IL17A	interleukin 17A [Source:HGNC Symbol;Acc:HGNC:5981]	0.941715		ENSG00000011105	TSPAN9	tetraspanin 9 [Source:HGNC Symbol;Acc:HGNC:21640]	0.863775
ENSG00000248323	LUCAT1	lung cancer associated transcript 1 (non-protein coding) [Source:HGNC Symbol;Acc:HGNC:48498]	0.947703		ENSG00000112379	ARFGEF3	ARFGEF family member 3 [Source:HGNC Symbol;Acc:HGNC:21213]	0.867199
ENSG00000011422	PLAUR	plasminogen activator, urokinase receptor [Source:HGNC Symbol;Acc:HGNC:9053]	0.948345		ENSG00000008283	CYB561	cytochrome b561 [Source:HGNC Symbol;Acc:HGNC:2571]	0.86747
ENSG00000177707	PVRL3	poliovirus receptor-related 3 [Source:HGNC Symbol;Acc:HGNC:17664]	0.948386		ENSG00000198734	F5	coagulation factor V (proaccelerin, labile factor) [Source:HGNC Symbol;Acc:HGNC:3542]	0.867528
ENSG00000159403	C1R	complement component 1, r subcomponent [Source:HGNC Symbol;Acc:HGNC:1246]	0.95114		ENSG00000112773	FAM46A	family with sequence similarity 46, member A [Source:HGNC Symbol;Acc:HGNC:18345]	0.868221
ENSG00000115828	QPCT	glutaminyl-peptide cyclotransferase [Source:HGNC Symbol;Acc:HGNC:9753]	0.951533		ENSG00000224081	LINC01057	long intergenic non-protein coding RNA 1057 [Source:HGNC Symbol;Acc:HGNC:49057]	0.87066
ENSG00000010030	ETV7	ets variant 7 [Source:HGNC Symbol;Acc:HGNC:18160]	0.953153		ENSG00000147180	ZNF711	zinc finger protein 711 [Source:HGNC Symbol;Acc:HGNC:13128]	0.872246
ENSG00000070018	LRP6	low density lipoprotein receptor-related protein 6 [Source:HGNC Symbol;Acc:HGNC:6698]	0.957705		ENSG00000181444	ZNF467	zinc finger protein 467 [Source:HGNC Symbol;Acc:HGNC:23154]	0.873271
ENSG00000151914	DST	dystonin [Source:HGNC Symbol;Acc:HGNC:1090]	0.958995		ENSG00000137198	GMPR	guanosine monophosphate reductase [Source:HGNC Symbol;Acc:HGNC:4376]	0.874701
ENSG00000169432	SCN9A	sodium channel, voltage gated, type IX alpha subunit [Source:HGNC Symbol;Acc:HGNC:10597]	0.959475		ENSG00000110318	CEP126	centrosomal protein 126kDa [Source:HGNC Symbol;Acc:HGNC:29264]	0.876636
ENSG00000104970	KIR3DX1	killer cell immunoglobulin-like receptor, three domains, X1 [Source:HGNC Symbol;Acc:HGNC:25043]	0.96277		ENSG00000133106	EPSTI1	epithelial stromal interaction 1 (breast) [Source:HGNC Symbol;Acc:HGNC:16465]	0.877901
ENSG00000176845	METRNL	meteorin, glial cell differentiation regulator-like [Source:HGNC Symbol;Acc:HGNC:27584]	0.963473		ENSG00000142192	APP	amyloid beta (A4) precursor protein [Source:HGNC Symbol;Acc:HGNC:620]	0.878086
ENSG00000177469	PTRF	polymerase I and transcript release factor [Source:HGNC Symbol;Acc:HGNC:9688]	0.967743		ENSG00000077238	IL4R	interleukin 4 receptor [Source:HGNC Symbol;Acc:HGNC:6015]	0.879767
ENSG00000188313	PLSCR1	phospholipid scramblase 1 [Source:HGNC Symbol;Acc:HGNC:9092]	0.969591		ENSG00000136250	AOAH	acyloxyacyl hydrolase (neutrophil) [Source:HGNC Symbol;Acc:HGNC:548]	0.879799
ENSG00000136848	DAB2IP	DAB2 interacting protein [Source:HGNC Symbol;Acc:HGNC:17294]	0.971443		ENSG00000101160	CTSZ	cathepsin Z [Source:HGNC Symbol;Acc:HGNC:2547]	0.881352
ENSG00000154451	GBP5	guanylate binding protein 5 [Source:HGNC Symbol;Acc:HGNC:19895]	0.971888		ENSG00000184557	SOCS3	suppressor of cytokine signaling 3 [Source:HGNC Symbol;Acc:HGNC:19391]	0.883234
ENSG00000162437	RAVER2	ribonucleoprotein, PTB-binding 2 [Source:HGNC Symbol;Acc:HGNC:25577]	0.97779		ENSG00000168280	KIF5C	kinesin family member 5C [Source:HGNC Symbol;Acc:HGNC:6325]	0.883722
ENSG00000161249	DMKN	dermokine [Source:HGNC Symbol;Acc:HGNC:25063]	0.97968		ENSG00000154451	GBP5	guanylate binding protein 5 [Source:HGNC Symbol;Acc:HGNC:19895]	0.887593
ENSG00000144893	MED12L	mediator complex subunit 12-like [Source:HGNC Symbol;Acc:HGNC:16050]	0.981738		ENSG00000092068	SLC7A8	solute carrier family 7 (amino acid transporter light chain, L system), member 8 [Source:HGNC Symbol;Acc:HGNC:11066]	0.889567
ENSG00000186854	TRABD2A	TraB domain containing 2A [Source:HGNC Symbol;Acc:HGNC:27013]	0.98213		ENSG00000116285	ERRFI1	ERBB receptor feedback inhibitor 1 [Source:HGNC Symbol;Acc:HGNC:18185]	0.890261
ENSG00000168283	BMI1	BMI1 proto-oncogene, polycomb ring finger [Source:HGNC Symbol;Acc:HGNC:1066]	0.982576		ENSG00000253651	SOD1P3	superoxide dismutase 1, soluble pseudogene 3 [Source:HGNC Symbol;Acc:HGNC:45136]	0.891268
ENSG00000112378	PERP	PERP, TP53 apoptosis effector [Source:HGNC Symbol;Acc:HGNC:17637]	0.989206		ENSG00000142235	LMTK3	lemur tyrosine kinase 3 [Source:HGNC Symbol;Acc:HGNC:19295]	0.892101
ENSG00000143067	ZNF697	zinc finger protein 697 [Source:HGNC Symbol;Acc:HGNC:32034]	0.989892		ENSG00000198467	TPM2	tropomyosin 2 (beta) [Source:HGNC Symbol;Acc:HGNC:12011]	0.892506
ENSG00000123094	RASSF8	Ras association (RalGDS/AF-6) domain family (N-terminal) member 8 [Source:HGNC Symbol;Acc:HGNC:13232]	0.990642		ENSG00000148180	GSN	gelsolin [Source:HGNC Symbol;Acc:HGNC:4620]	0.894081
ENSG00000163412	EIF4E3	eukaryotic translation initiation factor 4E family member 3 [Source:HGNC Symbol;Acc:HGNC:31837]	0.991117		ENSG00000176945	MUC20	mucin 20, cell surface associated [Source:HGNC Symbol;Acc:HGNC:23282]	0.894524
ENSG00000182253	SYNM	synemin, intermediate filament protein [Source:HGNC Symbol;Acc:HGNC:24466]	0.991475		ENSG00000158373	HIST1H2BD	histone cluster 1, H2bd [Source:HGNC Symbol;Acc:HGNC:4747]	0.895509
ENSG00000079931	MOXD1	monooxygenase, DBH-like 1 [Source:HGNC Symbol;Acc:HGNC:21063]	0.999486		ENSG00000077984	CST7	cystatin F (leukocystatin) [Source:HGNC Symbol;Acc:HGNC:2479]	0.896088
ENSG00000153094	BCL2L11	BCL2-like 11 (apoptosis facilitator) [Source:HGNC Symbol;Acc:HGNC:994]	1.0005		ENSG00000162817	C1orf115	chromosome 1 open reading frame 115 [Source:HGNC Symbol;Acc:HGNC:25873]	0.896896
ENSG00000142949	PTPRF	protein tyrosine phosphatase, receptor type, F [Source:HGNC Symbol;Acc:HGNC:9670]	1.00503		ENSG00000111186	WNT5B	wingless-type MMTV integration site family, member 5B [Source:HGNC Symbol;Acc:HGNC:16265]	0.897617
ENSG00000166444	ST5	suppression of tumorigenicity 5 [Source:HGNC Symbol;Acc:HGNC:11350]	1.00788		ENSG00000170004	CHD3	chromodomain helicase DNA binding protein 3 [Source:HGNC Symbol;Acc:HGNC:1918]	0.903815
ENSG00000133101	CCNA1	cyclin A1 [Source:HGNC Symbol;Acc:HGNC:1577]	1.00804		ENSG00000175899	A2M	alpha-2-macroglobulin [Source:HGNC Symbol;Acc:HGNC:7]	0.903947
ENSG00000100504	PYGL	phosphorylase, glycogen, liver [Source:HGNC Symbol;Acc:HGNC:9725]	1.01297		ENSG00000104341	LAPTM4B	lysosomal protein transmembrane 4 beta [Source:HGNC Symbol;Acc:HGNC:13646]	0.904802
ENSG00000137941	TTLL7	tubulin tyrosine ligase-like family member 7 [Source:HGNC Symbol;Acc:HGNC:26242]	1.01998		ENSG00000104970	KIR3DX1	killer cell immunoglobulin-like receptor, three domains, X1 [Source:HGNC Symbol;Acc:HGNC:25043]	0.905945
ENSG00000136634	IL10	interleukin 10 [Source:HGNC Symbol;Acc:HGNC:5962]	1.02121		ENSG00000180596	HIST1H2BC	histone cluster 1, H2bc [Source:HGNC Symbol;Acc:HGNC:4757]	0.90969
ENSG00000085563	ABCB1	ATP-binding cassette, sub-family B (MDR/TAP), member 1 [Source:HGNC Symbol;Acc:HGNC:40]	1.02294		ENSG00000135678	CPM	carboxypeptidase M [Source:HGNC Symbol;Acc:HGNC:2311]	0.910465
ENSG00000071575	TRIB2	tribbles pseudokinase 2 [Source:HGNC Symbol;Acc:HGNC:30809]	1.0293		ENSG00000144476	ACKR3	atypical chemokine receptor 3 [Source:HGNC Symbol;Acc:HGNC:23692]	0.910825
ENSG00000141576	RNF157	ring finger protein 157 [Source:HGNC Symbol;Acc:HGNC:29402]	1.03952		ENSG00000172264	MACROD2	MACRO domain containing 2 [Source:HGNC Symbol;Acc:HGNC:16126]	0.914426
ENSG00000185477	GPRIN3	GPRIN family member 3 [Source:HGNC Symbol;Acc:HGNC:27733]	1.04918		ENSG00000111490	TBC1D30	TBC1 domain family, member 30 [Source:HGNC Symbol;Acc:HGNC:29164]	0.91458
ENSG00000118200	CAMSAP2	calmodulin regulated spectrin-associated protein family, member 2 [Source:HGNC Symbol;Acc:HGNC:29188]	1.05086		ENSG00000137642	SORL1	sortilin-related receptor, L(DLR class) A repeats containing [Source:HGNC Symbol;Acc:HGNC:11185]	0.914853
ENSG00000114315	HES1	hes family bHLH transcription factor 1 [Source:HGNC Symbol;Acc:HGNC:5192]	1.05174		ENSG00000165626	BEND7	BEN domain containing 7 [Source:HGNC Symbol;Acc:HGNC:23514]	0.916196
ENSG00000157570	TSPAN18	tetraspanin 18 [Source:HGNC Symbol;Acc:HGNC:20660]	1.05286		ENSG00000221869	CEBPD	CCAAT/enhancer binding protein (C/EBP), delta [Source:HGNC Symbol;Acc:HGNC:1835]	0.917353
ENSG00000105971	CAV2	caveolin 2 [Source:HGNC Symbol;Acc:HGNC:1528]	1.05429		ENSG00000198948	MFAP3L	microfibrillar-associated protein 3-like [Source:HGNC Symbol;Acc:HGNC:29083]	0.917561
ENSG00000186481	ANKRD20A5P	ankyrin repeat domain 20 family, member A5, pseudogene [Source:HGNC Symbol;Acc:HGNC:33833]	1.05432		ENSG00000154874	CCDC144B	coiled-coil domain containing 144B (pseudogene) [Source:HGNC Symbol;Acc:HGNC:26704]	0.917804
ENSG00000166963	MAP1A	microtubule-associated protein 1A [Source:HGNC Symbol;Acc:HGNC:6835]	1.05462		ENSG00000161249	DMKN	dermokine [Source:HGNC Symbol;Acc:HGNC:25063]	0.91982
ENSG00000135077	HAVCR2	hepatitis A virus cellular receptor 2 [Source:HGNC Symbol;Acc:HGNC:18437]	1.06085		ENSG00000214814	FER1L6	fer-1-like family member 6 [Source:HGNC Symbol;Acc:HGNC:28065]	0.919871
ENSG00000152952	PLOD2	procollagen-lysine, 2-oxoglutarate 5-dioxygenase 2 [Source:HGNC Symbol;Acc:HGNC:9082]	1.06111		ENSG00000230453	ANKRD18B	ankyrin repeat domain 18B [Source:HGNC Symbol;Acc:HGNC:23644]	0.920038
ENSG00000181458	TMEM45A	transmembrane protein 45A [Source:HGNC Symbol;Acc:HGNC:25480]	1.0636		ENSG00000113721	PDGFRB	platelet-derived growth factor receptor, beta polypeptide [Source:HGNC Symbol;Acc:HGNC:8804]	0.920171
ENSG00000179938	GOLGA8J	golgin A8 family, member J [Source:HGNC Symbol;Acc:HGNC:38650]	1.06551		ENSG00000135373	EHF	ets homologous factor [Source:HGNC Symbol;Acc:HGNC:3246]	0.921502
ENSG00000133321	RARRES3	retinoic acid receptor responder (tazarotene induced) 3 [Source:HGNC Symbol;Acc:HGNC:9869]	1.06684		ENSG00000118495	PLAGL1	pleiomorphic adenoma gene-like 1 [Source:HGNC Symbol;Acc:HGNC:9046]	0.922838
ENSG00000111186	WNT5B	wingless-type MMTV integration site family, member 5B [Source:HGNC Symbol;Acc:HGNC:16265]	1.06957		ENSG00000133121	STARD13	StAR-related lipid transfer (START) domain containing 13 [Source:HGNC Symbol;Acc:HGNC:19164]	0.923881
ENSG00000136943	CTSV	cathepsin V [Source:HGNC Symbol;Acc:HGNC:2538]	1.07012		ENSG00000158481	CD1C	CD1c molecule [Source:HGNC Symbol;Acc:HGNC:1636]	0.924683
ENSG00000138166	DUSP5	dual specificity phosphatase 5 [Source:HGNC Symbol;Acc:HGNC:3071]	1.07034		ENSG00000126217	MCF2L	MCF,2 cell line derived transforming sequence-like [Source:HGNC Symbol;Acc:HGNC:14576]	0.924762
ENSG00000111261	MANSC1	MANSC domain containing 1 [Source:HGNC Symbol;Acc:HGNC:25505]	1.07504		ENSG00000182253	SYNM	synemin, intermediate filament protein [Source:HGNC Symbol;Acc:HGNC:24466]	0.927307
ENSG00000198682	PAPSS2	3'-phosphoadenosine 5'-phosphosulfate synthase 2 [Source:HGNC Symbol;Acc:HGNC:8604]	1.07747		ENSG00000188816	HMX2	H6 family homeobox 2 [Source:HGNC Symbol;Acc:HGNC:5018]	0.927428
ENSG00000004468	CD38	CD38 molecule [Source:HGNC Symbol;Acc:HGNC:1667]	1.07813		ENSG00000162889	MAPKAPK2	mitogen-activated protein kinase-activated protein kinase 2 [Source:HGNC Symbol;Acc:HGNC:6887]	0.927521
ENSG00000135114	OASL	2'-5'-oligoadenylate synthetase-like [Source:HGNC Symbol;Acc:HGNC:8090]	1.07933		ENSG00000115415	STAT1	signal transducer and activator of transcription 1, 91kDa [Source:HGNC Symbol;Acc:HGNC:11362]	0.927835
ENSG00000167851	CD300A	CD300a molecule [Source:HGNC Symbol;Acc:HGNC:19319]	1.08108		ENSG00000162931	TRIM17	tripartite motif containing 17 [Source:HGNC Symbol;Acc:HGNC:13430]	0.928974
ENSG00000116985	BMP8B	bone morphogenetic protein 8b [Source:HGNC Symbol;Acc:HGNC:1075]	1.09141		ENSG00000100453	GZMB	granzyme B (granzyme 2, cytotoxic T-lymphocyte-associated serine esterase 1) [Source:HGNC Symbol;Acc:HGNC:4709]	0.929726
ENSG00000125869	LAMP5	lysosomal-associated membrane protein family, member 5 [Source:HGNC Symbol;Acc:HGNC:16097]	1.0996		ENSG00000189060	H1F0	H1 histone family, member 0 [Source:HGNC Symbol;Acc:HGNC:4714]	0.932218
ENSG00000188373	C10orf99	chromosome 10 open reading frame 99 [Source:HGNC Symbol;Acc:HGNC:31428]	1.10229		ENSG00000265929	MIR5195	microRNA 5195 [Source:HGNC Symbol;Acc:HGNC:43526]	0.936009
ENSG00000120756	PLS1	plastin 1 [Source:HGNC Symbol;Acc:HGNC:9090]	1.10301		ENSG00000089692	LAG3	lymphocyte-activation gene 3 [Source:HGNC Symbol;Acc:HGNC:6476]	0.938238
ENSG00000139112	GABARAPL1	GABA(A) receptor-associated protein like 1 [Source:HGNC Symbol;Acc:HGNC:4068]	1.10559		ENSG00000146938	NLGN4X	neuroligin 4, X-linked [Source:HGNC Symbol;Acc:HGNC:14287]	0.939191
ENSG00000174792	C4orf26	chromosome 4 open reading frame 26 [Source:HGNC Symbol;Acc:HGNC:26300]	1.11053		ENSG00000110237	ARHGEF17	Rho guanine nucleotide exchange factor (GEF) 17 [Source:HGNC Symbol;Acc:HGNC:21726]	0.94041
ENSG00000112379	ARFGEF3	ARFGEF family member 3 [Source:HGNC Symbol;Acc:HGNC:21213]	1.11179		ENSG00000155792	DEPTOR	DEP domain containing MTOR-interacting protein [Source:HGNC Symbol;Acc:HGNC:22953]	0.942958
ENSG00000133816	MICAL2	microtubule associated monooxygenase, calponin and LIM domain containing 2 [Source:HGNC Symbol;Acc:HGNC:24693]	1.11329		ENSG00000133878	DUSP26	dual specificity phosphatase 26 (putative) [Source:HGNC Symbol;Acc:HGNC:28161]	0.945244
ENSG00000184232	OAF	out at first homolog [Source:HGNC Symbol;Acc:HGNC:28752]	1.11894		ENSG00000117519	CNN3	calponin 3, acidic [Source:HGNC Symbol;Acc:HGNC:2157]	0.945758
ENSG00000109787	KLF3	Kruppel-like factor 3 (basic) [Source:HGNC Symbol;Acc:HGNC:16516]	1.1231		ENSG00000188596	CFAP54	cilia and flagella associated 54 [Source:HGNC Symbol;Acc:HGNC:26456]	0.947173
ENSG00000119547	ONECUT2	one cut homeobox 2 [Source:HGNC Symbol;Acc:HGNC:8139]	1.12556		ENSG00000106025	TSPAN12	tetraspanin 12 [Source:HGNC Symbol;Acc:HGNC:21641]	0.950951
ENSG00000139318	DUSP6	dual specificity phosphatase 6 [Source:HGNC Symbol;Acc:HGNC:3072]	1.12703		ENSG00000180573	HIST1H2AC	histone cluster 1, H2ac [Source:HGNC Symbol;Acc:HGNC:4733]	0.952212
ENSG00000115355	CCDC88A	coiled-coil domain containing 88A [Source:HGNC Symbol;Acc:HGNC:25523]	1.12838		ENSG00000105976	MET	MET proto-oncogene, receptor tyrosine kinase [Source:HGNC Symbol;Acc:HGNC:7029]	0.95275
ENSG00000249931	GOLGA8K	golgin A8 family, member K [Source:HGNC Symbol;Acc:HGNC:38652]	1.13072		ENSG00000261739	GOLGA8S	golgin A8 family, member S [Source:HGNC Symbol;Acc:HGNC:44409]	0.952783
ENSG00000155926	SLA	Src-like-adaptor [Source:HGNC Symbol;Acc:HGNC:10902]	1.1373		ENSG00000205189	ZBTB10	zinc finger and BTB domain containing 10 [Source:HGNC Symbol;Acc:HGNC:30953]	0.956069
ENSG00000121807	CCR2	chemokine (C-C motif) receptor 2 [Source:HGNC Symbol;Acc:HGNC:1603]	1.14531		ENSG00000064225	ST3GAL6	ST3 beta-galactoside alpha-2,3-sialyltransferase 6 [Source:HGNC Symbol;Acc:HGNC:18080]	0.957697
ENSG00000110841	PPFIBP1	PTPRF interacting protein, binding protein 1 (liprin beta 1) [Source:HGNC Symbol;Acc:HGNC:9249]	1.14948		ENSG00000102804	TSC22D1	TSC22 domain family, member 1 [Source:HGNC Symbol;Acc:HGNC:16826]	0.960557
ENSG00000121743	GJA3	gap junction protein, alpha 3, 46kDa [Source:HGNC Symbol;Acc:HGNC:4277]	1.1529		ENSG00000165801	ARHGEF40	Rho guanine nucleotide exchange factor (GEF) 40 [Source:HGNC Symbol;Acc:HGNC:25516]	0.963228
ENSG00000261247	GOLGA8T	golgin A8 family, member T [Source:HGNC Symbol;Acc:HGNC:44410]	1.15676		ENSG00000115380	EFEMP1	EGF containing fibulin-like extracellular matrix protein 1 [Source:HGNC Symbol;Acc:HGNC:3218]	0.966427
ENSG00000072110	ACTN1	actinin, alpha 1 [Source:HGNC Symbol;Acc:HGNC:163]	1.1584		ENSG00000118322	ATP10B	ATPase, class V, type 10B [Source:HGNC Symbol;Acc:HGNC:13543]	0.966922
ENSG00000188816	HMX2	H6 family homeobox 2 [Source:HGNC Symbol;Acc:HGNC:5018]	1.16064		ENSG00000151914	DST	dystonin [Source:HGNC Symbol;Acc:HGNC:1090]	0.968832
ENSG00000171444	MCC	mutated in colorectal cancers [Source:HGNC Symbol;Acc:HGNC:6935]	1.18674		ENSG00000196372	ASB13	ankyrin repeat and SOCS box containing 13 [Source:HGNC Symbol;Acc:HGNC:19765]	0.970084
ENSG00000114541	FRMD4B	FERM domain containing 4B [Source:HGNC Symbol;Acc:HGNC:24886]	1.18968		ENSG00000165795	NDRG2	NDRG family member 2 [Source:HGNC Symbol;Acc:HGNC:14460]	0.970481
ENSG00000165409	TSHR	thyroid stimulating hormone receptor [Source:HGNC Symbol;Acc:HGNC:12373]	1.191		ENSG00000162738	VANGL2	VANGL planar cell polarity protein 2 [Source:HGNC Symbol;Acc:HGNC:15511]	0.973525
ENSG00000141655	TNFRSF11A	tumor necrosis factor receptor superfamily, member 11a, NFKB activator [Source:HGNC Symbol;Acc:HGNC:11908]	1.20826		ENSG00000133063	CHIT1	chitinase 1 (chitotriosidase) [Source:HGNC Symbol;Acc:HGNC:1936]	0.973531
ENSG00000171631	P2RY6	pyrimidinergic receptor P2Y, G-protein coupled, 6 [Source:HGNC Symbol;Acc:HGNC:8543]	1.21274		ENSG00000101439	CST3	cystatin C [Source:HGNC Symbol;Acc:HGNC:2475]	0.974524
ENSG00000112276	BVES	blood vessel epicardial substance [Source:HGNC Symbol;Acc:HGNC:1152]	1.21705		ENSG00000163453	IGFBP7	insulin-like growth factor binding protein 7 [Source:HGNC Symbol;Acc:HGNC:5476]	0.976645
ENSG00000135503	ACVR1B	activin A receptor, type IB [Source:HGNC Symbol;Acc:HGNC:172]	1.23034		ENSG00000187837	HIST1H1C	histone cluster 1, H1c [Source:HGNC Symbol;Acc:HGNC:4716]	0.976888
ENSG00000102024	PLS3	plastin 3 [Source:HGNC Symbol;Acc:HGNC:9091]	1.23123		ENSG00000131724	IL13RA1	interleukin 13 receptor, alpha 1 [Source:HGNC Symbol;Acc:HGNC:5974]	0.977244
ENSG00000128512	DOCK4	dedicator of cytokinesis 4 [Source:HGNC Symbol;Acc:HGNC:19192]	1.24252		ENSG00000177707	PVRL3	poliovirus receptor-related 3 [Source:HGNC Symbol;Acc:HGNC:17664]	0.981358
ENSG00000109255	NMU	neuromedin U [Source:HGNC Symbol;Acc:HGNC:7859]	1.24802		ENSG00000177426	TGIF1	TGFB-induced factor homeobox 1 [Source:HGNC Symbol;Acc:HGNC:11776]	0.981549
ENSG00000120885	CLU	clusterin [Source:HGNC Symbol;Acc:HGNC:2095]	1.2485		ENSG00000166016	ABTB2	ankyrin repeat and BTB (POZ) domain containing 2 [Source:HGNC Symbol;Acc:HGNC:23842]	0.981629
ENSG00000116574	RHOU	ras homolog family member U [Source:HGNC Symbol;Acc:HGNC:17794]	1.25546		ENSG00000112303	VNN2	vanin 2 [Source:HGNC Symbol;Acc:HGNC:12706]	0.985596
ENSG00000188859	FAM78B	family with sequence similarity 78, member B [Source:HGNC Symbol;Acc:HGNC:13495]	1.25893		ENSG00000120217	CD274	CD274 molecule [Source:HGNC Symbol;Acc:HGNC:17635]	0.985775
ENSG00000127074	RGS13	regulator of G-protein signaling 13 [Source:HGNC Symbol;Acc:HGNC:9995]	1.25924		ENSG00000132357	CARD6	caspase recruitment domain family, member 6 [Source:HGNC Symbol;Acc:HGNC:16394]	0.987423
ENSG00000022267	FHL1	four and a half LIM domains 1 [Source:HGNC Symbol;Acc:HGNC:3702]	1.26551		ENSG00000153250	RBMS1	RNA binding motif, single stranded interacting protein 1 [Source:HGNC Symbol;Acc:HGNC:9907]	0.988491
ENSG00000137460	FHDC1	FH2 domain containing 1 [Source:HGNC Symbol;Acc:HGNC:29363]	1.26676		ENSG00000114790	ARHGEF26	Rho guanine nucleotide exchange factor (GEF) 26 [Source:HGNC Symbol;Acc:HGNC:24490]	0.989735
ENSG00000116675	DNAJC6	DnaJ (Hsp40) homolog, subfamily C, member 6 [Source:HGNC Symbol;Acc:HGNC:15469]	1.26818		ENSG00000243323	PTPRVP	protein tyrosine phosphatase, receptor type, V, pseudogene [Source:HGNC Symbol;Acc:HGNC:13421]	0.990137
ENSG00000130768	SMPDL3B	sphingomyelin phosphodiesterase, acid-like 3B [Source:HGNC Symbol;Acc:HGNC:21416]	1.27615		ENSG00000164050	PLXNB1	plexin B1 [Source:HGNC Symbol;Acc:HGNC:9103]	0.991699
ENSG00000134853	PDGFRA	platelet-derived growth factor receptor, alpha polypeptide [Source:HGNC Symbol;Acc:HGNC:8803]	1.27693		ENSG00000245164	LINC00861	long intergenic non-protein coding RNA 861 [Source:HGNC Symbol;Acc:HGNC:45133]	0.992389
ENSG00000168779	SHOX2	short stature homeobox 2 [Source:HGNC Symbol;Acc:HGNC:10854]	1.28834		ENSG00000266714	MYO15B	myosin XVB [Source:HGNC Symbol;Acc:HGNC:14083]	0.994699
ENSG00000164120	HPGD	hydroxyprostaglandin dehydrogenase 15-(NAD) [Source:HGNC Symbol;Acc:HGNC:5154]	1.2959		ENSG00000162946	DISC1	disrupted in schizophrenia 1 [Source:HGNC Symbol;Acc:HGNC:2888]	0.995141
ENSG00000167306	MYO5B	myosin VB [Source:HGNC Symbol;Acc:HGNC:7603]	1.31035		ENSG00000154380	ENAH	enabled homolog (Drosophila) [Source:HGNC Symbol;Acc:HGNC:18271]	0.995521
ENSG00000188596	CFAP54	cilia and flagella associated 54 [Source:HGNC Symbol;Acc:HGNC:26456]	1.31644		ENSG00000139679	LPAR6	lysophosphatidic acid receptor 6 [Source:HGNC Symbol;Acc:HGNC:15520]	0.996082
ENSG00000198734	F5	coagulation factor V (proaccelerin, labile factor) [Source:HGNC Symbol;Acc:HGNC:3542]	1.32805		ENSG00000113140	SPARC	secreted protein, acidic, cysteine-rich (osteonectin) [Source:HGNC Symbol;Acc:HGNC:11219]	0.996139
ENSG00000125384	PTGER2	prostaglandin E receptor 2 (subtype EP2), 53kDa [Source:HGNC Symbol;Acc:HGNC:9594]	1.33856		ENSG00000121858	TNFSF10	tumor necrosis factor (ligand) superfamily, member 10 [Source:HGNC Symbol;Acc:HGNC:11925]	0.998133
ENSG00000105976	MET	MET proto-oncogene, receptor tyrosine kinase [Source:HGNC Symbol;Acc:HGNC:7029]	1.33916		ENSG00000170160	CCDC144A	coiled-coil domain containing 144A [Source:HGNC Symbol;Acc:HGNC:29072]	1.00085
ENSG00000261787	TCF24	transcription factor 24 [Source:HGNC Symbol;Acc:HGNC:32275]	1.33958		ENSG00000112276	BVES	blood vessel epicardial substance [Source:HGNC Symbol;Acc:HGNC:1152]	1.00107
ENSG00000088826	SMOX	spermine oxidase [Source:HGNC Symbol;Acc:HGNC:15862]	1.34505		ENSG00000188282	RUFY4	RUN and FYVE domain containing 4 [Source:HGNC Symbol;Acc:HGNC:24804]	1.00518
ENSG00000164483	SAMD3	sterile alpha motif domain containing 3 [Source:HGNC Symbol;Acc:HGNC:21574]	1.34962		ENSG00000092969	TGFB2	transforming growth factor, beta 2 [Source:HGNC Symbol;Acc:HGNC:11768]	1.00737
ENSG00000115414	FN1	fibronectin 1 [Source:HGNC Symbol;Acc:HGNC:3778]	1.3505		ENSG00000143776	CDC42BPA	CDC42 binding protein kinase alpha (DMPK-like) [Source:HGNC Symbol;Acc:HGNC:1737]	1.00889
ENSG00000148468	FAM171A1	family with sequence similarity 171, member A1 [Source:HGNC Symbol;Acc:HGNC:23522]	1.35166		ENSG00000106624	AEBP1	AE binding protein 1 [Source:HGNC Symbol;Acc:HGNC:303]	1.00959
ENSG00000163599	CTLA4	cytotoxic T-lymphocyte-associated protein 4 [Source:HGNC Symbol;Acc:HGNC:2505]	1.35203		ENSG00000133216	EPHB2	EPH receptor B2 [Source:HGNC Symbol;Acc:HGNC:3393]	1.00993
ENSG00000128641	MYO1B	myosin IB [Source:HGNC Symbol;Acc:HGNC:7596]	1.35452		ENSG00000105971	CAV2	caveolin 2 [Source:HGNC Symbol;Acc:HGNC:1528]	1.01051
ENSG00000139679	LPAR6	lysophosphatidic acid receptor 6 [Source:HGNC Symbol;Acc:HGNC:15520]	1.35501		ENSG00000172985	SH3RF3	SH3 domain containing ring finger 3 [Source:HGNC Symbol;Acc:HGNC:24699]	1.01679
ENSG00000138759	FRAS1	Fraser extracellular matrix complex subunit 1 [Source:HGNC Symbol;Acc:HGNC:19185]	1.37552		ENSG00000179841	AKAP5	A kinase (PRKA) anchor protein 5 [Source:HGNC Symbol;Acc:HGNC:375]	1.01892
ENSG00000184584	TMEM173	transmembrane protein 173 [Source:HGNC Symbol;Acc:HGNC:27962]	1.38259		ENSG00000187699	C2orf88	chromosome 2 open reading frame 88 [Source:HGNC Symbol;Acc:HGNC:28191]	1.02039
ENSG00000164171	ITGA2	integrin, alpha 2 (CD49B, alpha 2 subunit of VLA-2 receptor) [Source:HGNC Symbol;Acc:HGNC:6137]	1.39873		ENSG00000101493	ZNF516	zinc finger protein 516 [Source:HGNC Symbol;Acc:HGNC:28990]	1.02097
ENSG00000186369	LINC00643	long intergenic non-protein coding RNA 643 [Source:HGNC Symbol;Acc:HGNC:44296]	1.4008		ENSG00000096696	DSP	desmoplakin [Source:HGNC Symbol;Acc:HGNC:3052]	1.02168
ENSG00000170011	MYRIP	myosin VIIA and Rab interacting protein [Source:HGNC Symbol;Acc:HGNC:19156]	1.41654		ENSG00000154898	CCDC144CP	coiled-coil domain containing 144C, pseudogene [Source:HGNC Symbol;Acc:HGNC:29073]	1.022
ENSG00000165474	GJB2	gap junction protein, beta 2, 26kDa [Source:HGNC Symbol;Acc:HGNC:4284]	1.41803		ENSG00000022267	FHL1	four and a half LIM domains 1 [Source:HGNC Symbol;Acc:HGNC:3702]	1.02327
ENSG00000038427	VCAN	versican [Source:HGNC Symbol;Acc:HGNC:2464]	1.42657		ENSG00000134326	CMPK2	cytidine monophosphate (UMP-CMP) kinase 2, mitochondrial [Source:HGNC Symbol;Acc:HGNC:27015]	1.02388
ENSG00000159164	SV2A	synaptic vesicle glycoprotein 2A [Source:HGNC Symbol;Acc:HGNC:20566]	1.4506		ENSG00000135631	RAB11FIP5	RAB11 family interacting protein 5 (class I) [Source:HGNC Symbol;Acc:HGNC:24845]	1.02447
ENSG00000143889	HNRNPLL	heterogeneous nuclear ribonucleoprotein L-like [Source:HGNC Symbol;Acc:HGNC:25127]	1.4893		ENSG00000113758	DBN1	drebrin 1 [Source:HGNC Symbol;Acc:HGNC:2695]	1.02551
ENSG00000261739	GOLGA8S	golgin A8 family, member S [Source:HGNC Symbol;Acc:HGNC:44409]	1.49103		ENSG00000096093	EFHC1	EF-hand domain (C-terminal) containing 1 [Source:HGNC Symbol;Acc:HGNC:16406]	1.02715
ENSG00000123689	G0S2	G0/G1 switch 2 [Source:HGNC Symbol;Acc:HGNC:30229]	1.49155		ENSG00000167306	MYO5B	myosin VB [Source:HGNC Symbol;Acc:HGNC:7603]	1.03202
ENSG00000136960	ENPP2	ectonucleotide pyrophosphatase/phosphodiesterase 2 [Source:HGNC Symbol;Acc:HGNC:3357]	1.497		ENSG00000113269	RNF130	ring finger protein 130 [Source:HGNC Symbol;Acc:HGNC:18280]	1.03239
ENSG00000172985	SH3RF3	SH3 domain containing ring finger 3 [Source:HGNC Symbol;Acc:HGNC:24699]	1.50037		ENSG00000176845	METRNL	meteorin, glial cell differentiation regulator-like [Source:HGNC Symbol;Acc:HGNC:27584]	1.03278
ENSG00000143878	RHOB	ras homolog family member B [Source:HGNC Symbol;Acc:HGNC:668]	1.52312		ENSG00000158406	HIST1H4H	histone cluster 1, H4h [Source:HGNC Symbol;Acc:HGNC:4788]	1.03373
ENSG00000106034	CPED1	cadherin-like and PC-esterase domain containing 1 [Source:HGNC Symbol;Acc:HGNC:26159]	1.52834		ENSG00000128573	FOXP2	forkhead box P2 [Source:HGNC Symbol;Acc:HGNC:13875]	1.03438
ENSG00000166923	GREM1	gremlin 1, DAN family BMP antagonist [Source:HGNC Symbol;Acc:HGNC:2001]	1.56651		ENSG00000169435	RASSF6	Ras association (RalGDS/AF-6) domain family member 6 [Source:HGNC Symbol;Acc:HGNC:20796]	1.03711
ENSG00000107104	KANK1	KN motif and ankyrin repeat domains 1 [Source:HGNC Symbol;Acc:HGNC:19309]	1.57457		ENSG00000148926	ADM	adrenomedullin [Source:HGNC Symbol;Acc:HGNC:259]	1.04557
ENSG00000100427	MLC1	megalencephalic leukoencephalopathy with subcortical cysts 1 [Source:HGNC Symbol;Acc:HGNC:17082]	1.62243		ENSG00000144712	CAND2	cullin-associated and neddylation-dissociated 2 (putative) [Source:HGNC Symbol;Acc:HGNC:30689]	1.04597
ENSG00000242265	PEG10	paternally expressed 10 [Source:HGNC Symbol;Acc:HGNC:14005]	1.62456		ENSG00000121743	GJA3	gap junction protein, alpha 3, 46kDa [Source:HGNC Symbol;Acc:HGNC:4277]	1.0479
ENSG00000121858	TNFSF10	tumor necrosis factor (ligand) superfamily, member 10 [Source:HGNC Symbol;Acc:HGNC:11925]	1.62749		ENSG00000158321	AUTS2	autism susceptibility candidate 2 [Source:HGNC Symbol;Acc:HGNC:14262]	1.04852
ENSG00000175899	A2M	alpha-2-macroglobulin [Source:HGNC Symbol;Acc:HGNC:7]	1.62889		ENSG00000163362	C1orf106	chromosome 1 open reading frame 106 [Source:HGNC Symbol;Acc:HGNC:25599]	1.05511
ENSG00000000971	CFH	complement factor H [Source:HGNC Symbol;Acc:HGNC:4883]	1.65443		ENSG00000126351	THRA	thyroid hormone receptor, alpha [Source:HGNC Symbol;Acc:HGNC:11796]	1.05743
ENSG00000186818	LILRB4	leukocyte immunoglobulin-like receptor, subfamily B (with TM and ITIM domains), member 4 [Source:HGNC Symbol;Acc:HGNC:6608]	1.71799		ENSG00000106366	SERPINE1	serpin peptidase inhibitor, clade E (nexin, plasminogen activator inhibitor type 1), member 1 [Source:HGNC Symbol;Acc:HGNC:8583]	1.06818
ENSG00000167613	LAIR1	leukocyte-associated immunoglobulin-like receptor 1 [Source:HGNC Symbol;Acc:HGNC:6477]	1.71819		ENSG00000259863	SH3RF3-AS1	SH3RF3 antisense RNA 1 [Source:HGNC Symbol;Acc:HGNC:44168]	1.06847
ENSG00000114455	HHLA2	HERV-H LTR-associating 2 [Source:HGNC Symbol;Acc:HGNC:4905]	1.72086		ENSG00000099954	CECR2	cat eye syndrome chromosome region, candidate 2 [Source:HGNC Symbol;Acc:HGNC:1840]	1.07208
ENSG00000129116	PALLD	palladin, cytoskeletal associated protein [Source:HGNC Symbol;Acc:HGNC:17068]	1.7262		ENSG00000144893	MED12L	mediator complex subunit 12-like [Source:HGNC Symbol;Acc:HGNC:16050]	1.07795
ENSG00000143891	GALM	galactose mutarotase (aldose 1-epimerase) [Source:HGNC Symbol;Acc:HGNC:24063]	1.74321		ENSG00000131067	GGT7	gamma-glutamyltransferase 7 [Source:HGNC Symbol;Acc:HGNC:4259]	1.07913
ENSG00000165029	ABCA1	ATP-binding cassette, sub-family A (ABC1), member 1 [Source:HGNC Symbol;Acc:HGNC:29]	1.74423		ENSG00000189058	APOD	apolipoprotein D [Source:HGNC Symbol;Acc:HGNC:612]	1.08439
ENSG00000168386	FILIP1L	filamin A interacting protein 1-like [Source:HGNC Symbol;Acc:HGNC:24589]	1.74984		ENSG00000120093	HOXB3	homeobox B3 [Source:HGNC Symbol;Acc:HGNC:5114]	1.08478
ENSG00000178573	MAF	v-maf avian musculoaponeurotic fibrosarcoma oncogene homolog [Source:HGNC Symbol;Acc:HGNC:6776]	1.76827		ENSG00000117472	TSPAN1	tetraspanin 1 [Source:HGNC Symbol;Acc:HGNC:20657]	1.08584
ENSG00000134531	EMP1	epithelial membrane protein 1 [Source:HGNC Symbol;Acc:HGNC:3333]	1.7696		ENSG00000110841	PPFIBP1	PTPRF interacting protein, binding protein 1 (liprin beta 1) [Source:HGNC Symbol;Acc:HGNC:9249]	1.08788
ENSG00000163629	PTPN13	protein tyrosine phosphatase, non-receptor type 13 (APO-1/CD95 (Fas)-associated phosphatase) [Source:HGNC Symbol;Acc:HGNC:9646]	1.81485		ENSG00000137801	THBS1	thrombospondin 1 [Source:HGNC Symbol;Acc:HGNC:11785]	1.08917
ENSG00000138119	MYOF	myoferlin [Source:HGNC Symbol;Acc:HGNC:3656]	1.83912		ENSG00000242600	MBL1P	mannose-binding lectin (protein A) 1, pseudogene [Source:HGNC Symbol;Acc:HGNC:6921]	1.09158
ENSG00000100336	APOL4	apolipoprotein L, 4 [Source:HGNC Symbol;Acc:HGNC:14867]	1.87805		ENSG00000168952	STXBP6	syntaxin binding protein 6 (amisyn) [Source:HGNC Symbol;Acc:HGNC:19666]	1.09234
ENSG00000113070	HBEGF	heparin-binding EGF-like growth factor [Source:HGNC Symbol;Acc:HGNC:3059]	2.01519		ENSG00000159164	SV2A	synaptic vesicle glycoprotein 2A [Source:HGNC Symbol;Acc:HGNC:20566]	1.09506
ENSG00000172348	RCAN2	regulator of calcineurin 2 [Source:HGNC Symbol;Acc:HGNC:3041]	2.05498		ENSG00000107719	PALD1	phosphatase domain containing, paladin 1 [Source:HGNC Symbol;Acc:HGNC:23530]	1.09652
ENSG00000186399	GOLGA8R	golgin A8 family, member R [Source:HGNC Symbol;Acc:HGNC:44407]	2.09191		ENSG00000186481	ANKRD20A5P	ankyrin repeat domain 20 family, member A5, pseudogene [Source:HGNC Symbol;Acc:HGNC:33833]	1.09736
ENSG00000232653	GOLGA8N	golgin A8 family, member N [Source:HGNC Symbol;Acc:HGNC:44405]	2.30231		ENSG00000119698	PPP4R4	protein phosphatase 4, regulatory subunit 4 [Source:HGNC Symbol;Acc:HGNC:23788]	1.09759
ENSG00000178115	GOLGA8Q	golgin A8 family, member Q [Source:HGNC Symbol;Acc:HGNC:44408]	2.30769		ENSG00000109654	TRIM2	tripartite motif containing 2 [Source:HGNC Symbol;Acc:HGNC:15974]	1.09819
ENSG00000206127	GOLGA8O	golgin A8 family, member O [Source:HGNC Symbol;Acc:HGNC:44406]	2.33668		ENSG00000134532	SOX5	SRY (sex determining region Y)-box 5 [Source:HGNC Symbol;Acc:HGNC:11201]	1.10131
ENSG00000180730	SHISA2	shisa family member 2 [Source:HGNC Symbol;Acc:HGNC:20366]	2.69375		ENSG00000095397	DFNB31	deafness, autosomal recessive 31 [Source:HGNC Symbol;Acc:HGNC:16361]	1.10325
ENSG00000132932	ATP8A2	ATPase, aminophospholipid transporter, class I, type 8A, member 2 [Source:HGNC Symbol;Acc:HGNC:13533]	2.70707		ENSG00000137501	SYTL2	synaptotagmin-like 2 [Source:HGNC Symbol;Acc:HGNC:15585]	1.10401
					ENSG00000158458	NRG2	neuregulin 2 [Source:HGNC Symbol;Acc:HGNC:7998]	1.10862
					ENSG00000169213	RAB3B	RAB3B, member RAS oncogene family [Source:HGNC Symbol;Acc:HGNC:9778]	1.11428
					ENSG00000112419	PHACTR2	phosphatase and actin regulator 2 [Source:HGNC Symbol;Acc:HGNC:20956]	1.11533
					ENSG00000077327	SPAG6	sperm associated antigen 6 [Source:HGNC Symbol;Acc:HGNC:11215]	1.11762
					ENSG00000168056	LTBP3	latent transforming growth factor beta binding protein 3 [Source:HGNC Symbol;Acc:HGNC:6716]	1.12406
					ENSG00000140443	IGF1R	insulin-like growth factor 1 receptor [Source:HGNC Symbol;Acc:HGNC:5465]	1.12692
					ENSG00000246695	RASSF8-AS1	RASSF8 atnisense RNA 1 [Source:HGNC Symbol;Acc:HGNC:48637]	1.1273
					ENSG00000162104	ADCY9	adenylate cyclase 9 [Source:HGNC Symbol;Acc:HGNC:240]	1.12799
					ENSG00000138759	FRAS1	Fraser extracellular matrix complex subunit 1 [Source:HGNC Symbol;Acc:HGNC:19185]	1.12999
					ENSG00000070087	PFN2	profilin 2 [Source:HGNC Symbol;Acc:HGNC:8882]	1.13139
					ENSG00000137941	TTLL7	tubulin tyrosine ligase-like family member 7 [Source:HGNC Symbol;Acc:HGNC:26242]	1.13456
					ENSG00000228314	CYP4F29P	cytochrome P450, family 4, subfamily F, polypeptide 29, pseudogene [Source:HGNC Symbol;Acc:HGNC:2647]	1.13769
					ENSG00000198083	KRTAP9-9	keratin associated protein 9-9 [Source:HGNC Symbol;Acc:HGNC:16773]	1.14301
					ENSG00000174080	CTSF	cathepsin F [Source:HGNC Symbol;Acc:HGNC:2531]	1.14423
					ENSG00000088367	EPB41L1	erythrocyte membrane protein band 4,1-like 1 [Source:HGNC Symbol;Acc:HGNC:3378]	1.14955
					ENSG00000123636	BAZ2B	bromodomain adjacent to zinc finger domain, 2B [Source:HGNC Symbol;Acc:HGNC:963]	1.14981
					ENSG00000070018	LRP6	low density lipoprotein receptor-related protein 6 [Source:HGNC Symbol;Acc:HGNC:6698]	1.15073
					ENSG00000163618	CADPS	Ca++-dependent secretion activator [Source:HGNC Symbol;Acc:HGNC:1426]	1.15949
					ENSG00000154856	APCDD1	adenomatosis polyposis coli down-regulated 1 [Source:HGNC Symbol;Acc:HGNC:15718]	1.16041
					ENSG00000104447	TRPS1	trichorhinophalangeal syndrome I [Source:HGNC Symbol;Acc:HGNC:12340]	1.16687
					ENSG00000189423	USP32P3	ubiquitin specific peptidase 32 pseudogene 3 [Source:HGNC Symbol;Acc:HGNC:43576]	1.16753
					ENSG00000111261	MANSC1	MANSC domain containing 1 [Source:HGNC Symbol;Acc:HGNC:25505]	1.16896
					ENSG00000035664	DAPK2	death-associated protein kinase 2 [Source:HGNC Symbol;Acc:HGNC:2675]	1.17221
					ENSG00000135919	SERPINE2	serpin peptidase inhibitor, clade E (nexin, plasminogen activator inhibitor type 1), member 2 [Source:HGNC Symbol;Acc:HGNC:8951]	1.17547
					ENSG00000129116	PALLD	palladin, cytoskeletal associated protein [Source:HGNC Symbol;Acc:HGNC:17068]	1.17941
					ENSG00000135046	ANXA1	annexin A1 [Source:HGNC Symbol;Acc:HGNC:533]	1.1798
					ENSG00000147234	FRMPD3	FERM and PDZ domain containing 3 [Source:HGNC Symbol;Acc:HGNC:29382]	1.18307
					ENSG00000158473	CD1D	CD1d molecule [Source:HGNC Symbol;Acc:HGNC:1637]	1.18711
					ENSG00000064763	FAR2	fatty acyl CoA reductase 2 [Source:HGNC Symbol;Acc:HGNC:25531]	1.19758
					ENSG00000174792	C4orf26	chromosome 4 open reading frame 26 [Source:HGNC Symbol;Acc:HGNC:26300]	1.20446
					ENSG00000138449	SLC40A1	solute carrier family 40 (iron-regulated transporter), member 1 [Source:HGNC Symbol;Acc:HGNC:10909]	1.20503
					ENSG00000170011	MYRIP	myosin VIIA and Rab interacting protein [Source:HGNC Symbol;Acc:HGNC:19156]	1.21303
					ENSG00000116717	GADD45A	growth arrest and DNA-damage-inducible, alpha [Source:HGNC Symbol;Acc:HGNC:4095]	1.21692
					ENSG00000167613	LAIR1	leukocyte-associated immunoglobulin-like receptor 1 [Source:HGNC Symbol;Acc:HGNC:6477]	1.2183
					ENSG00000135052	GOLM1	golgi membrane protein 1 [Source:HGNC Symbol;Acc:HGNC:15451]	1.22045
					ENSG00000135547	HEY2	hes-related family bHLH transcription factor with YRPW motif 2 [Source:HGNC Symbol;Acc:HGNC:4881]	1.22188
					ENSG00000259803	SLC22A31	solute carrier family 22, member 31 [Source:HGNC Symbol;Acc:HGNC:27091]	1.22541
					ENSG00000187210	GCNT1	glucosaminyl (N-acetyl) transferase 1, core 2 [Source:HGNC Symbol;Acc:HGNC:4203]	1.23457
					ENSG00000165914	TTC7B	tetratricopeptide repeat domain 7B [Source:HGNC Symbol;Acc:HGNC:19858]	1.23791
					ENSG00000162415	ZSWIM5	zinc finger, SWIM-type containing 5 [Source:HGNC Symbol;Acc:HGNC:29299]	1.24071
					ENSG00000149557	FEZ1	fasciculation and elongation protein zeta 1 (zygin I) [Source:HGNC Symbol;Acc:HGNC:3659]	1.24479
					ENSG00000180875	GREM2	gremlin 2, DAN family BMP antagonist [Source:HGNC Symbol;Acc:HGNC:17655]	1.24618
					ENSG00000184678	HIST2H2BE	histone cluster 2, H2be [Source:HGNC Symbol;Acc:HGNC:4760]	1.24719
					ENSG00000152128	TMEM163	transmembrane protein 163 [Source:HGNC Symbol;Acc:HGNC:25380]	1.25072
					ENSG00000103855	CD276	CD276 molecule [Source:HGNC Symbol;Acc:HGNC:19137]	1.26062
					ENSG00000205403	CFI	complement factor I [Source:HGNC Symbol;Acc:HGNC:5394]	1.26332
					ENSG00000064989	CALCRL	calcitonin receptor-like [Source:HGNC Symbol;Acc:HGNC:16709]	1.26461
					ENSG00000166086	JAM3	junctional adhesion molecule 3 [Source:HGNC Symbol;Acc:HGNC:15532]	1.27096
					ENSG00000165685	TMEM52B	transmembrane protein 52B [Source:HGNC Symbol;Acc:HGNC:26438]	1.27164
					ENSG00000136205	TNS3	tensin 3 [Source:HGNC Symbol;Acc:HGNC:21616]	1.29242
					ENSG00000111275	ALDH2	aldehyde dehydrogenase 2 family (mitochondrial) [Source:HGNC Symbol;Acc:HGNC:404]	1.29699
					ENSG00000186399	GOLGA8R	golgin A8 family, member R [Source:HGNC Symbol;Acc:HGNC:44407]	1.30089
					ENSG00000178162	FAR2P2	fatty acyl CoA reductase 2 pseudogene 2 [Source:HGNC Symbol;Acc:HGNC:49279]	1.30388
					ENSG00000085563	ABCB1	ATP-binding cassette, sub-family B (MDR/TAP), member 1 [Source:HGNC Symbol;Acc:HGNC:40]	1.30556
					ENSG00000168772	CXXC4	CXXC finger protein 4 [Source:HGNC Symbol;Acc:HGNC:24593]	1.3068
					ENSG00000102265	TIMP1	TIMP metallopeptidase inhibitor 1 [Source:HGNC Symbol;Acc:HGNC:11820]	1.30932
					ENSG00000130222	GADD45G	growth arrest and DNA-damage-inducible, gamma [Source:HGNC Symbol;Acc:HGNC:4097]	1.32696
					ENSG00000132694	ARHGEF11	Rho guanine nucleotide exchange factor (GEF) 11 [Source:HGNC Symbol;Acc:HGNC:14580]	1.32726
					ENSG00000168283	BMI1	BMI1 proto-oncogene, polycomb ring finger [Source:HGNC Symbol;Acc:HGNC:1066]	1.32763
					ENSG00000204873	KRTAP9-3	keratin associated protein 9-3 [Source:HGNC Symbol;Acc:HGNC:16927]	1.3296
					ENSG00000167964	RAB26	RAB26, member RAS oncogene family [Source:HGNC Symbol;Acc:HGNC:14259]	1.33521
					ENSG00000185215	TNFAIP2	tumor necrosis factor, alpha-induced protein 2 [Source:HGNC Symbol;Acc:HGNC:11895]	1.33915
					ENSG00000127074	RGS13	regulator of G-protein signaling 13 [Source:HGNC Symbol;Acc:HGNC:9995]	1.34311
					ENSG00000132932	ATP8A2	ATPase, aminophospholipid transporter, class I, type 8A, member 2 [Source:HGNC Symbol;Acc:HGNC:13533]	1.3438
					ENSG00000123689	G0S2	G0/G1 switch 2 [Source:HGNC Symbol;Acc:HGNC:30229]	1.34886
					ENSG00000019991	HGF	hepatocyte growth factor (hepapoietin A; scatter factor) [Source:HGNC Symbol;Acc:HGNC:4893]	1.35639
					ENSG00000100320	RBFOX2	RNA binding protein, fox-1 homolog (C, elegans) 2 [Source:HGNC Symbol;Acc:HGNC:9906]	1.36132
					ENSG00000139926	FRMD6	FERM domain containing 6 [Source:HGNC Symbol;Acc:HGNC:19839]	1.36785
					ENSG00000185339	TCN2	transcobalamin II [Source:HGNC Symbol;Acc:HGNC:11653]	1.37295
					ENSG00000178115	GOLGA8Q	golgin A8 family, member Q [Source:HGNC Symbol;Acc:HGNC:44408]	1.37807
					ENSG00000117266	CDK18	cyclin-dependent kinase 18 [Source:HGNC Symbol;Acc:HGNC:8751]	1.37876
					ENSG00000130768	SMPDL3B	sphingomyelin phosphodiesterase, acid-like 3B [Source:HGNC Symbol;Acc:HGNC:21416]	1.37965
					ENSG00000075391	RASAL2	RAS protein activator like 2 [Source:HGNC Symbol;Acc:HGNC:9874]	1.39466
					ENSG00000232653	GOLGA8N	golgin A8 family, member N [Source:HGNC Symbol;Acc:HGNC:44405]	1.4093
					ENSG00000162437	RAVER2	ribonucleoprotein, PTB-binding 2 [Source:HGNC Symbol;Acc:HGNC:25577]	1.41205
					ENSG00000135503	ACVR1B	activin A receptor, type IB [Source:HGNC Symbol;Acc:HGNC:172]	1.41894
					ENSG00000154229	PRKCA	protein kinase C, alpha [Source:HGNC Symbol;Acc:HGNC:9393]	1.42034
					ENSG00000123384	LRP1	low density lipoprotein receptor-related protein 1 [Source:HGNC Symbol;Acc:HGNC:6692]	1.44195
					ENSG00000197565	COL4A6	collagen, type IV, alpha 6 [Source:HGNC Symbol;Acc:HGNC:2208]	1.45005
					ENSG00000136634	IL10	interleukin 10 [Source:HGNC Symbol;Acc:HGNC:5962]	1.45704
					ENSG00000163518	FCRL4	Fc receptor-like 4 [Source:HGNC Symbol;Acc:HGNC:18507]	1.48188
					ENSG00000206127	GOLGA8O	golgin A8 family, member O [Source:HGNC Symbol;Acc:HGNC:44406]	1.487
					ENSG00000188153	COL4A5	collagen, type IV, alpha 5 [Source:HGNC Symbol;Acc:HGNC:2207]	1.49093
					ENSG00000166825	ANPEP	alanyl (membrane) aminopeptidase [Source:HGNC Symbol;Acc:HGNC:500]	1.53292
					ENSG00000145335	SNCA	synuclein, alpha (non A4 component of amyloid precursor) [Source:HGNC Symbol;Acc:HGNC:11138]	1.56696
					ENSG00000006118	TMEM132A	transmembrane protein 132A [Source:HGNC Symbol;Acc:HGNC:31092]	1.56711
					ENSG00000162998	FRZB	frizzled-related protein [Source:HGNC Symbol;Acc:HGNC:3959]	1.58071
					ENSG00000115355	CCDC88A	coiled-coil domain containing 88A [Source:HGNC Symbol;Acc:HGNC:25523]	1.59145
					ENSG00000223609	HBD	hemoglobin, delta [Source:HGNC Symbol;Acc:HGNC:4829]	1.59852
					ENSG00000092096	SLC22A17	solute carrier family 22, member 17 [Source:HGNC Symbol;Acc:HGNC:23095]	1.59949
					ENSG00000182568	SATB1	SATB homeobox 1 [Source:HGNC Symbol;Acc:HGNC:10541]	1.61069
					ENSG00000172348	RCAN2	regulator of calcineurin 2 [Source:HGNC Symbol;Acc:HGNC:3041]	1.66381
					ENSG00000172020	GAP43	growth associated protein 43 [Source:HGNC Symbol;Acc:HGNC:4140]	1.6692
					ENSG00000196549	MME	membrane metallo-endopeptidase [Source:HGNC Symbol;Acc:HGNC:7154]	1.6729
					ENSG00000124374	PAIP2B	poly(A) binding protein interacting protein 2B [Source:HGNC Symbol;Acc:HGNC:29200]	1.6869
					ENSG00000165970	SLC6A5	solute carrier family 6 (neurotransmitter transporter), member 5 [Source:HGNC Symbol;Acc:HGNC:11051]	1.69046
					ENSG00000091428	RAPGEF4	Rap guanine nucleotide exchange factor (GEF) 4 [Source:HGNC Symbol;Acc:HGNC:16626]	1.69356
					ENSG00000088280	ASAP3	ArfGAP with SH3 domain, ankyrin repeat and PH domain 3 [Source:HGNC Symbol;Acc:HGNC:14987]	1.69712
					ENSG00000124882	EREG	epiregulin [Source:HGNC Symbol;Acc:HGNC:3443]	1.70002
					ENSG00000107742	SPOCK2	sparc/osteonectin, cwcv and kazal-like domains proteoglycan (testican) 2 [Source:HGNC Symbol;Acc:HGNC:13564]	1.71665
					ENSG00000163519	TRAT1	T cell receptor associated transmembrane adaptor 1 [Source:HGNC Symbol;Acc:HGNC:30698]	1.74298
					ENSG00000014257	ACPP	acid phosphatase, prostate [Source:HGNC Symbol;Acc:HGNC:125]	1.7488
					ENSG00000128641	MYO1B	myosin IB [Source:HGNC Symbol;Acc:HGNC:7596]	1.8042
					ENSG00000173578	XCR1	chemokine (C motif) receptor 1 [Source:HGNC Symbol;Acc:HGNC:1625]	1.80534
					ENSG00000186910	SERPINA11	serpin peptidase inhibitor, clade A (alpha-1 antiproteinase, antitrypsin), member 11 [Source:HGNC Symbol;Acc:HGNC:19193]	1.82728
					ENSG00000171631	P2RY6	pyrimidinergic receptor P2Y, G-protein coupled, 6 [Source:HGNC Symbol;Acc:HGNC:8543]	1.84723
					ENSG00000117318	ID3	inhibitor of DNA binding 3, dominant negative helix-loop-helix protein [Source:HGNC Symbol;Acc:HGNC:5362]	1.86297
					ENSG00000162654	GBP4	guanylate binding protein 4 [Source:HGNC Symbol;Acc:HGNC:20480]	1.87046
					ENSG00000010030	ETV7	ets variant 7 [Source:HGNC Symbol;Acc:HGNC:18160]	1.90774
					ENSG00000188175	HEPACAM2	HEPACAM family member 2 [Source:HGNC Symbol;Acc:HGNC:27364]	1.99218
					ENSG00000166923	GREM1	gremlin 1, DAN family BMP antagonist [Source:HGNC Symbol;Acc:HGNC:2001]	2.05397
					ENSG00000168779	SHOX2	short stature homeobox 2 [Source:HGNC Symbol;Acc:HGNC:10854]	2.12939
					ENSG00000110881	ASIC1	acid sensing (proton gated) ion channel 1 [Source:HGNC Symbol;Acc:HGNC:100]	2.16194
					ENSG00000171992	SYNPO	synaptopodin [Source:HGNC Symbol;Acc:HGNC:30672]	2.17074
					ENSG00000153071	DAB2	Dab, mitogen-responsive phosphoprotein, homolog 2 (Drosophila) [Source:HGNC Symbol;Acc:HGNC:2662]	2.25163
					ENSG00000152952	PLOD2	procollagen-lysine, 2-oxoglutarate 5-dioxygenase 2 [Source:HGNC Symbol;Acc:HGNC:9082]	2.28034
					ENSG00000164692	COL1A2	collagen, type I, alpha 2 [Source:HGNC Symbol;Acc:HGNC:2198]	2.42588
					ENSG00000168386	FILIP1L	filamin A interacting protein 1-like [Source:HGNC Symbol;Acc:HGNC:24589]	3.10172
