# Supplementary material for: EZH2 is overexpressed in transitional preplasmablasts and is involved in human plasma cell differentiation
Source: Leukemia. 2019 Feb 12;33(8):2047–60. doi: 10.1038/s41375-019-0392-1 (PMC6756037; doi:10.1038/s41375-019-0392-1)
Supplement: Supplementary file 12 — Supplementary Table S9 [file 41375_2019_392_MOESM12_ESM.xlsx]

## Sheet: Feuil1
Supplementaey Table S9 : H3K27me3-associated miRNAs vs EPZ-6438-repressed genes
H3K27me3-associated miRNA in prePB	H3K27me3-associated miRNA in PB		H3K27me3-associated miRNA in prePB	EPZ-6438-repressed genes in prePB and miRNA validated targets		H3K27me3-associated miRNA in prePB	EPZ-6438-repressed genes in PB and miRNA validated targets		H3K27me3-associated miRNA in PB	EPZ-6438-repressed genes in PB and miRNA validated targets
hsa-miR-1-1	hsa-miR-10B		hsa-miR-4304	AMZ1		hsa-miR-4464	ACTB		hsa-miR-4464	ACTB
hsa-miR-10A	hsa-miR-1179		hsa-miR-4692	AMZ1		hsa-miR-5698	ACTB		hsa-miR-4260	ACTB
hsa-miR-1180	hsa-miR-1203		hsa-miR-4673	AMZ1		hsa-miR-4260	ACTB		hsa-miR-4324	ACTB
hsa-miR-1243	hsa-miR-124-1		hsa-miR-4673	ARRDC2		hsa-miR-3973	ACTB		hsa-miR-5698	ACTB
hsa-miR-1244-1	hsa-miR-124-3		hsa-miR-4692	ARRDC2		hsa-miR-4282	ACTB		hsa-miR-4282	ACTB
hsa-miR-1247	hsa-miR-1244-2		hsa-miR-1200	BBC3		hsa-miR-1275	ACTB		hsa-miR-1275	ACTB
hsa-miR-1258	hsa-miR-1253		hsa-miR-4324	BBC3		hsa-miR-4324	ACTB		hsa-miR-326	ACTB
hsa-miR-126	hsa-miR-129-2		hsa-miR-3943	BBC3		hsa-miR-326	ACTB		hsa-miR-326	ACTG1
hsa-miR-1262	hsa-miR-135B		hsa-miR-4271	BBC3		hsa-miR-1200	ACTB		hsa-miR-3650	ACTG1
hsa-miR-1265	hsa-miR-139		hsa-miR-765	BBC3		hsa-miR-935	ACTG1		hsa-miR-935	ACTG1
hsa-miR-1287	hsa-miR-149		hsa-miR-3650	BCAS1		hsa-miR-326	ACTG1		hsa-miR-5092	ARL4C
hsa-miR-130A	hsa-miR-153-1		hsa-miR-3936	BCL11A		hsa-miR-3650	ACTG1		hsa-miR-4310	ARL4C
hsa-miR-152	hsa-miR-183		hsa-miR-5093	CARM1		hsa-miR-621	ACTG1		hsa-miR-4673	ARRDC2
hsa-miR-153-2	hsa-miR-1915		hsa-miR-421	CBX7		hsa-miR-559	AQP3		hsa-miR-3936	BCL11A
hsa-miR-181A2	hsa-miR-193A		hsa-miR-4270	CCL22		hsa-miR-4739	ARL4C		hsa-miR-4673	C9orf40
hsa-miR-1910	hsa-miR-196A1		hsa-miR-4478	CCL22		hsa-miR-5092	ARL4C		hsa-miR-5093	CBS
hsa-miR-199B	hsa-miR-196A2		hsa-miR-5190	CCL22		hsa-miR-4310	ARL4C		hsa-miR-4267	CBS
hsa-miR-210	hsa-miR-196B		hsa-miR-5698	CCL22		hsa-miR-4673	ARRDC2		hsa-miR-765	CBS
hsa-miR-2278	hsa-miR-212		hsa-miR-4294	CD82		hsa-miR-4692	ARRDC2		hsa-miR-575	CCNA2
hsa-miR-2355	hsa-miR-2276		hsa-miR-4301	CELSR3		hsa-miR-3936	BCL11A		hsa-miR-765	CCND3
hsa-miR-23B	hsa-miR-2277		hsa-miR-2052	CELSR3		hsa-miR-4673	C9orf40		hsa-miR-4270	CCND3
hsa-miR-2467	hsa-miR-3126		hsa-miR-559	CELSR3		hsa-miR-765	CBS		hsa-miR-575	CDC45
hsa-miR-3117	hsa-miR-3131		hsa-miR-3973	CELSR3		hsa-miR-4267	CBS		hsa-miR-4271	CDT1
hsa-miR-3152	hsa-miR-3132		hsa-miR-4279	CXCR5		hsa-miR-5093	CBS		hsa-miR-4279	CDT1
hsa-miR-3154	hsa-miR-3170		hsa-miR-4288	CYP1A1		hsa-miR-575	CCNA2		hsa-miR-4301	CELSR3
hsa-miR-3182	hsa-miR-3189		hsa-miR-4294	CYP1A1		hsa-miR-4270	CCND3		hsa-miR-2052	CELSR3
hsa-miR-3185	hsa-miR-3193		hsa-miR-429	CYP1A1		hsa-miR-765	CCND3		hsa-miR-4470	CENPH
hsa-miR-3186	hsa-miR-31		hsa-miR-4252	FNBP1		hsa-miR-4739	CCND3		hsa-miR-3646	CENPK
hsa-miR-339	hsa-miR-34B		hsa-miR-1275	FNBP1		hsa-miR-575	CDC45		hsa-miR-5698	CENPM
hsa-miR-3650	hsa-miR-3621		hsa-miR-4427	FNBP1		hsa-miR-4493	CDT1		hsa-miR-4468	CENPM
hsa-miR-378D1	hsa-miR-3646		hsa-miR-5698	FNBP1		hsa-miR-4279	CDT1		hsa-miR-4792	CENPM
hsa-miR-3922	hsa-miR-3649		hsa-miR-384	GAS7		hsa-miR-4271	CDT1		hsa-miR-4696	CHAF1B
hsa-miR-3941	hsa-miR-3663		hsa-miR-1253	HRK		hsa-miR-559	CELSR3		hsa-miR-3911	CHAF1B
hsa-miR-3943	hsa-miR-3675		hsa-miR-4288	HRK		hsa-miR-2052	CELSR3		hsa-miR-4252	CHAF1B
hsa-miR-4257	hsa-miR-3687-1		hsa-miR-1270	HRK		hsa-miR-3973	CELSR3		hsa-miR-3170	CHAF1B
hsa-miR-4266	hsa-miR-375		hsa-miR-3132	HRK		hsa-miR-4301	CELSR3		hsa-miR-4270	CIITA
hsa-miR-4279	hsa-miR-3910-2		hsa-miR-346	HRK		hsa-miR-4470	CENPH		hsa-miR-650	CIITA
hsa-miR-429	hsa-miR-4252		hsa-miR-4287	HRK		hsa-miR-3646	CENPK		hsa-miR-4480	CIT
hsa-miR-4306	hsa-miR-4254		hsa-miR-4270	KIFC2		hsa-miR-4478	CENPM		hsa-miR-3646	CIT
hsa-miR-4311	hsa-miR-4265		hsa-miR-3918	LDLRAD4		hsa-miR-4468	CENPM		hsa-miR-4499	CIT
hsa-miR-4437	hsa-miR-4281		hsa-miR-3973	LPAR2		hsa-miR-5698	CENPM		hsa-miR-4710	CLSPN
hsa-miR-4450	hsa-miR-4282		hsa-miR-4324	LPAR2		hsa-miR-4792	CENPM		hsa-miR-4503	CLSPN
hsa-miR-4478	hsa-miR-4321		hsa-miR-1200	LPAR2		hsa-miR-3941	CHAF1B		hsa-miR-4792	CLSPN
hsa-miR-4486	hsa-miR-4436A		hsa-miR-3918	LPAR2		hsa-miR-3170	CHAF1B		hsa-miR-650	CLSPN
hsa-miR-4488	hsa-miR-4474		hsa-miR-4486	LYZ		hsa-miR-3911	CHAF1B		hsa-miR-346	CNN2
hsa-miR-4497	hsa-miR-4480		hsa-miR-4325	MCOLN2		hsa-miR-4252	CHAF1B		hsa-miR-137	CNN2
hsa-miR-4634	hsa-miR-4509-1		hsa-miR-3196	MFI2		hsa-miR-4696	CHAF1B		hsa-miR-4265	CPT1A
hsa-miR-4652	hsa-miR-4668		hsa-miR-3936	MYL9		hsa-miR-650	CIITA		hsa-miR-4322	CPT1A
hsa-miR-4684	hsa-miR-4681		hsa-miR-4780	NKD2		hsa-miR-4270	CIITA		hsa-miR-5095	CPT1A
hsa-miR-4687	hsa-miR-4694		hsa-miR-4710	PAX5		hsa-miR-4257	CIITA		hsa-miR-4296	CPT1A
hsa-miR-4714	hsa-miR-4711		hsa-miR-1270	PAX5		hsa-miR-4739	CIITA		hsa-miR-1272	CPT1A
hsa-miR-4731	hsa-miR-4740		hsa-miR-4739	PAX5		hsa-miR-4499	CIT		hsa-miR-650	CYP51A1
hsa-miR-4744	hsa-miR-4757		hsa-miR-3714	PAX5		hsa-miR-3646	CIT		hsa-miR-3919	CYP51A1
hsa-miR-4777	hsa-miR-4783		hsa-miR-1203	PDE4C		hsa-miR-4480	CIT		hsa-miR-4310	DEK
hsa-miR-5006	hsa-miR-4785		hsa-miR-4320	PDE4C		hsa-miR-4429	CKS1B		hsa-miR-4299	DEK
hsa-miR-5092	hsa-miR-4787		hsa-miR-4794	PDE4C		hsa-miR-4478	CKS1B		hsa-miR-375	DEK
hsa-miR-5093	hsa-miR-4792		hsa-miR-4532	PDE4C		hsa-miR-4792	CLSPN		hsa-miR-4277	DEK
hsa-miR-548A1	hsa-miR-486-1		hsa-miR-4279	PDE4C		hsa-miR-4710	CLSPN		hsa-miR-3911	DHCR24
hsa-miR-548B	hsa-miR-488		hsa-miR-645	PDE4C		hsa-miR-650	CLSPN		hsa-miR-5093	DHCR24
hsa-miR-548F2	hsa-miR-5087		hsa-miR-4284	PDE4C		hsa-miR-137	CNN2		hsa-miR-595	DHCR24
hsa-miR-548G	hsa-miR-5091		hsa-miR-4267	PIKFYVE		hsa-miR-346	CNN2		hsa-miR-765	DNM2
hsa-miR-550A3	hsa-miR-548AC		hsa-miR-1257	REL		hsa-miR-4257	CNN2		hsa-miR-4282	E2F7
hsa-miR-551A	hsa-miR-548AP		hsa-miR-4729	REL		hsa-miR-5095	CPT1A		hsa-miR-4270	ELMSAN1
hsa-miR-569	hsa-miR-548H3		hsa-miR-3650	REL		hsa-miR-4296	CPT1A		hsa-miR-4282	ELMSAN1
hsa-miR-577	hsa-miR-548H4		hsa-miR-4532	RXRA		hsa-miR-4265	CPT1A		hsa-miR-3908	EOGT
hsa-miR-578	hsa-miR-548I4		hsa-miR-596	RXRA		hsa-miR-4284	CPT1A		hsa-miR-137	EOGT
hsa-miR-586	hsa-miR-5704		hsa-miR-623	SAMD1		hsa-miR-1272	CPT1A		hsa-miR-3646	ESCO2
hsa-miR-598	hsa-miR-585		hsa-miR-4739	SAMD10		hsa-miR-4417	CPT1A		hsa-miR-375	EXO1
hsa-miR-605	hsa-miR-591		hsa-miR-4696	SAMD10		hsa-miR-4493	CYP51A1		hsa-miR-5095	F2RL3
hsa-miR-614	hsa-miR-592		hsa-miR-3154	SAMD10		hsa-miR-4284	CYP51A1		hsa-miR-596	F2RL3
hsa-miR-617	hsa-miR-615		hsa-miR-5688	SCIMP		hsa-miR-650	CYP51A1		hsa-miR-4252	F2RL3
hsa-miR-642B	hsa-miR-663A		hsa-miR-4269	SIGLEC10		hsa-miR-4277	DEK		hsa-miR-326	FASN
hsa-miR-645	hsa-miR-9-1		hsa-miR-4788	SIGLEC10		hsa-miR-4310	DEK		hsa-miR-3182	FASN
hsa-miR-653	hsa-miR-9-3		hsa-miR-5095	SIGLEC10		hsa-miR-4273	DEK		hsa-miR-4314	FASN
hsa-miR-9-2	hsa-miR-1-1		hsa-miR-3941	TIGIT		hsa-miR-375	DEK		hsa-miR-5698	GINM1
hsa-miR-9-3	hsa-miR-100		hsa-miR-4306	TIGIT		hsa-miR-4299	DEK		hsa-miR-4252	GINM1
hsa-miR-920	hsa-miR-103B2		hsa-miR-3134	TIGIT		hsa-miR-4729	DEK		hsa-miR-3650	GINM1
hsa-miR-924	hsa-miR-1208		hsa-miR-4284	TNFRSF13B		hsa-miR-595	DHCR24		hsa-miR-1913	GINM1
hsa-miR-944	hsa-miR-124-2		hsa-miR-5095	TNFSF14		hsa-miR-711	DHCR24		hsa-miR-198	GINS2
hsa-miR-99B	hsa-miR-1246		hsa-miR-5698	TNFSF14		hsa-miR-3911	DHCR24		hsa-miR-4279	GINS2
hsa-miR-1200	hsa-miR-1250		hsa-miR-3650	TNFSF14		hsa-miR-5093	DHCR24		hsa-miR-4634	HJURP
hsa-miR-1228	hsa-miR-1257		hsa-miR-4309	TNFSF14		hsa-miR-765	DNM2		hsa-miR-298	HJURP
hsa-miR-1233-2	hsa-miR-1260A		hsa-miR-4480	TNFSF14		hsa-miR-711	DNM2		hsa-miR-5087	HMGCS1
hsa-miR-1260B	hsa-miR-1270		hsa-miR-4705	TNFSF14		hsa-miR-4282	E2F7		hsa-miR-4279	HMGCS1
hsa-miR-1266	hsa-miR-1272		hsa-miR-4284	TRAF4		hsa-miR-4282	ELMSAN1		hsa-miR-3154	ICOSLG
hsa-miR-1286	hsa-miR-1275		hsa-miR-3646	TTC39C		hsa-miR-4270	ELMSAN1		hsa-miR-375	ICOSLG
hsa-miR-1288	hsa-miR-1284		hsa-miR-4253	TTC39C		hsa-miR-4478	ELMSAN1		hsa-miR-765	ICOSLG
hsa-miR-1293	hsa-miR-1289-2		hsa-miR-4464	TTC39C		hsa-miR-3908	EOGT		hsa-miR-4792	ICOSLG
hsa-miR-1298	hsa-miR-129-1		hsa-miR-4729	ZNF331		hsa-miR-137	EOGT		hsa-miR-4500	ICOSLG
hsa-miR-137	hsa-miR-1301		hsa-miR-5688	ZNF354C		hsa-miR-944	EOGT		hsa-miR-618	ICOSLG
hsa-miR-143	hsa-miR-132		hsa-miR-3973	ZNF354C		hsa-miR-3659	ESCO2		hsa-miR-5691	ICOSLG
hsa-miR-1471	hsa-miR-133A2		hsa-miR-5095	ZNF382		hsa-miR-3646	ESCO2		hsa-miR-4294	ICOSLG
hsa-miR-154	hsa-miR-133B		hsa-miR-4478	ZNF43		hsa-miR-924	ESCO2		hsa-miR-421	ITPK1
hsa-miR-181C	hsa-miR-1469		hsa-miR-4696	ZNF43		hsa-miR-559	ESYT1		hsa-miR-375	KCNN4
hsa-miR-187	hsa-miR-147B		hsa-miR-4252	ZNF43		hsa-miR-375	EXO1		hsa-miR-5095	KIAA0101
hsa-miR-205	hsa-miR-181A1		hsa-miR-4486	ZNF43		hsa-miR-596	F2RL3		hsa-miR-4252	KIAA0101
hsa-miR-216A	hsa-miR-181B1		hsa-miR-4265	ZNF581		hsa-miR-4252	F2RL3		hsa-miR-5092	KIAA0922
hsa-miR-216B	hsa-miR-181D		hsa-miR-4296	ZNF581		hsa-miR-5095	F2RL3		hsa-miR-4422	KIFC1
hsa-miR-2392	hsa-miR-184		hsa-miR-4284	ZNF581		hsa-miR-3182	FASN		hsa-miR-4301	KLF2
hsa-miR-23C	hsa-miR-1908		hsa-miR-650	ZNF581		hsa-miR-326	FASN		hsa-miR-298	LIMD2
hsa-miR-2682	hsa-miR-190A		hsa-miR-4478	ZNF581		hsa-miR-4314	FASN		hsa-miR-4500	LIMD2
hsa-miR-296	hsa-miR-190B		hsa-miR-4417	ZNF581		hsa-miR-4252	GINM1		hsa-miR-3132	LIMD2
hsa-miR-30C2	hsa-miR-198		hsa-miR-5704	ZNF607		hsa-miR-3650	GINM1		hsa-miR-4451	LIMD2
hsa-miR-3120	hsa-miR-200A		hsa-miR-4299	ZNF607		hsa-miR-4288	GINM1		hsa-miR-375	LIMD2
hsa-miR-3121	hsa-miR-200B		hsa-miR-5707	ZNF607		hsa-miR-5698	GINM1		hsa-miR-3919	LMNB1
hsa-miR-3145	hsa-miR-202		hsa-miR-938	ZNF607		hsa-miR-2392	GINM1		hsa-miR-4282	LMNB1
hsa-miR-3156-1	hsa-miR-203A		hsa-miR-4273	ZNF793		hsa-miR-4284	GINM1		hsa-miR-429	LMNB1
hsa-miR-3162	hsa-miR-204		hsa-miR-2117	ZNF793		hsa-miR-198	GINS2		hsa-miR-3148	LONRF1
hsa-miR-3167	hsa-miR-2052		hsa-miR-4257	ZNF850		hsa-miR-4478	GINS2		hsa-miR-2052	LONRF1
hsa-miR-3180-3	hsa-miR-206		hsa-miR-3148	ZNF850		hsa-miR-4279	GINS2		hsa-miR-3918	LPAR2
hsa-miR-3196	hsa-miR-208A		hsa-miR-650	ZNF850		hsa-miR-4692	HAUS5		hsa-miR-4324	LPAR2
hsa-miR-3659	hsa-miR-208B		hsa-miR-578	ZNF90		hsa-miR-298	HJURP		hsa-miR-4432	MCM10
hsa-miR-3660	hsa-miR-211					hsa-miR-4478	HJURP		hsa-miR-4260	MSC
hsa-miR-3677	hsa-miR-2117					hsa-miR-4634	HJURP		hsa-miR-1203	MSC
hsa-miR-3689E	hsa-miR-218-2					hsa-miR-4279	HMGCS1		hsa-miR-4719	MSMO1
hsa-miR-3690	hsa-miR-26A1					hsa-miR-5087	HMGCS1		hsa-miR-5093	MSMO1
hsa-miR-3692	hsa-miR-298					hsa-miR-375	ICOSLG		hsa-miR-4277	MSMO1
hsa-miR-3714	hsa-miR-30A					hsa-miR-765	ICOSLG		hsa-miR-3668	MTHFD2
hsa-miR-384	hsa-miR-3134					hsa-miR-4273	ICOSLG		hsa-miR-650	MTHFD2
hsa-miR-3907	hsa-miR-3141					hsa-miR-924	ICOSLG		hsa-miR-326	MTHFD2
hsa-miR-3912	hsa-miR-3148					hsa-miR-3154	ICOSLG		hsa-miR-421	MTHFD2
hsa-miR-3918	hsa-miR-3150A					hsa-miR-4739	ICOSLG		hsa-miR-4277	MTHFD2
hsa-miR-3973	hsa-miR-3151					hsa-miR-618	ICOSLG		hsa-miR-4314	MTHFD2
hsa-miR-424	hsa-miR-3180-4					hsa-miR-4792	ICOSLG		hsa-miR-4519	MVK
hsa-miR-4256	hsa-miR-3197					hsa-miR-4294	ICOSLG		hsa-miR-198	MYB
hsa-miR-4262	hsa-miR-3198-1					hsa-miR-5691	ICOSLG		hsa-miR-429	MYB
hsa-miR-4272	hsa-miR-3200					hsa-miR-421	ITPK1		hsa-miR-623	NOTCH1
hsa-miR-4273	hsa-miR-320B1					hsa-miR-375	KCNN4		hsa-miR-326	NOTCH1
hsa-miR-4278	hsa-miR-320C2					hsa-miR-4705	KIAA0101		hsa-miR-5092	OGG1
hsa-miR-4280	hsa-miR-326					hsa-miR-4284	KIAA0101		hsa-miR-4486	ORC1
hsa-miR-4284	hsa-miR-33B					hsa-miR-5095	KIAA0101		hsa-miR-4696	ORC1
hsa-miR-4288	hsa-miR-340					hsa-miR-4252	KIAA0101		hsa-miR-5698	OSBPL10
hsa-miR-4291	hsa-miR-345					hsa-miR-5092	KIAA0922		hsa-miR-1262	OSBPL10
hsa-miR-4297	hsa-miR-346					hsa-miR-4422	KIFC1		hsa-miR-4642	PCNA
hsa-miR-4300	hsa-miR-3591					hsa-miR-4301	KLF2		hsa-miR-4267	PDCL3
hsa-miR-4320	hsa-miR-3616					hsa-miR-4451	LIMD2		hsa-miR-4252	PDCL3
hsa-miR-4323	hsa-miR-3622B					hsa-miR-375	LIMD2		hsa-miR-4282	PEBP1
hsa-miR-4324	hsa-miR-365B					hsa-miR-3132	LIMD2		hsa-miR-375	PEBP1
hsa-miR-4325	hsa-miR-3664					hsa-miR-298	LIMD2		hsa-miR-4287	PEBP1
hsa-miR-4417	hsa-miR-3689B					hsa-miR-4297	LMNB1		hsa-miR-206	PGD
hsa-miR-4427	hsa-miR-3689C					hsa-miR-4282	LMNB1		hsa-miR-2278	POC1A
hsa-miR-4429	hsa-miR-3689F					hsa-miR-429	LMNB1		hsa-miR-4279	POC1A
hsa-miR-4435-1	hsa-miR-3908					hsa-miR-2052	LONRF1		hsa-miR-5095	POC1A
hsa-miR-4435-2	hsa-miR-3909					hsa-miR-3148	LONRF1		hsa-miR-5698	POC1A
hsa-miR-4443	hsa-miR-3910-1					hsa-miR-3659	LONRF1		hsa-miR-4468	POC1A
hsa-miR-4471	hsa-miR-3911					hsa-miR-3973	LPAR2		hsa-miR-3945	POLD3
hsa-miR-4483	hsa-miR-3928					hsa-miR-4324	LPAR2		hsa-miR-765	POLD3
hsa-miR-4493	hsa-miR-3935					hsa-miR-3918	LPAR2		hsa-miR-5698	POLD3
hsa-miR-4520-2	hsa-miR-3936					hsa-miR-1200	LPAR2		hsa-miR-4253	POLD3
hsa-miR-4529	hsa-miR-3945					hsa-miR-3941	LRP8		hsa-miR-4673	POLD3
hsa-miR-4636	hsa-miR-3977					hsa-miR-4284	MCM4		hsa-miR-575	POLD3
hsa-miR-4645	hsa-miR-421					hsa-miR-3196	MSC		hsa-miR-346	POLD3
hsa-miR-4654	hsa-miR-4251					hsa-miR-1203	MSC		hsa-miR-1275	POLD3
hsa-miR-4674	hsa-miR-4253					hsa-miR-4260	MSC		hsa-miR-3650	PRKCB
hsa-miR-4692	hsa-miR-4255					hsa-miR-4277	MSMO1		hsa-miR-4718	PRKCB
hsa-miR-4705	hsa-miR-4260					hsa-miR-5093	MSMO1		hsa-miR-137	PXN
hsa-miR-4713	hsa-miR-4267					hsa-miR-3973	MSMO1		hsa-miR-4267	RAD51
hsa-miR-4717	hsa-miR-4269					hsa-miR-4284	MTHFD1L		hsa-miR-921	RAD51
hsa-miR-4729	hsa-miR-4270					hsa-miR-559	MTHFD2		hsa-miR-4279	RAD51
hsa-miR-4730	hsa-miR-4271					hsa-miR-4314	MTHFD2		hsa-miR-575	RAD51
hsa-miR-4739	hsa-miR-4274					hsa-miR-326	MTHFD2		hsa-miR-4321	RAD51
hsa-miR-4743	hsa-miR-4277					hsa-miR-650	MTHFD2		hsa-miR-4294	RAD51
hsa-miR-4756	hsa-miR-4287					hsa-miR-4277	MTHFD2		hsa-miR-346	RAD51AP1
hsa-miR-4758	hsa-miR-4290					hsa-miR-4257	MTHFD2		hsa-miR-4310	RCC1
hsa-miR-4760	hsa-miR-4294					hsa-miR-4291	MTHFD2		hsa-miR-5190	RCC1
hsa-miR-4764	hsa-miR-4296					hsa-miR-421	MTHFD2		hsa-miR-375	RHOQ
hsa-miR-4778	hsa-miR-4299					hsa-miR-429	MYB		hsa-miR-4310	RHOQ
hsa-miR-4790	hsa-miR-4301					hsa-miR-198	MYB		hsa-miR-4480	RMI2
hsa-miR-4791	hsa-miR-4304					hsa-miR-326	NOTCH1		hsa-miR-4710	RRM1
hsa-miR-4801	hsa-miR-4305					hsa-miR-623	NOTCH1		hsa-miR-4792	RRM1
hsa-miR-483	hsa-miR-4309					hsa-miR-5092	OGG1		hsa-miR-4500	RRM1
hsa-miR-485	hsa-miR-4310					hsa-miR-4696	ORC1		hsa-miR-4252	S1PR1
hsa-miR-493	hsa-miR-4313					hsa-miR-4486	ORC1		hsa-miR-623	SAMD1
hsa-miR-499A	hsa-miR-4314					hsa-miR-1262	OSBPL10		hsa-miR-5095	SH3BP5
hsa-miR-502	hsa-miR-4319					hsa-miR-5698	OSBPL10		hsa-miR-4499	SH3BP5
hsa-miR-5089	hsa-miR-4422					hsa-miR-4642	PCNA		hsa-miR-921	SHMT1
hsa-miR-5191	hsa-miR-4423					hsa-miR-4252	PDCL3		hsa-miR-4282	SHMT1
hsa-miR-548AL	hsa-miR-4436B1					hsa-miR-4267	PDCL3		hsa-miR-4323	SLC2A1
hsa-miR-548AR	hsa-miR-4451					hsa-miR-4282	PEBP1		hsa-miR-4324	SLC2A1
hsa-miR-548AX	hsa-miR-4456					hsa-miR-375	PEBP1		hsa-miR-1262	SLC2A1
hsa-miR-548F1	hsa-miR-4457					hsa-miR-4287	PEBP1		hsa-miR-4267	SLC2A1
hsa-miR-548N	hsa-miR-4464					hsa-miR-206	PGD		hsa-miR-5191	SLC43A3
hsa-miR-549A	hsa-miR-4468					hsa-miR-1293	PHF19		hsa-miR-4635	SLC43A3
hsa-miR-556	hsa-miR-4470					hsa-miR-4417	PHF19		hsa-miR-4634	SNX22
hsa-miR-5579	hsa-miR-4475					hsa-miR-4483	PHF19		hsa-miR-5698	SNX22
hsa-miR-559	hsa-miR-448					hsa-miR-4284	POC1A		hsa-miR-4254	SORBS2
hsa-miR-5688	hsa-miR-4499					hsa-miR-5698	POC1A		hsa-miR-650	SPC24
hsa-miR-5689	hsa-miR-449A					hsa-miR-5095	POC1A		hsa-miR-4252	TCOF1
hsa-miR-5691	hsa-miR-4526					hsa-miR-2392	POC1A		hsa-miR-4450	TCOF1
hsa-miR-5707	hsa-miR-4532					hsa-miR-4279	POC1A		hsa-miR-935	TFDP1
hsa-miR-5708	hsa-miR-455					hsa-miR-4468	POC1A		hsa-miR-4311	TFDP1
hsa-miR-574	hsa-miR-4642					hsa-miR-2278	POC1A		hsa-miR-1257	TFDP1
hsa-miR-595	hsa-miR-4653					hsa-miR-4288	POLD3		hsa-miR-4306	TFDP1
hsa-miR-613	hsa-miR-4655					hsa-miR-4253	POLD3		hsa-miR-569	TFDP1
hsa-miR-621	hsa-miR-4669					hsa-miR-5698	POLD3		hsa-miR-3646	TFDP1
hsa-miR-624	hsa-miR-4671					hsa-miR-1275	POLD3		hsa-miR-4270	TFDP1
hsa-miR-634	hsa-miR-4673					hsa-miR-575	POLD3		hsa-miR-3134	TFDP1
hsa-miR-635	hsa-miR-4693					hsa-miR-765	POLD3		hsa-miR-4252	TIMELESS
hsa-miR-642A	hsa-miR-4696					hsa-miR-4673	POLD3		hsa-miR-3167	TIMELESS
hsa-miR-650	hsa-miR-4697					hsa-miR-3945	POLD3		hsa-miR-1270	TIMELESS
hsa-miR-656	hsa-miR-4701					hsa-miR-346	POLD3		hsa-miR-4635	TM6SF1
hsa-miR-662	hsa-miR-4710					hsa-miR-3650	PRKCB		hsa-miR-578	TM6SF1
hsa-miR-675	hsa-miR-4715					hsa-miR-4718	PRKCB		hsa-miR-3909	TNFRSF1B
hsa-miR-7-3	hsa-miR-4718					hsa-miR-635	PRR11		hsa-miR-3167	TPM4
hsa-miR-711	hsa-miR-4752					hsa-miR-4284	PRR11		hsa-miR-5095	TPM4
hsa-miR-760	hsa-miR-4780					hsa-miR-137	PXN		hsa-miR-3148	TPM4
hsa-miR-802	hsa-miR-4788					hsa-miR-4267	RAD51		hsa-miR-3911	TPM4
hsa-miR-874	hsa-miR-4794					hsa-miR-384	RAD51		hsa-miR-4696	TPM4
hsa-miR-885	hsa-miR-4798					hsa-miR-4294	RAD51		hsa-miR-4752	TPM4
hsa-miR-99A	hsa-miR-4799					hsa-miR-921	RAD51		hsa-miR-4744	TPM4
hsa-miR-100	hsa-miR-4803					hsa-miR-4279	RAD51		hsa-miR-765	TRAF1
hsa-miR-103B2	hsa-miR-5000					hsa-miR-575	RAD51		hsa-miR-4277	TRIB3
hsa-miR-1208	hsa-miR-5002					hsa-miR-4321	RAD51		hsa-miR-4464	TRIB3
hsa-miR-124-2	hsa-miR-5008					hsa-miR-346	RAD51AP1		hsa-miR-760	TUBA1C
hsa-miR-1246	hsa-miR-503					hsa-miR-5190	RCC1		hsa-miR-935	TUBB
hsa-miR-1250	hsa-miR-5094					hsa-miR-4310	RCC1		hsa-miR-3148	UNG
hsa-miR-1257	hsa-miR-5095					hsa-miR-5689	RHOQ		hsa-miR-3936	VANGL1
hsa-miR-1260A	hsa-miR-5189					hsa-miR-3941	RHOQ		hsa-miR-4475	VANGL1
hsa-miR-1270	hsa-miR-5190					hsa-miR-375	RHOQ		hsa-miR-920	VAV2
hsa-miR-1272	hsa-miR-548AA2					hsa-miR-4310	RHOQ		hsa-miR-4300	VAV2
hsa-miR-1275	hsa-miR-548AN					hsa-miR-4480	RMI2		hsa-miR-3148	VIM
hsa-miR-1284	hsa-miR-548AQ					hsa-miR-4710	RRM1		hsa-miR-5698	VSIG1
hsa-miR-1289-2	hsa-miR-548D2					hsa-miR-4792	RRM1		hsa-miR-4309	VSIG1
hsa-miR-129-1	hsa-miR-548F5					hsa-miR-4252	S1PR1		hsa-miR-4255	WHSC1
hsa-miR-1301	hsa-miR-548I1					hsa-miR-623	SAMD1		hsa-miR-4262	WHSC1
hsa-miR-132	hsa-miR-548O2					hsa-miR-4499	SH3BP5		hsa-miR-5087	YWHAH
hsa-miR-133A2	hsa-miR-550B2					hsa-miR-5095	SH3BP5		hsa-miR-4267	YWHAH
hsa-miR-133B	hsa-miR-554					hsa-miR-921	SHMT1		hsa-miR-4311	YWHAH
hsa-miR-1469	hsa-miR-5580					hsa-miR-4282	SHMT1		hsa-miR-4310	YWHAH
hsa-miR-147B	hsa-miR-5584					hsa-miR-4323	SLC2A1		hsa-miR-4669	YWHAH
hsa-miR-181A1	hsa-miR-5692C1					hsa-miR-4267	SLC2A1		hsa-miR-198	YWHAH
hsa-miR-181B1	hsa-miR-5692C2					hsa-miR-1200	SLC2A1		hsa-miR-4464	YWHAH
hsa-miR-181D	hsa-miR-5698					hsa-miR-1262	SLC2A1		hsa-miR-586	YWHAH
hsa-miR-184	hsa-miR-5699					hsa-miR-4324	SLC2A1		hsa-miR-421	ZFP64
hsa-miR-1908	hsa-miR-572					hsa-miR-5191	SLC43A3		hsa-miR-4262	ZFP69B
hsa-miR-190A	hsa-miR-575					hsa-miR-3973	SLC43A3		hsa-miR-4252	ZFP69B
hsa-miR-190B	hsa-miR-596					hsa-miR-559	SLC43A3		hsa-miR-4267	ZFP69B
hsa-miR-198	hsa-miR-609					hsa-miR-4634	SNX22		hsa-miR-3668	ZNF367
hsa-miR-200A	hsa-miR-618					hsa-miR-4284	SNX22		hsa-miR-4486	ZNF43
hsa-miR-200B	hsa-miR-623					hsa-miR-5698	SNX22		hsa-miR-4696	ZNF43
hsa-miR-202	hsa-miR-670					hsa-miR-4254	SORBS2		hsa-miR-4252	ZNF43
hsa-miR-203A	hsa-miR-7-2					hsa-miR-3690	SORBS2		hsa-miR-4432	ZNF43
hsa-miR-204	hsa-miR-7-3					hsa-miR-4443	SPC24		hsa-miR-4470	ZNF486
hsa-miR-2052	hsa-miR-765					hsa-miR-650	SPC24		hsa-miR-4254	ZNF486
hsa-miR-206	hsa-miR-769					hsa-miR-4450	TCOF1		hsa-miR-4279	ZNF675
hsa-miR-208A	hsa-miR-921					hsa-miR-4257	TCOF1		hsa-miR-3919	ZNF714
hsa-miR-208B	hsa-miR-935					hsa-miR-4252	TCOF1		hsa-miR-4325	ZNF84
hsa-miR-211	hsa-miR-936					hsa-miR-1257	TFDP1		hsa-miR-4803	ZNF84
hsa-miR-2117	hsa-miR-938					hsa-miR-935	TFDP1		hsa-miR-4314	ZNF85
hsa-miR-218-2	hsa-miR-96					hsa-miR-3646	TFDP1		hsa-miR-1253	ZNF85
hsa-miR-26A1	hsa-miR-LET7I					hsa-miR-4270	TFDP1		hsa-miR-4279	ZNF85
hsa-miR-298	hsa-miR-1260B					hsa-miR-3134	TFDP1		hsa-miR-4251	ZNF85
hsa-miR-30A	hsa-miR-1266					hsa-miR-4311	TFDP1		hsa-miR-3141	ZNF85
hsa-miR-31	hsa-miR-137					hsa-miR-4306	TFDP1		hsa-miR-1246	ZNF85
hsa-miR-3134	hsa-miR-143					hsa-miR-569	TFDP1		hsa-miR-4792	ZNF860
hsa-miR-3141	hsa-miR-1913					hsa-miR-1270	TIMELESS		hsa-miR-4279	ZNF860
hsa-miR-3148	hsa-miR-2682					hsa-miR-3167	TIMELESS		hsa-miR-4710	ZNF860
hsa-miR-3150A	hsa-miR-3167					hsa-miR-4252	TIMELESS		hsa-miR-578	ZNF90
hsa-miR-3151	hsa-miR-3180-3					hsa-miR-635	TIMELESS
hsa-miR-3180-4	hsa-miR-3692					hsa-miR-578	TM6SF1
hsa-miR-3197	hsa-miR-3918					hsa-miR-559	TM6SF1
hsa-miR-3198-1	hsa-miR-4262					hsa-miR-3909	TNFRSF1B
hsa-miR-3200	hsa-miR-4300					hsa-miR-4297	TNFRSF8
hsa-miR-320B1	hsa-miR-4320					hsa-miR-3167	TPM4
hsa-miR-320C2	hsa-miR-4323					hsa-miR-4752	TPM4
hsa-miR-326	hsa-miR-4324					hsa-miR-3911	TPM4
hsa-miR-33B	hsa-miR-4325					hsa-miR-4744	TPM4
hsa-miR-340	hsa-miR-4435-1					hsa-miR-4696	TPM4
hsa-miR-345	hsa-miR-4519					hsa-miR-3148	TPM4
hsa-miR-346	hsa-miR-4520-2					hsa-miR-5095	TPM4
hsa-miR-3591	hsa-miR-4651					hsa-miR-4692	TPM4
hsa-miR-3616	hsa-miR-4654					hsa-miR-4478	TRAF1
hsa-miR-3622B	hsa-miR-4677					hsa-miR-765	TRAF1
hsa-miR-365B	hsa-miR-4713					hsa-miR-4291	TRAF1
hsa-miR-3664	hsa-miR-4730					hsa-miR-4284	TRAF4
hsa-miR-3689B	hsa-miR-4743					hsa-miR-4277	TRIB3
hsa-miR-3689C	hsa-miR-4758					hsa-miR-4257	TRIB3
hsa-miR-3689F	hsa-miR-4774					hsa-miR-4464	TRIB3
hsa-miR-3908	hsa-miR-5089					hsa-miR-4284	TRIB3
hsa-miR-3909	hsa-miR-5191					hsa-miR-760	TUBA1C
hsa-miR-3910-1	hsa-miR-548AR					hsa-miR-935	TUBB
hsa-miR-3911	hsa-miR-548N					hsa-miR-3148	UNG
hsa-miR-3928	hsa-miR-549A					hsa-miR-3714	VANGL1
hsa-miR-3935	hsa-miR-556					hsa-miR-4475	VANGL1
hsa-miR-3936	hsa-miR-5688					hsa-miR-3936	VANGL1
hsa-miR-3945	hsa-miR-5691					hsa-miR-3941	VANGL1
hsa-miR-3977	hsa-miR-5708					hsa-miR-920	VAV2
hsa-miR-421	hsa-miR-595					hsa-miR-4300	VAV2
hsa-miR-4251	hsa-miR-597					hsa-miR-4272	VIM
hsa-miR-4253	hsa-miR-634					hsa-miR-3148	VIM
hsa-miR-4255	hsa-miR-650					hsa-miR-4309	VSIG1
hsa-miR-4260	hsa-miR-663B					hsa-miR-4284	VSIG1
hsa-miR-4267	hsa-miR-760					hsa-miR-5698	VSIG1
hsa-miR-4269	hsa-miR-802					hsa-miR-4262	WHSC1
hsa-miR-4270	hsa-miR-LET7B					hsa-miR-3973	WHSC1
hsa-miR-4271	hsa-miR-10A					hsa-miR-4256	WHSC1
hsa-miR-4274	hsa-miR-1180					hsa-miR-4255	WHSC1
hsa-miR-4277	hsa-miR-122					hsa-miR-4310	YWHAH
hsa-miR-4287	hsa-miR-1243					hsa-miR-198	YWHAH
hsa-miR-4290	hsa-miR-1244-1					hsa-miR-4311	YWHAH
hsa-miR-4294	hsa-miR-1247					hsa-miR-4464	YWHAH
hsa-miR-4296	hsa-miR-1258					hsa-miR-5087	YWHAH
hsa-miR-4299	hsa-miR-126					hsa-miR-4267	YWHAH
hsa-miR-4301	hsa-miR-1262					hsa-miR-586	YWHAH
hsa-miR-4304	hsa-miR-1265					hsa-miR-4669	YWHAH
hsa-miR-4305	hsa-miR-1287					hsa-miR-4729	YWHAH
hsa-miR-4309	hsa-miR-130A					hsa-miR-421	ZFP64
hsa-miR-4310	hsa-miR-138-2					hsa-miR-3714	ZFP69B
hsa-miR-4313	hsa-miR-146B					hsa-miR-4262	ZFP69B
hsa-miR-4314	hsa-miR-152					hsa-miR-4252	ZFP69B
hsa-miR-4319	hsa-miR-153-2					hsa-miR-4267	ZFP69B
hsa-miR-4422	hsa-miR-181A2					hsa-miR-4291	ZNF367
hsa-miR-4423	hsa-miR-1910					hsa-miR-4696	ZNF43
hsa-miR-4436B1	hsa-miR-199B					hsa-miR-4478	ZNF43
hsa-miR-4451	hsa-miR-203B					hsa-miR-4252	ZNF43
hsa-miR-4456	hsa-miR-210					hsa-miR-4486	ZNF43
hsa-miR-4457	hsa-miR-217					hsa-miR-4254	ZNF486
hsa-miR-4464	hsa-miR-2278					hsa-miR-3690	ZNF486
hsa-miR-4468	hsa-miR-2355					hsa-miR-4470	ZNF486
hsa-miR-4470	hsa-miR-23B					hsa-miR-4279	ZNF675
hsa-miR-4475	hsa-miR-2467					hsa-miR-4325	ZNF84
hsa-miR-448	hsa-miR-3119-1					hsa-miR-4803	ZNF84
hsa-miR-4499	hsa-miR-3119-2					hsa-miR-4251	ZNF85
hsa-miR-449A	hsa-miR-3152					hsa-miR-4279	ZNF85
hsa-miR-4526	hsa-miR-3154					hsa-miR-4284	ZNF85
hsa-miR-4532	hsa-miR-3179-3					hsa-miR-1246	ZNF85
hsa-miR-455	hsa-miR-3180-5					hsa-miR-4314	ZNF85
hsa-miR-4642	hsa-miR-3182					hsa-miR-3141	ZNF85
hsa-miR-4653	hsa-miR-3186					hsa-miR-1253	ZNF85
hsa-miR-4655	hsa-miR-3191					hsa-miR-4710	ZNF860
hsa-miR-4669	hsa-miR-335					hsa-miR-4279	ZNF860
hsa-miR-4671	hsa-miR-339					hsa-miR-4792	ZNF860
hsa-miR-4673	hsa-miR-3622A					hsa-miR-578	ZNF90
hsa-miR-4693	hsa-miR-3648-1
hsa-miR-4696	hsa-miR-3650
hsa-miR-4697	hsa-miR-3668
hsa-miR-4701	hsa-miR-378D1
hsa-miR-4710	hsa-miR-383
hsa-miR-4715	hsa-miR-3919
hsa-miR-4718	hsa-miR-3943
hsa-miR-4752	hsa-miR-4263
hsa-miR-4780	hsa-miR-4266
hsa-miR-4788	hsa-miR-4279
hsa-miR-4794	hsa-miR-429
hsa-miR-4798	hsa-miR-4306
hsa-miR-4799	hsa-miR-4311
hsa-miR-4803	hsa-miR-4322
hsa-miR-5000	hsa-miR-4424
hsa-miR-5002	hsa-miR-4432
hsa-miR-5008	hsa-miR-4437
hsa-miR-503	hsa-miR-4450
hsa-miR-5094	hsa-miR-4472-2
hsa-miR-5095	hsa-miR-4486
hsa-miR-5189	hsa-miR-4488
hsa-miR-5190	hsa-miR-4497
hsa-miR-548AA2	hsa-miR-449C
hsa-miR-548AN	hsa-miR-4500
hsa-miR-548AQ	hsa-miR-4503
hsa-miR-548D2	hsa-miR-4634
hsa-miR-548F5	hsa-miR-4635
hsa-miR-548I1	hsa-miR-4652
hsa-miR-548O2	hsa-miR-4661
hsa-miR-550B2	hsa-miR-4666A
hsa-miR-554	hsa-miR-4679-2
hsa-miR-5580	hsa-miR-4684
hsa-miR-5584	hsa-miR-4708
hsa-miR-5692C1	hsa-miR-4714
hsa-miR-5692C2	hsa-miR-4719
hsa-miR-5698	hsa-miR-4744
hsa-miR-5699	hsa-miR-4749
hsa-miR-572	hsa-miR-4750
hsa-miR-575	hsa-miR-4769
hsa-miR-596	hsa-miR-4777
hsa-miR-609	hsa-miR-4795
hsa-miR-618	hsa-miR-4999
hsa-miR-623	hsa-miR-5092
hsa-miR-670	hsa-miR-5093
hsa-miR-7-2	hsa-miR-5196
hsa-miR-765	hsa-miR-548AD
hsa-miR-769	hsa-miR-548AE2
hsa-miR-921	hsa-miR-548AI
hsa-miR-935	hsa-miR-548AS
hsa-miR-936	hsa-miR-548B
hsa-miR-938	hsa-miR-548I2
hsa-miR-96	hsa-miR-550A3
hsa-miR-LET7I	hsa-miR-551A
hsa-miR-10B	hsa-miR-569
hsa-miR-1179	hsa-miR-5705
hsa-miR-1203	hsa-miR-578
hsa-miR-124-1	hsa-miR-586
hsa-miR-124-3	hsa-miR-598
hsa-miR-1244-2	hsa-miR-608
hsa-miR-1253	hsa-miR-614
hsa-miR-129-2	hsa-miR-642B
hsa-miR-135B	hsa-miR-645
hsa-miR-139	hsa-miR-653
hsa-miR-149	hsa-miR-676
hsa-miR-153-1	hsa-miR-708
hsa-miR-183	hsa-miR-9-2
hsa-miR-1915	hsa-miR-920
hsa-miR-193A	hsa-miR-99B
hsa-miR-196A1	hsa-miR-LET7D
hsa-miR-196A2
hsa-miR-196B
hsa-miR-212
hsa-miR-2276
hsa-miR-2277
hsa-miR-3126
hsa-miR-3131
hsa-miR-3132
hsa-miR-3170
hsa-miR-3189
hsa-miR-3193
hsa-miR-34B
hsa-miR-3621
hsa-miR-3646
hsa-miR-3649
hsa-miR-3663
hsa-miR-3675
hsa-miR-3687-1
hsa-miR-375
hsa-miR-3910-2
hsa-miR-4252
hsa-miR-4254
hsa-miR-4265
hsa-miR-4281
hsa-miR-4282
hsa-miR-4321
hsa-miR-4436A
hsa-miR-4474
hsa-miR-4480
hsa-miR-4509-1
hsa-miR-4668
hsa-miR-4681
hsa-miR-4694
hsa-miR-4711
hsa-miR-4740
hsa-miR-4757
hsa-miR-4783
hsa-miR-4785
hsa-miR-4787
hsa-miR-4792
hsa-miR-486-1
hsa-miR-488
hsa-miR-5087
hsa-miR-5091
hsa-miR-548AC
hsa-miR-548AP
hsa-miR-548H3
hsa-miR-548H4
hsa-miR-548I4
hsa-miR-5704
hsa-miR-585
hsa-miR-591
hsa-miR-592
hsa-miR-615
hsa-miR-663A
hsa-miR-9-1
