# Supplementary material for: EZH2 is overexpressed in transitional preplasmablasts and is involved in human plasma cell differentiation
Source: Leukemia. 2019 Feb 12;33(8):2047–60. doi: 10.1038/s41375-019-0392-1 (PMC6756037; doi:10.1038/s41375-019-0392-1)
Supplement: Supplementary file 13 — Supplementary Table S10 [file 41375_2019_392_MOESM13_ESM.xlsx]

## Sheet: prePB
Supplementary Table S10 : Transcription factor binding motif of EPZ-6438-repressed genes
Collection(s):	TFT
# overlaps shown:	32
# genesets in collections:	615
# genes in comparison (n):	129
# genes in universe (N):	45956
Gene Set Name	# Genes in Gene Set (K)	Description	# Genes in Overlap (k)	k/K	p-value	FDR q-value
CAGGTG_E12_Q6	E12	Genes having at least one occurence of the highly conserved motif M12 CAGGTG sites, The motif matches transcription factor binding site V$E12_Q6 (v7,4 TRANSFAC),	27	0.0109	1.17e-09	7.21e-07
NFKAPPAB_01	NFKB	Genes having at least one occurence of the transcription factor binding site V$NFKAPPAB_01 (v7,4 TRANSFAC) in the regions spanning up to 4 kb around their transcription starting sites,	8	0.0319	6.11e-07	0.000137
GGGAGGRR_MAZ_Q6	MAZ	Genes having at least one occurence of the highly conserved motif M24 GGGAGGRR sites, The motif matches transcription factor binding site V$MAZ_Q6 (v7,4 TRANSFAC),	20	0.0088	5.67e-06	0.000547
CAGCTG_AP4_Q5	AP4	Genes having at least one occurence of the highly conserved motif M15 CAGCTG sites, The motif matches transcription factor binding site V$AP4_Q5 (v7,4 TRANSFAC),	16	0.0105	6.22e-06	0.000547
GGGCGGR_SP1_Q6	SP1	Genes having at least one occurence of the highly conserved motif M6 GGGCGGR sites, The motif matches transcription factor binding site V$SP1_Q6 (v7,4 TRANSFAC),	23	0.0078	7.17e-06	0.000551
CREL_01	C-REL	Genes having at least one occurence of the transcription factor binding site V$CREL_01 (v7,4 TRANSFAC) in the regions spanning up to 4 kb around their transcription starting sites,	7	0.0273	8.6e-06	0.000588
ELK1_01	ELK1	Genes having at least one occurence of the transcription factor binding site V$ELK1_01 (v7,4 TRANSFAC) in the regions spanning up to 4 kb around their transcription starting sites,	6	0.0223	0.000119	0.00429
RGAGGAARY_PU1_Q6	PU1	Genes having at least one occurence of the highly conserved motif M50 RGAGGAARY sites, The motif matches transcription factor binding site V$PU1_Q6 (v7,4 TRANSFAC),	7	0.0139	0.000566	0.0176
AP1_01	AP1	Genes having at least one occurence of the transcription factor binding site V$AP1_01 (v7,4 TRANSFAC) in the regions spanning up to 4 kb around their transcription starting sites,	5	0.0187	0.000977	0.0221
EGR1_01	EGR1	Genes having at least one occurence of the transcription factor binding site V$EGR1_01 (v7,4 TRANSFAC) in the regions spanning up to 4 kb around their transcription starting sites,	5	0.0186	0.00101	0.0221
Entrez Gene Id	Gene Symbol	Gene Description	CAGGTG_E12_Q6	NFKAPPAB_01	GGGAGGRR_MAZ_Q6	CAGCTG_AP4_Q5	GGGCGGR_SP1_Q6	CREL_01	ELK1_01	RGAGGAARY_PU1_Q6	AP1_01	EGR1_01
643	CXCR5	chemokine (C-X-C motif) receptor 5	CAGGTG_E12_Q6	NFKAPPAB_01	GGGAGGRR_MAZ_Q6	CAGCTG_AP4_Q5		CREL_01
26298	EHF	ets homologous factor	CAGGTG_E12_Q6	NFKAPPAB_01				CREL_01
780	DDR1	discoidin domain receptor tyrosine kinase 1	CAGGTG_E12_Q6	NFKAPPAB_01		CAGCTG_AP4_Q5		CREL_01
4050	LTB	lymphotoxin beta (TNF superfamily, member 3)	CAGGTG_E12_Q6	NFKAPPAB_01				CREL_01
9308	CD83	CD83 molecule	CAGGTG_E12_Q6	NFKAPPAB_01
777	CACNA1E	calcium channel, voltage-dependent, R type, alpha 1E subunit	CAGGTG_E12_Q6									EGR1_01
53335	BCL11A	B-cell CLL/lymphoma 11A (zinc finger protein)	CAGGTG_E12_Q6		GGGAGGRR_MAZ_Q6		GGGCGGR_SP1_Q6
3911	LAMA5	laminin, alpha 5	CAGGTG_E12_Q6		GGGAGGRR_MAZ_Q6	CAGCTG_AP4_Q5	GGGCGGR_SP1_Q6
118788	PIK3AP1	phosphoinositide-3-kinase adaptor protein 1	CAGGTG_E12_Q6		GGGAGGRR_MAZ_Q6	CAGCTG_AP4_Q5				RGAGGAARY_PU1_Q6
4066	LYL1	lymphoblastic leukemia derived sequence 1	CAGGTG_E12_Q6		GGGAGGRR_MAZ_Q6		GGGCGGR_SP1_Q6		ELK1_01	RGAGGAARY_PU1_Q6
10044	SH2D3C	SH2 domain containing 3C	CAGGTG_E12_Q6		GGGAGGRR_MAZ_Q6		GGGCGGR_SP1_Q6		ELK1_01	RGAGGAARY_PU1_Q6
29903	CCDC106	coiled-coil domain containing 106	CAGGTG_E12_Q6		GGGAGGRR_MAZ_Q6
197335	WDR90	WD repeat domain 90	CAGGTG_E12_Q6		GGGAGGRR_MAZ_Q6				ELK1_01
6300	MAPK12	mitogen-activated protein kinase 12	CAGGTG_E12_Q6		GGGAGGRR_MAZ_Q6						AP1_01
90378	SAMD1	sterile alpha motif domain containing 1	CAGGTG_E12_Q6			CAGCTG_AP4_Q5
5818	PVRL1	poliovirus receptor-related 1 (herpesvirus entry mediator C)	CAGGTG_E12_Q6				GGGCGGR_SP1_Q6
6932	TCF7	transcription factor 7 (T-cell specific, HMG-box)	CAGGTG_E12_Q6			CAGCTG_AP4_Q5	GGGCGGR_SP1_Q6		ELK1_01		AP1_01
3359	HTR3A	5-hydroxytryptamine (serotonin) receptor 3A	CAGGTG_E12_Q6			CAGCTG_AP4_Q5
84958	SYTL1	synaptotagmin-like 1	CAGGTG_E12_Q6			CAGCTG_AP4_Q5			ELK1_01	RGAGGAARY_PU1_Q6
80835	TAS1R1	taste receptor, type 1, member 1	CAGGTG_E12_Q6			CAGCTG_AP4_Q5
2268	FGR	Gardner-Rasheed feline sarcoma viral (v-fgr) oncogene homolog	CAGGTG_E12_Q6			CAGCTG_AP4_Q5
6094	ROM1	retinal outer segment membrane protein 1	CAGGTG_E12_Q6				GGGCGGR_SP1_Q6				AP1_01
401563	C9orf139	chromosome 9 open reading frame 139	CAGGTG_E12_Q6				GGGCGGR_SP1_Q6				AP1_01
6367	CCL22	chemokine (C-C motif) ligand 22	CAGGTG_E12_Q6
939	CD27	CD27 molecule	CAGGTG_E12_Q6
1543	CYP1A1	cytochrome P450, family 1, subfamily A, polypeptide 1	CAGGTG_E12_Q6
3732	CD82	CD82 molecule	CAGGTG_E12_Q6
9618	TRAF4	TNF receptor-associated factor 4		NFKAPPAB_01	GGGAGGRR_MAZ_Q6	CAGCTG_AP4_Q5	GGGCGGR_SP1_Q6	CREL_01
5971	RELB	v-rel reticuloendotheliosis viral oncogene homolog B		NFKAPPAB_01			GGGCGGR_SP1_Q6	CREL_01				EGR1_01
7124	TNF	tumor necrosis factor		NFKAPPAB_01			GGGCGGR_SP1_Q6			RGAGGAARY_PU1_Q6
5966	REL	v-rel reticuloendotheliosis viral oncogene homolog (avian)					GGGCGGR_SP1_Q6	CREL_01
196383	RILPL2	Rab interacting lysosomal protein-like 2			GGGAGGRR_MAZ_Q6		GGGCGGR_SP1_Q6
8739	HRK	harakiri, BCL2 interacting protein (contains only BH3 domain)			GGGAGGRR_MAZ_Q6							EGR1_01
482	ATP1B2	ATPase, Na+/K+ transporting, beta 2 polypeptide			GGGAGGRR_MAZ_Q6	CAGCTG_AP4_Q5	GGGCGGR_SP1_Q6					EGR1_01
3932	LCK	lymphocyte-specific protein tyrosine kinase			GGGAGGRR_MAZ_Q6	CAGCTG_AP4_Q5			ELK1_01
57379	AICDA	activation-induced cytidine deaminase			GGGAGGRR_MAZ_Q6	CAGCTG_AP4_Q5
1840	DTX1	deltex homolog 1 (Drosophila)			GGGAGGRR_MAZ_Q6		GGGCGGR_SP1_Q6
2879	GPX4	glutathione peroxidase 4 (phospholipid hydroperoxidase)			GGGAGGRR_MAZ_Q6		GGGCGGR_SP1_Q6
7580	ZNF32	zinc finger protein 32			GGGAGGRR_MAZ_Q6
84222	TMEM191A	transmembrane protein 191A			GGGAGGRR_MAZ_Q6
55176	SEC61A2	Sec61 alpha 2 subunit (S. cerevisiae)			GGGAGGRR_MAZ_Q6
10043	TOM1	target of myb1 (chicken)					GGGCGGR_SP1_Q6
200576	PIKFYVE	phosphoinositide kinase, FYVE finger containing					GGGCGGR_SP1_Q6
10783	NEK6	NIMA (never in mitosis gene a)-related kinase 6									AP1_01
8522	GAS7	growth arrest-specific 7				CAGCTG_AP4_Q5	GGGCGGR_SP1_Q6
53373	TPCN1	two pore segment channel 1				CAGCTG_AP4_Q5	GGGCGGR_SP1_Q6
1951	CELSR3	cadherin, EGF LAG seven-pass G-type receptor 3 (flamingo homolog, Drosophila)					GGGCGGR_SP1_Q6
27106	ARRDC2	arrestin domain containing 2					GGGCGGR_SP1_Q6
2864	FFAR1	free fatty acid receptor 1					GGGCGGR_SP1_Q6
90525	SHF	Src homology 2 domain containing F										EGR1_01
8740	TNFSF14	tumor necrosis factor (ligand) superfamily, member 14								RGAGGAARY_PU1_Q6
128346	C1orf162	chromosome 1 open reading frame 162								RGAGGAARY_PU1_Q6

## Sheet: PB
Supplementary Table S10 : Transcription factor binding motif of EPZ-6438-repressed genes
Collection(s):	TFT
# overlaps shown:	79
# genesets in collections:	615
# genes in comparison (n):	223
# genes in universe (N):	45956
Gene Set Name	# Genes in Gene Set (K)	Description	# Genes in Overlap (k)	k/K	p-value	FDR q-value	lo10
E2F_Q6	E2F	Genes having at least one occurence of the transcription factor binding site V$E2F_Q6 (v7,4 TRANSFAC) in the regions spanning up to 4 kb around their transcription starting sites,	23	0.0991	2.47e-23	9.28e-21	22.6073
GGGCGGR_SP1_Q6	SP1	Genes having at least one occurence of the highly conserved motif M6 GGGCGGR sites, The motif matches transcription factor binding site V$SP1_Q6 (v7,4 TRANSFAC),	59	0.0201	3.29e-21	4.04e-19	20.4828
GATTGGY_NFY_Q6_01	NFY	Genes having at least one occurence of the highly conserved motif M5 GATTGGY sites, The motif matches transcription factor binding site V$NFY_Q6_01 (v7,4 TRANSFAC),	27	0.0233	2.17e-11	6.35e-10	10.6635
RYTTCCTG_ETS2_B	ETS2	Genes having at least one occurence of the highly conserved motif M16 RYTTCCTG sites, The motif matches transcription factor binding site V$ETS2_B (v7,4 TRANSFAC),	25	0.023	1.56e-10	4.17e-09	9.80688
CAGGTG_E12_Q6	E12	Genes having at least one occurence of the highly conserved motif M12 CAGGTG sites, The motif matches transcription factor binding site V$E12_Q6 (v7,4 TRANSFAC),	35	0.0141	1.49e-08	3.66e-07	7.82681
CTTTGT_LEF1_Q2	LEF1	Genes having at least one occurence of the highly conserved motif M13 CTTTGT sites, The motif matches transcription factor binding site V$LEF1_Q2 (v7,4 TRANSFAC),	30	0.0152	3.4e-08	8.05e-07	7.46852
IRF_Q6	IRF	Genes having at least one occurence of the transcription factor binding site V$IRF_Q6 (v7,4 TRANSFAC) in the regions spanning up to 4 kb around their transcription starting sites,	9	0.0372	3.22e-06	6.84e-05	5.49214
CACGTG_MYC_Q2	MYC	Genes having at least one occurence of the highly conserved motif M2 CACGTG sites, The motif matches transcription factor binding site V$MYC_Q2 (v7,4 TRANSFAC),	17	0.0165	1.38e-05	0.000265	4.86012
GGGAGGRR_MAZ_Q6	MAZ	Genes having at least one occurence of the highly conserved motif M24 GGGAGGRR sites, The motif matches transcription factor binding site V$MAZ_Q6 (v7,4 TRANSFAC),	26	0.0114	4.84e-05	0.000876	4.31515
TGGAAA_NFAT_Q4_01	NFAT	Genes having at least one occurence of the highly conserved motif M55 TGGAAA sites, The motif matches transcription factor binding site V$NFAT_Q4_01 (v7,4 TRANSFAC),	21	0.0111	0.000405	0.00566	3.39254
CEBP_C	CEBP	Genes having at least one occurence of the transcription factor binding site V$CEBP_C (v7,4 TRANSFAC) in the regions spanning up to 4 kb around their transcription starting sites,	6	0.03	0.00046	0.00629	3.33724
TTGTTT_FOXO4_01	FOXO4	Genes having at least one occurence of the highly conserved motif M60 TTGTTT sites, The motif matches transcription factor binding site V$FOXO4_01 (v7,4 TRANSFAC),	22	0.0107	0.000484	0.00648	3.31515
GGGNNTTTCC_NFKB_Q6_01	NFKB	Genes having at least one occurence of the highly conserved motif M86 GGGNNTTTCC sites, The motif matches transcription factor binding site V$NFKB_Q6_01 (v7,4 TRANSFAC),	5	0.0373	0.000517	0.00676	3.28651
MGGAAGTG_GABP_B	GABP	Genes having at least one occurence of the highly conserved motif M11 MGGAAGTG sites, The motif matches transcription factor binding site V$GABP_B (v7,4 TRANSFAC),	11	0.0145	0.00129	0.0161	2.88941
CAGCTG_AP4_Q5	AP4	Genes having at least one occurence of the highly conserved motif M15 CAGCTG sites, The motif matches transcription factor binding site V$AP4_Q5 (v7,4 TRANSFAC),	17	0.0112	0.00134	0.0163	2.8729
CREL_01	C-REL	Genes having at least one occurence of the transcription factor binding site V$CREL_01 (v7,4 TRANSFAC) in the regions spanning up to 4 kb around their transcription starting sites,	6	0.0234	0.00165	0.0172	2.78252
STAT5A_03	STAT5A	Genes having at least one occurence of the transcription factor binding site V$STAT5A_03 (v7,4 TRANSFAC) in the regions spanning up to 4 kb around their transcription starting sites,	6	0.0226	0.00196	0.0188	2.70774
HSF_Q6	HSF	Genes having at least one occurence of the transcription factor binding site V$HSF_Q6 (v7,4 TRANSFAC) in the regions spanning up to 4 kb around their transcription starting sites,	5	0.0249	0.0031	0.0289	2.50864
SRF_C	SRF	Genes having at least one occurence of the transcription factor binding site V$SRF_C (v7,4 TRANSFAC) in the regions spanning up to 4 kb around their transcription starting sites,	5	0.0237	0.00381	0.0345	2.41908
CAGGTA_AREB6_01	ZEB1	Genes having at least one occurence of the highly conserved motif M76 CAGGTA sites, The motif matches transcription factor binding site V$AREB6_01 (v7,4 TRANSFAC),	10	0.0126	0.00565	0.0459	2.24795
SCGGAAGY_ELK1_02	ELK1	Genes having at least one occurence of the highly conserved motif M3 SCGGAAGY sites, The motif matches transcription factor binding site V$ELK1_02 (v7,4 TRANSFAC),	13	0.0108	0.00609	0.0487	2.21538
Entrez Gene Id	Gene Symbol	Gene Description	E2F_Q6	GGGCGGR_SP1_Q6	GATTGGY_NFY_Q6_01	RYTTCCTG_ETS2_B	CAGGTG_E12_Q6	CTTTGT_LEF1_Q2	IRF_Q6	CACGTG_MYC_Q2	MAF_Q6	TGGAAA_NFAT_Q4_01	CEBP_C	TTGTTT_FOXO4_01	GGGNNTTTCC_NFKB_Q6_01	MGGAAGTG_GABP_B	CAGCTG_AP4_Q5	CREL_01	STAT5A_03	HSF_Q6	SRF_C	CAGGTA_AREB6_01	SCGGAAGY_ELK1_02	ZF5_01
4176	MCM7	minichromosome maintenance complex component 7	E2F_Q6	GGGCGGR_SP1_Q6	GATTGGY_NFY_Q6_01		CAGGTG_E12_Q6	CTTTGT_LEF1_Q2						TTGTTT_FOXO4_01									SCGGAAGY_ELK1_02
195828	ZNF367	zinc finger protein 367	E2F_Q6	GGGCGGR_SP1_Q6
1869	E2F1	E2F transcription factor 1	E2F_Q6	GGGCGGR_SP1_Q6			CAGGTG_E12_Q6										CAGCTG_AP4_Q5
124222	PAQR4	progestin and adipoQ receptor family member IV	E2F_Q6	GGGCGGR_SP1_Q6				CTTTGT_LEF1_Q2
4172	MCM3	minichromosome maintenance complex component 3	E2F_Q6
4175	MCM6	minichromosome maintenance complex component 6	E2F_Q6
9088	PKMYT1	protein kinase, membrane associated tyrosine/threonine 1	E2F_Q6
4171	MCM2	minichromosome maintenance complex component 2	E2F_Q6							CACGTG_MYC_Q2
1633	DCK	deoxycytidine kinase	E2F_Q6			RYTTCCTG_ETS2_B
9768	KIAA0101	KIAA0101	E2F_Q6																					ZF5_01
116028	RMI2	RMI2, RecQ mediated genome instability 2, homolog (S. cerevisiae)	E2F_Q6		GATTGGY_NFY_Q6_01
5424	POLD1	polymerase (DNA directed), delta 1, catalytic subunit 125kDa	E2F_Q6
5111	PCNA	proliferating cell nuclear antigen	E2F_Q6					CTTTGT_LEF1_Q2						TTGTTT_FOXO4_01
7374	UNG	uracil-DNA glycosylase	E2F_Q6										CEBP_C	TTGTTT_FOXO4_01
284403	WDR62	WD repeat domain 62	E2F_Q6
63967	CLSPN	claspin	E2F_Q6		GATTGGY_NFY_Q6_01	RYTTCCTG_ETS2_B
4436	MSH2	mutS homolog 2, colon cancer, nonpolyposis type 1 (E. coli)	E2F_Q6		GATTGGY_NFY_Q6_01
10714	POLD3	polymerase (DNA-directed), delta 3, accessory subunit	E2F_Q6
144455	E2F7	E2F transcription factor 7	E2F_Q6
81620	CDT1	chromatin licensing and DNA replication factor 1	E2F_Q6
5888	RAD51	RAD51 homolog (S. cerevisiae)	E2F_Q6
4173	MCM4	minichromosome maintenance complex component 4	E2F_Q6		GATTGGY_NFY_Q6_01
8318	CDC45	cell division cycle 45 homolog (S. cerevisiae)	E2F_Q6		GATTGGY_NFY_Q6_01											MGGAAGTG_GABP_B							SCGGAAGY_ELK1_02
3978	LIG1	ligase I, DNA, ATP-dependent		GGGCGGR_SP1_Q6
4998	ORC1	origin recognition complex, subunit 1		GGGCGGR_SP1_Q6										TTGTTT_FOXO4_01
23240	KIAA0922	KIAA0922		GGGCGGR_SP1_Q6		RYTTCCTG_ETS2_B	CAGGTG_E12_Q6	CTTTGT_LEF1_Q2
6470	SHMT1	serine hydroxymethyltransferase 1 (soluble)		GGGCGGR_SP1_Q6						CACGTG_MYC_Q2
3157	HMGCS1	3-hydroxy-3-methylglutaryl-CoA synthase 1 (soluble)		GGGCGGR_SP1_Q6	GATTGGY_NFY_Q6_01		CAGGTG_E12_Q6	CTTTGT_LEF1_Q2			MAF_Q6
7846	TUBA1A	tubulin, alpha 1a		GGGCGGR_SP1_Q6	GATTGGY_NFY_Q6_01			CTTTGT_LEF1_Q2				TGGAAA_NFAT_Q4_01	CEBP_C	TTGTTT_FOXO4_01	GGGNNTTTCC_NFKB_Q6_01		CAGCTG_AP4_Q5		STAT5A_03
1374	CPT1A	carnitine palmitoyltransferase 1A (liver)		GGGCGGR_SP1_Q6	GATTGGY_NFY_Q6_01					CACGTG_MYC_Q2
3783	KCNN4	potassium intermediate/small conductance calcium-activated channel, subfamily N, member 4		GGGCGGR_SP1_Q6		RYTTCCTG_ETS2_B				CACGTG_MYC_Q2
53335	BCL11A	B-cell CLL/lymphoma 11A (zinc finger protein)		GGGCGGR_SP1_Q6			CAGGTG_E12_Q6	CTTTGT_LEF1_Q2	IRF_Q6			TGGAAA_NFAT_Q4_01							STAT5A_03			CAGGTA_AREB6_01
23564	DDAH2	dimethylarginine dimethylaminohydrolase 2		GGGCGGR_SP1_Q6			CAGGTG_E12_Q6
10044	SH2D3C	SH2 domain containing 3C		GGGCGGR_SP1_Q6			CAGGTG_E12_Q6
2316	FLNA	filamin A, alpha		GGGCGGR_SP1_Q6			CAGGTG_E12_Q6														SRF_C
7431	VIM	vimentin		GGGCGGR_SP1_Q6				CTTTGT_LEF1_Q2				TGGAAA_NFAT_Q4_01
2879	GPX4	glutathione peroxidase 4 (phospholipid hydroperoxidase)		GGGCGGR_SP1_Q6
89891	WDR34	WD repeat domain 34		GGGCGGR_SP1_Q6												MGGAAGTG_GABP_B							SCGGAAGY_ELK1_02
1163	CKS1B	CDC28 protein kinase regulatory subunit 1B		GGGCGGR_SP1_Q6	GATTGGY_NFY_Q6_01	RYTTCCTG_ETS2_B						TGGAAA_NFAT_Q4_01				MGGAAGTG_GABP_B				HSF_Q6			SCGGAAGY_ELK1_02
11113	CIT	citron (rho-interacting, serine/threonine kinase 21)		GGGCGGR_SP1_Q6	GATTGGY_NFY_Q6_01
84790	TUBA1C	tubulin, alpha 1c		GGGCGGR_SP1_Q6	GATTGGY_NFY_Q6_01		CAGGTG_E12_Q6
55771	PRR11	proline rich 11		GGGCGGR_SP1_Q6	GATTGGY_NFY_Q6_01			CTTTGT_LEF1_Q2				TGGAAA_NFAT_Q4_01					CAGCTG_AP4_Q5
83990	BRIP1	BRCA1 interacting protein C-terminal helicase 1		GGGCGGR_SP1_Q6	GATTGGY_NFY_Q6_01									TTGTTT_FOXO4_01
1951	CELSR3	cadherin, EGF LAG seven-pass G-type receptor 3 (flamingo homolog, Drosophila)		GGGCGGR_SP1_Q6	GATTGGY_NFY_Q6_01					CACGTG_MYC_Q2
4968	OGG1	8-oxoguanine DNA glycosylase		GGGCGGR_SP1_Q6	GATTGGY_NFY_Q6_01						MAF_Q6						CAGCTG_AP4_Q5						SCGGAAGY_ELK1_02
672	BRCA1	breast cancer 1, early onset		GGGCGGR_SP1_Q6	GATTGGY_NFY_Q6_01
387882	C12orf75	chromosome 12 open reading frame 75		GGGCGGR_SP1_Q6	GATTGGY_NFY_Q6_01
64946	CENPH	centromere protein H		GGGCGGR_SP1_Q6
84695	LOXL3	lysyl oxidase-like 3		GGGCGGR_SP1_Q6		RYTTCCTG_ETS2_B		CTTTGT_LEF1_Q2
5777	PTPN6	protein tyrosine phosphatase, non-receptor type 6		GGGCGGR_SP1_Q6		RYTTCCTG_ETS2_B											CAGCTG_AP4_Q5
80774	LIMD2	LIM domain containing 2		GGGCGGR_SP1_Q6		RYTTCCTG_ETS2_B										MGGAAGTG_GABP_B							SCGGAAGY_ELK1_02	ZF5_01
1785	DNM2	dynamin 2		GGGCGGR_SP1_Q6		RYTTCCTG_ETS2_B																		ZF5_01
25886	POC1A	POC1 centriolar protein homolog A (Chlamydomonas)		GGGCGGR_SP1_Q6			CAGGTG_E12_Q6	CTTTGT_LEF1_Q2
11151	CORO1A	coronin, actin binding protein, 1A		GGGCGGR_SP1_Q6			CAGGTG_E12_Q6							TTGTTT_FOXO4_01						HSF_Q6		CAGGTA_AREB6_01
10235	RASGRP2	RAS guanyl releasing protein 2 (calcium and DAG-regulated)		GGGCGGR_SP1_Q6			CAGGTG_E12_Q6			CACGTG_MYC_Q2
23344	ESYT1	extended synaptotagmin-like protein 1		GGGCGGR_SP1_Q6			CAGGTG_E12_Q6			CACGTG_MYC_Q2
114884	OSBPL10	oxysterol binding protein-like 10		GGGCGGR_SP1_Q6			CAGGTG_E12_Q6										CAGCTG_AP4_Q5
23310	NCAPD3	non-SMC condensin II complex, subunit D3		GGGCGGR_SP1_Q6			CAGGTG_E12_Q6																	ZF5_01
9618	TRAF4	TNF receptor-associated factor 4		GGGCGGR_SP1_Q6				CTTTGT_LEF1_Q2						TTGTTT_FOXO4_01			CAGCTG_AP4_Q5	CREL_01
4602	MYB	v-myb myeloblastosis viral oncogene homolog (avian)		GGGCGGR_SP1_Q6				CTTTGT_LEF1_Q2	IRF_Q6	CACGTG_MYC_Q2												CAGGTA_AREB6_01
4851	NOTCH1	notch 1		GGGCGGR_SP1_Q6				CTTTGT_LEF1_Q2		CACGTG_MYC_Q2							CAGCTG_AP4_Q5					CAGGTA_AREB6_01
9467	SH3BP5	SH3-domain binding protein 5 (BTK-associated)		GGGCGGR_SP1_Q6				CTTTGT_LEF1_Q2						TTGTTT_FOXO4_01
5579	PRKCB	protein kinase C, beta		GGGCGGR_SP1_Q6													CAGCTG_AP4_Q5
23623	RUSC1	RUN and SH3 domain containing 1		GGGCGGR_SP1_Q6						CACGTG_MYC_Q2
8914	TIMELESS	timeless homolog (Drosophila)		GGGCGGR_SP1_Q6							MAF_Q6
196383	RILPL2	Rab interacting lysosomal protein-like 2		GGGCGGR_SP1_Q6								TGGAAA_NFAT_Q4_01
6513	SLC2A1	solute carrier family 2 (facilitated glucose transporter), member 1		GGGCGGR_SP1_Q6
9156	EXO1	exonuclease 1		GGGCGGR_SP1_Q6								TGGAAA_NFAT_Q4_01
6240	RRM1	ribonucleotide reductase M1		GGGCGGR_SP1_Q6									CEBP_C								SRF_C	CAGGTA_AREB6_01
5106	PCK2	phosphoenolpyruvate carboxykinase 2 (mitochondrial)		GGGCGGR_SP1_Q6
29985	SLC39A3	solute carrier family 39 (zinc transporter), member 3		GGGCGGR_SP1_Q6
79031	PDCL3	phosducin-like 3		GGGCGGR_SP1_Q6
1595	CYP51A1	cytochrome P450, family 51, subfamily A, polypeptide 1		GGGCGGR_SP1_Q6
25902	MTHFD1L	methylenetetrahydrofolate dehydrogenase (NADP+ dependent) 1-like		GGGCGGR_SP1_Q6
11270	NRM	nurim (nuclear envelope membrane protein)		GGGCGGR_SP1_Q6
220134	SKA1	spindle and kinetochore associated complex subunit 1		GGGCGGR_SP1_Q6
27106	ARRDC2	arrestin domain containing 2		GGGCGGR_SP1_Q6
39	ACAT2	acetyl-CoA acetyltransferase 2		GGGCGGR_SP1_Q6
91107	TRIM47	tripartite motif containing 47													GGGNNTTTCC_NFKB_Q6_01			CREL_01
5293	PIK3CD	phosphoinositide-3-kinase, catalytic, delta polypeptide				RYTTCCTG_ETS2_B	CAGGTG_E12_Q6	CTTTGT_LEF1_Q2			MAF_Q6			TTGTTT_FOXO4_01
60	ACTB	actin, beta			GATTGGY_NFY_Q6_01	RYTTCCTG_ETS2_B		CTTTGT_LEF1_Q2								MGGAAGTG_GABP_B	CAGCTG_AP4_Q5				SRF_C		SCGGAAGY_ELK1_02
23433	RHOQ	ras homolog gene family, member Q			GATTGGY_NFY_Q6_01		CAGGTG_E12_Q6	CTTTGT_LEF1_Q2					CEBP_C	TTGTTT_FOXO4_01						HSF_Q6			SCGGAAGY_ELK1_02
152789	JAKMIP1	janus kinase and microtubule interacting protein 1			GATTGGY_NFY_Q6_01		CAGGTG_E12_Q6			CACGTG_MYC_Q2		TGGAAA_NFAT_Q4_01
8514	KCNAB2	potassium voltage-gated channel, shaker-related subfamily, beta member 2				RYTTCCTG_ETS2_B	CAGGTG_E12_Q6
7533	YWHAH	tyrosine 3-monooxygenase/tryptophan 5-monooxygenase activation protein, eta polypeptide				RYTTCCTG_ETS2_B		CTTTGT_LEF1_Q2
1901	S1PR1	sphingosine-1-phosphate receptor 1					CAGGTG_E12_Q6							TTGTTT_FOXO4_01								CAGGTA_AREB6_01
55013	CCDC109B	coiled-coil domain containing 109B						CTTTGT_LEF1_Q2						TTGTTT_FOXO4_01
27033	ZBTB32	zinc finger and BTB domain containing 32							IRF_Q6			TGGAAA_NFAT_Q4_01								HSF_Q6
5829	PXN	paxillin																				CAGGTA_AREB6_01
340547	VSIG1	V-set and immunoglobulin domain containing 1												TTGTTT_FOXO4_01
8470	SORBS2	sorbin and SH3 domain containing 2			GATTGGY_NFY_Q6_01	RYTTCCTG_ETS2_B	CAGGTG_E12_Q6	CTTTGT_LEF1_Q2						TTGTTT_FOXO4_01
1718	DHCR24	24-dehydrocholesterol reductase			GATTGGY_NFY_Q6_01	RYTTCCTG_ETS2_B
55723	ASF1B	ASF1 anti-silencing function 1 homolog B (S. cerevisiae)			GATTGGY_NFY_Q6_01		CAGGTG_E12_Q6
7804	LRP8	low density lipoprotein receptor-related protein 8, apolipoprotein e receptor			GATTGGY_NFY_Q6_01			CTTTGT_LEF1_Q2		CACGTG_MYC_Q2														ZF5_01
113246	C12orf57	chromosome 12 open reading frame 57			GATTGGY_NFY_Q6_01																		SCGGAAGY_ELK1_02
10535	RNASEH2A	ribonuclease H2, subunit A			GATTGGY_NFY_Q6_01
5984	RFC4	replication factor C (activator 1) 4, 37kDa														MGGAAGTG_GABP_B							SCGGAAGY_ELK1_02
9846	GAB2	GRB2-associated binding protein 2				RYTTCCTG_ETS2_B	CAGGTG_E12_Q6	CTTTGT_LEF1_Q2			MAF_Q6			TTGTTT_FOXO4_01		MGGAAGTG_GABP_B	CAGCTG_AP4_Q5
79865	TREML2	triggering receptor expressed on myeloid cells-like 2				RYTTCCTG_ETS2_B	CAGGTG_E12_Q6
3936	LCP1	lymphocyte cytosolic protein 1 (L-plastin)				RYTTCCTG_ETS2_B	CAGGTG_E12_Q6									MGGAAGTG_GABP_B					SRF_C
2268	FGR	Gardner-Rasheed feline sarcoma viral (v-fgr) oncogene homolog				RYTTCCTG_ETS2_B	CAGGTG_E12_Q6										CAGCTG_AP4_Q5		STAT5A_03
9448	MAP4K4	mitogen-activated protein kinase kinase kinase kinase 4				RYTTCCTG_ETS2_B		CTTTGT_LEF1_Q2				TGGAAA_NFAT_Q4_01	CEBP_C	TTGTTT_FOXO4_01					STAT5A_03	HSF_Q6		CAGGTA_AREB6_01
3932	LCK	lymphocyte-specific protein tyrosine kinase				RYTTCCTG_ETS2_B											CAGCTG_AP4_Q5		STAT5A_03
79856	SNX22	sorting nexin 22				RYTTCCTG_ETS2_B			IRF_Q6
1265	CNN2	calponin 2				RYTTCCTG_ETS2_B															SRF_C
274	BIN1	bridging integrator 1				RYTTCCTG_ETS2_B								TTGTTT_FOXO4_01
360	AQP3	aquaporin 3 (Gill blood group)				RYTTCCTG_ETS2_B
10123	ARL4C	ADP-ribosylation factor-like 4C					CAGGTG_E12_Q6	CTTTGT_LEF1_Q2
9242	MSC	musculin					CAGGTG_E12_Q6							TTGTTT_FOXO4_01	GGGNNTTTCC_NFKB_Q6_01			CREL_01
90378	SAMD1	sterile alpha motif domain containing 1					CAGGTG_E12_Q6										CAGCTG_AP4_Q5
7852	CXCR4	chemokine (C-X-C motif) receptor 4					CAGGTG_E12_Q6		IRF_Q6													CAGGTA_AREB6_01
6402	SELL	selectin L					CAGGTG_E12_Q6		IRF_Q6
6713	SQLE	squalene epoxidase					CAGGTG_E12_Q6				MAF_Q6
29893	PSMC3IP	PSMC3 interacting protein					CAGGTG_E12_Q6					TGGAAA_NFAT_Q4_01
3705	ITPK1	inositol-tetrakisphosphate 1-kinase					CAGGTG_E12_Q6						CEBP_C
9168	TMSB10	thymosin beta 10					CAGGTG_E12_Q6
4001	LMNB1	lamin B1						CTTTGT_LEF1_Q2		CACGTG_MYC_Q2
6949	TCOF1	Treacher Collins-Franceschetti syndrome 1						CTTTGT_LEF1_Q2		CACGTG_MYC_Q2						MGGAAGTG_GABP_B							SCGGAAGY_ELK1_02
7410	VAV2	vav 2 guanine nucleotide exchange factor						CTTTGT_LEF1_Q2			MAF_Q6
81839	VANGL1	vang-like 1 (van gogh, Drosophila)						CTTTGT_LEF1_Q2				TGGAAA_NFAT_Q4_01							STAT5A_03
203068	TUBB	tubulin, beta class I						CTTTGT_LEF1_Q2
6281	S100A10	S100 calcium binding protein A10										TGGAAA_NFAT_Q4_01						CREL_01
10682	EBP	emopamil binding protein (sterol isomerase)										TGGAAA_NFAT_Q4_01
10635	RAD51AP1	RAD51 associated protein 1							IRF_Q6								CAGCTG_AP4_Q5
4261	CIITA	class II, major histocompatibility complex, transactivator							IRF_Q6
941	CD80	CD80 molecule							IRF_Q6
10783	NEK6	NIMA (never in mitosis gene a)-related kinase 6								CACGTG_MYC_Q2
109	ADCY3	adenylate cyclase 3								CACGTG_MYC_Q2
9361	LONP1	lon peptidase 1, mitochondrial								CACGTG_MYC_Q2
283349	RASSF3	Ras association (RalGDS/AF-6) domain family member 3									MAF_Q6
7468	WHSC1	Wolf-Hirschhorn syndrome candidate 1										TGGAAA_NFAT_Q4_01		TTGTTT_FOXO4_01
2529	FUT7	fucosyltransferase 7 (alpha (1,3) fucosyltransferase)										TGGAAA_NFAT_Q4_01			GGGNNTTTCC_NFKB_Q6_01			CREL_01
7133	TNFRSF1B	tumor necrosis factor receptor superfamily, member 1B										TGGAAA_NFAT_Q4_01			GGGNNTTTCC_NFKB_Q6_01			CREL_01
23406	COTL1	coactosin-like 1 (Dictyostelium)										TGGAAA_NFAT_Q4_01
171392	ZNF675	zinc finger protein 675										TGGAAA_NFAT_Q4_01
3613	IMPA2	inositol(myo)-1(or 4)-monophosphatase 2										TGGAAA_NFAT_Q4_01
943	TNFRSF8	tumor necrosis factor receptor superfamily, member 8										TGGAAA_NFAT_Q4_01
84798	C19orf48	chromosome 19 open reading frame 48												TTGTTT_FOXO4_01
78995	C17orf53	chromosome 17 open reading frame 53												TTGTTT_FOXO4_01
55071	C9orf40	chromosome 9 open reading frame 40														MGGAAGTG_GABP_B							SCGGAAGY_ELK1_02
55734	ZFP64	zinc finger protein 64 homolog (mouse)														MGGAAGTG_GABP_B							SCGGAAGY_ELK1_02
29015	SLC43A3	solute carrier family 43, member 3															CAGCTG_AP4_Q5
91694	LONRF1	LON peptidase N-terminal domain and ring finger 1															CAGCTG_AP4_Q5
79041	TMEM38A	transmembrane protein 38A																				CAGGTA_AREB6_01
