# Supplementary material for: EZH2 is overexpressed in transitional preplasmablasts and is involved in human plasma cell differentiation
Source: Leukemia. 2019 Feb 12;33(8):2047–60. doi: 10.1038/s41375-019-0392-1 (PMC6756037; doi:10.1038/s41375-019-0392-1)
Supplement: Supplementary file 14 — Supplementary Table S11 [file 41375_2019_392_MOESM14_ESM.xlsx]

## Sheet: UP in prePB
Supplementary Table S11: Pathway enrichment analysis of EPZ-6438 deregulated genes in prePB and PB
Collection(s):		C2, C5
# overlaps shown:		100
# genesets in collections:		10655
# genes in comparison (n):		446
# genes in universe (N):		45956
Gene Set Name	# Genes in Gene Set (K)	Description	# Genes in Overlap (k)	k/K	p-value	FDR q-value
GO REGULATION OF CELL PROLIFERATION	1496	Any process that modulates the frequency, rate or extent of cell proliferation,	77	0.0515	2.87e-33	6.12e-30
GO RECEPTOR BINDING	1476	Interacting selectively and non-covalently with one or more specific sites on a receptor molecule, a macromolecule that underGOes combination with a hormone, neurotransmitter, drug or intracellular messenger to initiate a change in cell function,	71	0.0481	7.36e-29	7.87e-26
GO IMMUNE SYSTEM PROCESS	1984	Any process involved in the development or functioning of the immune system, an organismal system for calibrated responses to potential internal or invasive threats,	82	0.0413	7.39e-29	7.87e-26
PEREZ TP53 TARGETS	1174	Genes up-regulated in the HMEC cells (primary mammary epithelium) upon expression of TP53 [GeneID=7157] off adenoviral vector,	62	0.0528	2.25e-27	1.09e-24
GO REGULATION OF TRANSPORT	1804	Any process that modulates the frequency, rate or extent of the directed movement of substances (such as macromolecules, small molecules, ions) into, out of or within a cell, or between cells, by means of some agent such as a transporter or pore,	75	0.0416	1.61e-26	6.14e-24
GO POSITIVE REGULATION OF CELL COMMUNICATION	1532	Any process that increases the frequency, rate or extent of cell communication, Cell communication is the process that mediates interactions between a cell and its surroundings, Encompasses interactions such as signaling or attachment between one cell and another cell, between a cell and an extracellular matrix, or between a cell and any other aspect of its environment,	68	0.0444	1.22e-25	3.95e-23
GO REGULATION OF INTRACELLULAR SIGNAL TRANSDUCTION	1656	Any process that modulates the frequency, rate or extent of intracellular signal transduction,	70	0.0423	3.67e-25	1.12e-22
GO REGULATION OF CELL DIFFERENTIATION	1492	Any process that modulates the frequency, rate or extent of cell differentiation, the process in which relatively unspecialized cells acquire specialized structural and functional features,	66	0.0442	8.28e-25	2.26e-22
GO REGULATION OF CELL DEATH	1472	Any process that modulates the rate or frequency of cell death, Cell death is the specific activation or halting of processes within a cell so that its vital functions markedly cease, rather than simply deteriorating gradually over time, which culminates in cell death,	63	0.0428	6.04e-23	1.26e-20
MANALO HYPOXIA UP	207	Genes up-regulated in response to both hypoxia and overexpression of an active form of HIF1A [GeneID=3091],	27	0.1304	2.17e-22	4.28e-20
KOINUMA TARGETS OF SMAD2 OR SMAD3	824	Genes with promoters occupied by SMAD2 or SMAD3 [GeneID=4087, 4088] in HaCaT cells (keratinocyte) according to a ChIP-chip analysis,	47	0.057	2.88e-22	5.29e-20
WIERENGA STAT5A TARGETS UP	217	Genes up-regulated in CD34+ [GeneID=947] cells by intermediate activity levels of STAT5A [GeneID=6776]; predominant long-term growth and self-renewal phenotype,	27	0.1244	7.73e-22	1.33e-19
Gene/Gene Set Overlap Matrix
Entrez Gene Id		Gene Symbol	Gene Description	GO REGULATION OF CELL PROLIFERATION	GO RECEPTOR BINDING	GO IMMUNE SYSTEM PROCESS	PEREZ TP53 TARGETS	GO REGULATION OF TRANSPORT	GO POSITIVE REGULATION OF CELL COMMUNICATION	GO REGULATION OF INTRACELLULAR SIGNAL TRANSDUCTION	GO REGULATION OF CELL DIFFERENTIATION	GO REGULATION OF CELL DEATH	MANALO HYPOXIA UP	KOINUMA TARGETS OF SMAD2 OR SMAD3	WIERENGA STAT5A TARGETS UP
6772		STAT1	signal transducer and activator of transcription 1, 91kDa	GO REGULATION OF CELL PROLIFERATION	GO RECEPTOR BINDING	GO IMMUNE SYSTEM PROCESS				GO REGULATION OF INTRACELLULAR SIGNAL TRANSDUCTION	GO REGULATION OF CELL DIFFERENTIATION	GO REGULATION OF CELL DEATH
323		APBB2	amyloid beta (A4) precursor protein-binding, family B, member 2									GO REGULATION OF CELL DEATH
301		ANXA1	annexin A1	GO REGULATION OF CELL PROLIFERATION	GO RECEPTOR BINDING	GO IMMUNE SYSTEM PROCESS		GO REGULATION OF TRANSPORT			GO REGULATION OF CELL DIFFERENTIATION	GO REGULATION OF CELL DEATH
8877		SPHK1	sphinGOsine kinase 1	GO REGULATION OF CELL PROLIFERATION				GO REGULATION OF TRANSPORT	GO POSITIVE REGULATION OF CELL COMMUNICATION	GO REGULATION OF INTRACELLULAR SIGNAL TRANSDUCTION	GO REGULATION OF CELL DIFFERENTIATION	GO REGULATION OF CELL DEATH
55704		CCDC88A	coiled-coil domain containing 88A	GO REGULATION OF CELL PROLIFERATION							GO REGULATION OF CELL DIFFERENTIATION
5792		PTPRF	protein tyrosine phosphatase, receptor type, F								GO REGULATION OF CELL DIFFERENTIATION		MANALO HYPOXIA UP	KOINUMA TARGETS OF SMAD2 OR SMAD3
23586		DDX58	DEAD (Asp-Glu-Ala-Asp) box polypeptide 58			GO IMMUNE SYSTEM PROCESS		GO REGULATION OF TRANSPORT
55785		FGD6	FYVE, RhoGEF and PH domain containing 6							GO REGULATION OF INTRACELLULAR SIGNAL TRANSDUCTION
351		APP	amyloid beta (A4) precursor protein		GO RECEPTOR BINDING	GO IMMUNE SYSTEM PROCESS					GO REGULATION OF CELL DIFFERENTIATION
6792		CDKL5	cyclin-dependent kinase-like 5								GO REGULATION OF CELL DIFFERENTIATION
24138		IFIT5	interferon-induced protein with tetratricopeptide repeats 5			GO IMMUNE SYSTEM PROCESS
58480		RHOU	ras homolog gene family, member U					GO REGULATION OF TRANSPORT		GO REGULATION OF INTRACELLULAR SIGNAL TRANSDUCTION
23189		KANK1	KN motif and ankyrin repeat domains 1					GO REGULATION OF TRANSPORT	GO POSITIVE REGULATION OF CELL COMMUNICATION	GO REGULATION OF INTRACELLULAR SIGNAL TRANSDUCTION	GO REGULATION OF CELL DIFFERENTIATION			KOINUMA TARGETS OF SMAD2 OR SMAD3
4646		MYO6	myosin VI				PEREZ TP53 TARGETS	GO REGULATION OF TRANSPORT
347		APOD	apolipoprotein D	GO REGULATION OF CELL PROLIFERATION				GO REGULATION OF TRANSPORT					MANALO HYPOXIA UP
7077		TIMP2	TIMP metallopeptidase inhibitor 2	GO REGULATION OF CELL PROLIFERATION	GO RECEPTOR BINDING				GO POSITIVE REGULATION OF CELL COMMUNICATION	GO REGULATION OF INTRACELLULAR SIGNAL TRANSDUCTION	GO REGULATION OF CELL DIFFERENTIATION
1191		CLU	clusterin	GO REGULATION OF CELL PROLIFERATION		GO IMMUNE SYSTEM PROCESS			GO POSITIVE REGULATION OF CELL COMMUNICATION	GO REGULATION OF INTRACELLULAR SIGNAL TRANSDUCTION	GO REGULATION OF CELL DIFFERENTIATION	GO REGULATION OF CELL DEATH		KOINUMA TARGETS OF SMAD2 OR SMAD3
288		ANK3	ankyrin 3, node of Ranvier (ankyrin G)				PEREZ TP53 TARGETS	GO REGULATION OF TRANSPORT	GO POSITIVE REGULATION OF CELL COMMUNICATION
9495		AKAP5	A kinase (PRKA) anchor protein 5		GO RECEPTOR BINDING			GO REGULATION OF TRANSPORT	GO POSITIVE REGULATION OF CELL COMMUNICATION	GO REGULATION OF INTRACELLULAR SIGNAL TRANSDUCTION	GO REGULATION OF CELL DIFFERENTIATION
6857		SYT1	synaptotagmin I		GO RECEPTOR BINDING			GO REGULATION OF TRANSPORT	GO POSITIVE REGULATION OF CELL COMMUNICATION		GO REGULATION OF CELL DIFFERENTIATION
23710		GABARAPL1	GABA(A) receptor-associated protein like 1		GO RECEPTOR BINDING									KOINUMA TARGETS OF SMAD2 OR SMAD3	WIERENGA STAT5A TARGETS UP
5217		PFN2	profilin 2					GO REGULATION OF TRANSPORT
5783		PTPN13	protein tyrosine phosphatase, non-receptor type 13 (APO-1/CD95 (Fas)-associated phosphatase)							GO REGULATION OF INTRACELLULAR SIGNAL TRANSDUCTION
3688		ITGB1	integrin, beta 1 (fibronectin receptor, beta polypeptide, antigen CD29 includes MDF2, MSK12)	GO REGULATION OF CELL PROLIFERATION	GO RECEPTOR BINDING	GO IMMUNE SYSTEM PROCESS		GO REGULATION OF TRANSPORT	GO POSITIVE REGULATION OF CELL COMMUNICATION	GO REGULATION OF INTRACELLULAR SIGNAL TRANSDUCTION	GO REGULATION OF CELL DIFFERENTIATION	GO REGULATION OF CELL DEATH		KOINUMA TARGETS OF SMAD2 OR SMAD3
5795		PTPRJ	protein tyrosine phosphatase, receptor type, J	GO REGULATION OF CELL PROLIFERATION	GO RECEPTOR BINDING	GO IMMUNE SYSTEM PROCESS	PEREZ TP53 TARGETS		GO POSITIVE REGULATION OF CELL COMMUNICATION	GO REGULATION OF INTRACELLULAR SIGNAL TRANSDUCTION
1803		DPP4	dipeptidyl-peptidase 4	GO REGULATION OF CELL PROLIFERATION	GO RECEPTOR BINDING	GO IMMUNE SYSTEM PROCESS
4163		MCC	mutated in colorectal cancers	GO REGULATION OF CELL PROLIFERATION			PEREZ TP53 TARGETS
9456		HOMER1	homer homolog 1 (Drosophila)		GO RECEPTOR BINDING			GO REGULATION OF TRANSPORT	GO POSITIVE REGULATION OF CELL COMMUNICATION
667		DST	dystonin		GO RECEPTOR BINDING									KOINUMA TARGETS OF SMAD2 OR SMAD3
53405		CLIC5	chloride intracellular channel 5				PEREZ TP53 TARGETS	GO REGULATION OF TRANSPORT
9732		DOCK4	dedicator of cytokinesis 4		GO RECEPTOR BINDING		PEREZ TP53 TARGETS
408		ARRB1	arrestin, beta 1		GO RECEPTOR BINDING		PEREZ TP53 TARGETS	GO REGULATION OF TRANSPORT	GO POSITIVE REGULATION OF CELL COMMUNICATION	GO REGULATION OF INTRACELLULAR SIGNAL TRANSDUCTION		GO REGULATION OF CELL DEATH
2047		EPHB1	EPH receptor B1			GO IMMUNE SYSTEM PROCESS				GO REGULATION OF INTRACELLULAR SIGNAL TRANSDUCTION		GO REGULATION OF CELL DEATH
5997		RGS2	regulator of G-protein signaling 2, 24kDa							GO REGULATION OF INTRACELLULAR SIGNAL TRANSDUCTION
23109		DDN	dendrin												WIERENGA STAT5A TARGETS UP
79739		TTLL7	tubulin tyrosine ligase-like family, member 7												WIERENGA STAT5A TARGETS UP
3673		ITGA2	integrin, alpha 2 (CD49B, alpha 2 subunit of VLA-2 receptor)	GO REGULATION OF CELL PROLIFERATION	GO RECEPTOR BINDING			GO REGULATION OF TRANSPORT	GO POSITIVE REGULATION OF CELL COMMUNICATION					KOINUMA TARGETS OF SMAD2 OR SMAD3	WIERENGA STAT5A TARGETS UP
7976		FZD3	frizzled family receptor 3	GO REGULATION OF CELL PROLIFERATION							GO REGULATION OF CELL DIFFERENTIATION	GO REGULATION OF CELL DEATH
9693		RAPGEF2	Rap guanine nucleotide exchange factor (GEF) 2	GO REGULATION OF CELL PROLIFERATION	GO RECEPTOR BINDING				GO POSITIVE REGULATION OF CELL COMMUNICATION	GO REGULATION OF INTRACELLULAR SIGNAL TRANSDUCTION	GO REGULATION OF CELL DIFFERENTIATION	GO REGULATION OF CELL DEATH
1741		DLG3	discs, large homolog 3 (Drosophila)	GO REGULATION OF CELL PROLIFERATION	GO RECEPTOR BINDING
5058		PAK1	p21 protein (Cdc42/Rac)-activated kinase 1	GO REGULATION OF CELL PROLIFERATION		GO IMMUNE SYSTEM PROCESS			GO POSITIVE REGULATION OF CELL COMMUNICATION	GO REGULATION OF INTRACELLULAR SIGNAL TRANSDUCTION
51761		ATP8A2	ATPase, aminophospholipid transporter, class I, type 8A, member 2	GO REGULATION OF CELL PROLIFERATION				GO REGULATION OF TRANSPORT			GO REGULATION OF CELL DIFFERENTIATION
153090		DAB2IP	DAB2 interacting protein	GO REGULATION OF CELL PROLIFERATION	GO RECEPTOR BINDING	GO IMMUNE SYSTEM PROCESS	PEREZ TP53 TARGETS	GO REGULATION OF TRANSPORT	GO POSITIVE REGULATION OF CELL COMMUNICATION	GO REGULATION OF INTRACELLULAR SIGNAL TRANSDUCTION	GO REGULATION OF CELL DIFFERENTIATION	GO REGULATION OF CELL DEATH		KOINUMA TARGETS OF SMAD2 OR SMAD3
729230		CCR2	chemokine (C-C motif) receptor 2	GO REGULATION OF CELL PROLIFERATION	GO RECEPTOR BINDING	GO IMMUNE SYSTEM PROCESS		GO REGULATION OF TRANSPORT			GO REGULATION OF CELL DIFFERENTIATION	GO REGULATION OF CELL DEATH
27185		DISC1	disrupted in schizophrenia 1	GO REGULATION OF CELL PROLIFERATION					GO POSITIVE REGULATION OF CELL COMMUNICATION		GO REGULATION OF CELL DIFFERENTIATION
57447		NDRG2	NDRG family member 2	GO REGULATION OF CELL PROLIFERATION						GO REGULATION OF INTRACELLULAR SIGNAL TRANSDUCTION
6693		SPN	sialophorin	GO REGULATION OF CELL PROLIFERATION		GO IMMUNE SYSTEM PROCESS
760		CA2	carbonic anhydrase II					GO REGULATION OF TRANSPORT	GO POSITIVE REGULATION OF CELL COMMUNICATION		GO REGULATION OF CELL DIFFERENTIATION				WIERENGA STAT5A TARGETS UP
10874		NMU	neuromedin U		GO RECEPTOR BINDING			GO REGULATION OF TRANSPORT	GO POSITIVE REGULATION OF CELL COMMUNICATION
306		ANXA3	annexin A3			GO IMMUNE SYSTEM PROCESS								KOINUMA TARGETS OF SMAD2 OR SMAD3
493		ATP2B4	ATPase, Ca++ transporting, plasma membrane 4					GO REGULATION OF TRANSPORT		GO REGULATION OF INTRACELLULAR SIGNAL TRANSDUCTION
4038		LRP4	low density lipoprotein receptor-related protein 4		GO RECEPTOR BINDING						GO REGULATION OF CELL DIFFERENTIATION
5358		PLS3	plastin 3											KOINUMA TARGETS OF SMAD2 OR SMAD3
5028		P2RY1	purinergic receptor P2Y, G-protein coupled, 1		GO RECEPTOR BINDING			GO REGULATION OF TRANSPORT	GO POSITIVE REGULATION OF CELL COMMUNICATION	GO REGULATION OF INTRACELLULAR SIGNAL TRANSDUCTION
22848		AAK1	AP2 associated kinase 1		GO RECEPTOR BINDING			GO REGULATION OF TRANSPORT	GO POSITIVE REGULATION OF CELL COMMUNICATION
7345		UCHL1	ubiquitin carboxyl-terminal esterase L1 (ubiquitin thiolesterase)		GO RECEPTOR BINDING					GO REGULATION OF INTRACELLULAR SIGNAL TRANSDUCTION
53616		ADAM22	ADAM metallopeptidase domain 22		GO RECEPTOR BINDING
3798		KIF5A	kinesin family member 5A			GO IMMUNE SYSTEM PROCESS
119		ADD2	adducin 2 (beta)			GO IMMUNE SYSTEM PROCESS
7466		WFS1	Wolfram syndrome 1 (wolframin)					GO REGULATION OF TRANSPORT		GO REGULATION OF INTRACELLULAR SIGNAL TRANSDUCTION		GO REGULATION OF CELL DEATH
1627		DBN1	drebrin 1								GO REGULATION OF CELL DIFFERENTIATION
23108		RAP1GAP2	RAP1 GTPase activating protein 2							GO REGULATION OF INTRACELLULAR SIGNAL TRANSDUCTION	GO REGULATION OF CELL DIFFERENTIATION
3742		KCNA6	potassium voltage-gated channel, shaker-related subfamily, member 6					GO REGULATION OF TRANSPORT
10497		UNC13B	unc-13 homolog B (C, elegans)					GO REGULATION OF TRANSPORT	GO POSITIVE REGULATION OF CELL COMMUNICATION
5023		P2RX1	purinergic receptor P2X, ligand-gated ion channel, 1					GO REGULATION OF TRANSPORT				GO REGULATION OF CELL DEATH
3738		KCNA3	potassium voltage-gated channel, shaker-related subfamily, member 3					GO REGULATION OF TRANSPORT
92211		CDHR1	cadherin-related family member 1				PEREZ TP53 TARGETS								WIERENGA STAT5A TARGETS UP
25924		MYRIP	myosin VIIA and Rab interacting protein					GO REGULATION OF TRANSPORT	GO POSITIVE REGULATION OF CELL COMMUNICATION
6328		SCN3A	sodium channel, voltage-gated, type III, alpha subunit					GO REGULATION OF TRANSPORT
23762		OSBP2	oxysterol binding protein 2												WIERENGA STAT5A TARGETS UP
9829		DNAJC6	DnaJ (Hsp40) homolog, subfamily C, member 6				PEREZ TP53 TARGETS	GO REGULATION OF TRANSPORT
11149		BVES	blood vessel epicardial substance			GO IMMUNE SYSTEM PROCESS	PEREZ TP53 TARGETS	GO REGULATION OF TRANSPORT
8470		SORBS2	sorbin and SH3 domain containing 2				PEREZ TP53 TARGETS						MANALO HYPOXIA UP
6404		SELPLG	selectin P ligand		GO RECEPTOR BINDING	GO IMMUNE SYSTEM PROCESS
87		ACTN1	actinin, alpha 1		GO RECEPTOR BINDING	GO IMMUNE SYSTEM PROCESS						GO REGULATION OF CELL DEATH		KOINUMA TARGETS OF SMAD2 OR SMAD3
112		ADCY6	adenylate cyclase 6		GO RECEPTOR BINDING		PEREZ TP53 TARGETS				GO REGULATION OF CELL DIFFERENTIATION
5829		PXN	paxillin		GO RECEPTOR BINDING								MANALO HYPOXIA UP
5329		PLAUR	plasminogen activator, urokinase receptor		GO RECEPTOR BINDING				GO POSITIVE REGULATION OF CELL COMMUNICATION	GO REGULATION OF INTRACELLULAR SIGNAL TRANSDUCTION		GO REGULATION OF CELL DEATH
79659		DYNC2H1	dynein, cytoplasmic 2, heavy chain 1			GO IMMUNE SYSTEM PROCESS			GO POSITIVE REGULATION OF CELL COMMUNICATION
55604		LRRC16A	leucine rich repeat containing 16A								GO REGULATION OF CELL DIFFERENTIATION
6335		SCN9A	sodium channel, voltage-gated, type IX, alpha subunit					GO REGULATION OF TRANSPORT
55603		FAM46A	family with sequence similarity 46, member A										MANALO HYPOXIA UP
2202		EFEMP1	EGF containing fibulin-like extracellular matrix protein 1	GO REGULATION OF CELL PROLIFERATION	GO RECEPTOR BINDING						GO REGULATION OF CELL DIFFERENTIATION
8743		TNFSF10	tumor necrosis factor (ligand) superfamily, member 10		GO RECEPTOR BINDING	GO IMMUNE SYSTEM PROCESS			GO POSITIVE REGULATION OF CELL COMMUNICATION	GO REGULATION OF INTRACELLULAR SIGNAL TRANSDUCTION		GO REGULATION OF CELL DEATH
4599		MX1	myxovirus (influenza virus) resistance 1, interferon-inducible protein p78 (mouse)			GO IMMUNE SYSTEM PROCESS	PEREZ TP53 TARGETS
481		ATP1B1	ATPase, Na+/K+ transporting, beta 1 polypeptide			GO IMMUNE SYSTEM PROCESS		GO REGULATION OF TRANSPORT
11274		USP18	ubiquitin specific peptidase 18				PEREZ TP53 TARGETS
10970		CKAP4	cytoskeleton-associated protein 4												WIERENGA STAT5A TARGETS UP
133		ADM	adrenomedullin	GO REGULATION OF CELL PROLIFERATION	GO RECEPTOR BINDING	GO IMMUNE SYSTEM PROCESS	PEREZ TP53 TARGETS				GO REGULATION OF CELL DIFFERENTIATION	GO REGULATION OF CELL DEATH	MANALO HYPOXIA UP	KOINUMA TARGETS OF SMAD2 OR SMAD3	WIERENGA STAT5A TARGETS UP
4643		MYO1E	myosin IE			GO IMMUNE SYSTEM PROCESS
25945		PVRL3	poliovirus receptor-related 3		GO RECEPTOR BINDING
5359		PLSCR1	phospholipid scramblase 1		GO RECEPTOR BINDING	GO IMMUNE SYSTEM PROCESS
5352		PLOD2	procollagen-lysine, 2-oxoglutarate 5-dioxygenase 2										MANALO HYPOXIA UP	KOINUMA TARGETS OF SMAD2 OR SMAD3
51274		KLF3	Kruppel-like factor 3 (basic)											KOINUMA TARGETS OF SMAD2 OR SMAD3
4907		NT5E	5'-nucleotidase, ecto (CD73)											KOINUMA TARGETS OF SMAD2 OR SMAD3
64778		FNDC3B	fibronectin type III domain containing 3B										MANALO HYPOXIA UP		WIERENGA STAT5A TARGETS UP
10397		NDRG1	N-myc downstream regulated 1	GO REGULATION OF CELL PROLIFERATION		GO IMMUNE SYSTEM PROCESS						GO REGULATION OF CELL DEATH	MANALO HYPOXIA UP	KOINUMA TARGETS OF SMAD2 OR SMAD3	WIERENGA STAT5A TARGETS UP
2335		FN1	fibronectin 1	GO REGULATION OF CELL PROLIFERATION	GO RECEPTOR BINDING	GO IMMUNE SYSTEM PROCESS		GO REGULATION OF TRANSPORT		GO REGULATION OF INTRACELLULAR SIGNAL TRANSDUCTION	GO REGULATION OF CELL DIFFERENTIATION	GO REGULATION OF CELL DEATH
3659		IRF1	interferon regulatory factor 1	GO REGULATION OF CELL PROLIFERATION		GO IMMUNE SYSTEM PROCESS	PEREZ TP53 TARGETS				GO REGULATION OF CELL DIFFERENTIATION
4601		MXI1	MAX interactor 1	GO REGULATION OF CELL PROLIFERATION			PEREZ TP53 TARGETS	GO REGULATION OF TRANSPORT					MANALO HYPOXIA UP
10669		CGREF1	cell growth regulator with EF-hand domain 1	GO REGULATION OF CELL PROLIFERATION
834		CASP1	caspase 1, apoptosis-related cysteine peptidase (interleukin 1, beta, convertase)				PEREZ TP53 TARGETS	GO REGULATION OF TRANSPORT	GO POSITIVE REGULATION OF CELL COMMUNICATION	GO REGULATION OF INTRACELLULAR SIGNAL TRANSDUCTION		GO REGULATION OF CELL DEATH
50486		G0S2	G0/G1switch 2						GO POSITIVE REGULATION OF CELL COMMUNICATION			GO REGULATION OF CELL DEATH
22856		CHSY1	chondroitin sulfate synthase 1						GO POSITIVE REGULATION OF CELL COMMUNICATION				MANALO HYPOXIA UP
8638		OASL	2'-5'-oliGOadenylate synthetase-like		GO RECEPTOR BINDING	GO IMMUNE SYSTEM PROCESS
23780		APOL2	apolipoprotein L, 2		GO RECEPTOR BINDING		PEREZ TP53 TARGETS
1230		CCR1	chemokine (C-C motif) receptor 1			GO IMMUNE SYSTEM PROCESS		GO REGULATION OF TRANSPORT	GO POSITIVE REGULATION OF CELL COMMUNICATION	GO REGULATION OF INTRACELLULAR SIGNAL TRANSDUCTION	GO REGULATION OF CELL DIFFERENTIATION
115362		GBP5	guanylate binding protein 5			GO IMMUNE SYSTEM PROCESS
715		C1R	complement component 1, r subcomponent			GO IMMUNE SYSTEM PROCESS
8444		DYRK3	dual-specificity tyrosine-(Y)-phosphorylation regulated kinase 3			GO IMMUNE SYSTEM PROCESS
2635		GBP3	guanylate binding protein 3			GO IMMUNE SYSTEM PROCESS
290		ANPEP	alanyl (membrane) aminopeptidase					GO REGULATION OF TRANSPORT
26010		SPATS2L	spermatogenesis associated, serine-rich 2-like											KOINUMA TARGETS OF SMAD2 OR SMAD3
80176		SPSB1	splA/ryanodine receptor domain and SOCS box containing 1										MANALO HYPOXIA UP
26002		MOXD1	monooxygenase, DBH-like 1				PEREZ TP53 TARGETS
64855		FAM129B	family with sequence similarity 129, member B									GO REGULATION OF CELL DEATH		KOINUMA TARGETS OF SMAD2 OR SMAD3	WIERENGA STAT5A TARGETS UP
55076		TMEM45A	transmembrane protein 45A										MANALO HYPOXIA UP
128434		VSTM2L	V-set and transmembrane domain containing 2 like									GO REGULATION OF CELL DEATH
8974		P4HA2	prolyl 4-hydroxylase, alpha polypeptide II										MANALO HYPOXIA UP		WIERENGA STAT5A TARGETS UP
26040		SETBP1	SET binding protein 1											KOINUMA TARGETS OF SMAD2 OR SMAD3
858		CAV2	caveolin 2	GO REGULATION OF CELL PROLIFERATION	GO RECEPTOR BINDING				GO POSITIVE REGULATION OF CELL COMMUNICATION	GO REGULATION OF INTRACELLULAR SIGNAL TRANSDUCTION
23362		PSD3	pleckstrin and Sec7 domain containing 3							GO REGULATION OF INTRACELLULAR SIGNAL TRANSDUCTION
28951		TRIB2	tribbles homolog 2 (Drosophila)							GO REGULATION OF INTRACELLULAR SIGNAL TRANSDUCTION	GO REGULATION OF CELL DIFFERENTIATION		MANALO HYPOXIA UP
7076		TIMP1	TIMP metallopeptidase inhibitor 1	GO REGULATION OF CELL PROLIFERATION	GO RECEPTOR BINDING							GO REGULATION OF CELL DEATH
6657		SOX2	SRY (sex determining region Y)-box 2	GO REGULATION OF CELL PROLIFERATION					GO POSITIVE REGULATION OF CELL COMMUNICATION	GO REGULATION OF INTRACELLULAR SIGNAL TRANSDUCTION	GO REGULATION OF CELL DIFFERENTIATION	GO REGULATION OF CELL DEATH
10451		VAV3	vav 3 guanine nucleotide exchange factor	GO REGULATION OF CELL PROLIFERATION	GO RECEPTOR BINDING	GO IMMUNE SYSTEM PROCESS			GO POSITIVE REGULATION OF CELL COMMUNICATION	GO REGULATION OF INTRACELLULAR SIGNAL TRANSDUCTION		GO REGULATION OF CELL DEATH
23543		RBFOX2	RNA binding protein, fox-1 homolog (C, elegans) 2	GO REGULATION OF CELL PROLIFERATION							GO REGULATION OF CELL DIFFERENTIATION
112399		EGLN3	egl nine homolog 3 (C, elegans)	GO REGULATION OF CELL PROLIFERATION								GO REGULATION OF CELL DEATH	MANALO HYPOXIA UP
384		ARG2	arginase, type II				PEREZ TP53 TARGETS								WIERENGA STAT5A TARGETS UP
27075		TSPAN13	tetraspanin 13					GO REGULATION OF TRANSPORT
4094		MAF	v-maf musculoaponeurotic fibrosarcoma oncogene homolog (avian)				PEREZ TP53 TARGETS				GO REGULATION OF CELL DIFFERENTIATION
7227		TRPS1	trichorhinophalangeal syndrome I								GO REGULATION OF CELL DIFFERENTIATION
3434		IFIT1	interferon-induced protein with tetratricopeptide repeats 1			GO IMMUNE SYSTEM PROCESS	PEREZ TP53 TARGETS
10544		PROCR	protein C receptor, endothelial			GO IMMUNE SYSTEM PROCESS
8542		APOL1	apolipoprotein L, 1			GO IMMUNE SYSTEM PROCESS
8503		PIK3R3	phosphoinositide-3-kinase, regulatory subunit 3 (gamma)					GO REGULATION OF TRANSPORT
4300		MLLT3	myeloid/lymphoid or mixed-lineage leukemia (trithorax homolog, Drosophila); translocated to, 3						GO POSITIVE REGULATION OF CELL COMMUNICATION
57688		ZSWIM6	zinc finger, SWIM-type containing 6				PEREZ TP53 TARGETS				GO REGULATION OF CELL DIFFERENTIATION
23321		TRIM2	tripartite motif containing 2				PEREZ TP53 TARGETS					GO REGULATION OF CELL DEATH
2181		ACSL3	acyl-CoA synthetase long-chain family member 3					GO REGULATION OF TRANSPORT
57600		FNIP2	folliculin interacting protein 2				PEREZ TP53 TARGETS
51363		CHST15	carbohydrate (N-acetylgalactosamine 4-sulfate 6-O) sulfotransferase 15				PEREZ TP53 TARGETS						MANALO HYPOXIA UP
205		AK4	adenylate kinase 4										MANALO HYPOXIA UP		WIERENGA STAT5A TARGETS UP
5583		PRKCH	protein kinase C, eta	GO REGULATION OF CELL PROLIFERATION					GO POSITIVE REGULATION OF CELL COMMUNICATION		GO REGULATION OF CELL DIFFERENTIATION	GO REGULATION OF CELL DEATH		KOINUMA TARGETS OF SMAD2 OR SMAD3
952		CD38	CD38 molecule	GO REGULATION OF CELL PROLIFERATION		GO IMMUNE SYSTEM PROCESS		GO REGULATION OF TRANSPORT	GO POSITIVE REGULATION OF CELL COMMUNICATION			GO REGULATION OF CELL DEATH
648		BMI1	BMI1 polycomb ring finger oncogene	GO REGULATION OF CELL PROLIFERATION		GO IMMUNE SYSTEM PROCESS
1848		DUSP6	dual specificity phosphatase 6						GO POSITIVE REGULATION OF CELL COMMUNICATION	GO REGULATION OF INTRACELLULAR SIGNAL TRANSDUCTION	GO REGULATION OF CELL DIFFERENTIATION	GO REGULATION OF CELL DEATH	MANALO HYPOXIA UP	KOINUMA TARGETS OF SMAD2 OR SMAD3
9771		RAPGEF5	Rap guanine nucleotide exchange factor (GEF) 5				PEREZ TP53 TARGETS
10580		SORBS1	sorbin and SH3 domain containing 1		GO RECEPTOR BINDING			GO REGULATION OF TRANSPORT	GO POSITIVE REGULATION OF CELL COMMUNICATION
284207		METRNL	meteorin, glial cell differentiation regulator-like		GO RECEPTOR BINDING		PEREZ TP53 TARGETS				GO REGULATION OF CELL DIFFERENTIATION
4783		NFIL3	nuclear factor, interleukin 3 regulated			GO IMMUNE SYSTEM PROCESS								KOINUMA TARGETS OF SMAD2 OR SMAD3	WIERENGA STAT5A TARGETS UP
58494		JAM2	junctional adhesion molecule 2			GO IMMUNE SYSTEM PROCESS
5243		ABCB1	ATP-binding cassette, sub-family B (MDR/TAP), member 1			GO IMMUNE SYSTEM PROCESS	PEREZ TP53 TARGETS
394		ARHGAP5	Rho GTPase activating protein 5							GO REGULATION OF INTRACELLULAR SIGNAL TRANSDUCTION
6319		SCD	stearoyl-CoA desaturase (delta-9-desaturase)											KOINUMA TARGETS OF SMAD2 OR SMAD3
10231		RCAN2	regulator of calcineurin 2							GO REGULATION OF INTRACELLULAR SIGNAL TRANSDUCTION
26509		MYOF	myoferlin											KOINUMA TARGETS OF SMAD2 OR SMAD3
6764		ST5	suppression of tumorigenicity 5						GO POSITIVE REGULATION OF CELL COMMUNICATION	GO REGULATION OF INTRACELLULAR SIGNAL TRANSDUCTION				KOINUMA TARGETS OF SMAD2 OR SMAD3
2700		GJA3	gap junction protein, alpha 3, 46kDa				PEREZ TP53 TARGETS
10129		FRY	furry homolog (Drosophila)				PEREZ TP53 TARGETS
113263		GLCCI1	glucocorticoid induced transcript 1				PEREZ TP53 TARGETS
1839		HBEGF	heparin-binding EGF-like growth factor	GO REGULATION OF CELL PROLIFERATION	GO RECEPTOR BINDING		PEREZ TP53 TARGETS		GO POSITIVE REGULATION OF CELL COMMUNICATION	GO REGULATION OF INTRACELLULAR SIGNAL TRANSDUCTION				KOINUMA TARGETS OF SMAD2 OR SMAD3
3280		HES1	hairy and enhancer of split 1, (Drosophila)	GO REGULATION OF CELL PROLIFERATION		GO IMMUNE SYSTEM PROCESS		GO REGULATION OF TRANSPORT	GO POSITIVE REGULATION OF CELL COMMUNICATION	GO REGULATION OF INTRACELLULAR SIGNAL TRANSDUCTION	GO REGULATION OF CELL DIFFERENTIATION		MANALO HYPOXIA UP	KOINUMA TARGETS OF SMAD2 OR SMAD3
3606		IL18	interleukin 18 (interferon-gamma-inducing factor)	GO REGULATION OF CELL PROLIFERATION	GO RECEPTOR BINDING	GO IMMUNE SYSTEM PROCESS		GO REGULATION OF TRANSPORT	GO POSITIVE REGULATION OF CELL COMMUNICATION	GO REGULATION OF INTRACELLULAR SIGNAL TRANSDUCTION	GO REGULATION OF CELL DIFFERENTIATION			KOINUMA TARGETS OF SMAD2 OR SMAD3
4040		LRP6	low density lipoprotein receptor-related protein 6	GO REGULATION OF CELL PROLIFERATION	GO RECEPTOR BINDING				GO POSITIVE REGULATION OF CELL COMMUNICATION			GO REGULATION OF CELL DEATH
3586		IL10	interleukin 10	GO REGULATION OF CELL PROLIFERATION	GO RECEPTOR BINDING	GO IMMUNE SYSTEM PROCESS		GO REGULATION OF TRANSPORT	GO POSITIVE REGULATION OF CELL COMMUNICATION	GO REGULATION OF INTRACELLULAR SIGNAL TRANSDUCTION		GO REGULATION OF CELL DEATH
5159		PDGFRB	platelet-derived growth factor receptor, beta polypeptide	GO REGULATION OF CELL PROLIFERATION	GO RECEPTOR BINDING			GO REGULATION OF TRANSPORT	GO POSITIVE REGULATION OF CELL COMMUNICATION	GO REGULATION OF INTRACELLULAR SIGNAL TRANSDUCTION		GO REGULATION OF CELL DEATH
5156		PDGFRA	platelet-derived growth factor receptor, alpha polypeptide	GO REGULATION OF CELL PROLIFERATION	GO RECEPTOR BINDING				GO POSITIVE REGULATION OF CELL COMMUNICATION	GO REGULATION OF INTRACELLULAR SIGNAL TRANSDUCTION	GO REGULATION OF CELL DIFFERENTIATION
26585		GREM1	gremlin 1	GO REGULATION OF CELL PROLIFERATION	GO RECEPTOR BINDING			GO REGULATION OF TRANSPORT	GO POSITIVE REGULATION OF CELL COMMUNICATION	GO REGULATION OF INTRACELLULAR SIGNAL TRANSDUCTION	GO REGULATION OF CELL DIFFERENTIATION	GO REGULATION OF CELL DEATH
10220		GDF11	growth differentiation factor 11	GO REGULATION OF CELL PROLIFERATION	GO RECEPTOR BINDING				GO POSITIVE REGULATION OF CELL COMMUNICATION	GO REGULATION OF INTRACELLULAR SIGNAL TRANSDUCTION	GO REGULATION OF CELL DIFFERENTIATION	GO REGULATION OF CELL DEATH
6495		SIX1	SIX homeobox 1	GO REGULATION OF CELL PROLIFERATION		GO IMMUNE SYSTEM PROCESS					GO REGULATION OF CELL DIFFERENTIATION	GO REGULATION OF CELL DEATH
23648		SSBP3	single stranded DNA binding protein 3	GO REGULATION OF CELL PROLIFERATION		GO IMMUNE SYSTEM PROCESS								KOINUMA TARGETS OF SMAD2 OR SMAD3
10765		KDM5B	lysine (K)-specific demethylase 5B	GO REGULATION OF CELL PROLIFERATION				GO REGULATION OF TRANSPORT
3915		LAMC1	laminin, gamma 1 (formerly LAMB2)	GO REGULATION OF CELL PROLIFERATION										KOINUMA TARGETS OF SMAD2 OR SMAD3
2487		FRZB	frizzled-related protein	GO REGULATION OF CELL PROLIFERATION			PEREZ TP53 TARGETS				GO REGULATION OF CELL DIFFERENTIATION	GO REGULATION OF CELL DEATH
6474		SHOX2	short stature homeobox 2	GO REGULATION OF CELL PROLIFERATION					GO POSITIVE REGULATION OF CELL COMMUNICATION		GO REGULATION OF CELL DIFFERENTIATION		MANALO HYPOXIA UP
4921		DDR2	discoidin domain receptor tyrosine kinase 2	GO REGULATION OF CELL PROLIFERATION							GO REGULATION OF CELL DIFFERENTIATION
412		STS	steroid sulfatase (microsomal), isozyme S	GO REGULATION OF CELL PROLIFERATION
3458		IFNG	interferon, gamma	GO REGULATION OF CELL PROLIFERATION	GO RECEPTOR BINDING	GO IMMUNE SYSTEM PROCESS		GO REGULATION OF TRANSPORT	GO POSITIVE REGULATION OF CELL COMMUNICATION	GO REGULATION OF INTRACELLULAR SIGNAL TRANSDUCTION	GO REGULATION OF CELL DIFFERENTIATION	GO REGULATION OF CELL DEATH
3592		IL12A	interleukin 12A (natural killer cell stimulatory factor 1, cytotoxic lymphocyte maturation factor 1, p35)	GO REGULATION OF CELL PROLIFERATION	GO RECEPTOR BINDING	GO IMMUNE SYSTEM PROCESS			GO POSITIVE REGULATION OF CELL COMMUNICATION	GO REGULATION OF INTRACELLULAR SIGNAL TRANSDUCTION	GO REGULATION OF CELL DIFFERENTIATION	GO REGULATION OF CELL DEATH
80381		CD276	CD276 molecule	GO REGULATION OF CELL PROLIFERATION	GO RECEPTOR BINDING	GO IMMUNE SYSTEM PROCESS		GO REGULATION OF TRANSPORT			GO REGULATION OF CELL DIFFERENTIATION
3702		ITK	IL2-inducible T-cell kinase	GO REGULATION OF CELL PROLIFERATION	GO RECEPTOR BINDING	GO IMMUNE SYSTEM PROCESS
399694		SHC4	SHC (Src homology 2 domain containing) family, member 4	GO REGULATION OF CELL PROLIFERATION	GO RECEPTOR BINDING
8792		TNFRSF11A	tumor necrosis factor receptor superfamily, member 11a, NFKB activator	GO REGULATION OF CELL PROLIFERATION		GO IMMUNE SYSTEM PROCESS		GO REGULATION OF TRANSPORT	GO POSITIVE REGULATION OF CELL COMMUNICATION	GO REGULATION OF INTRACELLULAR SIGNAL TRANSDUCTION		GO REGULATION OF CELL DEATH
84868		HAVCR2	hepatitis A virus cellular receptor 2	GO REGULATION OF CELL PROLIFERATION		GO IMMUNE SYSTEM PROCESS		GO REGULATION OF TRANSPORT	GO POSITIVE REGULATION OF CELL COMMUNICATION	GO REGULATION OF INTRACELLULAR SIGNAL TRANSDUCTION
1493		CTLA4	cytotoxic T-lymphocyte-associated protein 4	GO REGULATION OF CELL PROLIFERATION		GO IMMUNE SYSTEM PROCESS					GO REGULATION OF CELL DIFFERENTIATION	GO REGULATION OF CELL DEATH
11314		CD300A	CD300a molecule	GO REGULATION OF CELL PROLIFERATION		GO IMMUNE SYSTEM PROCESS		GO REGULATION OF TRANSPORT		GO REGULATION OF INTRACELLULAR SIGNAL TRANSDUCTION
11148		HHLA2	HERV-H LTR-associating 2	GO REGULATION OF CELL PROLIFERATION		GO IMMUNE SYSTEM PROCESS
6678		SPARC	secreted protein, acidic, cysteine-rich (osteonectin)	GO REGULATION OF CELL PROLIFERATION
64115		C10orf54	chromosome 10 open reading frame 54	GO REGULATION OF CELL PROLIFERATION					GO POSITIVE REGULATION OF CELL COMMUNICATION		GO REGULATION OF CELL DIFFERENTIATION
5732		PTGER2	prostaglandin E receptor 2 (subtype EP2), 53kDa	GO REGULATION OF CELL PROLIFERATION											WIERENGA STAT5A TARGETS UP
3595		IL12RB2	interleukin 12 receptor, beta 2	GO REGULATION OF CELL PROLIFERATION
7253		TSHR	thyroid stimulating hormone receptor	GO REGULATION OF CELL PROLIFERATION
130399		ACVR1C	activin A receptor, type IC	GO REGULATION OF CELL PROLIFERATION				GO REGULATION OF TRANSPORT				GO REGULATION OF CELL DEATH
5324		PLAG1	pleiomorphic adenoma gene 1	GO REGULATION OF CELL PROLIFERATION							GO REGULATION OF CELL DIFFERENTIATION
79789		CLMN	calmin (calponin-like, transmembrane)	GO REGULATION OF CELL PROLIFERATION
3167		HMX2	H6 family homeobox 2	GO REGULATION OF CELL PROLIFERATION
80312		TET1	tet methylcytosine dioxygenase 1	GO REGULATION OF CELL PROLIFERATION
5920		RARRES3	retinoic acid receptor responder (tazarotene induced) 3	GO REGULATION OF CELL PROLIFERATION
79366		HMGN5	high mobility group nucleosome binding domain 5	GO REGULATION OF CELL PROLIFERATION								GO REGULATION OF CELL DEATH
55366		LGR4	leucine-rich repeat containing G protein-coupled receptor 4			GO IMMUNE SYSTEM PROCESS		GO REGULATION OF TRANSPORT	GO POSITIVE REGULATION OF CELL COMMUNICATION
1829		DSG2	desmoglein 2											KOINUMA TARGETS OF SMAD2 OR SMAD3
23705		CADM1	cell adhesion molecule 1		GO RECEPTOR BINDING	GO IMMUNE SYSTEM PROCESS	PEREZ TP53 TARGETS	GO REGULATION OF TRANSPORT
2769		GNA15	guanine nucleotide binding protein (G protein), alpha 15 (Gq class)		GO RECEPTOR BINDING
55765		C1orf106	chromosome 1 open reading frame 106				PEREZ TP53 TARGETS
8900		CCNA1	cyclin A1				PEREZ TP53 TARGETS
27293		SMPDL3B	sphinGOmyelin phosphodiesterase, acid-like 3B				PEREZ TP53 TARGETS
64065		PERP	PERP, TP53 apoptosis effector									GO REGULATION OF CELL DEATH		KOINUMA TARGETS OF SMAD2 OR SMAD3
10205		MPZL2	myelin protein zero-like 2											KOINUMA TARGETS OF SMAD2 OR SMAD3
5153		PDE1B	phosphodiesterase 1B, calmodulin-dependent			GO IMMUNE SYSTEM PROCESS
8507		ENC1	ectodermal-neural cortex 1 (with BTB-like domain)								GO REGULATION OF CELL DIFFERENTIATION			KOINUMA TARGETS OF SMAD2 OR SMAD3	WIERENGA STAT5A TARGETS UP
23336		SYNM	synemin, intermediate filament protein				PEREZ TP53 TARGETS
656		BMP8B	bone morphogenetic protein 8b		GO RECEPTOR BINDING				GO POSITIVE REGULATION OF CELL COMMUNICATION	GO REGULATION OF INTRACELLULAR SIGNAL TRANSDUCTION		GO REGULATION OF CELL DEATH
353500		BMP8A	bone morphogenetic protein 8a		GO RECEPTOR BINDING			GO REGULATION OF TRANSPORT	GO POSITIVE REGULATION OF CELL COMMUNICATION	GO REGULATION OF INTRACELLULAR SIGNAL TRANSDUCTION		GO REGULATION OF CELL DEATH
81029		WNT5B	wingless-type MMTV integration site family, member 5B		GO RECEPTOR BINDING						GO REGULATION OF CELL DIFFERENTIATION
1277		COL1A1	collagen, type I, alpha 1			GO IMMUNE SYSTEM PROCESS			GO POSITIVE REGULATION OF CELL COMMUNICATION		GO REGULATION OF CELL DIFFERENTIATION
7067		THRA	thyroid hormone receptor, alpha			GO IMMUNE SYSTEM PROCESS		GO REGULATION OF TRANSPORT			GO REGULATION OF CELL DIFFERENTIATION	GO REGULATION OF CELL DEATH
90627		STARD13	StAR-related lipid transfer (START) domain containing 13							GO REGULATION OF INTRACELLULAR SIGNAL TRANSDUCTION
4233		MET	met proto-oncogene (hepatocyte growth factor receptor)									GO REGULATION OF CELL DEATH		KOINUMA TARGETS OF SMAD2 OR SMAD3
388		RHOB	ras homolog gene family, member B				PEREZ TP53 TARGETS			GO REGULATION OF INTRACELLULAR SIGNAL TRANSDUCTION		GO REGULATION OF CELL DEATH
91		ACVR1B	activin A receptor, type IB						GO POSITIVE REGULATION OF CELL COMMUNICATION		GO REGULATION OF CELL DIFFERENTIATION		MANALO HYPOXIA UP
2012		EMP1	epithelial membrane protein 1											KOINUMA TARGETS OF SMAD2 OR SMAD3	WIERENGA STAT5A TARGETS UP
1847		DUSP5	dual specificity phosphatase 5						GO POSITIVE REGULATION OF CELL COMMUNICATION	GO REGULATION OF INTRACELLULAR SIGNAL TRANSDUCTION					WIERENGA STAT5A TARGETS UP
9480		ONECUT2	one cut homeobox 2				PEREZ TP53 TARGETS
3605		IL17A	interleukin 17A		GO RECEPTOR BINDING	GO IMMUNE SYSTEM PROCESS		GO REGULATION OF TRANSPORT			GO REGULATION OF CELL DIFFERENTIATION	GO REGULATION OF CELL DEATH
9966		TNFSF15	tumor necrosis factor (ligand) superfamily, member 15		GO RECEPTOR BINDING	GO IMMUNE SYSTEM PROCESS			GO POSITIVE REGULATION OF CELL COMMUNICATION	GO REGULATION OF INTRACELLULAR SIGNAL TRANSDUCTION		GO REGULATION OF CELL DEATH
8835		SOCS2	suppressor of cytokine signaling 2		GO RECEPTOR BINDING				GO POSITIVE REGULATION OF CELL COMMUNICATION	GO REGULATION OF INTRACELLULAR SIGNAL TRANSDUCTION		GO REGULATION OF CELL DEATH			WIERENGA STAT5A TARGETS UP
19		ABCA1	ATP-binding cassette, sub-family A (ABC1), member 1		GO RECEPTOR BINDING		PEREZ TP53 TARGETS	GO REGULATION OF TRANSPORT		GO REGULATION OF INTRACELLULAR SIGNAL TRANSDUCTION	GO REGULATION OF CELL DIFFERENTIATION		MANALO HYPOXIA UP		WIERENGA STAT5A TARGETS UP
64388		GREM2	gremlin 2		GO RECEPTOR BINDING
1123		CHN1	chimerin (chimaerin) 1		GO RECEPTOR BINDING				GO POSITIVE REGULATION OF CELL COMMUNICATION	GO REGULATION OF INTRACELLULAR SIGNAL TRANSDUCTION	GO REGULATION OF CELL DIFFERENTIATION
5817		PVR	poliovirus receptor		GO RECEPTOR BINDING
7038		TG	thyroglobulin		GO RECEPTOR BINDING
4585		MUC4	mucin 4, cell surface associated		GO RECEPTOR BINDING
2		A2M	alpha-2-macroglobulin		GO RECEPTOR BINDING					GO REGULATION OF INTRACELLULAR SIGNAL TRANSDUCTION
340061		TMEM173	transmembrane protein 173			GO IMMUNE SYSTEM PROCESS	PEREZ TP53 TARGETS	GO REGULATION OF TRANSPORT
91543		RSAD2	radical S-adenosyl methionine domain containing 2			GO IMMUNE SYSTEM PROCESS		GO REGULATION OF TRANSPORT	GO POSITIVE REGULATION OF CELL COMMUNICATION
5168		ENPP2	ectonucleotide pyrophosphatase/phosphodiesterase 2			GO IMMUNE SYSTEM PROCESS
7301		TYRO3	TYRO3 protein tyrosine kinase			GO IMMUNE SYSTEM PROCESS						GO REGULATION OF CELL DEATH
57105		CYSLTR2	cysteinyl leukotriene receptor 2			GO IMMUNE SYSTEM PROCESS			GO POSITIVE REGULATION OF CELL COMMUNICATION	GO REGULATION OF INTRACELLULAR SIGNAL TRANSDUCTION		GO REGULATION OF CELL DEATH
11006		LILRB4	leukocyte immunoglobulin-like receptor, subfamily B (with TM and ITIM domains), member 4			GO IMMUNE SYSTEM PROCESS					GO REGULATION OF CELL DIFFERENTIATION
2212		FCGR2A	Fc fragment of IgG, low affinity IIa, receptor (CD32)			GO IMMUNE SYSTEM PROCESS									WIERENGA STAT5A TARGETS UP
3903		LAIR1	leukocyte-associated immunoglobulin-like receptor 1			GO IMMUNE SYSTEM PROCESS
3075		CFH	complement factor H			GO IMMUNE SYSTEM PROCESS									WIERENGA STAT5A TARGETS UP
10018		BCL2L11	BCL2-like 11 (apoptosis facilitator)			GO IMMUNE SYSTEM PROCESS	PEREZ TP53 TARGETS	GO REGULATION OF TRANSPORT	GO POSITIVE REGULATION OF CELL COMMUNICATION	GO REGULATION OF INTRACELLULAR SIGNAL TRANSDUCTION		GO REGULATION OF CELL DEATH		KOINUMA TARGETS OF SMAD2 OR SMAD3
10871		CD300C	CD300c molecule			GO IMMUNE SYSTEM PROCESS
11027		LILRA2	leukocyte immunoglobulin-like receptor, subfamily A (with TM domain), member 2			GO IMMUNE SYSTEM PROCESS
1521		CTSW	cathepsin W			GO IMMUNE SYSTEM PROCESS
9103		FCGR2C	Fc fragment of IgG, low affinity IIc, receptor for (CD32) (gene/pseudogene)			GO IMMUNE SYSTEM PROCESS
5763		PTMS	parathymosin			GO IMMUNE SYSTEM PROCESS
219790		RTKN2	rhotekin 2			GO IMMUNE SYSTEM PROCESS
5140		PDE3B	phosphodiesterase 3B, cGMP-inhibited							GO REGULATION OF INTRACELLULAR SIGNAL TRANSDUCTION
3315		HSPB1	heat shock 27kDa protein 1							GO REGULATION OF INTRACELLULAR SIGNAL TRANSDUCTION		GO REGULATION OF CELL DEATH
1101		CHAD	chondroadherin							GO REGULATION OF INTRACELLULAR SIGNAL TRANSDUCTION
4058		LTK	leukocyte receptor tyrosine kinase								GO REGULATION OF CELL DIFFERENTIATION	GO REGULATION OF CELL DEATH
26056		RAB11FIP5	RAB11 family interacting protein 5 (class I)					GO REGULATION OF TRANSPORT
3248		HPGD	hydroxyprostaglandin dehydrogenase 15-(NAD)				PEREZ TP53 TARGETS
23209		MLC1	megalencephalic leukoencephalopathy with subcortical cysts 1				PEREZ TP53 TARGETS	GO REGULATION OF TRANSPORT
129607		CMPK2	cytidine monophosphate (UMP-CMP) kinase 2, mitochondrial				PEREZ TP53 TARGETS
6720		SREBF1	sterol regulatory element binding transcription factor 1					GO REGULATION OF TRANSPORT						KOINUMA TARGETS OF SMAD2 OR SMAD3
57530		CGN	cingulin											KOINUMA TARGETS OF SMAD2 OR SMAD3
3563		IL3RA	interleukin 3 receptor, alpha (low affinity)												WIERENGA STAT5A TARGETS UP
1462		VCAN	versican				PEREZ TP53 TARGETS
84959		UBASH3B	ubiquitin associated and SH3 domain containing B					GO REGULATION OF TRANSPORT			GO REGULATION OF CELL DIFFERENTIATION
94015		TTYH2	tweety homolog 2 (Drosophila)				PEREZ TP53 TARGETS
4130		MAP1A	microtubule-associated protein 1A												WIERENGA STAT5A TARGETS UP
84230		LRRC8C	leucine rich repeat containing 8 family, member C					GO REGULATION OF TRANSPORT
4645		MYO5B	myosin VB											KOINUMA TARGETS OF SMAD2 OR SMAD3
57552		NCEH1	neutral cholesterol ester hydrolase 1											KOINUMA TARGETS OF SMAD2 OR SMAD3
2273		FHL1	four and a half LIM domains 1					GO REGULATION OF TRANSPORT
3778		KCNMA1	potassium large conductance calcium-activated channel, subfamily M, alpha member 1					GO REGULATION OF TRANSPORT				GO REGULATION OF CELL DEATH
22822		PHLDA1	pleckstrin homology-like domain, family A, member 1									GO REGULATION OF CELL DEATH	MANALO HYPOXIA UP		WIERENGA STAT5A TARGETS UP
26053		AUTS2	autism susceptibility candidate 2				PEREZ TP53 TARGETS
22821		RASA3	RAS p21 protein activator 3							GO REGULATION OF INTRACELLULAR SIGNAL TRANSDUCTION
54498		SMOX	spermine oxidase											KOINUMA TARGETS OF SMAD2 OR SMAD3
11259		FILIP1L	filamin A interacting protein 1-like										MANALO HYPOXIA UP
79370		BCL2L14	BCL2-like 14 (apoptosis facilitator)						GO POSITIVE REGULATION OF CELL COMMUNICATION			GO REGULATION OF CELL DEATH
6503		SLA	Src-like-adaptor						GO POSITIVE REGULATION OF CELL COMMUNICATION
29116		MYLIP	myosin regulatory light chain interacting protein				PEREZ TP53 TARGETS
54855		FAM46C	family with sequence similarity 46, member C				PEREZ TP53 TARGETS
9828		ARHGEF17	Rho guanine nucleotide exchange factor (GEF) 17				PEREZ TP53 TARGETS			GO REGULATION OF INTRACELLULAR SIGNAL TRANSDUCTION		GO REGULATION OF CELL DEATH
84281		C2orf88	chromosome 2 open reading frame 88				PEREZ TP53 TARGETS
57732		ZFYVE28	zinc finger, FYVE domain containing 28				PEREZ TP53 TARGETS
55521		TRIM36	tripartite motif containing 36				PEREZ TP53 TARGETS
1152		CKB	creatine kinase, brain				PEREZ TP53 TARGETS
85379		KIAA1671	KIAA1671				PEREZ TP53 TARGETS
51513		ETV7	ets variant 7				PEREZ TP53 TARGETS
728498		GOLGA8H	GOlgin A8 family, member H				PEREZ TP53 TARGETS
221061		FAM171A1	family with sequence similarity 171, member A1										MANALO HYPOXIA UP
2696		GIPR	gastric inhibitory polypeptide receptor					GO REGULATION OF TRANSPORT	GO POSITIVE REGULATION OF CELL COMMUNICATION
257364		SNX33	sorting nexin 33					GO REGULATION OF TRANSPORT
260425		MAGI3	membrane associated guanylate kinase, WW and PDZ domain containing 3							GO REGULATION OF INTRACELLULAR SIGNAL TRANSDUCTION
57569		ARHGAP20	Rho GTPase activating protein 20							GO REGULATION OF INTRACELLULAR SIGNAL TRANSDUCTION
51555		PEX5L	peroxisomal biogenesis factor 5-like							GO REGULATION OF INTRACELLULAR SIGNAL TRANSDUCTION
9806		SPOCK2	sparc/osteonectin, cwcv and kazal-like domains proteoglycan (testican) 2								GO REGULATION OF CELL DIFFERENTIATION
5738		PTGFRN	prostaglandin F2 receptor negative regulator											KOINUMA TARGETS OF SMAD2 OR SMAD3
5091		PC	pyruvate carboxylase											KOINUMA TARGETS OF SMAD2 OR SMAD3
129642		MBOAT2	membrane bound O-acyltransferase domain containing 2											KOINUMA TARGETS OF SMAD2 OR SMAD3
6310		ATXN1	ataxin 1										MANALO HYPOXIA UP	KOINUMA TARGETS OF SMAD2 OR SMAD3

## Sheet: UP in PB
Supplementary Table S11: Pathway enrichment analysis of EPZ-6438 deregulated genes in prePB and PB
Collection(s):		C2, C5
# overlaps shown:		100
# genesets in collections:		10655
# genes in comparison (n):		462
# genes in universe (N):		45956
Gene Set Name	# Genes in Gene Set (K)	Description	# Genes in Overlap (k)	k/K	p-value	FDR q-value
TARTE PLASMA CELL VS PLASMABLAST UP	398	Genes up-regulated in mature plasma cells compared with plasmablastic B lymphocytes,	42	0.1055	8.95e-30	1.06e-26
GO MOVEMENT OF CELL OR SUBCELLULAR COMPONENT	1275	The directed, self-propelled movement of a cell or subcellular component without the involvement of an external agent such as a transporter or a pore,	64	0.0502	3.67e-26	2.61e-23
GO REGULATION OF CELL DIFFERENTIATION	1492	Any process that modulates the frequency, rate or extent of cell differentiation, the process in which relatively unspecialized cells acquire specialized structural and functional features,	69	0.0462	4.05e-26	2.7e-23
GO VESICLE MEDIATED TRANSPORT	1239	A cellular transport process in which transported substances are moved in membrane-bounded vesicles; transported substances are enclosed in the vesicle lumen or located in the vesicle membrane, The process begins with a step that directs a substance to the forming vesicle, and includes vesicle budding and coating, Vesicles are then targeted to, and fuse with, an acceptor membrane,	63	0.0508	4.66e-26	2.8e-23
GO REGULATION OF CELL PROLIFERATION	1496	Any process that modulates the frequency, rate or extent of cell proliferation,	69	0.0461	4.72e-26	2.8e-23
GO INTRACELLULAR VESICLE	1259	Any vesicle that is part of the intracellular region,	60	0.0477	2.08e-23	8.21e-21
GO REGULATION OF CELL DEATH	1472	Any process that modulates the rate or frequency of cell death, Cell death is the specific activation or halting of processes within a cell so that its vital functions markedly cease, rather than simply deteriorating gradually over time, which culminates in cell death,	63	0.0428	4.01e-22	1.19e-19
GO POSITIVE REGULATION OF BIOSYNTHETIC PROCESS	1805	Any process that activates or increases the frequency, rate or extent of the chemical reactions and pathways resulting in the formation of substances,	68	0.0377	7.83e-21	1.81e-18
GO SECRETION BY CELL	486	The controlled release of a substance by a cell,	34	0.07	1.3e-18	1.9e-16
GO REGULATION OF PROTEIN MODIFICATION PROCESS	1710	Any process that modulates the frequency, rate or extent of the covalent alteration of one or more amino acid residues within a protein,	62	0.0363	3.14e-18	4.34e-16
GO PLASMA MEMBRANE REGION	929	A membrane that is a (regional) part of the plasma membrane,	45	0.0484	5.15e-18	6.61e-16
GO NEGATIVE REGULATION OF PROTEIN METABOLIC PROCESS	1087	Any process that stops, prevents, or reduces the frequency, rate or extent of chemical reactions and pathways involving a protein,	48	0.0442	1.48e-17	1.79e-15
MANALO HYPOXIA UP	207	Genes up-regulated in response to both hypoxia and overexpression of an active form of HIF1A [GeneID=3091],	23	0.1111	2.41e-17	2.76e-15
BROCKE APOPTOSIS REVERSED BY IL6	144	Genes changed in INA-6 cells (multiple myeloma, MM) by re-addition of IL6 [GeneID=3569] after its initial withdrawal for 12h,	20	0.1389	3.56e-17	3.97e-15
Gene/Gene Set Overlap Matrix
Entrez Gene Id		Gene Symbol	Gene Description	TARTE PLASMA CELL VS PLASMABLAST UP	GO MOVEMENT OF CELL OR SUBCELLULAR COMPONENT	GO REGULATION OF CELL DIFFERENTIATION	GO VESICLE MEDIATED TRANSPORT	GO REGULATION OF CELL PROLIFERATION	GO INTRACELLULAR VESICLE	GO REGULATION OF CELL DEATH	GO POSITIVE REGULATION OF BIOSYNTHETIC PROCESS	GO SECRETION BY CELL	GO REGULATION OF PROTEIN MODIFICATION PROCESS	GO PLASMA MEMBRANE REGION	GO NEGATIVE REGULATION OF PROTEIN METABOLIC PROCESS	MANALO HYPOXIA UP	BROCKE APOPTOSIS REVERSED BY IL6
1756		DMD	dystrophin	TARTE PLASMA CELL VS PLASMABLAST UP	GO MOVEMENT OF CELL OR SUBCELLULAR COMPONENT	GO REGULATION OF CELL DIFFERENTIATION							GO REGULATION OF PROTEIN MODIFICATION PROCESS	GO PLASMA MEMBRANE REGION	GO NEGATIVE REGULATION OF PROTEIN METABOLIC PROCESS
9638		FEZ1	fasciculation and elongation protein zeta 1 (zygin I)	TARTE PLASMA CELL VS PLASMABLAST UP	GO MOVEMENT OF CELL OR SUBCELLULAR COMPONENT	GO REGULATION OF CELL DIFFERENTIATION
3315		HSPB1	heat shock 27kDa protein 1	TARTE PLASMA CELL VS PLASMABLAST UP	GO MOVEMENT OF CELL OR SUBCELLULAR COMPONENT					GO REGULATION OF CELL DEATH	GO POSITIVE REGULATION OF BIOSYNTHETIC PROCESS		GO REGULATION OF PROTEIN MODIFICATION PROCESS		GO NEGATIVE REGULATION OF PROTEIN METABOLIC PROCESS
10653		SPINT2	serine peptidase inhibitor, Kunitz type, 2	TARTE PLASMA CELL VS PLASMABLAST UP	GO MOVEMENT OF CELL OR SUBCELLULAR COMPONENT										GO NEGATIVE REGULATION OF PROTEIN METABOLIC PROCESS
1191		CLU	clusterin	TARTE PLASMA CELL VS PLASMABLAST UP		GO REGULATION OF CELL DIFFERENTIATION	GO VESICLE MEDIATED TRANSPORT	GO REGULATION OF CELL PROLIFERATION	GO INTRACELLULAR VESICLE	GO REGULATION OF CELL DEATH	GO POSITIVE REGULATION OF BIOSYNTHETIC PROCESS	GO SECRETION BY CELL	GO REGULATION OF PROTEIN MODIFICATION PROCESS		GO NEGATIVE REGULATION OF PROTEIN METABOLIC PROCESS
348		APOE	apolipoprotein E	TARTE PLASMA CELL VS PLASMABLAST UP		GO REGULATION OF CELL DIFFERENTIATION	GO VESICLE MEDIATED TRANSPORT	GO REGULATION OF CELL PROLIFERATION	GO INTRACELLULAR VESICLE	GO REGULATION OF CELL DEATH	GO POSITIVE REGULATION OF BIOSYNTHETIC PROCESS		GO REGULATION OF PROTEIN MODIFICATION PROCESS		GO NEGATIVE REGULATION OF PROTEIN METABOLIC PROCESS
133		ADM	adrenomedullin	TARTE PLASMA CELL VS PLASMABLAST UP		GO REGULATION OF CELL DIFFERENTIATION	GO VESICLE MEDIATED TRANSPORT	GO REGULATION OF CELL PROLIFERATION		GO REGULATION OF CELL DEATH	GO POSITIVE REGULATION OF BIOSYNTHETIC PROCESS	GO SECRETION BY CELL				MANALO HYPOXIA UP
1601		DAB2	disabled homolog 2, mitogen-responsive phosphoprotein (Drosophila)	TARTE PLASMA CELL VS PLASMABLAST UP		GO REGULATION OF CELL DIFFERENTIATION	GO VESICLE MEDIATED TRANSPORT		GO INTRACELLULAR VESICLE	GO REGULATION OF CELL DEATH	GO POSITIVE REGULATION OF BIOSYNTHETIC PROCESS		GO REGULATION OF PROTEIN MODIFICATION PROCESS
4035		LRP1	low density lipoprotein receptor-related protein 1	TARTE PLASMA CELL VS PLASMABLAST UP		GO REGULATION OF CELL DIFFERENTIATION	GO VESICLE MEDIATED TRANSPORT		GO INTRACELLULAR VESICLE	GO REGULATION OF CELL DEATH
6653		SORL1	sortilin-related receptor, L(DLR class) A repeats containing	TARTE PLASMA CELL VS PLASMABLAST UP		GO REGULATION OF CELL DIFFERENTIATION	GO VESICLE MEDIATED TRANSPORT			GO REGULATION OF CELL DEATH			GO REGULATION OF PROTEIN MODIFICATION PROCESS		GO NEGATIVE REGULATION OF PROTEIN METABOLIC PROCESS
2487		FRZB	frizzled-related protein	TARTE PLASMA CELL VS PLASMABLAST UP		GO REGULATION OF CELL DIFFERENTIATION		GO REGULATION OF CELL PROLIFERATION		GO REGULATION OF CELL DEATH
3566		IL4R	interleukin 4 receptor	TARTE PLASMA CELL VS PLASMABLAST UP		GO REGULATION OF CELL DIFFERENTIATION		GO REGULATION OF CELL PROLIFERATION
861		RUNX1	runt-related transcription factor 1	TARTE PLASMA CELL VS PLASMABLAST UP		GO REGULATION OF CELL DIFFERENTIATION					GO POSITIVE REGULATION OF BIOSYNTHETIC PROCESS
6622		SNCA	synuclein, alpha (non A4 component of amyloid precursor)	TARTE PLASMA CELL VS PLASMABLAST UP			GO VESICLE MEDIATED TRANSPORT		GO INTRACELLULAR VESICLE	GO REGULATION OF CELL DEATH	GO POSITIVE REGULATION OF BIOSYNTHETIC PROCESS		GO REGULATION OF PROTEIN MODIFICATION PROCESS		GO NEGATIVE REGULATION OF PROTEIN METABOLIC PROCESS
5023		P2RX1	purinergic receptor P2X, ligand-gated ion channel, 1	TARTE PLASMA CELL VS PLASMABLAST UP			GO VESICLE MEDIATED TRANSPORT			GO REGULATION OF CELL DEATH		GO SECRETION BY CELL		GO PLASMA MEMBRANE REGION
9261		MAPKAPK2	mitogen-activated protein kinase-activated protein kinase 2	TARTE PLASMA CELL VS PLASMABLAST UP			GO VESICLE MEDIATED TRANSPORT				GO POSITIVE REGULATION OF BIOSYNTHETIC PROCESS		GO REGULATION OF PROTEIN MODIFICATION PROCESS				BROCKE APOPTOSIS REVERSED BY IL6
7127		TNFAIP2	tumor necrosis factor, alpha-induced protein 2	TARTE PLASMA CELL VS PLASMABLAST UP			GO VESICLE MEDIATED TRANSPORT					GO SECRETION BY CELL
2217		FCGRT	Fc fragment of IgG, receptor, transporter, alpha	TARTE PLASMA CELL VS PLASMABLAST UP			GO VESICLE MEDIATED TRANSPORT
3500		IGHG1	immunoglobulin heavy constant gamma 1 (G1m marker)	TARTE PLASMA CELL VS PLASMABLAST UP			GO VESICLE MEDIATED TRANSPORT
7832		BTG2	BTG family, member 2	TARTE PLASMA CELL VS PLASMABLAST UP				GO REGULATION OF CELL PROLIFERATION		GO REGULATION OF CELL DEATH					GO NEGATIVE REGULATION OF PROTEIN METABOLIC PROCESS
5066		PAM	peptidylglycine alpha-amidating monooxygenase	TARTE PLASMA CELL VS PLASMABLAST UP					GO INTRACELLULAR VESICLE							MANALO HYPOXIA UP
4311		MME	membrane metallo-endopeptidase	TARTE PLASMA CELL VS PLASMABLAST UP					GO INTRACELLULAR VESICLE
3001		GZMA	granzyme A (granzyme 1, cytotoxic T-lymphocyte-associated serine esterase 3)	TARTE PLASMA CELL VS PLASMABLAST UP						GO REGULATION OF CELL DEATH
4782		NFIC	nuclear factor I/C (CCAAT-binding transcription factor)	TARTE PLASMA CELL VS PLASMABLAST UP							GO POSITIVE REGULATION OF BIOSYNTHETIC PROCESS
5217		PFN2	profilin 2	TARTE PLASMA CELL VS PLASMABLAST UP									GO REGULATION OF PROTEIN MODIFICATION PROCESS
24138		IFIT5	interferon-induced protein with tetratricopeptide repeats 5	TARTE PLASMA CELL VS PLASMABLAST UP										GO PLASMA MEMBRANE REGION
1471		CST3	cystatin C	TARTE PLASMA CELL VS PLASMABLAST UP											GO NEGATIVE REGULATION OF PROTEIN METABOLIC PROCESS
217		ALDH2	aldehyde dehydrogenase 2 family (mitochondrial)	TARTE PLASMA CELL VS PLASMABLAST UP												MANALO HYPOXIA UP
4599		MX1	myxovirus (influenza virus) resistance 1, interferon-inducible protein p78 (mouse)	TARTE PLASMA CELL VS PLASMABLAST UP													BROCKE APOPTOSIS REVERSED BY IL6
7050		TGIF1	TGFB-induced factor homeobox 1	TARTE PLASMA CELL VS PLASMABLAST UP													BROCKE APOPTOSIS REVERSED BY IL6
165		AEBP1	AE binding protein 1	TARTE PLASMA CELL VS PLASMABLAST UP
6304		SATB1	SATB homeobox 1	TARTE PLASMA CELL VS PLASMABLAST UP
6948		TCN2	transcobalamin II	TARTE PLASMA CELL VS PLASMABLAST UP
2517		FUCA1	fucosidase, alpha-L- 1, tissue	TARTE PLASMA CELL VS PLASMABLAST UP
3212		HOXB2	homeobox B2	TARTE PLASMA CELL VS PLASMABLAST UP
27293		SMPDL3B	sphinGOmyelin phosphodiesterase, acid-like 3B	TARTE PLASMA CELL VS PLASMABLAST UP
3045		HBD	hemoglobin, delta	TARTE PLASMA CELL VS PLASMABLAST UP
2766		GMPR	guanosine monophosphate reductase	TARTE PLASMA CELL VS PLASMABLAST UP
4600		MX2	myxovirus (influenza virus) resistance 2 (mouse)	TARTE PLASMA CELL VS PLASMABLAST UP
5939		RBMS2	RNA binding motif, single stranded interacting protein 2	TARTE PLASMA CELL VS PLASMABLAST UP
5330		PLCB2	phospholipase C, beta 2	TARTE PLASMA CELL VS PLASMABLAST UP
241		ALOX5AP	arachidonate 5-lipoxygenase-activating protein	TARTE PLASMA CELL VS PLASMABLAST UP
7042		TGFB2	transforming growth factor, beta 2		GO MOVEMENT OF CELL OR SUBCELLULAR COMPONENT	GO REGULATION OF CELL DIFFERENTIATION	GO VESICLE MEDIATED TRANSPORT	GO REGULATION OF CELL PROLIFERATION	GO INTRACELLULAR VESICLE	GO REGULATION OF CELL DEATH	GO POSITIVE REGULATION OF BIOSYNTHETIC PROCESS	GO SECRETION BY CELL	GO REGULATION OF PROTEIN MODIFICATION PROCESS		GO NEGATIVE REGULATION OF PROTEIN METABOLIC PROCESS
3082		HGF	hepatocyte growth factor (hepapoietin A; scatter factor)		GO MOVEMENT OF CELL OR SUBCELLULAR COMPONENT	GO REGULATION OF CELL DIFFERENTIATION	GO VESICLE MEDIATED TRANSPORT	GO REGULATION OF CELL PROLIFERATION	GO INTRACELLULAR VESICLE	GO REGULATION OF CELL DEATH	GO POSITIVE REGULATION OF BIOSYNTHETIC PROCESS	GO SECRETION BY CELL	GO REGULATION OF PROTEIN MODIFICATION PROCESS		GO NEGATIVE REGULATION OF PROTEIN METABOLIC PROCESS
3815		KIT	v-kit Hardy-Zuckerman 4 feline sarcoma viral oncogene homolog		GO MOVEMENT OF CELL OR SUBCELLULAR COMPONENT	GO REGULATION OF CELL DIFFERENTIATION	GO VESICLE MEDIATED TRANSPORT	GO REGULATION OF CELL PROLIFERATION	GO INTRACELLULAR VESICLE	GO REGULATION OF CELL DEATH	GO POSITIVE REGULATION OF BIOSYNTHETIC PROCESS	GO SECRETION BY CELL	GO REGULATION OF PROTEIN MODIFICATION PROCESS
301		ANXA1	annexin A1		GO MOVEMENT OF CELL OR SUBCELLULAR COMPONENT	GO REGULATION OF CELL DIFFERENTIATION	GO VESICLE MEDIATED TRANSPORT	GO REGULATION OF CELL PROLIFERATION	GO INTRACELLULAR VESICLE	GO REGULATION OF CELL DEATH	GO POSITIVE REGULATION OF BIOSYNTHETIC PROCESS	GO SECRETION BY CELL		GO PLASMA MEMBRANE REGION
120892		LRRK2	leucine-rich repeat kinase 2		GO MOVEMENT OF CELL OR SUBCELLULAR COMPONENT	GO REGULATION OF CELL DIFFERENTIATION	GO VESICLE MEDIATED TRANSPORT	GO REGULATION OF CELL PROLIFERATION	GO INTRACELLULAR VESICLE	GO REGULATION OF CELL DEATH			GO REGULATION OF PROTEIN MODIFICATION PROCESS	GO PLASMA MEMBRANE REGION	GO NEGATIVE REGULATION OF PROTEIN METABOLIC PROCESS
351		APP	amyloid beta (A4) precursor protein		GO MOVEMENT OF CELL OR SUBCELLULAR COMPONENT	GO REGULATION OF CELL DIFFERENTIATION	GO VESICLE MEDIATED TRANSPORT		GO INTRACELLULAR VESICLE		GO POSITIVE REGULATION OF BIOSYNTHETIC PROCESS	GO SECRETION BY CELL	GO REGULATION OF PROTEIN MODIFICATION PROCESS		GO NEGATIVE REGULATION OF PROTEIN METABOLIC PROCESS
1230		CCR1	chemokine (C-C motif) receptor 1		GO MOVEMENT OF CELL OR SUBCELLULAR COMPONENT	GO REGULATION OF CELL DIFFERENTIATION	GO VESICLE MEDIATED TRANSPORT					GO SECRETION BY CELL	GO REGULATION OF PROTEIN MODIFICATION PROCESS
27185		DISC1	disrupted in schizophrenia 1		GO MOVEMENT OF CELL OR SUBCELLULAR COMPONENT	GO REGULATION OF CELL DIFFERENTIATION		GO REGULATION OF CELL PROLIFERATION	GO INTRACELLULAR VESICLE				GO REGULATION OF PROTEIN MODIFICATION PROCESS	GO PLASMA MEMBRANE REGION
55704		CCDC88A	coiled-coil domain containing 88A		GO MOVEMENT OF CELL OR SUBCELLULAR COMPONENT	GO REGULATION OF CELL DIFFERENTIATION		GO REGULATION OF CELL PROLIFERATION	GO INTRACELLULAR VESICLE				GO REGULATION OF PROTEIN MODIFICATION PROCESS
26585		GREM1	gremlin 1		GO MOVEMENT OF CELL OR SUBCELLULAR COMPONENT	GO REGULATION OF CELL DIFFERENTIATION		GO REGULATION OF CELL PROLIFERATION		GO REGULATION OF CELL DEATH	GO POSITIVE REGULATION OF BIOSYNTHETIC PROCESS		GO REGULATION OF PROTEIN MODIFICATION PROCESS		GO NEGATIVE REGULATION OF PROTEIN METABOLIC PROCESS
6772		STAT1	signal transducer and activator of transcription 1, 91kDa		GO MOVEMENT OF CELL OR SUBCELLULAR COMPONENT	GO REGULATION OF CELL DIFFERENTIATION		GO REGULATION OF CELL PROLIFERATION		GO REGULATION OF CELL DEATH	GO POSITIVE REGULATION OF BIOSYNTHETIC PROCESS						BROCKE APOPTOSIS REVERSED BY IL6
3592		IL12A	interleukin 12A (natural killer cell stimulatory factor 1, cytotoxic lymphocyte maturation factor 1, p35)		GO MOVEMENT OF CELL OR SUBCELLULAR COMPONENT	GO REGULATION OF CELL DIFFERENTIATION		GO REGULATION OF CELL PROLIFERATION		GO REGULATION OF CELL DEATH			GO REGULATION OF PROTEIN MODIFICATION PROCESS
7976		FZD3	frizzled family receptor 3		GO MOVEMENT OF CELL OR SUBCELLULAR COMPONENT	GO REGULATION OF CELL DIFFERENTIATION		GO REGULATION OF CELL PROLIFERATION		GO REGULATION OF CELL DEATH				GO PLASMA MEMBRANE REGION
5364		PLXNB1	plexin B1		GO MOVEMENT OF CELL OR SUBCELLULAR COMPONENT	GO REGULATION OF CELL DIFFERENTIATION		GO REGULATION OF CELL PROLIFERATION
5318		PKP2	plakophilin 2		GO MOVEMENT OF CELL OR SUBCELLULAR COMPONENT	GO REGULATION OF CELL DIFFERENTIATION		GO REGULATION OF CELL PROLIFERATION
23543		RBFOX2	RNA binding protein, fox-1 homolog (C, elegans) 2		GO MOVEMENT OF CELL OR SUBCELLULAR COMPONENT	GO REGULATION OF CELL DIFFERENTIATION		GO REGULATION OF CELL PROLIFERATION
57669		EPB41L5	erythrocyte membrane protein band 4,1 like 5		GO MOVEMENT OF CELL OR SUBCELLULAR COMPONENT	GO REGULATION OF CELL DIFFERENTIATION								GO PLASMA MEMBRANE REGION
5362		PLXNA2	plexin A2		GO MOVEMENT OF CELL OR SUBCELLULAR COMPONENT	GO REGULATION OF CELL DIFFERENTIATION
2048		EPHB2	EPH receptor B2		GO MOVEMENT OF CELL OR SUBCELLULAR COMPONENT	GO REGULATION OF CELL DIFFERENTIATION
7057		THBS1	thrombospondin 1		GO MOVEMENT OF CELL OR SUBCELLULAR COMPONENT		GO VESICLE MEDIATED TRANSPORT	GO REGULATION OF CELL PROLIFERATION	GO INTRACELLULAR VESICLE	GO REGULATION OF CELL DEATH	GO POSITIVE REGULATION OF BIOSYNTHETIC PROCESS	GO SECRETION BY CELL	GO REGULATION OF PROTEIN MODIFICATION PROCESS		GO NEGATIVE REGULATION OF PROTEIN METABOLIC PROCESS
4646		MYO6	myosin VI		GO MOVEMENT OF CELL OR SUBCELLULAR COMPONENT		GO VESICLE MEDIATED TRANSPORT		GO INTRACELLULAR VESICLE		GO POSITIVE REGULATION OF BIOSYNTHETIC PROCESS			GO PLASMA MEMBRANE REGION
5290		PIK3CA	phosphoinositide-3-kinase, catalytic, alpha polypeptide		GO MOVEMENT OF CELL OR SUBCELLULAR COMPONENT		GO VESICLE MEDIATED TRANSPORT			GO REGULATION OF CELL DEATH			GO REGULATION OF PROTEIN MODIFICATION PROCESS
5168		ENPP2	ectonucleotide pyrophosphatase/phosphodiesterase 2		GO MOVEMENT OF CELL OR SUBCELLULAR COMPONENT		GO VESICLE MEDIATED TRANSPORT						GO REGULATION OF PROTEIN MODIFICATION PROCESS
288		ANK3	ankyrin 3, node of Ranvier (ankyrin G)		GO MOVEMENT OF CELL OR SUBCELLULAR COMPONENT		GO VESICLE MEDIATED TRANSPORT							GO PLASMA MEMBRANE REGION
11149		BVES	blood vessel epicardial substance		GO MOVEMENT OF CELL OR SUBCELLULAR COMPONENT		GO VESICLE MEDIATED TRANSPORT							GO PLASMA MEMBRANE REGION
4430		MYO1B	myosin IB		GO MOVEMENT OF CELL OR SUBCELLULAR COMPONENT		GO VESICLE MEDIATED TRANSPORT
79659		DYNC2H1	dynein, cytoplasmic 2, heavy chain 1		GO MOVEMENT OF CELL OR SUBCELLULAR COMPONENT		GO VESICLE MEDIATED TRANSPORT
5159		PDGFRB	platelet-derived growth factor receptor, beta polypeptide		GO MOVEMENT OF CELL OR SUBCELLULAR COMPONENT			GO REGULATION OF CELL PROLIFERATION	GO INTRACELLULAR VESICLE	GO REGULATION OF CELL DEATH	GO POSITIVE REGULATION OF BIOSYNTHETIC PROCESS		GO REGULATION OF PROTEIN MODIFICATION PROCESS	GO PLASMA MEMBRANE REGION
3586		IL10	interleukin 10		GO MOVEMENT OF CELL OR SUBCELLULAR COMPONENT			GO REGULATION OF CELL PROLIFERATION		GO REGULATION OF CELL DEATH	GO POSITIVE REGULATION OF BIOSYNTHETIC PROCESS				GO NEGATIVE REGULATION OF PROTEIN METABOLIC PROCESS
3915		LAMC1	laminin, gamma 1 (formerly LAMB2)		GO MOVEMENT OF CELL OR SUBCELLULAR COMPONENT			GO REGULATION OF CELL PROLIFERATION
64759		TNS3	tensin 3		GO MOVEMENT OF CELL OR SUBCELLULAR COMPONENT			GO REGULATION OF CELL PROLIFERATION
23604		DAPK2	death-associated protein kinase 2		GO MOVEMENT OF CELL OR SUBCELLULAR COMPONENT				GO INTRACELLULAR VESICLE	GO REGULATION OF CELL DEATH
57216		VANGL2	vang-like 2 (van GOgh, Drosophila)		GO MOVEMENT OF CELL OR SUBCELLULAR COMPONENT				GO INTRACELLULAR VESICLE				GO REGULATION OF PROTEIN MODIFICATION PROCESS	GO PLASMA MEMBRANE REGION
667		DST	dystonin		GO MOVEMENT OF CELL OR SUBCELLULAR COMPONENT				GO INTRACELLULAR VESICLE					GO PLASMA MEMBRANE REGION
154810		AMOTL1	angiomotin like 1		GO MOVEMENT OF CELL OR SUBCELLULAR COMPONENT				GO INTRACELLULAR VESICLE					GO PLASMA MEMBRANE REGION
9826		ARHGEF11	Rho guanine nucleotide exchange factor (GEF) 11		GO MOVEMENT OF CELL OR SUBCELLULAR COMPONENT					GO REGULATION OF CELL DEATH	GO POSITIVE REGULATION OF BIOSYNTHETIC PROCESS
54541		DDIT4	DNA-damage-inducible transcript 4		GO MOVEMENT OF CELL OR SUBCELLULAR COMPONENT					GO REGULATION OF CELL DEATH			GO REGULATION OF PROTEIN MODIFICATION PROCESS		GO NEGATIVE REGULATION OF PROTEIN METABOLIC PROCESS	MANALO HYPOXIA UP
493		ATP2B4	ATPase, Ca++ transporting, plasma membrane 4		GO MOVEMENT OF CELL OR SUBCELLULAR COMPONENT								GO REGULATION OF PROTEIN MODIFICATION PROCESS	GO PLASMA MEMBRANE REGION	GO NEGATIVE REGULATION OF PROTEIN METABOLIC PROCESS		BROCKE APOPTOSIS REVERSED BY IL6
2596		GAP43	growth associated protein 43		GO MOVEMENT OF CELL OR SUBCELLULAR COMPONENT									GO PLASMA MEMBRANE REGION
23428		SLC7A8	solute carrier family 7 (amino acid transporter light chain, L system), member 8		GO MOVEMENT OF CELL OR SUBCELLULAR COMPONENT									GO PLASMA MEMBRANE REGION
1278		COL1A2	collagen, type I, alpha 2		GO MOVEMENT OF CELL OR SUBCELLULAR COMPONENT											MANALO HYPOXIA UP
89796		NAV1	neuron navigator 1		GO MOVEMENT OF CELL OR SUBCELLULAR COMPONENT
83700		JAM3	junctional adhesion molecule 3		GO MOVEMENT OF CELL OR SUBCELLULAR COMPONENT
4756		NEO1	neogenin 1		GO MOVEMENT OF CELL OR SUBCELLULAR COMPONENT
2650		GCNT1	glucosaminyl (N-acetyl) transferase 1, core 2		GO MOVEMENT OF CELL OR SUBCELLULAR COMPONENT
10103		TSPAN1	tetraspanin 1		GO MOVEMENT OF CELL OR SUBCELLULAR COMPONENT
122786		FRMD6	FERM domain containing 6		GO MOVEMENT OF CELL OR SUBCELLULAR COMPONENT
55740		ENAH	enabled homolog (Drosophila)		GO MOVEMENT OF CELL OR SUBCELLULAR COMPONENT
23022		PALLD	palladin, cytoskeletal associated protein		GO MOVEMENT OF CELL OR SUBCELLULAR COMPONENT
90627		STARD13	StAR-related lipid transfer (START) domain containing 13		GO MOVEMENT OF CELL OR SUBCELLULAR COMPONENT
147495		APCDD1	adenomatosis polyposis coli down-regulated 1		GO MOVEMENT OF CELL OR SUBCELLULAR COMPONENT
55616		ASAP3	ArfGAP with SH3 domain, ankyrin repeat and PH domain 3		GO MOVEMENT OF CELL OR SUBCELLULAR COMPONENT
114327		EFHC1	EF-hand domain (C-terminal) containing 1		GO MOVEMENT OF CELL OR SUBCELLULAR COMPONENT
3800		KIF5C	kinesin family member 5C		GO MOVEMENT OF CELL OR SUBCELLULAR COMPONENT
124602		KIF19	kinesin family member 19		GO MOVEMENT OF CELL OR SUBCELLULAR COMPONENT
8476		CDC42BPA	CDC42 binding protein kinase alpha (DMPK-like)		GO MOVEMENT OF CELL OR SUBCELLULAR COMPONENT
7169		TPM2	tropomyosin 2 (beta)		GO MOVEMENT OF CELL OR SUBCELLULAR COMPONENT
8875		VNN2	vanin 2		GO MOVEMENT OF CELL OR SUBCELLULAR COMPONENT
57519		STARD9	StAR-related lipid transfer (START) domain containing 9		GO MOVEMENT OF CELL OR SUBCELLULAR COMPONENT
4703		NEB	nebulin		GO MOVEMENT OF CELL OR SUBCELLULAR COMPONENT
85477		SCIN	scinderin			GO REGULATION OF CELL DIFFERENTIATION	GO VESICLE MEDIATED TRANSPORT	GO REGULATION OF CELL PROLIFERATION		GO REGULATION OF CELL DEATH		GO SECRETION BY CELL
51761		ATP8A2	ATPase, aminophospholipid transporter, class I, type 8A, member 2			GO REGULATION OF CELL DIFFERENTIATION	GO VESICLE MEDIATED TRANSPORT	GO REGULATION OF CELL PROLIFERATION
57534		MIB1	mindbomb homolog 1 (Drosophila)			GO REGULATION OF CELL DIFFERENTIATION	GO VESICLE MEDIATED TRANSPORT		GO INTRACELLULAR VESICLE
5270		SERPINE2	serpin peptidase inhibitor, clade E (nexin, plasminogen activator inhibitor type 1), member 2			GO REGULATION OF CELL DIFFERENTIATION		GO REGULATION OF CELL PROLIFERATION	GO INTRACELLULAR VESICLE			GO SECRETION BY CELL			GO NEGATIVE REGULATION OF PROTEIN METABOLIC PROCESS
5578		PRKCA	protein kinase C, alpha			GO REGULATION OF CELL DIFFERENTIATION		GO REGULATION OF CELL PROLIFERATION		GO REGULATION OF CELL DEATH	GO POSITIVE REGULATION OF BIOSYNTHETIC PROCESS		GO REGULATION OF PROTEIN MODIFICATION PROCESS
23493		HEY2	hairy/enhancer-of-split related with YRPW motif 2			GO REGULATION OF CELL DIFFERENTIATION		GO REGULATION OF CELL PROLIFERATION		GO REGULATION OF CELL DEATH	GO POSITIVE REGULATION OF BIOSYNTHETIC PROCESS
3572		IL6ST	interleukin 6 signal transducer (gp130, oncostatin M receptor)			GO REGULATION OF CELL DIFFERENTIATION		GO REGULATION OF CELL PROLIFERATION		GO REGULATION OF CELL DEATH			GO REGULATION OF PROTEIN MODIFICATION PROCESS				BROCKE APOPTOSIS REVERSED BY IL6
10220		GDF11	growth differentiation factor 11			GO REGULATION OF CELL DIFFERENTIATION		GO REGULATION OF CELL PROLIFERATION		GO REGULATION OF CELL DEATH			GO REGULATION OF PROTEIN MODIFICATION PROCESS
659		BMPR2	bone morphogenetic protein receptor, type II (serine/threonine kinase)			GO REGULATION OF CELL DIFFERENTIATION		GO REGULATION OF CELL PROLIFERATION			GO POSITIVE REGULATION OF BIOSYNTHETIC PROCESS		GO REGULATION OF PROTEIN MODIFICATION PROCESS	GO PLASMA MEMBRANE REGION
3600		IL15	interleukin 15			GO REGULATION OF CELL DIFFERENTIATION		GO REGULATION OF CELL PROLIFERATION			GO POSITIVE REGULATION OF BIOSYNTHETIC PROCESS		GO REGULATION OF PROTEIN MODIFICATION PROCESS
2069		EREG	epiregulin			GO REGULATION OF CELL DIFFERENTIATION		GO REGULATION OF CELL PROLIFERATION			GO POSITIVE REGULATION OF BIOSYNTHETIC PROCESS		GO REGULATION OF PROTEIN MODIFICATION PROCESS
80381		CD276	CD276 molecule			GO REGULATION OF CELL DIFFERENTIATION		GO REGULATION OF CELL PROLIFERATION			GO POSITIVE REGULATION OF BIOSYNTHETIC PROCESS				GO NEGATIVE REGULATION OF PROTEIN METABOLIC PROCESS
6474		SHOX2	short stature homeobox 2			GO REGULATION OF CELL DIFFERENTIATION		GO REGULATION OF CELL PROLIFERATION			GO POSITIVE REGULATION OF BIOSYNTHETIC PROCESS					MANALO HYPOXIA UP
9572		NR1D1	nuclear receptor subfamily 1, group D, member 1			GO REGULATION OF CELL DIFFERENTIATION		GO REGULATION OF CELL PROLIFERATION			GO POSITIVE REGULATION OF BIOSYNTHETIC PROCESS
5324		PLAG1	pleiomorphic adenoma gene 1			GO REGULATION OF CELL DIFFERENTIATION		GO REGULATION OF CELL PROLIFERATION			GO POSITIVE REGULATION OF BIOSYNTHETIC PROCESS
54206		ERRFI1	ERBB receptor feedback inhibitor 1			GO REGULATION OF CELL DIFFERENTIATION		GO REGULATION OF CELL PROLIFERATION					GO REGULATION OF PROTEIN MODIFICATION PROCESS		GO NEGATIVE REGULATION OF PROTEIN METABOLIC PROCESS
2202		EFEMP1	EGF containing fibulin-like extracellular matrix protein 1			GO REGULATION OF CELL DIFFERENTIATION		GO REGULATION OF CELL PROLIFERATION
4054		LTBP3	latent transforming growth factor beta binding protein 3			GO REGULATION OF CELL DIFFERENTIATION		GO REGULATION OF CELL PROLIFERATION
81029		WNT5B	wingless-type MMTV integration site family, member 5B			GO REGULATION OF CELL DIFFERENTIATION			GO INTRACELLULAR VESICLE
322		APBB1	amyloid beta (A4) precursor protein-binding, family B, member 1 (Fe65)			GO REGULATION OF CELL DIFFERENTIATION				GO REGULATION OF CELL DEATH	GO POSITIVE REGULATION OF BIOSYNTHETIC PROCESS			GO PLASMA MEMBRANE REGION	GO NEGATIVE REGULATION OF PROTEIN METABOLIC PROCESS
7067		THRA	thyroid hormone receptor, alpha			GO REGULATION OF CELL DIFFERENTIATION				GO REGULATION OF CELL DEATH	GO POSITIVE REGULATION OF BIOSYNTHETIC PROCESS
9021		SOCS3	suppressor of cytokine signaling 3			GO REGULATION OF CELL DIFFERENTIATION				GO REGULATION OF CELL DEATH			GO REGULATION OF PROTEIN MODIFICATION PROCESS		GO NEGATIVE REGULATION OF PROTEIN METABOLIC PROCESS		BROCKE APOPTOSIS REVERSED BY IL6
3399		ID3	inhibitor of DNA binding 3, dominant negative helix-loop-helix protein			GO REGULATION OF CELL DIFFERENTIATION				GO REGULATION OF CELL DEATH							BROCKE APOPTOSIS REVERSED BY IL6
10769		PLK2	polo-like kinase 2			GO REGULATION OF CELL DIFFERENTIATION				GO REGULATION OF CELL DEATH
9495		AKAP5	A kinase (PRKA) anchor protein 5			GO REGULATION OF CELL DIFFERENTIATION					GO POSITIVE REGULATION OF BIOSYNTHETIC PROCESS	GO SECRETION BY CELL	GO REGULATION OF PROTEIN MODIFICATION PROCESS	GO PLASMA MEMBRANE REGION
91		ACVR1B	activin A receptor, type IB			GO REGULATION OF CELL DIFFERENTIATION					GO POSITIVE REGULATION OF BIOSYNTHETIC PROCESS		GO REGULATION OF PROTEIN MODIFICATION PROCESS			MANALO HYPOXIA UP
7227		TRPS1	trichorhinophalangeal syndrome I			GO REGULATION OF CELL DIFFERENTIATION					GO POSITIVE REGULATION OF BIOSYNTHETIC PROCESS		GO REGULATION OF PROTEIN MODIFICATION PROCESS
6938		TCF12	transcription factor 12			GO REGULATION OF CELL DIFFERENTIATION					GO POSITIVE REGULATION OF BIOSYNTHETIC PROCESS
3214		HOXB4	homeobox B4			GO REGULATION OF CELL DIFFERENTIATION					GO POSITIVE REGULATION OF BIOSYNTHETIC PROCESS
6095		RORA	RAR-related orphan receptor A			GO REGULATION OF CELL DIFFERENTIATION					GO POSITIVE REGULATION OF BIOSYNTHETIC PROCESS
760		CA2	carbonic anhydrase II			GO REGULATION OF CELL DIFFERENTIATION								GO PLASMA MEMBRANE REGION
8507		ENC1	ectodermal-neural cortex 1 (with BTB-like domain)			GO REGULATION OF CELL DIFFERENTIATION									GO NEGATIVE REGULATION OF PROTEIN METABOLIC PROCESS
1627		DBN1	drebrin 1			GO REGULATION OF CELL DIFFERENTIATION
9806		SPOCK2	sparc/osteonectin, cwcv and kazal-like domains proteoglycan (testican) 2			GO REGULATION OF CELL DIFFERENTIATION
3213		HOXB3	homeobox B3			GO REGULATION OF CELL DIFFERENTIATION
284207		METRNL	meteorin, glial cell differentiation regulator-like			GO REGULATION OF CELL DIFFERENTIATION
8365		HIST1H4H	histone cluster 1, H4h			GO REGULATION OF CELL DIFFERENTIATION
84814		PPAPDC3	phosphatidic acid phosphatase type 2 domain containing 3			GO REGULATION OF CELL DIFFERENTIATION
6660		SOX5	SRY (sex determining region Y)-box 5			GO REGULATION OF CELL DIFFERENTIATION
4040		LRP6	low density lipoprotein receptor-related protein 6				GO VESICLE MEDIATED TRANSPORT	GO REGULATION OF CELL PROLIFERATION	GO INTRACELLULAR VESICLE	GO REGULATION OF CELL DEATH	GO POSITIVE REGULATION OF BIOSYNTHETIC PROCESS		GO REGULATION OF PROTEIN MODIFICATION PROCESS	GO PLASMA MEMBRANE REGION	GO NEGATIVE REGULATION OF PROTEIN METABOLIC PROCESS
7076		TIMP1	TIMP metallopeptidase inhibitor 1				GO VESICLE MEDIATED TRANSPORT	GO REGULATION OF CELL PROLIFERATION	GO INTRACELLULAR VESICLE	GO REGULATION OF CELL DEATH		GO SECRETION BY CELL			GO NEGATIVE REGULATION OF PROTEIN METABOLIC PROCESS
6678		SPARC	secreted protein, acidic, cysteine-rich (osteonectin)				GO VESICLE MEDIATED TRANSPORT	GO REGULATION OF CELL PROLIFERATION	GO INTRACELLULAR VESICLE			GO SECRETION BY CELL
858		CAV2	caveolin 2				GO VESICLE MEDIATED TRANSPORT	GO REGULATION OF CELL PROLIFERATION	GO INTRACELLULAR VESICLE				GO REGULATION OF PROTEIN MODIFICATION PROCESS	GO PLASMA MEMBRANE REGION			BROCKE APOPTOSIS REVERSED BY IL6
10203		CALCRL	calcitonin receptor-like				GO VESICLE MEDIATED TRANSPORT	GO REGULATION OF CELL PROLIFERATION			GO POSITIVE REGULATION OF BIOSYNTHETIC PROCESS
5058		PAK1	p21 protein (Cdc42/Rac)-activated kinase 1				GO VESICLE MEDIATED TRANSPORT	GO REGULATION OF CELL PROLIFERATION				GO SECRETION BY CELL	GO REGULATION OF PROTEIN MODIFICATION PROCESS	GO PLASMA MEMBRANE REGION
5054		SERPINE1	serpin peptidase inhibitor, clade E (nexin, plasminogen activator inhibitor type 1), member 1				GO VESICLE MEDIATED TRANSPORT		GO INTRACELLULAR VESICLE	GO REGULATION OF CELL DEATH	GO POSITIVE REGULATION OF BIOSYNTHETIC PROCESS	GO SECRETION BY CELL			GO NEGATIVE REGULATION OF PROTEIN METABOLIC PROCESS	MANALO HYPOXIA UP
54843		SYTL2	synaptotagmin-like 2				GO VESICLE MEDIATED TRANSPORT		GO INTRACELLULAR VESICLE			GO SECRETION BY CELL	GO REGULATION OF PROTEIN MODIFICATION PROCESS		GO NEGATIVE REGULATION OF PROTEIN METABOLIC PROCESS
2		A2M	alpha-2-macroglobulin				GO VESICLE MEDIATED TRANSPORT		GO INTRACELLULAR VESICLE			GO SECRETION BY CELL			GO NEGATIVE REGULATION OF PROTEIN METABOLIC PROCESS
8618		CADPS	Ca++-dependent secretion activator				GO VESICLE MEDIATED TRANSPORT		GO INTRACELLULAR VESICLE			GO SECRETION BY CELL					BROCKE APOPTOSIS REVERSED BY IL6
2153		F5	coagulation factor V (proaccelerin, labile factor)				GO VESICLE MEDIATED TRANSPORT		GO INTRACELLULAR VESICLE			GO SECRETION BY CELL
9749		PHACTR2	phosphatase and actin regulator 2				GO VESICLE MEDIATED TRANSPORT		GO INTRACELLULAR VESICLE			GO SECRETION BY CELL
26056		RAB11FIP5	RAB11 family interacting protein 5 (class I)				GO VESICLE MEDIATED TRANSPORT		GO INTRACELLULAR VESICLE			GO SECRETION BY CELL
1521		CTSW	cathepsin W				GO VESICLE MEDIATED TRANSPORT		GO INTRACELLULAR VESICLE			GO SECRETION BY CELL
25837		RAB26	RAB26, member RAS oncogene family				GO VESICLE MEDIATED TRANSPORT		GO INTRACELLULAR VESICLE			GO SECRETION BY CELL
83988		NCALD	neurocalcin delta				GO VESICLE MEDIATED TRANSPORT		GO INTRACELLULAR VESICLE
4645		MYO5B	myosin VB				GO VESICLE MEDIATED TRANSPORT		GO INTRACELLULAR VESICLE
1522		CTSZ	cathepsin Z				GO VESICLE MEDIATED TRANSPORT		GO INTRACELLULAR VESICLE
257364		SNX33	sorting nexin 33				GO VESICLE MEDIATED TRANSPORT		GO INTRACELLULAR VESICLE
2934		GSN	gelsolin				GO VESICLE MEDIATED TRANSPORT			GO REGULATION OF CELL DEATH
11069		RAPGEF4	Rap guanine nucleotide exchange factor (GEF) 4				GO VESICLE MEDIATED TRANSPORT					GO SECRETION BY CELL					BROCKE APOPTOSIS REVERSED BY IL6
10497		UNC13B	unc-13 homolog B (C, elegans)				GO VESICLE MEDIATED TRANSPORT					GO SECRETION BY CELL
23233		EXOC6B	exocyst complex component 6B				GO VESICLE MEDIATED TRANSPORT					GO SECRETION BY CELL
721		C4B	complement component 4B (Chido blood group)				GO VESICLE MEDIATED TRANSPORT								GO NEGATIVE REGULATION OF PROTEIN METABOLIC PROCESS
22836		RHOBTB3	Rho-related BTB domain containing 3				GO VESICLE MEDIATED TRANSPORT										BROCKE APOPTOSIS REVERSED BY IL6
29091		STXBP6	syntaxin binding protein 6 (amisyn)				GO VESICLE MEDIATED TRANSPORT
27443		CECR2	cat eye syndrome chromosome region, candidate 2				GO VESICLE MEDIATED TRANSPORT
8542		APOL1	apolipoprotein L, 1				GO VESICLE MEDIATED TRANSPORT
3426		CFI	complement factor I				GO VESICLE MEDIATED TRANSPORT
114879		OSBPL5	oxysterol binding protein-like 5				GO VESICLE MEDIATED TRANSPORT
84220		RGPD5	RANBP2-like and GRIP domain containing 5				GO VESICLE MEDIATED TRANSPORT
727851		RGPD8	RANBP2-like and GRIP domain containing 8				GO VESICLE MEDIATED TRANSPORT
729540		RGPD6	RANBP2-like and GRIP domain containing 6				GO VESICLE MEDIATED TRANSPORT
94241		TP53INP1	tumor protein p53 inducible nuclear protein 1					GO REGULATION OF CELL PROLIFERATION	GO INTRACELLULAR VESICLE	GO REGULATION OF CELL DEATH	GO POSITIVE REGULATION OF BIOSYNTHETIC PROCESS
64127		NOD2	nucleotide-binding oliGOmerization domain containing 2					GO REGULATION OF CELL PROLIFERATION		GO REGULATION OF CELL DEATH	GO POSITIVE REGULATION OF BIOSYNTHETIC PROCESS	GO SECRETION BY CELL	GO REGULATION OF PROTEIN MODIFICATION PROCESS	GO PLASMA MEMBRANE REGION
3480		IGF1R	insulin-like growth factor 1 receptor					GO REGULATION OF CELL PROLIFERATION		GO REGULATION OF CELL DEATH	GO POSITIVE REGULATION OF BIOSYNTHETIC PROCESS		GO REGULATION OF PROTEIN MODIFICATION PROCESS		GO NEGATIVE REGULATION OF PROTEIN METABOLIC PROCESS
2100		ESR2	estrogen receptor 2 (ER beta)					GO REGULATION OF CELL PROLIFERATION		GO REGULATION OF CELL DEATH	GO POSITIVE REGULATION OF BIOSYNTHETIC PROCESS		GO REGULATION OF PROTEIN MODIFICATION PROCESS
4853		NOTCH2	notch 2					GO REGULATION OF CELL PROLIFERATION		GO REGULATION OF CELL DEATH
29126		CD274	CD274 molecule					GO REGULATION OF CELL PROLIFERATION		GO REGULATION OF CELL DEATH
80312		TET1	tet methylcytosine dioxygenase 1					GO REGULATION OF CELL PROLIFERATION			GO POSITIVE REGULATION OF BIOSYNTHETIC PROCESS		GO REGULATION OF PROTEIN MODIFICATION PROCESS
57447		NDRG2	NDRG family member 2					GO REGULATION OF CELL PROLIFERATION					GO REGULATION OF PROTEIN MODIFICATION PROCESS		GO NEGATIVE REGULATION OF PROTEIN METABOLIC PROCESS
648		BMI1	BMI1 polycomb ring finger oncogene					GO REGULATION OF CELL PROLIFERATION					GO REGULATION OF PROTEIN MODIFICATION PROCESS
912		CD1D	CD1d molecule					GO REGULATION OF CELL PROLIFERATION						GO PLASMA MEMBRANE REGION
347		APOD	apolipoprotein D					GO REGULATION OF CELL PROLIFERATION							GO NEGATIVE REGULATION OF PROTEIN METABOLIC PROCESS	MANALO HYPOXIA UP
4601		MXI1	MAX interactor 1					GO REGULATION OF CELL PROLIFERATION								MANALO HYPOXIA UP
5742		PTGS1	prostaglandin-endoperoxide synthase 1 (prostaglandin G/H synthase and cyclooxygenase)					GO REGULATION OF CELL PROLIFERATION								MANALO HYPOXIA UP
93986		FOXP2	forkhead box P2					GO REGULATION OF CELL PROLIFERATION
10765		KDM5B	lysine (K)-specific demethylase 5B					GO REGULATION OF CELL PROLIFERATION
79789		CLMN	calmin (calponin-like, transmembrane)					GO REGULATION OF CELL PROLIFERATION
3167		HMX2	H6 family homeobox 2					GO REGULATION OF CELL PROLIFERATION
10608		MXD4	MAX dimerization protein 4					GO REGULATION OF CELL PROLIFERATION
3490		IGFBP7	insulin-like growth factor binding protein 7					GO REGULATION OF CELL PROLIFERATION
2444		FRK	fyn-related kinase					GO REGULATION OF CELL PROLIFERATION
8334		HIST1H2AC	histone cluster 1, H2ac					GO REGULATION OF CELL PROLIFERATION
30061		SLC40A1	solute carrier family 40 (iron-regulated transporter), member 1						GO INTRACELLULAR VESICLE	GO REGULATION OF CELL DEATH	GO POSITIVE REGULATION OF BIOSYNTHETIC PROCESS			GO PLASMA MEMBRANE REGION
22822		PHLDA1	pleckstrin homology-like domain, family A, member 1						GO INTRACELLULAR VESICLE	GO REGULATION OF CELL DEATH						MANALO HYPOXIA UP
58476		TP53INP2	tumor protein p53 inducible nuclear protein 2						GO INTRACELLULAR VESICLE		GO POSITIVE REGULATION OF BIOSYNTHETIC PROCESS
115362		GBP5	guanylate binding protein 5						GO INTRACELLULAR VESICLE			GO SECRETION BY CELL
25924		MYRIP	myosin VIIA and Rab interacting protein						GO INTRACELLULAR VESICLE					GO PLASMA MEMBRANE REGION
7461		CLIP2	CAP-GLY domain containing linker protein 2						GO INTRACELLULAR VESICLE							MANALO HYPOXIA UP
55		ACPP	acid phosphatase, prostate						GO INTRACELLULAR VESICLE								BROCKE APOPTOSIS REVERSED BY IL6
9145		SYNGR1	synaptogyrin 1						GO INTRACELLULAR VESICLE
9900		SV2A	synaptic vesicle glycoprotein 2A						GO INTRACELLULAR VESICLE
8601		RGS20	regulator of G-protein signaling 20						GO INTRACELLULAR VESICLE
53		ACP2	acid phosphatase 2, lysosomal						GO INTRACELLULAR VESICLE
5865		RAB3B	RAB3B, member RAS oncogene family						GO INTRACELLULAR VESICLE
81615		TMEM163	transmembrane protein 163						GO INTRACELLULAR VESICLE
5551		PRF1	perforin 1 (pore forming protein)						GO INTRACELLULAR VESICLE
80319		CXXC4	CXXC finger protein 4						GO INTRACELLULAR VESICLE
23120		ATP10B	ATPase, class V, type 10B						GO INTRACELLULAR VESICLE
7782		SLC30A4	solute carrier family 30 (zinc transporter), member 4						GO INTRACELLULAR VESICLE
4233		MET	met proto-oncogene (hepatocyte growth factor receptor)							GO REGULATION OF CELL DEATH	GO POSITIVE REGULATION OF BIOSYNTHETIC PROCESS			GO PLASMA MEMBRANE REGION
1647		GADD45A	growth arrest and DNA-damage-inducible, alpha							GO REGULATION OF CELL DEATH			GO REGULATION OF PROTEIN MODIFICATION PROCESS		GO NEGATIVE REGULATION OF PROTEIN METABOLIC PROCESS		BROCKE APOPTOSIS REVERSED BY IL6
64798		DEPTOR	DEP domain containing MTOR-interacting protein							GO REGULATION OF CELL DEATH			GO REGULATION OF PROTEIN MODIFICATION PROCESS		GO NEGATIVE REGULATION OF PROTEIN METABOLIC PROCESS
10912		GADD45G	growth arrest and DNA-damage-inducible, gamma							GO REGULATION OF CELL DEATH			GO REGULATION OF PROTEIN MODIFICATION PROCESS
27018		NGFRAP1	nerve growth factor receptor (TNFRSF16) associated protein 1							GO REGULATION OF CELL DEATH					GO NEGATIVE REGULATION OF PROTEIN METABOLIC PROCESS
8743		TNFSF10	tumor necrosis factor (ligand) superfamily, member 10							GO REGULATION OF CELL DEATH							BROCKE APOPTOSIS REVERSED BY IL6
23321		TRIM2	tripartite motif containing 2							GO REGULATION OF CELL DEATH
23263		MCF2L	MCF,2 cell line derived transforming sequence-like							GO REGULATION OF CELL DEATH
50486		G0S2	G0/G1switch 2							GO REGULATION OF CELL DEATH
84674		CARD6	caspase recruitment domain family, member 6							GO REGULATION OF CELL DEATH
3002		GZMB	granzyme B (granzyme 2, cytotoxic T-lymphocyte-associated serine esterase 1)							GO REGULATION OF CELL DEATH
9828		ARHGEF17	Rho guanine nucleotide exchange factor (GEF) 17							GO REGULATION OF CELL DEATH
148811		PM20D1	peptidase M20 domain containing 1							GO REGULATION OF CELL DEATH
28999		KLF15	Kruppel-like factor 15								GO POSITIVE REGULATION OF BIOSYNTHETIC PROCESS		GO REGULATION OF PROTEIN MODIFICATION PROCESS		GO NEGATIVE REGULATION OF PROTEIN METABOLIC PROCESS
11213		IRAK3	interleukin-1 receptor-associated kinase 3								GO POSITIVE REGULATION OF BIOSYNTHETIC PROCESS		GO REGULATION OF PROTEIN MODIFICATION PROCESS		GO NEGATIVE REGULATION OF PROTEIN METABOLIC PROCESS
115		ADCY9	adenylate cyclase 9								GO POSITIVE REGULATION OF BIOSYNTHETIC PROCESS		GO REGULATION OF PROTEIN MODIFICATION PROCESS
22924		MAPRE3	microtubule-associated protein, RP/EB family, member 3								GO POSITIVE REGULATION OF BIOSYNTHETIC PROCESS		GO REGULATION OF PROTEIN MODIFICATION PROCESS
26053		AUTS2	autism susceptibility candidate 2								GO POSITIVE REGULATION OF BIOSYNTHETIC PROCESS		GO REGULATION OF PROTEIN MODIFICATION PROCESS
5359		PLSCR1	phospholipid scramblase 1								GO POSITIVE REGULATION OF BIOSYNTHETIC PROCESS						BROCKE APOPTOSIS REVERSED BY IL6
57658		CALCOCO1	calcium binding and coiled-coil domain 1								GO POSITIVE REGULATION OF BIOSYNTHETIC PROCESS
84649		DGAT2	diacylglycerol O-acyltransferase 2								GO POSITIVE REGULATION OF BIOSYNTHETIC PROCESS
22807		IKZF2	IKAROS family zinc finger 2 (Helios)								GO POSITIVE REGULATION OF BIOSYNTHETIC PROCESS
26298		EHF	ets homoloGOus factor								GO POSITIVE REGULATION OF BIOSYNTHETIC PROCESS
1052		CEBPD	CCAAT/enhancer binding protein (C/EBP), delta								GO POSITIVE REGULATION OF BIOSYNTHETIC PROCESS
8204		NRIP1	nuclear receptor interacting protein 1								GO POSITIVE REGULATION OF BIOSYNTHETIC PROCESS
23066		CAND2	cullin-associated and neddylation-dissociated 2 (putative)								GO POSITIVE REGULATION OF BIOSYNTHETIC PROCESS
5325		PLAGL1	pleiomorphic adenoma gene-like 1								GO POSITIVE REGULATION OF BIOSYNTHETIC PROCESS
59269		HIVEP3	human immunodeficiency virus type I enhancer binding protein 3								GO POSITIVE REGULATION OF BIOSYNTHETIC PROCESS
9658		ZNF516	zinc finger protein 516								GO POSITIVE REGULATION OF BIOSYNTHETIC PROCESS
116931		MED12L	mediator complex subunit 12-like								GO POSITIVE REGULATION OF BIOSYNTHETIC PROCESS
84441		MAML2	mastermind-like 2 (Drosophila)								GO POSITIVE REGULATION OF BIOSYNTHETIC PROCESS
7552		ZNF711	zinc finger protein 711								GO POSITIVE REGULATION OF BIOSYNTHETIC PROCESS
6505		SLC1A1	solute carrier family 1 (neuronal/epithelial high affinity glutamate transporter, system Xag), member 1									GO SECRETION BY CELL		GO PLASMA MEMBRANE REGION
387597		ILDR2	immunoglobulin-like domain containing receptor 2									GO SECRETION BY CELL
8938		BAIAP3	BAI1-associated protein 3									GO SECRETION BY CELL
200958		MUC20	mucin 20, cell surface associated										GO REGULATION OF PROTEIN MODIFICATION PROCESS	GO PLASMA MEMBRANE REGION
114783		LMTK3	lemur tyrosine kinase 3										GO REGULATION OF PROTEIN MODIFICATION PROCESS		GO NEGATIVE REGULATION OF PROTEIN METABOLIC PROCESS
57718		PPP4R4	protein phosphatase 4, regulatory subunit 4										GO REGULATION OF PROTEIN MODIFICATION PROCESS		GO NEGATIVE REGULATION OF PROTEIN METABOLIC PROCESS
78986		DUSP26	dual specificity phosphatase 26 (putative)										GO REGULATION OF PROTEIN MODIFICATION PROCESS		GO NEGATIVE REGULATION OF PROTEIN METABOLIC PROCESS
57732		ZFYVE28	zinc finger, FYVE domain containing 28										GO REGULATION OF PROTEIN MODIFICATION PROCESS		GO NEGATIVE REGULATION OF PROTEIN METABOLIC PROCESS
5567		PRKACB	protein kinase, cAMP-dependent, catalytic, beta										GO REGULATION OF PROTEIN MODIFICATION PROCESS
260425		MAGI3	membrane associated guanylate kinase, WW and PDZ domain containing 3										GO REGULATION OF PROTEIN MODIFICATION PROCESS
11346		SYNPO	synaptopodin											GO PLASMA MEMBRANE REGION		MANALO HYPOXIA UP
23705		CADM1	cell adhesion molecule 1											GO PLASMA MEMBRANE REGION
9351		SLC9A3R2	solute carrier family 9 (sodium/hydrogen exchanger), member 3 regulator 2											GO PLASMA MEMBRANE REGION
6768		ST14	suppression of tumorigenicity 14 (colon carcinoma)											GO PLASMA MEMBRANE REGION
1832		DSP	desmoplakin											GO PLASMA MEMBRANE REGION
3737		KCNA2	potassium voltage-gated channel, shaker-related subfamily, member 2											GO PLASMA MEMBRANE REGION
25945		PVRL3	poliovirus receptor-related 3											GO PLASMA MEMBRANE REGION
57619		SHROOM3	shroom family member 3											GO PLASMA MEMBRANE REGION
57502		NLGN4X	neuroligin 4, X-linked											GO PLASMA MEMBRANE REGION
85461		TANC1	tetratricopeptide repeat, ankyrin repeat and coiled-coil containing 1											GO PLASMA MEMBRANE REGION
6584		SLC22A5	solute carrier family 22 (organic cation/carnitine transporter), member 5											GO PLASMA MEMBRANE REGION
5031		P2RY6	pyrimidinergic receptor P2Y, G-protein coupled, 6											GO PLASMA MEMBRANE REGION
6518		SLC2A5	solute carrier family 2 (facilitated glucose/fructose transporter), member 5											GO PLASMA MEMBRANE REGION
10406		WFDC2	WAP four-disulfide core domain 2												GO NEGATIVE REGULATION OF PROTEIN METABOLIC PROCESS
400961		PAIP2B	poly(A) binding protein interacting protein 2B												GO NEGATIVE REGULATION OF PROTEIN METABOLIC PROCESS
4343		MOV10	Mov10, Moloney leukemia virus 10, homolog (mouse)												GO NEGATIVE REGULATION OF PROTEIN METABOLIC PROCESS
256394		SERPINA11	serpin peptidase inhibitor, clade A (alpha-1 antiproteinase, antitrypsin), member 11												GO NEGATIVE REGULATION OF PROTEIN METABOLIC PROCESS
3902		LAG3	lymphocyte-activation gene 3												GO NEGATIVE REGULATION OF PROTEIN METABOLIC PROCESS
8530		CST7	cystatin F (leukocystatin)												GO NEGATIVE REGULATION OF PROTEIN METABOLIC PROCESS
55603		FAM46A	family with sequence similarity 46, member A													MANALO HYPOXIA UP
6676		SPAG4	sperm associated antigen 4													MANALO HYPOXIA UP
5352		PLOD2	procollagen-lysine, 2-oxoglutarate 5-dioxygenase 2													MANALO HYPOXIA UP
64778		FNDC3B	fibronectin type III domain containing 3B													MANALO HYPOXIA UP
55076		TMEM45A	transmembrane protein 45A													MANALO HYPOXIA UP
80307		FER1L4	fer-1-like 4 (C, elegans) pseudogene													MANALO HYPOXIA UP
57523		NYNRIN	NYN domain and retroviral integrase containing													MANALO HYPOXIA UP
11259		FILIP1L	filamin A interacting protein 1-like													MANALO HYPOXIA UP
6310		ATXN1	ataxin 1													MANALO HYPOXIA UP
4013		VWA5A	von Willebrand factor A domain containing 5A														BROCKE APOPTOSIS REVERSED BY IL6
10402		ST3GAL6	ST3 beta-galactoside alpha-2,3-sialyltransferase 6														BROCKE APOPTOSIS REVERSED BY IL6
1983		EIF5	eukaryotic translation initiation factor 5														BROCKE APOPTOSIS REVERSED BY IL6
8444		DYRK3	dual-specificity tyrosine-(Y)-phosphorylation regulated kinase 3														BROCKE APOPTOSIS REVERSED BY IL6
28467		IGHV1-24	immunoglobulin heavy variable 1-24
28827		IGLJ7	immunoglobulin lambda joining 7
28907		IGKV5-2	immunoglobulin kappa variable 5-2
28933		IGKV1-33	immunoglobulin kappa variable 1-33

## Sheet: DOWN in prePB
Supplementary Table S11: Pathway enrichment analysis of EPZ-6438 deregulated genes in prePB and PB
Collection(s):		C2, C5
# overlaps shown:		100
# genesets in collections:		10655
# genes in comparison (n):		129
# genes in universe (N):		45956
Gene Set Name	# Genes in Gene Set (K)	Description	# Genes in Overlap (k)	k/K	p-value	FDR q-value
GO IMMUNE RESPONSE	1100	Any immune system process that functions in the calibrated response of an organism to a potential internal or invasive threat,	23	0.0209	6.31e-14	6.72e-10
MORI PLASMA CELL DN	33	Down-regulated genes in the B lymphocyte developmental signature, based on expression profiling of lymphomas from the Emu-myc transgenic mice: plasma cell,	6	0.1818	4.53e-10	5.69e-07
GO POSITIVE REGULATION OF INTRACELLULAR SIGNAL TRANSDUCTION	876	Any process that activates or increases the frequency, rate or extent of intracellular signal transduction,	17	0.0194	4.8e-10	5.69e-07
TARTE PLASMA CELL VS B LYMPHOCYTE DN	38	Genes down-regulated in plasma cells compared with B lymphocytes,	6	0.1579	1.12e-09	1.19e-06
BASSO CD40 SIGNALING UP	101	Gene up-regulated by CD40 [GeneID=958] signaling in Ramos cells (EBV negative Burkitt lymphoma),	7	0.0693	1.61e-08	7.46e-06
GO I KAPPAB KINASE NF KAPPAB SIGNALING	70	The process in which a signal is passed on to downstream components within the cell through the I-kappaB-kinase (IKK)-dependent activation of NF-kappaB, The cascade begins with activation of a trimeric IKK complex (consisting of catalytic kinase subunits IKKalpha and/or IKKbeta, and the regulatory scaffold protein NEMO) and ends with the regulation of transcription of target genes by NF-kappaB, I…	6	0.0857	4.92e-08	2.19e-05
ZHAN EARLY DIFFERENTIATION GENES DN	42	B lymphocyte early differentiation genes (EDG): top genes down-regulated in tonsil B lymphocytes (TBC) compared to the tonsil plasma cells (TPC),	5	0.119	1.26e-07	4.63e-05
GO REGULATION OF CYTOKINE PRODUCTION	563	Any process that modulates the frequency, rate, or extent of production of a cytokine,	11	0.0195	6.13e-07	0.000163
GO CELL DEATH	1001	Any biological process that results in permanent cessation of all vital functions of a cell, A cell should be considered dead when any one of the following molecular or morphological criteria is met: (1) the cell has lost the integrity of its plasma membrane; (2) the cell, including its nucleus, has underGOne complete fragmentation into discrete bodies (frequently referred to as apoptotic bodies)…	14	0.014	9.5e-07	0.000222
GO TUMOR NECROSIS FACTOR MEDIATED SIGNALING PATHWAY	118	A series of molecular signals initiated by the binding of a tumor necrosis factor to a receptor on the surface of a cell, and ending with regulation of a downstream cellular process, e,g, transcription,	6	0.0508	1.11e-06	0.000236
GO REGULATION OF CELL ACTIVATION	484	Any process that modulates the frequency, rate or extent of cell activation, the change in the morphology or behavior of a cell resulting from exposure to an activating factor such as a cellular or soluble ligand,	10	0.0207	1.23e-06	0.000257
PID P38 ALPHA BETA PATHWAY	31	Regulation of p38-alpha and p38-beta	4	0.129	1.76e-06	0.000332
GO REGULATION OF CELL PROLIFERATION	1496	Any process that modulates the frequency, rate or extent of cell proliferation,	16	0.0107	4.93e-06	0.00073
PUJANA BRCA1 PCC NETWORK	1652	Genes constituting the BRCA1-PCC network of transcripts whose expression positively correlated (Pearson correlation coefficient, PCC >= 0,4) with that of BRCA1 [GeneID=672] across a compendium of normal tissues,	16	0.0097	1.68e-05	0.00179
Gene/Gene Set Overlap Matrix
Entrez Gene Id		Gene Symbol	Gene Description	GO IMMUNE RESPONSE	MORI PLASMA CELL DN	GO POSITIVE REGULATION OF INTRACELLULAR SIGNAL TRANSDUCTION	TARTE PLASMA CELL VS B LYMPHOCYTE DN	BASSO CD40 SIGNALING UP	GO I KAPPAB KINASE NF KAPPAB SIGNALING	ZHAN EARLY DIFFERENTIATION GENES DN	GO REGULATION OF CYTOKINE PRODUCTION	GO CELL DEATH	GO TUMOR NECROSIS FACTOR MEDIATED SIGNALING PATHWAY	GO REGULATION OF CELL ACTIVATION	PID P38 ALPHA BETA PATHWAY	GO REGULATION OF CELL PROLIFERATION	PUJANA BRCA1 PCC NETWORK
9308		CD83	CD83 molecule	GO IMMUNE RESPONSE	MORI PLASMA CELL DN		TARTE PLASMA CELL VS B LYMPHOCYTE DN	BASSO CD40 SIGNALING UP			GO REGULATION OF CYTOKINE PRODUCTION			GO REGULATION OF CELL ACTIVATION
7096		TLR1	toll-like receptor 1	GO IMMUNE RESPONSE	MORI PLASMA CELL DN						GO REGULATION OF CYTOKINE PRODUCTION
5966		REL	v-rel reticuloendotheliosis viral oncogene homolog (avian)	GO IMMUNE RESPONSE		GO POSITIVE REGULATION OF INTRACELLULAR SIGNAL TRANSDUCTION	TARTE PLASMA CELL VS B LYMPHOCYTE DN		GO I KAPPAB KINASE NF KAPPAB SIGNALING	ZHAN EARLY DIFFERENTIATION GENES DN	GO REGULATION OF CYTOKINE PRODUCTION						PUJANA BRCA1 PCC NETWORK
7124		TNF	tumor necrosis factor	GO IMMUNE RESPONSE		GO POSITIVE REGULATION OF INTRACELLULAR SIGNAL TRANSDUCTION		BASSO CD40 SIGNALING UP	GO I KAPPAB KINASE NF KAPPAB SIGNALING	ZHAN EARLY DIFFERENTIATION GENES DN	GO REGULATION OF CYTOKINE PRODUCTION	GO CELL DEATH	GO TUMOR NECROSIS FACTOR MEDIATED SIGNALING PATHWAY			GO REGULATION OF CELL PROLIFERATION	PUJANA BRCA1 PCC NETWORK
6367		CCL22	chemokine (C-C motif) ligand 22	GO IMMUNE RESPONSE		GO POSITIVE REGULATION OF INTRACELLULAR SIGNAL TRANSDUCTION		BASSO CD40 SIGNALING UP
939		CD27	CD27 molecule	GO IMMUNE RESPONSE		GO POSITIVE REGULATION OF INTRACELLULAR SIGNAL TRANSDUCTION			GO I KAPPAB KINASE NF KAPPAB SIGNALING			GO CELL DEATH	GO TUMOR NECROSIS FACTOR MEDIATED SIGNALING PATHWAY	GO REGULATION OF CELL ACTIVATION		GO REGULATION OF CELL PROLIFERATION	PUJANA BRCA1 PCC NETWORK
8740		TNFSF14	tumor necrosis factor (ligand) superfamily, member 14	GO IMMUNE RESPONSE		GO POSITIVE REGULATION OF INTRACELLULAR SIGNAL TRANSDUCTION			GO I KAPPAB KINASE NF KAPPAB SIGNALING			GO CELL DEATH	GO TUMOR NECROSIS FACTOR MEDIATED SIGNALING PATHWAY	GO REGULATION OF CELL ACTIVATION
2268		FGR	Gardner-Rasheed feline sarcoma viral (v-fgr) oncogene homolog	GO IMMUNE RESPONSE		GO POSITIVE REGULATION OF INTRACELLULAR SIGNAL TRANSDUCTION					GO REGULATION OF CYTOKINE PRODUCTION			GO REGULATION OF CELL ACTIVATION	PID P38 ALPHA BETA PATHWAY	GO REGULATION OF CELL PROLIFERATION
3932		LCK	lymphocyte-specific protein tyrosine kinase	GO IMMUNE RESPONSE		GO POSITIVE REGULATION OF INTRACELLULAR SIGNAL TRANSDUCTION						GO CELL DEATH		GO REGULATION OF CELL ACTIVATION	PID P38 ALPHA BETA PATHWAY	GO REGULATION OF CELL PROLIFERATION
643		CXCR5	chemokine (C-X-C motif) receptor 5	GO IMMUNE RESPONSE			TARTE PLASMA CELL VS B LYMPHOCYTE DN	BASSO CD40 SIGNALING UP		ZHAN EARLY DIFFERENTIATION GENES DN
4050		LTB	lymphotoxin beta (TNF superfamily, member 3)	GO IMMUNE RESPONSE			TARTE PLASMA CELL VS B LYMPHOCYTE DN			ZHAN EARLY DIFFERENTIATION GENES DN	GO REGULATION OF CYTOKINE PRODUCTION		GO TUMOR NECROSIS FACTOR MEDIATED SIGNALING PATHWAY
640		BLK	B lymphoid tyrosine kinase	GO IMMUNE RESPONSE			TARTE PLASMA CELL VS B LYMPHOCYTE DN			ZHAN EARLY DIFFERENTIATION GENES DN					PID P38 ALPHA BETA PATHWAY	GO REGULATION OF CELL PROLIFERATION	PUJANA BRCA1 PCC NETWORK
5971		RELB	v-rel reticuloendotheliosis viral oncogene homolog B	GO IMMUNE RESPONSE					GO I KAPPAB KINASE NF KAPPAB SIGNALING		GO REGULATION OF CYTOKINE PRODUCTION						PUJANA BRCA1 PCC NETWORK
81793		TLR10	toll-like receptor 10	GO IMMUNE RESPONSE							GO REGULATION OF CYTOKINE PRODUCTION
8794		TNFRSF10C	tumor necrosis factor receptor superfamily, member 10c, decoy without an intracellular domain	GO IMMUNE RESPONSE								GO CELL DEATH	GO TUMOR NECROSIS FACTOR MEDIATED SIGNALING PATHWAY			GO REGULATION OF CELL PROLIFERATION
27074		LAMP3	lysosomal-associated membrane protein 3	GO IMMUNE RESPONSE								GO CELL DEATH
23495		TNFRSF13B	tumor necrosis factor receptor superfamily, member 13B	GO IMMUNE RESPONSE									GO TUMOR NECROSIS FACTOR MEDIATED SIGNALING PATHWAY	GO REGULATION OF CELL ACTIVATION		GO REGULATION OF CELL PROLIFERATION
1269		CNR2	cannabinoid receptor 2 (macrophage)	GO IMMUNE RESPONSE										GO REGULATION OF CELL ACTIVATION
6932		TCF7	transcription factor 7 (T-cell specific, HMG-box)	GO IMMUNE RESPONSE												GO REGULATION OF CELL PROLIFERATION
5818		PVRL1	poliovirus receptor-related 1 (herpesvirus entry mediator C)	GO IMMUNE RESPONSE													PUJANA BRCA1 PCC NETWORK
5079		PAX5	paired box 5	GO IMMUNE RESPONSE													PUJANA BRCA1 PCC NETWORK
259197		NCR3	natural cytotoxicity triggering receptor 3	GO IMMUNE RESPONSE
57379		AICDA	activation-induced cytidine deaminase	GO IMMUNE RESPONSE
118788		PIK3AP1	phosphoinositide-3-kinase adaptor protein 1		MORI PLASMA CELL DN	GO POSITIVE REGULATION OF INTRACELLULAR SIGNAL TRANSDUCTION
1840		DTX1	deltex homolog 1 (Drosophila)		MORI PLASMA CELL DN									GO REGULATION OF CELL ACTIVATION
933		CD22	CD22 molecule		MORI PLASMA CELL DN												PUJANA BRCA1 PCC NETWORK
53335		BCL11A	B-cell CLL/lymphoma 11A (zinc finger protein)		MORI PLASMA CELL DN
7205		TRIP6	thyroid hormone receptor interactor 6			GO POSITIVE REGULATION OF INTRACELLULAR SIGNAL TRANSDUCTION			GO I KAPPAB KINASE NF KAPPAB SIGNALING
5600		MAPK11	mitogen-activated protein kinase 11			GO POSITIVE REGULATION OF INTRACELLULAR SIGNAL TRANSDUCTION					GO REGULATION OF CYTOKINE PRODUCTION				PID P38 ALPHA BETA PATHWAY	GO REGULATION OF CELL PROLIFERATION	PUJANA BRCA1 PCC NETWORK
1687		DFNA5	deafness, autosomal dominant 5			GO POSITIVE REGULATION OF INTRACELLULAR SIGNAL TRANSDUCTION						GO CELL DEATH				GO REGULATION OF CELL PROLIFERATION
9618		TRAF4	TNF receptor-associated factor 4			GO POSITIVE REGULATION OF INTRACELLULAR SIGNAL TRANSDUCTION						GO CELL DEATH					PUJANA BRCA1 PCC NETWORK
10783		NEK6	NIMA (never in mitosis gene a)-related kinase 6			GO POSITIVE REGULATION OF INTRACELLULAR SIGNAL TRANSDUCTION						GO CELL DEATH
27113		BBC3	BCL2 binding component 3			GO POSITIVE REGULATION OF INTRACELLULAR SIGNAL TRANSDUCTION						GO CELL DEATH
9894		TELO2	TEL2, telomere maintenance 2, homolog (S, cerevisiae)			GO POSITIVE REGULATION OF INTRACELLULAR SIGNAL TRANSDUCTION											PUJANA BRCA1 PCC NETWORK
9290		GPR55	G protein-coupled receptor 55			GO POSITIVE REGULATION OF INTRACELLULAR SIGNAL TRANSDUCTION
10347		ABCA7	ATP-binding cassette, sub-family A (ABC1), member 7			GO POSITIVE REGULATION OF INTRACELLULAR SIGNAL TRANSDUCTION
4066		LYL1	lymphoblastic leukemia derived sequence 1				TARTE PLASMA CELL VS B LYMPHOCYTE DN
597		BCL2A1	BCL2-related protein A1					BASSO CD40 SIGNALING UP				GO CELL DEATH
6256		RXRA	retinoid X receptor, alpha					BASSO CD40 SIGNALING UP								GO REGULATION OF CELL PROLIFERATION
3359		HTR3A	5-hydroxytryptamine (serotonin) receptor 3A					BASSO CD40 SIGNALING UP									PUJANA BRCA1 PCC NETWORK
146206		RLTPR	RGD motif, leucine rich repeats, tropomodulin domain and proline-rich containing								GO REGULATION OF CYTOKINE PRODUCTION			GO REGULATION OF CELL ACTIVATION		GO REGULATION OF CELL PROLIFERATION
201633		TIGIT	T cell immunoreceptor with Ig and ITIM domains								GO REGULATION OF CYTOKINE PRODUCTION			GO REGULATION OF CELL ACTIVATION
8739		HRK	harakiri, BCL2 interacting protein (contains only BH3 domain)									GO CELL DEATH
4832		NME3	non-metastatic cells 3, protein expressed in									GO CELL DEATH
90525		SHF	Src homology 2 domain containing F									GO CELL DEATH
10498		CARM1	coactivator-associated arginine methyltransferase 1													GO REGULATION OF CELL PROLIFERATION	PUJANA BRCA1 PCC NETWORK
780		DDR1	discoidin domain receptor tyrosine kinase 1													GO REGULATION OF CELL PROLIFERATION
4241		MFI2	antigen p97 (melanoma associated) identified by monoclonal antibodies 133,2 and 96,5													GO REGULATION OF CELL PROLIFERATION
3911		LAMA5	laminin, alpha 5													GO REGULATION OF CELL PROLIFERATION
7594		ZNF43	zinc finger protein 43														PUJANA BRCA1 PCC NETWORK
777		CACNA1E	calcium channel, voltage-dependent, R type, alpha 1E subunit														PUJANA BRCA1 PCC NETWORK
1543		CYP1A1	cytochrome P450, family 1, subfamily A, polypeptide 1														PUJANA BRCA1 PCC NETWORK

## Sheet: DOWN in PB
Supplementary Table S11: Pathway enrichment analysis of EPZ-6438 deregulated genes in prePB and PB
Collection(s):		C2, C5
# overlaps shown:		100
# genesets in collections:		10655
# genes in comparison (n):		223
# genes in universe (N):		45956
Gene Set Name	# Genes in Gene Set (K)	Description	# Genes in Overlap (k)	k/K	p-value	FDR q-value
BENPORATH CYCLING GENES	648	Genes showing cell-cycle stage-specific expression [PMID=12058064],	50	0.0772	1.02e-44	1.21e-41
PUJANA BRCA1 PCC NETWORK	1652	Genes constituting the BRCA1-PCC network of transcripts whose expression positively correlated (Pearson correlation coefficient, PCC >= 0,4) with that of BRCA1 [GeneID=672] across a compendium of normal tissues,	69	0.0418	1.25e-44	1.33e-41
PUJANA BRCA2 PCC NETWORK	423	Genes constituting the BRCA2-PCC network of transcripts whose expression positively correlated (Pearson correlation coefficient, PCC >= 0,4) with that of BRCA2 [GeneID=675] across a compendium of normal tissues,	43	0.1017	1.51e-43	1.34e-40
GO CELL CYCLE	1316	The progression of biochemical and morphological phases and events that occur in a cell during successive cell replication or nuclear replication events, Canonically, the cell cycle comprises the replication and segregation of genetic material followed by the division of the cell, but in endocycles or syncytial cells nuclear replication or nuclear division may not be followed by cell division,	61	0.0464	9.06e-42	6.44e-39
GO DNA REPLICATION	208	The cellular metabolic process in which a cell duplicates one or more molecules of DNA, DNA replication begins when specific sequences, known as origins of replication, are recognized and bound by initiation proteins, and ends when the original DNA molecule has been completely duplicated and the copies topologically separated, The unit of replication usually corresponds to the genome of the cell,…	32	0.1538	1.98e-38	1.17e-35
GO DNA METABOLIC PROCESS	758	Any cellular metabolic process involving deoxyribonucleic acid, This is one of the two main types of nucleic acid, consisting of a long, unbranched macromolecule formed from one, or more commonly, two, strands of linked deoxyribonucleotides,	47	0.062	1.29e-37	6.88e-35
FISCHER G1 S CELL CYCLE	194	Cell cycle genes with peak expression in G1/S check point,	30	0.1546	3.87e-36	1.97e-33
PUJANA CHEK2 PCC NETWORK	779	Genes constituting the CHEK2-PCC network of transcripts whose expression positively correlates (Pearson correlation coefficient, PCC >= 0,4) with that of CHEK2 [GeneID=11200],	46	0.0591	7.32e-36	3.55e-33
MUELLER PLURINET	299	Genes constituting the PluriNet protein-protein network shared by the pluripotent cells (embryonic stem cells, embryonical carcinomas and induced pluripotent cells),	30	0.1003	2.58e-30	8.08e-28
PUJANA ATM PCC NETWORK	1442	Genes constituting the ATM-PCC network of transcripts whose expression positively correlated (Pearson correlation coefficient, PCC >= 0,4) with that of ATM [GeneID=472] across a compendium of normal tissues,	52	0.0361	3.88e-30	1.15e-27
TARTE PLASMA CELL VS PLASMABLAST DN	309	Genes down-regulated in mature plasma cells compared with plasmablastic B lymphocytes,	29	0.0939	1.76e-28	4.51e-26
GO CELLULAR RESPONSE TO DNA DAMAGE STIMULUS	720	Any process that results in a change in state or activity of a cell (in terms of movement, secretion, enzyme production, gene expression, etc,) as a result of a stimulus indicating damage to its DNA from environmental insults or errors during metabolism,	38	0.0528	7.52e-28	1.71e-25
REACTOME DNA STRAND ELONGATION	30	Genes involved in DNA strand elongation	14	0.4667	3.6e-25	6.4e-23
GO CHROMOSOME ORGANIZATION	1009	A process that is carried out at the cellular level that results in the assembly, arrangement of constituent parts, or disassembly of chromosomes, structures composed of a very long molecule of DNA and associated proteins that carries hereditary information, This term covers covalent modifications at the molecular level as well as spatial relationships among the major components of a chromosome,	40	0.0396	1.2e-24	1.99e-22
BENPORATH PROLIFERATION	147	Set 'Proliferation Cluster': genes defined in human breast tumor expression data,	20	0.1361	3.01e-23	4.4e-21
REACTOME S PHASE	109	Genes involved in S Phase	18	0.1651	1.25e-22	1.69e-20
GO CELL CYCLE PHASE TRANSITION	255	The cell cycle process by which a cell commits to entering the next cell cycle phase,	22	0.0863	4.91e-21	5.95e-19
GO DNA REPAIR	480	The process of restoring DNA after damage, Genomes are subject to damage by chemical and physical agents in the environment (e,g, UV and ionizing radiations, chemical mutagens, fungal and bacterial toxins, etc,) and by free radicals or alkylating agents endogenously generated in metabolism, DNA is also damaged because of errors during its replication, A variety of different DNA repair pathways ha…	27	0.0563	1.07e-20	1.23e-18
WONG EMBRYONIC STEM CELL CORE	335	The 'core ESC-like gene module': genes coordinately up-regulated in a compendium of mouse embryonic stem cells (ESC) which are shared with the human ESC-like module,	23	0.0687	1.07e-19	1.16e-17
Gene/Gene Set Overlap Matrix
Entrez Gene Id		Gene Symbol	Gene Description	BENPORATH CYCLING GENES	PUJANA BRCA1 PCC NETWORK	PUJANA BRCA2 PCC NETWORK	GO CELL CYCLE	GO DNA REPLICATION	GO DNA METABOLIC PROCESS	FISCHER G1 S CELL CYCLE	PUJANA CHEK2 PCC NETWORK	MUELLER PLURINET	PUJANA ATM PCC NETWORK	TARTE PLASMA CELL VS PLASMABLAST DN	GO CELLULAR RESPONSE TO DNA DAMAGE STIMULUS	REACTOME DNA STRAND ELONGATION	GO CHROMOSOME ORGANIZATION	BENPORATH PROLIFERATION	REACTOME S PHASE	GO CELL CYCLE PHASE TRANSITION	GO DNA REPAIR	WONG EMBRYONIC STEM CELL CORE
5111		PCNA	proliferating cell nuclear antigen	BENPORATH CYCLING GENES	PUJANA BRCA1 PCC NETWORK	PUJANA BRCA2 PCC NETWORK	GO CELL CYCLE	GO DNA REPLICATION	GO DNA METABOLIC PROCESS	FISCHER G1 S CELL CYCLE	PUJANA CHEK2 PCC NETWORK	MUELLER PLURINET	PUJANA ATM PCC NETWORK	TARTE PLASMA CELL VS PLASMABLAST DN	GO CELLULAR RESPONSE TO DNA DAMAGE STIMULUS	REACTOME DNA STRAND ELONGATION	GO CHROMOSOME ORGANIZATION	BENPORATH PROLIFERATION	REACTOME S PHASE	GO CELL CYCLE PHASE TRANSITION	GO DNA REPAIR	WONG EMBRYONIC STEM CELL CORE
10036		CHAF1A	chromatin assembly factor 1, subunit A (p150)	BENPORATH CYCLING GENES	PUJANA BRCA1 PCC NETWORK	PUJANA BRCA2 PCC NETWORK	GO CELL CYCLE	GO DNA REPLICATION	GO DNA METABOLIC PROCESS	FISCHER G1 S CELL CYCLE	PUJANA CHEK2 PCC NETWORK	MUELLER PLURINET	PUJANA ATM PCC NETWORK	TARTE PLASMA CELL VS PLASMABLAST DN	GO CELLULAR RESPONSE TO DNA DAMAGE STIMULUS		GO CHROMOSOME ORGANIZATION				GO DNA REPAIR	WONG EMBRYONIC STEM CELL CORE
4171		MCM2	minichromosome maintenance complex component 2	BENPORATH CYCLING GENES	PUJANA BRCA1 PCC NETWORK	PUJANA BRCA2 PCC NETWORK	GO CELL CYCLE	GO DNA REPLICATION	GO DNA METABOLIC PROCESS	FISCHER G1 S CELL CYCLE	PUJANA CHEK2 PCC NETWORK	MUELLER PLURINET	PUJANA ATM PCC NETWORK			REACTOME DNA STRAND ELONGATION	GO CHROMOSOME ORGANIZATION	BENPORATH PROLIFERATION	REACTOME S PHASE	GO CELL CYCLE PHASE TRANSITION		WONG EMBRYONIC STEM CELL CORE
4174		MCM5	minichromosome maintenance complex component 5	BENPORATH CYCLING GENES	PUJANA BRCA1 PCC NETWORK	PUJANA BRCA2 PCC NETWORK	GO CELL CYCLE	GO DNA REPLICATION	GO DNA METABOLIC PROCESS	FISCHER G1 S CELL CYCLE	PUJANA CHEK2 PCC NETWORK	MUELLER PLURINET	PUJANA ATM PCC NETWORK			REACTOME DNA STRAND ELONGATION	GO CHROMOSOME ORGANIZATION		REACTOME S PHASE	GO CELL CYCLE PHASE TRANSITION		WONG EMBRYONIC STEM CELL CORE
4175		MCM6	minichromosome maintenance complex component 6	BENPORATH CYCLING GENES	PUJANA BRCA1 PCC NETWORK	PUJANA BRCA2 PCC NETWORK	GO CELL CYCLE	GO DNA REPLICATION	GO DNA METABOLIC PROCESS	FISCHER G1 S CELL CYCLE	PUJANA CHEK2 PCC NETWORK	MUELLER PLURINET	PUJANA ATM PCC NETWORK			REACTOME DNA STRAND ELONGATION	GO CHROMOSOME ORGANIZATION		REACTOME S PHASE	GO CELL CYCLE PHASE TRANSITION
672		BRCA1	breast cancer 1, early onset	BENPORATH CYCLING GENES	PUJANA BRCA1 PCC NETWORK	PUJANA BRCA2 PCC NETWORK	GO CELL CYCLE	GO DNA REPLICATION	GO DNA METABOLIC PROCESS	FISCHER G1 S CELL CYCLE	PUJANA CHEK2 PCC NETWORK		PUJANA ATM PCC NETWORK		GO CELLULAR RESPONSE TO DNA DAMAGE STIMULUS		GO CHROMOSOME ORGANIZATION				GO DNA REPAIR
4173		MCM4	minichromosome maintenance complex component 4	BENPORATH CYCLING GENES	PUJANA BRCA1 PCC NETWORK	PUJANA BRCA2 PCC NETWORK	GO CELL CYCLE	GO DNA REPLICATION	GO DNA METABOLIC PROCESS		PUJANA CHEK2 PCC NETWORK	MUELLER PLURINET	PUJANA ATM PCC NETWORK			REACTOME DNA STRAND ELONGATION	GO CHROMOSOME ORGANIZATION		REACTOME S PHASE	GO CELL CYCLE PHASE TRANSITION		WONG EMBRYONIC STEM CELL CORE
8318		CDC45	cell division cycle 45 homolog (S, cerevisiae)	BENPORATH CYCLING GENES	PUJANA BRCA1 PCC NETWORK	PUJANA BRCA2 PCC NETWORK	GO CELL CYCLE	GO DNA REPLICATION	GO DNA METABOLIC PROCESS		PUJANA CHEK2 PCC NETWORK	MUELLER PLURINET			GO CELLULAR RESPONSE TO DNA DAMAGE STIMULUS	REACTOME DNA STRAND ELONGATION	GO CHROMOSOME ORGANIZATION		REACTOME S PHASE	GO CELL CYCLE PHASE TRANSITION	GO DNA REPAIR
6240		RRM1	ribonucleotide reductase M1	BENPORATH CYCLING GENES	PUJANA BRCA1 PCC NETWORK	PUJANA BRCA2 PCC NETWORK	GO CELL CYCLE	GO DNA REPLICATION	GO DNA METABOLIC PROCESS		PUJANA CHEK2 PCC NETWORK		PUJANA ATM PCC NETWORK	TARTE PLASMA CELL VS PLASMABLAST DN								WONG EMBRYONIC STEM CELL CORE
4436		MSH2	mutS homolog 2, colon cancer, nonpolyposis type 1 (E, coli)	BENPORATH CYCLING GENES	PUJANA BRCA1 PCC NETWORK	PUJANA BRCA2 PCC NETWORK	GO CELL CYCLE		GO DNA METABOLIC PROCESS	FISCHER G1 S CELL CYCLE	PUJANA CHEK2 PCC NETWORK	MUELLER PLURINET	PUJANA ATM PCC NETWORK		GO CELLULAR RESPONSE TO DNA DAMAGE STIMULUS		GO CHROMOSOME ORGANIZATION	BENPORATH PROLIFERATION			GO DNA REPAIR	WONG EMBRYONIC STEM CELL CORE
8438		RAD54L	RAD54-like (S, cerevisiae)	BENPORATH CYCLING GENES	PUJANA BRCA1 PCC NETWORK	PUJANA BRCA2 PCC NETWORK	GO CELL CYCLE		GO DNA METABOLIC PROCESS		PUJANA CHEK2 PCC NETWORK	MUELLER PLURINET	PUJANA ATM PCC NETWORK		GO CELLULAR RESPONSE TO DNA DAMAGE STIMULUS		GO CHROMOSOME ORGANIZATION	BENPORATH PROLIFERATION			GO DNA REPAIR
7298		TYMS	thymidylate synthetase	BENPORATH CYCLING GENES	PUJANA BRCA1 PCC NETWORK	PUJANA BRCA2 PCC NETWORK	GO CELL CYCLE		GO DNA METABOLIC PROCESS		PUJANA CHEK2 PCC NETWORK			TARTE PLASMA CELL VS PLASMABLAST DN				BENPORATH PROLIFERATION		GO CELL CYCLE PHASE TRANSITION
1869		E2F1	E2F transcription factor 1	BENPORATH CYCLING GENES	PUJANA BRCA1 PCC NETWORK	PUJANA BRCA2 PCC NETWORK	GO CELL CYCLE			FISCHER G1 S CELL CYCLE					GO CELLULAR RESPONSE TO DNA DAMAGE STIMULUS					GO CELL CYCLE PHASE TRANSITION
890		CCNA2	cyclin A2	BENPORATH CYCLING GENES	PUJANA BRCA1 PCC NETWORK	PUJANA BRCA2 PCC NETWORK	GO CELL CYCLE				PUJANA CHEK2 PCC NETWORK	MUELLER PLURINET	PUJANA ATM PCC NETWORK	TARTE PLASMA CELL VS PLASMABLAST DN	GO CELLULAR RESPONSE TO DNA DAMAGE STIMULUS				REACTOME S PHASE			WONG EMBRYONIC STEM CELL CORE
9212		AURKB	aurora kinase B	BENPORATH CYCLING GENES	PUJANA BRCA1 PCC NETWORK	PUJANA BRCA2 PCC NETWORK	GO CELL CYCLE				PUJANA CHEK2 PCC NETWORK	MUELLER PLURINET	PUJANA ATM PCC NETWORK				GO CHROMOSOME ORGANIZATION					WONG EMBRYONIC STEM CELL CORE
3833		KIFC1	kinesin family member C1	BENPORATH CYCLING GENES	PUJANA BRCA1 PCC NETWORK	PUJANA BRCA2 PCC NETWORK	GO CELL CYCLE				PUJANA CHEK2 PCC NETWORK		PUJANA ATM PCC NETWORK	TARTE PLASMA CELL VS PLASMABLAST DN			GO CHROMOSOME ORGANIZATION
5984		RFC4	replication factor C (activator 1) 4, 37kDa	BENPORATH CYCLING GENES	PUJANA BRCA1 PCC NETWORK	PUJANA BRCA2 PCC NETWORK		GO DNA REPLICATION	GO DNA METABOLIC PROCESS	FISCHER G1 S CELL CYCLE	PUJANA CHEK2 PCC NETWORK	MUELLER PLURINET	PUJANA ATM PCC NETWORK	TARTE PLASMA CELL VS PLASMABLAST DN	GO CELLULAR RESPONSE TO DNA DAMAGE STIMULUS	REACTOME DNA STRAND ELONGATION	GO CHROMOSOME ORGANIZATION	BENPORATH PROLIFERATION	REACTOME S PHASE		GO DNA REPAIR
10714		POLD3	polymerase (DNA-directed), delta 3, accessory subunit	BENPORATH CYCLING GENES	PUJANA BRCA1 PCC NETWORK	PUJANA BRCA2 PCC NETWORK		GO DNA REPLICATION	GO DNA METABOLIC PROCESS	FISCHER G1 S CELL CYCLE					GO CELLULAR RESPONSE TO DNA DAMAGE STIMULUS	REACTOME DNA STRAND ELONGATION	GO CHROMOSOME ORGANIZATION		REACTOME S PHASE		GO DNA REPAIR
9768		KIAA0101	KIAA0101	BENPORATH CYCLING GENES	PUJANA BRCA1 PCC NETWORK	PUJANA BRCA2 PCC NETWORK		GO DNA REPLICATION	GO DNA METABOLIC PROCESS		PUJANA CHEK2 PCC NETWORK		PUJANA ATM PCC NETWORK	TARTE PLASMA CELL VS PLASMABLAST DN	GO CELLULAR RESPONSE TO DNA DAMAGE STIMULUS						GO DNA REPAIR
7374		UNG	uracil-DNA glycosylase	BENPORATH CYCLING GENES	PUJANA BRCA1 PCC NETWORK	PUJANA BRCA2 PCC NETWORK			GO DNA METABOLIC PROCESS	FISCHER G1 S CELL CYCLE	PUJANA CHEK2 PCC NETWORK	MUELLER PLURINET	PUJANA ATM PCC NETWORK		GO CELLULAR RESPONSE TO DNA DAMAGE STIMULUS						GO DNA REPAIR
10635		RAD51AP1	RAD51 associated protein 1	BENPORATH CYCLING GENES	PUJANA BRCA1 PCC NETWORK	PUJANA BRCA2 PCC NETWORK			GO DNA METABOLIC PROCESS		PUJANA CHEK2 PCC NETWORK		PUJANA ATM PCC NETWORK		GO CELLULAR RESPONSE TO DNA DAMAGE STIMULUS			BENPORATH PROLIFERATION			GO DNA REPAIR
4001		LMNB1	lamin B1	BENPORATH CYCLING GENES	PUJANA BRCA1 PCC NETWORK	PUJANA BRCA2 PCC NETWORK					PUJANA CHEK2 PCC NETWORK		PUJANA ATM PCC NETWORK	TARTE PLASMA CELL VS PLASMABLAST DN								WONG EMBRYONIC STEM CELL CORE
9156		EXO1	exonuclease 1	BENPORATH CYCLING GENES	PUJANA BRCA1 PCC NETWORK		GO CELL CYCLE	GO DNA REPLICATION	GO DNA METABOLIC PROCESS	FISCHER G1 S CELL CYCLE	PUJANA CHEK2 PCC NETWORK	MUELLER PLURINET			GO CELLULAR RESPONSE TO DNA DAMAGE STIMULUS			BENPORATH PROLIFERATION			GO DNA REPAIR	WONG EMBRYONIC STEM CELL CORE
5888		RAD51	RAD51 homolog (S, cerevisiae)	BENPORATH CYCLING GENES	PUJANA BRCA1 PCC NETWORK		GO CELL CYCLE	GO DNA REPLICATION	GO DNA METABOLIC PROCESS	FISCHER G1 S CELL CYCLE		MUELLER PLURINET			GO CELLULAR RESPONSE TO DNA DAMAGE STIMULUS		GO CHROMOSOME ORGANIZATION	BENPORATH PROLIFERATION			GO DNA REPAIR
7884		SLBP	stem-loop binding protein	BENPORATH CYCLING GENES	PUJANA BRCA1 PCC NETWORK		GO CELL CYCLE	GO DNA REPLICATION	GO DNA METABOLIC PROCESS	FISCHER G1 S CELL CYCLE	PUJANA CHEK2 PCC NETWORK		PUJANA ATM PCC NETWORK
8208		CHAF1B	chromatin assembly factor 1, subunit B (p60)	BENPORATH CYCLING GENES	PUJANA BRCA1 PCC NETWORK		GO CELL CYCLE	GO DNA REPLICATION	GO DNA METABOLIC PROCESS	FISCHER G1 S CELL CYCLE			PUJANA ATM PCC NETWORK		GO CELLULAR RESPONSE TO DNA DAMAGE STIMULUS		GO CHROMOSOME ORGANIZATION	BENPORATH PROLIFERATION			GO DNA REPAIR
4998		ORC1	origin recognition complex, subunit 1	BENPORATH CYCLING GENES	PUJANA BRCA1 PCC NETWORK		GO CELL CYCLE	GO DNA REPLICATION	GO DNA METABOLIC PROCESS			MUELLER PLURINET		TARTE PLASMA CELL VS PLASMABLAST DN					REACTOME S PHASE	GO CELL CYCLE PHASE TRANSITION		WONG EMBRYONIC STEM CELL CORE
1163		CKS1B	CDC28 protein kinase regulatory subunit 1B	BENPORATH CYCLING GENES	PUJANA BRCA1 PCC NETWORK		GO CELL CYCLE				PUJANA CHEK2 PCC NETWORK	MUELLER PLURINET		TARTE PLASMA CELL VS PLASMABLAST DN				BENPORATH PROLIFERATION	REACTOME S PHASE			WONG EMBRYONIC STEM CELL CORE
9088		PKMYT1	protein kinase, membrane associated tyrosine/threonine 1	BENPORATH CYCLING GENES	PUJANA BRCA1 PCC NETWORK		GO CELL CYCLE											BENPORATH PROLIFERATION		GO CELL CYCLE PHASE TRANSITION
9401		RECQL4	RecQ protein-like 4	BENPORATH CYCLING GENES	PUJANA BRCA1 PCC NETWORK			GO DNA REPLICATION	GO DNA METABOLIC PROCESS	FISCHER G1 S CELL CYCLE	PUJANA CHEK2 PCC NETWORK	MUELLER PLURINET			GO CELLULAR RESPONSE TO DNA DAMAGE STIMULUS		GO CHROMOSOME ORGANIZATION				GO DNA REPAIR
5293		PIK3CD	phosphoinositide-3-kinase, catalytic, delta polypeptide	BENPORATH CYCLING GENES	PUJANA BRCA1 PCC NETWORK								PUJANA ATM PCC NETWORK
51659		GINS2	GINS complex subunit 2 (Psf2 homolog)	BENPORATH CYCLING GENES			GO CELL CYCLE	GO DNA REPLICATION	GO DNA METABOLIC PROCESS	FISCHER G1 S CELL CYCLE					GO CELLULAR RESPONSE TO DNA DAMAGE STIMULUS	REACTOME DNA STRAND ELONGATION	GO CHROMOSOME ORGANIZATION		REACTOME S PHASE		GO DNA REPAIR
51514		DTL	denticleless homolog (Drosophila)	BENPORATH CYCLING GENES			GO CELL CYCLE	GO DNA REPLICATION	GO DNA METABOLIC PROCESS	FISCHER G1 S CELL CYCLE					GO CELLULAR RESPONSE TO DNA DAMAGE STIMULUS			BENPORATH PROLIFERATION			GO DNA REPAIR	WONG EMBRYONIC STEM CELL CORE
63967		CLSPN	claspin	BENPORATH CYCLING GENES			GO CELL CYCLE	GO DNA REPLICATION	GO DNA METABOLIC PROCESS	FISCHER G1 S CELL CYCLE					GO CELLULAR RESPONSE TO DNA DAMAGE STIMULUS						GO DNA REPAIR
7846		TUBA1A	tubulin, alpha 1a	BENPORATH CYCLING GENES			GO CELL CYCLE							TARTE PLASMA CELL VS PLASMABLAST DN						GO CELL CYCLE PHASE TRANSITION
79019		CENPM	centromere protein M	BENPORATH CYCLING GENES			GO CELL CYCLE										GO CHROMOSOME ORGANIZATION	BENPORATH PROLIFERATION
23310		NCAPD3	non-SMC condensin II complex, subunit D3	BENPORATH CYCLING GENES			GO CELL CYCLE										GO CHROMOSOME ORGANIZATION
55355		HJURP	Holliday junction recognition protein	BENPORATH CYCLING GENES			GO CELL CYCLE										GO CHROMOSOME ORGANIZATION
93323		HAUS8	HAUS augmin-like complex, subunit 8	BENPORATH CYCLING GENES			GO CELL CYCLE													GO CELL CYCLE PHASE TRANSITION
23354		HAUS5	HAUS augmin-like complex, subunit 5	BENPORATH CYCLING GENES			GO CELL CYCLE													GO CELL CYCLE PHASE TRANSITION
11113		CIT	citron (rho-interacting, serine/threonine kinase 21)	BENPORATH CYCLING GENES			GO CELL CYCLE
284403		WDR62	WD repeat domain 62	BENPORATH CYCLING GENES			GO CELL CYCLE
65057		ACD	adrenocortical dysplasia homolog (mouse)	BENPORATH CYCLING GENES					GO DNA METABOLIC PROCESS						GO CELLULAR RESPONSE TO DNA DAMAGE STIMULUS		GO CHROMOSOME ORGANIZATION
10293		TRAIP	TRAF interacting protein	BENPORATH CYCLING GENES								MUELLER PLURINET
7533		YWHAH	tyrosine 3-monooxygenase/tryptophan 5-monooxygenase activation protein, eta polypeptide	BENPORATH CYCLING GENES										TARTE PLASMA CELL VS PLASMABLAST DN
55723		ASF1B	ASF1 anti-silencing function 1 homolog B (S, cerevisiae)	BENPORATH CYCLING GENES													GO CHROMOSOME ORGANIZATION
55771		PRR11	proline rich 11	BENPORATH CYCLING GENES
25886		POC1A	POC1 centriolar protein homolog A (Chlamydomonas)	BENPORATH CYCLING GENES
81839		VANGL1	vang-like 1 (van GOgh, Drosophila)	BENPORATH CYCLING GENES
1265		CNN2	calponin 2	BENPORATH CYCLING GENES
4172		MCM3	minichromosome maintenance complex component 3		PUJANA BRCA1 PCC NETWORK	PUJANA BRCA2 PCC NETWORK	GO CELL CYCLE	GO DNA REPLICATION	GO DNA METABOLIC PROCESS	FISCHER G1 S CELL CYCLE	PUJANA CHEK2 PCC NETWORK	MUELLER PLURINET		TARTE PLASMA CELL VS PLASMABLAST DN		REACTOME DNA STRAND ELONGATION	GO CHROMOSOME ORGANIZATION	BENPORATH PROLIFERATION	REACTOME S PHASE	GO CELL CYCLE PHASE TRANSITION		WONG EMBRYONIC STEM CELL CORE
81620		CDT1	chromatin licensing and DNA replication factor 1		PUJANA BRCA1 PCC NETWORK	PUJANA BRCA2 PCC NETWORK	GO CELL CYCLE	GO DNA REPLICATION	GO DNA METABOLIC PROCESS	FISCHER G1 S CELL CYCLE	PUJANA CHEK2 PCC NETWORK	MUELLER PLURINET						BENPORATH PROLIFERATION	REACTOME S PHASE	GO CELL CYCLE PHASE TRANSITION
9837		GINS1	GINS complex subunit 1 (Psf1 homolog)		PUJANA BRCA1 PCC NETWORK	PUJANA BRCA2 PCC NETWORK	GO CELL CYCLE	GO DNA REPLICATION	GO DNA METABOLIC PROCESS		PUJANA CHEK2 PCC NETWORK		PUJANA ATM PCC NETWORK	TARTE PLASMA CELL VS PLASMABLAST DN		REACTOME DNA STRAND ELONGATION	GO CHROMOSOME ORGANIZATION		REACTOME S PHASE
8914		TIMELESS	timeless homolog (Drosophila)		PUJANA BRCA1 PCC NETWORK	PUJANA BRCA2 PCC NETWORK	GO CELL CYCLE	GO DNA REPLICATION	GO DNA METABOLIC PROCESS		PUJANA CHEK2 PCC NETWORK		PUJANA ATM PCC NETWORK		GO CELLULAR RESPONSE TO DNA DAMAGE STIMULUS					GO CELL CYCLE PHASE TRANSITION
4176		MCM7	minichromosome maintenance complex component 7		PUJANA BRCA1 PCC NETWORK	PUJANA BRCA2 PCC NETWORK	GO CELL CYCLE	GO DNA REPLICATION	GO DNA METABOLIC PROCESS		PUJANA CHEK2 PCC NETWORK				GO CELLULAR RESPONSE TO DNA DAMAGE STIMULUS	REACTOME DNA STRAND ELONGATION	GO CHROMOSOME ORGANIZATION		REACTOME S PHASE	GO CELL CYCLE PHASE TRANSITION		WONG EMBRYONIC STEM CELL CORE
3978		LIG1	ligase I, DNA, ATP-dependent		PUJANA BRCA1 PCC NETWORK	PUJANA BRCA2 PCC NETWORK	GO CELL CYCLE	GO DNA REPLICATION	GO DNA METABOLIC PROCESS		PUJANA CHEK2 PCC NETWORK				GO CELLULAR RESPONSE TO DNA DAMAGE STIMULUS	REACTOME DNA STRAND ELONGATION	GO CHROMOSOME ORGANIZATION		REACTOME S PHASE		GO DNA REPAIR
896		CCND3	cyclin D3		PUJANA BRCA1 PCC NETWORK	PUJANA BRCA2 PCC NETWORK	GO CELL CYCLE			FISCHER G1 S CELL CYCLE
7027		TFDP1	transcription factor Dp-1		PUJANA BRCA1 PCC NETWORK	PUJANA BRCA2 PCC NETWORK	GO CELL CYCLE				PUJANA CHEK2 PCC NETWORK		PUJANA ATM PCC NETWORK		GO CELLULAR RESPONSE TO DNA DAMAGE STIMULUS
10535		RNASEH2A	ribonuclease H2, subunit A		PUJANA BRCA1 PCC NETWORK	PUJANA BRCA2 PCC NETWORK		GO DNA REPLICATION	GO DNA METABOLIC PROCESS		PUJANA CHEK2 PCC NETWORK				GO CELLULAR RESPONSE TO DNA DAMAGE STIMULUS						GO DNA REPAIR
7468		WHSC1	Wolf-Hirschhorn syndrome candidate 1		PUJANA BRCA1 PCC NETWORK	PUJANA BRCA2 PCC NETWORK			GO DNA METABOLIC PROCESS		PUJANA CHEK2 PCC NETWORK		PUJANA ATM PCC NETWORK		GO CELLULAR RESPONSE TO DNA DAMAGE STIMULUS		GO CHROMOSOME ORGANIZATION				GO DNA REPAIR
4602		MYB	v-myb myeloblastosis viral oncogene homolog (avian)		PUJANA BRCA1 PCC NETWORK	PUJANA BRCA2 PCC NETWORK				FISCHER G1 S CELL CYCLE		MUELLER PLURINET					GO CHROMOSOME ORGANIZATION
7913		DEK	DEK oncogene		PUJANA BRCA1 PCC NETWORK	PUJANA BRCA2 PCC NETWORK					PUJANA CHEK2 PCC NETWORK		PUJANA ATM PCC NETWORK				GO CHROMOSOME ORGANIZATION	BENPORATH PROLIFERATION				WONG EMBRYONIC STEM CELL CORE
7594		ZNF43	zinc finger protein 43		PUJANA BRCA1 PCC NETWORK	PUJANA BRCA2 PCC NETWORK					PUJANA CHEK2 PCC NETWORK		PUJANA ATM PCC NETWORK
23240		KIAA0922	KIAA0922		PUJANA BRCA1 PCC NETWORK	PUJANA BRCA2 PCC NETWORK					PUJANA CHEK2 PCC NETWORK		PUJANA ATM PCC NETWORK
39		ACAT2	acetyl-CoA acetyltransferase 2		PUJANA BRCA1 PCC NETWORK	PUJANA BRCA2 PCC NETWORK					PUJANA CHEK2 PCC NETWORK
7852		CXCR4	chemokine (C-X-C motif) receptor 4		PUJANA BRCA1 PCC NETWORK	PUJANA BRCA2 PCC NETWORK							PUJANA ATM PCC NETWORK
29893		PSMC3IP	PSMC3 interacting protein		PUJANA BRCA1 PCC NETWORK		GO CELL CYCLE		GO DNA METABOLIC PROCESS		PUJANA CHEK2 PCC NETWORK		PUJANA ATM PCC NETWORK	TARTE PLASMA CELL VS PLASMABLAST DN
1104		RCC1	regulator of chromosome condensation 1		PUJANA BRCA1 PCC NETWORK		GO CELL CYCLE				PUJANA CHEK2 PCC NETWORK		PUJANA ATM PCC NETWORK							GO CELL CYCLE PHASE TRANSITION		WONG EMBRYONIC STEM CELL CORE
4968		OGG1	8-oxoguanine DNA glycosylase		PUJANA BRCA1 PCC NETWORK				GO DNA METABOLIC PROCESS		PUJANA CHEK2 PCC NETWORK		PUJANA ATM PCC NETWORK		GO CELLULAR RESPONSE TO DNA DAMAGE STIMULUS						GO DNA REPAIR
6949		TCOF1	Treacher Collins-Franceschetti syndrome 1		PUJANA BRCA1 PCC NETWORK							MUELLER PLURINET	PUJANA ATM PCC NETWORK									WONG EMBRYONIC STEM CELL CORE
10797		MTHFD2	methylenetetrahydrofolate dehydrogenase (NADP+ dependent) 2, methenyltetrahydrofolate cyclohydrolase		PUJANA BRCA1 PCC NETWORK						PUJANA CHEK2 PCC NETWORK		PUJANA ATM PCC NETWORK	TARTE PLASMA CELL VS PLASMABLAST DN								WONG EMBRYONIC STEM CELL CORE
1633		DCK	deoxycytidine kinase		PUJANA BRCA1 PCC NETWORK						PUJANA CHEK2 PCC NETWORK		PUJANA ATM PCC NETWORK
1374		CPT1A	carnitine palmitoyltransferase 1A (liver)		PUJANA BRCA1 PCC NETWORK						PUJANA CHEK2 PCC NETWORK		PUJANA ATM PCC NETWORK
6713		SQLE	squalene epoxidase		PUJANA BRCA1 PCC NETWORK						PUJANA CHEK2 PCC NETWORK											WONG EMBRYONIC STEM CELL CORE
3422		IDI1	isopentenyl-diphosphate delta isomerase 1		PUJANA BRCA1 PCC NETWORK						PUJANA CHEK2 PCC NETWORK
11151		CORO1A	coronin, actin binding protein, 1A		PUJANA BRCA1 PCC NETWORK								PUJANA ATM PCC NETWORK	TARTE PLASMA CELL VS PLASMABLAST DN
60		ACTB	actin, beta		PUJANA BRCA1 PCC NETWORK								PUJANA ATM PCC NETWORK				GO CHROMOSOME ORGANIZATION
3705		ITPK1	inositol-tetrakisphosphate 1-kinase		PUJANA BRCA1 PCC NETWORK								PUJANA ATM PCC NETWORK
9002		F2RL3	coagulation factor II (thrombin) receptor-like 3		PUJANA BRCA1 PCC NETWORK								PUJANA ATM PCC NETWORK
3663		IRF5	interferon regulatory factor 5		PUJANA BRCA1 PCC NETWORK								PUJANA ATM PCC NETWORK
4261		CIITA	class II, major histocompatibility complex, transactivator		PUJANA BRCA1 PCC NETWORK								PUJANA ATM PCC NETWORK
3936		LCP1	lymphocyte cytosolic protein 1 (L-plastin)		PUJANA BRCA1 PCC NETWORK								PUJANA ATM PCC NETWORK
4598		MVK	mevalonate kinase		PUJANA BRCA1 PCC NETWORK								PUJANA ATM PCC NETWORK
933		CD22	CD22 molecule		PUJANA BRCA1 PCC NETWORK								PUJANA ATM PCC NETWORK
1595		CYP51A1	cytochrome P450, family 51, subfamily A, polypeptide 1		PUJANA BRCA1 PCC NETWORK
9618		TRAF4	TNF receptor-associated factor 4		PUJANA BRCA1 PCC NETWORK
4058		LTK	leukocyte receptor tyrosine kinase		PUJANA BRCA1 PCC NETWORK
10603		SH2B2	SH2B adaptor protein 2		PUJANA BRCA1 PCC NETWORK
5424		POLD1	polymerase (DNA directed), delta 1, catalytic subunit 125kDa			PUJANA BRCA2 PCC NETWORK		GO DNA REPLICATION	GO DNA METABOLIC PROCESS			MUELLER PLURINET			GO CELLULAR RESPONSE TO DNA DAMAGE STIMULUS	REACTOME DNA STRAND ELONGATION	GO CHROMOSOME ORGANIZATION		REACTOME S PHASE		GO DNA REPAIR	WONG EMBRYONIC STEM CELL CORE
3932		LCK	lymphocyte-specific protein tyrosine kinase			PUJANA BRCA2 PCC NETWORK					PUJANA CHEK2 PCC NETWORK	MUELLER PLURINET
7639		ZNF85	zinc finger protein 85			PUJANA BRCA2 PCC NETWORK
3157		HMGCS1	3-hydroxy-3-methylglutaryl-CoA synthase 1 (soluble)			PUJANA BRCA2 PCC NETWORK
7637		ZNF84	zinc finger protein 84			PUJANA BRCA2 PCC NETWORK
55388		MCM10	minichromosome maintenance complex component 10				GO CELL CYCLE	GO DNA REPLICATION	GO DNA METABOLIC PROCESS	FISCHER G1 S CELL CYCLE		MUELLER PLURINET			GO CELLULAR RESPONSE TO DNA DAMAGE STIMULUS					GO CELL CYCLE PHASE TRANSITION
83990		BRIP1	BRCA1 interacting protein C-terminal helicase 1				GO CELL CYCLE	GO DNA REPLICATION	GO DNA METABOLIC PROCESS	FISCHER G1 S CELL CYCLE					GO CELLULAR RESPONSE TO DNA DAMAGE STIMULUS		GO CHROMOSOME ORGANIZATION				GO DNA REPAIR
157570		ESCO2	establishment of cohesion 1 homolog 2 (S, cerevisiae)				GO CELL CYCLE		GO DNA METABOLIC PROCESS						GO CELLULAR RESPONSE TO DNA DAMAGE STIMULUS						GO DNA REPAIR
79703		C11orf80	chromosome 11 open reading frame 80				GO CELL CYCLE		GO DNA METABOLIC PROCESS
144455		E2F7	E2F transcription factor 7				GO CELL CYCLE			FISCHER G1 S CELL CYCLE					GO CELLULAR RESPONSE TO DNA DAMAGE STIMULUS					GO CELL CYCLE PHASE TRANSITION
5777		PTPN6	protein tyrosine phosphatase, non-receptor type 6				GO CELL CYCLE					MUELLER PLURINET	PUJANA ATM PCC NETWORK
1718		DHCR24	24-dehydrocholesterol reductase				GO CELL CYCLE					MUELLER PLURINET		TARTE PLASMA CELL VS PLASMABLAST DN
5579		PRKCB	protein kinase C, beta				GO CELL CYCLE							TARTE PLASMA CELL VS PLASMABLAST DN			GO CHROMOSOME ORGANIZATION
2316		FLNA	filamin A, alpha				GO CELL CYCLE							TARTE PLASMA CELL VS PLASMABLAST DN
10783		NEK6	NIMA (never in mitosis gene a)-related kinase 6				GO CELL CYCLE								GO CELLULAR RESPONSE TO DNA DAMAGE STIMULUS
147841		SPC24	SPC24, NDC80 kinetochore complex component, homolog (S, cerevisiae)				GO CELL CYCLE										GO CHROMOSOME ORGANIZATION
64946		CENPH	centromere protein H				GO CELL CYCLE										GO CHROMOSOME ORGANIZATION
220134		SKA1	spindle and kinetochore associated complex subunit 1				GO CELL CYCLE										GO CHROMOSOME ORGANIZATION
64105		CENPK	centromere protein K				GO CELL CYCLE										GO CHROMOSOME ORGANIZATION
203068		TUBB	tubulin, beta class I				GO CELL CYCLE													GO CELL CYCLE PHASE TRANSITION
1785		DNM2	dynamin 2				GO CELL CYCLE													GO CELL CYCLE PHASE TRANSITION
109		ADCY3	adenylate cyclase 3				GO CELL CYCLE
116028		RMI2	RMI2, RecQ mediated genome instability 2, homolog (S, cerevisiae)					GO DNA REPLICATION	GO DNA METABOLIC PROCESS						GO CELLULAR RESPONSE TO DNA DAMAGE STIMULUS						GO DNA REPAIR
27033		ZBTB32	zinc finger and BTB domain containing 32						GO DNA METABOLIC PROCESS						GO CELLULAR RESPONSE TO DNA DAMAGE STIMULUS						GO DNA REPAIR
221656		KDM1B	lysine (K)-specific demethylase 1B						GO DNA METABOLIC PROCESS								GO CHROMOSOME ORGANIZATION
9361		LONP1	lon peptidase 1, mitochondrial						GO DNA METABOLIC PROCESS
875		CBS	cystathionine-beta-synthase						GO DNA METABOLIC PROCESS
79968		WDR76	WD repeat domain 76							FISCHER G1 S CELL CYCLE					GO CELLULAR RESPONSE TO DNA DAMAGE STIMULUS
195828		ZNF367	zinc finger protein 367							FISCHER G1 S CELL CYCLE
124222		PAQR4	progestin and adipoQ receptor family member IV							FISCHER G1 S CELL CYCLE
90956		ADCK2	aarF domain containing kinase 2							FISCHER G1 S CELL CYCLE
5829		PXN	paxillin									MUELLER PLURINET
943		TNFRSF8	tumor necrosis factor receptor superfamily, member 8									MUELLER PLURINET
1043		CD52	CD52 molecule										PUJANA ATM PCC NETWORK	TARTE PLASMA CELL VS PLASMABLAST DN
6513		SLC2A1	solute carrier family 2 (facilitated glucose transporter), member 1										PUJANA ATM PCC NETWORK									WONG EMBRYONIC STEM CELL CORE
10235		RASGRP2	RAS guanyl releasing protein 2 (calcium and DAG-regulated)										PUJANA ATM PCC NETWORK
23308		ICOSLG	inducible T-cell co-stimulator ligand										PUJANA ATM PCC NETWORK
23218		NBEAL2	neurobeachin-like 2										PUJANA ATM PCC NETWORK
9170		LPAR2	lysophosphatidic acid receptor 2										PUJANA ATM PCC NETWORK
9168		TMSB10	thymosin beta 10											TARTE PLASMA CELL VS PLASMABLAST DN				BENPORATH PROLIFERATION
10682		EBP	emopamil binding protein (sterol isomerase)											TARTE PLASMA CELL VS PLASMABLAST DN
202		AIM1	absent in melanoma 1											TARTE PLASMA CELL VS PLASMABLAST DN
2194		FASN	fatty acid synthase											TARTE PLASMA CELL VS PLASMABLAST DN
6281		S100A10	S100 calcium binding protein A10											TARTE PLASMA CELL VS PLASMABLAST DN
6402		SELL	selectin L											TARTE PLASMA CELL VS PLASMABLAST DN
965		CD58	CD58 molecule											TARTE PLASMA CELL VS PLASMABLAST DN
7133		TNFRSF1B	tumor necrosis factor receptor superfamily, member 1B												GO CELLULAR RESPONSE TO DNA DAMAGE STIMULUS
26147		PHF19	PHD finger protein 19														GO CHROMOSOME ORGANIZATION
7804		LRP8	low density lipoprotein receptor-related protein 8, apolipoprotein e receptor															BENPORATH PROLIFERATION
6282		S100A11	S100 calcium binding protein A11															BENPORATH PROLIFERATION
